# Supplementary material for: Predicted antiviral drugs Darunavir, Amprenavir, Rimantadine and Saquinavir can potentially bind to neutralize SARS-CoV-2 conserved proteins
Source: J Biol Res (Thessalon). 2021 Aug 4;28:18. doi: 10.1186/s40709-021-00149-2 (PMC8331326; doi:10.1186/s40709-021-00149-2)
Supplement: Supplementary file 1 — Additional file 1: S1. List of drug binding hits for 7K3N –NSP1. [file 40709_2021_149_MOESM1_ESM.txt]

******************************************************* user.XUMS **************************************************************
  TRANSFORM    0.5784 -0.2257 -0.7839 -0.6693 -0.6807 -0.2978 -0.4664  0.6969 -0.5448    69.780    55.222    33.223  
 
 Match found in 2nnp_5       PROTEASE;PROTEASE (2NNP_A_ROCA401_2)
   Pattern 2nnp_5                 Query structure     RMSD=  1.31 A  No. of residues =   4
   ------- -------                --------------- 
    B 132    VAL       matches     A  60    VAL  
    B 181    PRO       matches     A 100    PRO  
    B 182    VAL       matches     A  99    VAL  
    B 184    VAL       matches     A  97    VAL  
  TRANSFORM   -0.6665  0.3446  0.6611  0.6024 -0.2734  0.7499  0.4392  0.8980 -0.0254   -16.291   -11.896    -6.452  
 
 Match found in 1akd_3       CYTOCHROME P450CAM (1AKD_A_CAMA420_0
   Pattern 1akd_3                 Query structure     RMSD=  1.37 A  No. of residues =   4
   ------- -------                --------------- 
    A 244    LEU       matches     A  98    LEU  
    A 247    VAL       matches     A  97    VAL  
    A 248    GLY       matches     A  96    GLY  
    A 252    THR       matches     A  94    THR  
  TRANSFORM    0.2839  0.9562 -0.0711 -0.8008  0.1957 -0.5660 -0.5273  0.2177  0.8213    34.851    73.437   -26.110  
 
 Match found in 1phg_1       CYTOCHROME P450-CAM (1PHG_A_MYTA422_
   Pattern 1phg_1                 Query structure     RMSD=  1.38 A  No. of residues =   4
   ------- -------                --------------- 
    A 244    LEU       matches     A  98    LEU  
    A 247    VAL       matches     A  97    VAL  
    A 248    GLY       matches     A  96    GLY  
    A 252    THR       matches     A  94    THR  
  TRANSFORM    0.6090 -0.7820 -0.1324  0.7067  0.4593  0.5381 -0.3600 -0.4213  0.8324    29.978   -45.100   -27.564  
 
 Match found in 1i7q_1       ANTHRANILATE SYNTHASE (1I7Q_A_BEZA15
   Pattern 1i7q_1                 Query structure     RMSD=  0.56 A  No. of residues =   3
   ------- -------                --------------- 
    A 361    GLU       matches     A  28    GLU  
    A 426    LEU       matches     A  83    LEU  
    A 485    GLY       matches     A  23    GLY  
  TRANSFORM    0.5492  0.4169 -0.7243  0.7883 -0.5462  0.2833 -0.2775 -0.7265 -0.6286   358.403   426.086   360.729  
 
 Match found in 5w3j_1       TUBULIN BETA CHAIN (5W3J_B_TA1B502_1
   Pattern 5w3j_1                 Query structure     RMSD=  0.72 A  No. of residues =   3
   ------- -------                --------------- 
    B  23    VAL       matches     A  17    VAL  
    B  26    ASP       matches     A  16    ASP  
    B  27    GLU       matches     A 104    GLU  
  TRANSFORM   -0.1678  0.9853 -0.0326 -0.8723 -0.1638 -0.4608 -0.4594 -0.0488  0.8869   -22.047   -25.738    22.523  
 
 Match found in 5o96_7       RIBOSOMAL RNA SMALL SUBUNIT METHYLTR
   Pattern 5o96_7                 Query structure     RMSD=  0.75 A  No. of residues =   3
   ------- -------                --------------- 
    D 223    VAL       matches     A  97    VAL  
    D 224    LEU       matches     A  98    LEU  
    D 229    ALA       matches     A  33    ALA  
  TRANSFORM    0.2921  0.7839  0.5479 -0.8678  0.4580 -0.1926 -0.4020 -0.4192  0.8141    32.265    -9.322     6.800  
 
 Match found in 2a1n_1       CYTOCHROME P450-CAM (2A1N_A_CAMA1422
   Pattern 2a1n_1                 Query structure     RMSD=  0.76 A  No. of residues =   3
   ------- -------                --------------- 
    A 244    LEU       matches     A  18    LEU  
    A 247    VAL       matches     A 102    VAL  
    A 248    GLY       matches     A 103    GLY  
  TRANSFORM    0.6285  0.3388 -0.7002  0.7014  0.1422  0.6984  0.3362 -0.9301 -0.1482    67.978   -59.350    17.568  
 
 Match found in 3bjw_10      PHOSPHOLIPASE A2 (3BJW_E_SVRE503_1) 
   Pattern 3bjw_10                Query structure     RMSD=  0.77 A  No. of residues =   3
   ------- -------                --------------- 
    E   2    VAL       matches     A  45    VAL  
    E   5    LEU       matches     A  44    LEU  
    E   6    GLY       matches     A  43    GLY  
  TRANSFORM   -0.6071 -0.0153  0.7945 -0.7716  0.2505 -0.5847 -0.1900 -0.9680 -0.1639   -10.876    20.560    20.629  
 
 Match found in 3bjw_17      PHOSPHOLIPASE A2 (3BJW_H_SVRH504_3) 
   Pattern 3bjw_17                Query structure     RMSD=  0.77 A  No. of residues =   3
   ------- -------                --------------- 
    H   2    VAL       matches     A  45    VAL  
    H   5    LEU       matches     A  44    LEU  
    H   6    GLY       matches     A  43    GLY  
  TRANSFORM    0.5024  0.7442 -0.4403 -0.8057  0.2181 -0.5507 -0.3138  0.6314  0.7091    28.848     3.796   -18.264  
 
 Match found in 1hwi_6       HMG-COA REDUCTASE;HMG-COA REDUCTASE 
   Pattern 1hwi_6                 Query structure     RMSD=  0.80 A  No. of residues =   3
   ------- -------                --------------- 
    B 853    LEU       matches     A  37    LEU  
    B 856    ALA       matches     A  33    ALA  
    B 857    LEU       matches     A  98    LEU  
  TRANSFORM    0.1191  0.8424  0.5256 -0.7984  0.3959 -0.4537 -0.5902 -0.3656  0.7197   -23.752    23.637   -29.606  
 
 Match found in 3s3v_2       DIHYDROFOLATE REDUCTASE (3S3V_A_TOPA
   Pattern 3s3v_2                 Query structure     RMSD=  0.82 A  No. of residues =   3
   ------- -------                --------------- 
    A  56    THR       matches     A  94    THR  
    A  60    ILE       matches     A  62    ILE  
    A  67    LEU       matches     A  44    LEU  
  TRANSFORM   -0.2148 -0.7802  0.5875 -0.8073  0.4804  0.3428 -0.5496 -0.4007 -0.7331   -19.781   -46.862    72.448  
 
 Match found in 2wey_3       CAMP AND CAMP-INHIBITED CGMP 3', 5'-
   Pattern 2wey_3                 Query structure     RMSD=  0.82 A  No. of residues =   3
   ------- -------                --------------- 
    A 635    LEU       matches     A 114    LEU  
    A 675    LEU       matches     A  79    LEU  
    A 678    VAL       matches     A  60    VAL  
  TRANSFORM    0.4688 -0.8075 -0.3580  0.3674 -0.1903  0.9104 -0.8032 -0.5583  0.2075    26.960   -37.285   -14.492  
 
 Match found in 5ljd_2       RETINOL-BINDING PROTEIN 1 (5LJD_A_RT
   Pattern 5ljd_2                 Query structure     RMSD=  0.82 A  No. of residues =   3
   ------- -------                --------------- 
    A  20    LEU       matches     A 114    LEU  
    A  36    LEU       matches     A  30    LEU  
    A  77    ILE       matches     A  62    ILE  
  TRANSFORM    0.9132 -0.3876  0.1257 -0.1135  0.0542  0.9921 -0.3914 -0.9202  0.0055    27.470   -36.476    38.488  
 
 Match found in 1p2y_1       CYTOCHROME P450-CAM (1P2Y_A_NCTA440_
   Pattern 1p2y_1                 Query structure     RMSD=  0.82 A  No. of residues =   3
   ------- -------                --------------- 
    A 244    LEU       matches     A  18    LEU  
    A 247    VAL       matches     A 102    VAL  
    A 248    GLY       matches     A 103    GLY  
  TRANSFORM    0.8617 -0.1017 -0.4972  0.5072  0.1408  0.8502 -0.0164 -0.9848  0.1729    21.576   -37.074    26.359  
 
 Match found in 2qo5_2       LIVER-BASIC FATTY ACID BINDING PROTE
   Pattern 2qo5_2                 Query structure     RMSD=  0.84 A  No. of residues =   3
   ------- -------                --------------- 
    A  18    LEU       matches     A  79    LEU  
    A  27    VAL       matches     A  29    VAL  
    A  31    ALA       matches     A  33    ALA  
  TRANSFORM    0.0925 -0.0042 -0.9957 -0.8257  0.5585 -0.0791  0.5564  0.8295  0.0482    93.269    -0.274   -98.583  
 
 Match found in 3g0e_3       MAST/STEM CELL GROWTH FACTOR RECEPTO
   Pattern 3g0e_3                 Query structure     RMSD=  0.85 A  No. of residues =   3
   ------- -------                --------------- 
    A 595    LEU       matches     A  83    LEU  
    A 603    VAL       matches     A  26    VAL  
    A 814    ALA       matches     A  81    ALA  
  TRANSFORM    0.6370  0.0870  0.7659 -0.7697  0.1254  0.6259 -0.0416 -0.9883  0.1469   -40.663   -33.296    24.462  
 
 Match found in 3sxr_3       CYTOPLASMIC TYROSINE-PROTEIN KINASE 
   Pattern 3sxr_3                 Query structure     RMSD=  0.86 A  No. of residues =   3
   ------- -------                --------------- 
    A 423    LEU       matches     A  30    LEU  
    A 431    VAL       matches     A  29    VAL  
    A 443    ALA       matches     A  81    ALA  
  TRANSFORM    0.5973 -0.6790 -0.4268  0.4546 -0.1518  0.8777 -0.6607 -0.7183  0.2179    38.621   -40.969    14.128  
 
 Match found in 1hsh_3       HIV-II PROTEASE (1HSH_A_MK1A401_1)  
   Pattern 1hsh_3                 Query structure     RMSD=  0.86 A  No. of residues =   3
   ------- -------                --------------- 
    A  47    VAL       matches     A  47    VAL  
    A  49    GLY       matches     A  96    GLY  
    A  50    ILE       matches     A  62    ILE  
  TRANSFORM   -0.6717  0.4836 -0.5612 -0.0847 -0.8027 -0.5903 -0.7359 -0.3490  0.5802    21.484    11.536   -91.713  
 
 Match found in 4rs0_2       PROSTAGLANDIN G/H SYNTHASE 2 (4RS0_A
   Pattern 4rs0_2                 Query structure     RMSD=  0.87 A  No. of residues =   3
   ------- -------                --------------- 
    A 349    VAL       matches     A 112    VAL  
    A 352    LEU       matches     A   7    LEU  
    A 353    SER       matches     A   8    SER  
  TRANSFORM   -0.1476  0.8634  0.4824  0.9779  0.2005 -0.0595 -0.1481  0.4630 -0.8739   -43.932    -1.891   107.470  
 
 Match found in 1mx1_6       LIVER CARBOXYLESTERASE I (1MX1_E_THA
   Pattern 1mx1_6                 Query structure     RMSD=  0.88 A  No. of residues =   3
   ------- -------                --------------- 
    E5097    LEU       matches     A  12    LEU  
    E5142    GLY       matches     A  43    GLY  
    E5146    VAL       matches     A  99    VAL  
  TRANSFORM   -0.4868  0.8345  0.2582  0.5049  0.5100 -0.6964 -0.7128 -0.2086 -0.6696  -181.502    88.195    72.342  
 
 Match found in 4v1f_0       F0F1 ATP SYNTHASE SUBUNIT C (4V1F_A_
   Pattern 4v1f_0                 Query structure     RMSD=  0.89 A  No. of residues =   3
   ------- -------                --------------- 
    A  65    GLU       matches     A  82    GLU  
    A  66    ALA       matches     A  81    ALA  
    A  69    PHE       matches     A  61    PHE  
  TRANSFORM   -0.3154  0.2771  0.9076 -0.8036  0.4306 -0.4108 -0.5047 -0.8589  0.0869   -37.982   113.945    23.029  
 
 Match found in 4z91_2       GAMMA-AMINOBUTYRIC-ACID RECEPTOR SUB
   Pattern 4z91_2                 Query structure     RMSD=  0.89 A  No. of residues =   3
   ------- -------                --------------- 
    A 240    LEU       matches     A  98    LEU  
    A 244    ALA       matches     A  33    ALA  
    B 240    LEU       matches     A  79    LEU  
  TRANSFORM    0.3773  0.8649  0.3310 -0.8483  0.4662 -0.2512 -0.3716 -0.1860  0.9096     9.675    -7.758    -0.803  
 
 Match found in 1dz8_2       CYTOCHROME P450-CAM (1DZ8_A_CAMA503_
   Pattern 1dz8_2                 Query structure     RMSD=  0.90 A  No. of residues =   3
   ------- -------                --------------- 
    A 244    LEU       matches     A  18    LEU  
    A 247    VAL       matches     A 102    VAL  
    A 248    GLY       matches     A 103    GLY  
  TRANSFORM   -0.3440  0.2884  0.8936 -0.8080  0.3939 -0.4382 -0.4783 -0.8727  0.0975   -37.102   113.305    22.929  
 
 Match found in 4z90_2       GAMMA-AMINOBUTYRIC-ACID RECEPTOR SUB
   Pattern 4z90_2                 Query structure     RMSD=  0.90 A  No. of residues =   3
   ------- -------                --------------- 
    A 240    LEU       matches     A  98    LEU  
    A 244    ALA       matches     A  33    ALA  
    B 240    LEU       matches     A  79    LEU  
  TRANSFORM    0.1684 -0.7461 -0.6442  0.3763 -0.5553  0.7416 -0.9111 -0.3673  0.1872    68.836   -18.017    18.155  
 
 Match found in 3d1z_5       HIV-1 PROTEASE (3D1Z_B_017B201_2)   
   Pattern 3d1z_5                 Query structure     RMSD=  0.91 A  No. of residues =   3
   ------- -------                --------------- 
    B  49    GLY       matches     A  85    GLY  
    B  50    ILE       matches     A  86    ILE  
    B  81    PRO       matches     A  58    PRO  
  TRANSFORM    0.2105 -0.7082 -0.6740  0.3222 -0.6006  0.7317 -0.9230 -0.3712  0.1018    69.513   -16.313    23.580  
 
 Match found in 3nu3_6       PROTEASE (3NU3_B_478B401_2)         
   Pattern 3nu3_6                 Query structure     RMSD=  0.91 A  No. of residues =   3
   ------- -------                --------------- 
    B 149    GLY       matches     A  85    GLY  
    B 150    ILE       matches     A  86    ILE  
    B 181    PRO       matches     A  58    PRO  
  TRANSFORM   -0.2145 -0.0123 -0.9766  0.9705 -0.1150 -0.2117 -0.1098 -0.9933  0.0366    44.592   100.940    25.127  
 
 Match found in 4z90_1       GAMMA-AMINOBUTYRIC-ACID RECEPTOR SUB
   Pattern 4z90_1                 Query structure     RMSD=  0.91 A  No. of residues =   3
   ------- -------                --------------- 
    C 240    LEU       matches     A  98    LEU  
    C 244    ALA       matches     A  33    ALA  
    D 240    LEU       matches     A  79    LEU  
  TRANSFORM   -0.3521  0.8207 -0.4500  0.9233  0.3833 -0.0233  0.1533 -0.4237 -0.8927    -6.083   -17.960    43.277  
 
 Match found in 5gs4_5       ESTROGEN RECEPTOR (5GS4_A_ESTA603_2)
   Pattern 5gs4_5                 Query structure     RMSD=  0.92 A  No. of residues =   3
   ------- -------                --------------- 
    A 384    LEU       matches     A 114    LEU  
    A 387    LEU       matches     A   7    LEU  
    A 428    LEU       matches     A  98    LEU  
  TRANSFORM   -0.0523  0.8590  0.5093  0.3100  0.4987 -0.8094 -0.9493  0.1155 -0.2924   -25.970    27.594    25.182  
 
 Match found in 1hsh_6       HIV-II PROTEASE;HIV-II PROTEASE (1HS
   Pattern 1hsh_6                 Query structure     RMSD=  0.94 A  No. of residues =   3
   ------- -------                --------------- 
    B  47    VAL       matches     A  47    VAL  
    B  49    GLY       matches     A  96    GLY  
    B  50    ILE       matches     A  62    ILE  
  TRANSFORM    0.8428  0.3092  0.4406 -0.3601 -0.2844  0.8885  0.4000 -0.9075 -0.1283    -6.500   -36.217     6.036  
 
 Match found in 5ljd_2       RETINOL-BINDING PROTEIN 1 (5LJD_A_RT
   Pattern 5ljd_2                 Query structure     RMSD=  0.94 A  No. of residues =   3
   ------- -------                --------------- 
    A  20    LEU       matches     A  12    LEU  
    A  36    LEU       matches     A  18    LEU  
    A  77    ILE       matches     A 105    ILE  
  TRANSFORM    0.5054 -0.8046 -0.3118 -0.8393 -0.3744 -0.3942  0.2005  0.4609 -0.8645     5.732    30.605    30.135  
 
 Match found in 4lzr_2       BROMODOMAIN-CONTAINING PROTEIN 4 (4L
   Pattern 4lzr_2                 Query structure     RMSD=  0.94 A  No. of residues =   3
   ------- -------                --------------- 
    A  87    VAL       matches     A 112    VAL  
    A  92    LEU       matches     A   7    LEU  
    A  94    LEU       matches     A   9    LEU  
  TRANSFORM   -0.2161  0.0288 -0.9759  0.9706 -0.1025 -0.2179 -0.1063 -0.9943 -0.0058    43.993   103.358    26.456  
 
 Match found in 4z91_1       GAMMA-AMINOBUTYRIC-ACID RECEPTOR SUB
   Pattern 4z91_1                 Query structure     RMSD=  0.94 A  No. of residues =   3
   ------- -------                --------------- 
    C 240    LEU       matches     A  98    LEU  
    C 244    ALA       matches     A  33    ALA  
    D 240    LEU       matches     A  79    LEU  
  TRANSFORM   -0.1175 -0.9774 -0.1759  0.5908 -0.2111  0.7787 -0.7983 -0.0124  0.6022    23.769   -32.252   -39.283  
 
 Match found in 5ljd_2       RETINOL-BINDING PROTEIN 1 (5LJD_A_RT
   Pattern 5ljd_2                 Query structure     RMSD=  0.95 A  No. of residues =   3
   ------- -------                --------------- 
    A  20    LEU       matches     A  37    LEU  
    A  36    LEU       matches     A  30    LEU  
    A  77    ILE       matches     A  62    ILE  
  TRANSFORM   -0.7912  0.0506 -0.6095  0.3636  0.8403 -0.4022  0.4918 -0.5398 -0.6832   -17.049    26.604    41.635  
 
 Match found in 4an2_3       DUAL SPECIFICITY MITOGEN-ACTIVATED P
   Pattern 4an2_3                 Query structure     RMSD=  0.95 A  No. of residues =   3
   ------- -------                --------------- 
    A 208    ASP       matches     A  16    ASP  
    A 210    GLY       matches     A 103    GLY  
    A 211    VAL       matches     A 102    VAL  
  TRANSFORM    0.6008 -0.4605 -0.6534  0.7398  0.6299  0.2363  0.3028 -0.6254  0.7191    74.814   -44.294   -23.900  
 
 Match found in 3bjw_10      PHOSPHOLIPASE A2 (3BJW_E_SVRE503_1) 
   Pattern 3bjw_10                Query structure     RMSD=  0.96 A  No. of residues =   3
   ------- -------                --------------- 
    E   2    VAL       matches     A  11    VAL  
    E   5    LEU       matches     A   9    LEU  
    E   6    GLY       matches     A  43    GLY  
  TRANSFORM    0.9656 -0.2420  0.0953 -0.1316 -0.1384  0.9816 -0.2244 -0.9603 -0.1655    25.530   -10.526    19.570  
 
 Match found in 4c9k_2       CYTOCHROME P450 (4C9K_A_CAMA424_0)  
   Pattern 4c9k_2                 Query structure     RMSD=  0.96 A  No. of residues =   3
   ------- -------                --------------- 
    A 252    LEU       matches     A  98    LEU  
    A 255    LEU       matches     A  44    LEU  
    A 256    GLY       matches     A  43    GLY  
  TRANSFORM   -0.3940  0.0171  0.9189  0.9176  0.0645  0.3922 -0.0525  0.9978 -0.0411   -28.505    12.451     8.412  
 
 Match found in 3nu5_6       PROTEASE (3NU5_B_478B401_2)         
   Pattern 3nu5_6                 Query structure     RMSD=  0.96 A  No. of residues =   3
   ------- -------                --------------- 
    B 147    ILE       matches     A 105    ILE  
    B 149    GLY       matches     A 103    GLY  
    B 150    VAL       matches     A 102    VAL  
  TRANSFORM   -0.1891 -0.9648 -0.1826 -0.8593  0.2526 -0.4447  0.4752  0.0728 -0.8769    30.656     1.415    14.095  
 
 Match found in 2zuj_1       CAMPHOR 5-MONOOXYGENASE (2ZUJ_A_CAMA
   Pattern 2zuj_1                 Query structure     RMSD=  0.97 A  No. of residues =   3
   ------- -------                --------------- 
    A 295    VAL       matches     A 112    VAL  
    A 297    LEU       matches     A   7    LEU  
    A 396    VAL       matches     A  77    VAL  
  TRANSFORM    0.4775 -0.7434 -0.4684  0.6986  0.6445 -0.3109  0.5330 -0.1787  0.8271    21.423    11.585    50.238  
 
 Match found in 4m2v_3       CARBONIC ANHYDRASE 2 (4M2V_A_BZ1A302
   Pattern 4m2v_3                 Query structure     RMSD=  0.98 A  No. of residues =   3
   ------- -------                --------------- 
    A 119    HIS       matches     A  36    HIS  
    A 131    VAL       matches     A  77    VAL  
    A 141    LEU       matches     A  79    LEU  
  TRANSFORM    0.7516 -0.3848  0.5358 -0.5782  0.0067  0.8159 -0.3176 -0.9230 -0.2175     6.435   -37.460    47.147  
 
 Match found in 3oxx_6       HIV-1 PROTEASE;HIV-1 PROTEASE (3OXX_
   Pattern 3oxx_6                 Query structure     RMSD=  0.98 A  No. of residues =   3
   ------- -------                --------------- 
    B  47    ILE       matches     A 105    ILE  
    B  49    GLY       matches     A 103    GLY  
    B  50    VAL       matches     A 102    VAL  
  TRANSFORM   -0.2144  0.3181 -0.9235  0.8780  0.4771 -0.0395  0.4280 -0.8193 -0.3815   112.418   -10.946    33.251  
 
 Match found in 3u5k_1       BROMODOMAIN-CONTAINING PROTEIN 4 (3U
   Pattern 3u5k_1                 Query structure     RMSD=  0.99 A  No. of residues =   3
   ------- -------                --------------- 
    A  87    VAL       matches     A 112    VAL  
    A  92    LEU       matches     A   7    LEU  
    A  94    LEU       matches     A   9    LEU  
  TRANSFORM   -0.4817 -0.6024 -0.6365 -0.7586  0.6502 -0.0413  0.4387  0.4630 -0.7702    48.921   -28.806    14.205  
 
 Match found in 2zuj_1       CAMPHOR 5-MONOOXYGENASE (2ZUJ_A_CAMA
   Pattern 2zuj_1                 Query structure     RMSD=  0.99 A  No. of residues =   3
   ------- -------                --------------- 
    A 295    VAL       matches     A  45    VAL  
    A 297    LEU       matches     A  12    LEU  
    A 396    VAL       matches     A  97    VAL  
  TRANSFORM    0.0050  0.9477 -0.3192 -0.2816 -0.3049 -0.9098 -0.9595  0.0944  0.2653    29.669    38.164    26.164  
 
 Match found in 1dz8_2       CYTOCHROME P450-CAM (1DZ8_A_CAMA503_
   Pattern 1dz8_2                 Query structure     RMSD=  1.01 A  No. of residues =   3
   ------- -------                --------------- 
    A 244    LEU       matches     A  12    LEU  
    A 247    VAL       matches     A  99    VAL  
    A 248    GLY       matches     A  43    GLY  
  TRANSFORM    0.6349  0.4820 -0.6038 -0.6057 -0.1747 -0.7763 -0.4797  0.8586  0.1811    13.768    52.062    -5.476  
 
 Match found in 2o4l_7       PROTEASE;PROTEASE (2O4L_A_TPVA403_2)
   Pattern 2o4l_7                 Query structure     RMSD=  1.01 A  No. of residues =   3
   ------- -------                --------------- 
    B  47    ILE       matches     A 105    ILE  
    B  49    GLY       matches     A 103    GLY  
    B  50    VAL       matches     A 102    VAL  
  TRANSFORM    0.6637 -0.7141  0.2227 -0.7301 -0.5539  0.4002 -0.1624 -0.4282 -0.8890   -15.136    -3.904    45.362  
 
 Match found in 3oxw_5       HIV-1 PROTEASE (3OXW_B_017B200_2)   
   Pattern 3oxw_5                 Query structure     RMSD=  1.01 A  No. of residues =   3
   ------- -------                --------------- 
    B  47    ILE       matches     A 105    ILE  
    B  49    GLY       matches     A 103    GLY  
    B  50    VAL       matches     A 102    VAL  
  TRANSFORM   -0.2382  0.0887 -0.9672  0.0226  0.9961  0.0858  0.9710 -0.0014 -0.2393    65.430   -54.821    -3.621  
 
 Match found in 4mxo_1       PROTO-ONCOGENE TYROSINE-PROTEIN KINA
   Pattern 4mxo_1                 Query structure     RMSD=  1.02 A  No. of residues =   3
   ------- -------                --------------- 
    A 273    LEU       matches     A  30    LEU  
    A 281    VAL       matches     A  26    VAL  
    A 344    GLY       matches     A  89    GLY  
  TRANSFORM   -0.8411  0.0846  0.5342 -0.5384 -0.2244 -0.8123  0.0511 -0.9708  0.2343    10.877     5.136     0.182  
 
 Match found in 3bjw_10      PHOSPHOLIPASE A2 (3BJW_E_SVRE503_1) 
   Pattern 3bjw_10                Query structure     RMSD=  1.03 A  No. of residues =   3
   ------- -------                --------------- 
    E   2    VAL       matches     A  11    VAL  
    E   5    LEU       matches     A  12    LEU  
    E   6    GLY       matches     A  43    GLY  
  TRANSFORM   -0.6263 -0.3222  0.7099  0.6826  0.2131  0.6990 -0.3765  0.9224  0.0864   -19.372    -4.866    -0.740  
 
 Match found in 2f8g_6       POL POLYPROTEIN (2F8G_B_017B401_2)  
   Pattern 2f8g_6                 Query structure     RMSD=  1.03 A  No. of residues =   3
   ------- -------                --------------- 
    B 147    ILE       matches     A 105    ILE  
    B 149    GLY       matches     A 103    GLY  
    B 150    VAL       matches     A 102    VAL  
  TRANSFORM    0.3151 -0.1375  0.9390  0.3284  0.9441  0.0280 -0.8904  0.2995  0.3427   -30.567   -11.984   -46.929  
 
 Match found in 3zos_3       EPITHELIAL DISCOIDIN DOMAIN-CONTAINI
   Pattern 3zos_3                 Query structure     RMSD=  1.03 A  No. of residues =   3
   ------- -------                --------------- 
    A 757    LEU       matches     A 113    LEU  
    A 764    HIS       matches     A  74    HIS  
    A 765    ARG       matches     A 110    ARG  
  TRANSFORM    0.7135  0.1946 -0.6730  0.4512  0.6072  0.6540  0.5360 -0.7703  0.3455    56.226   -32.107    -0.621  
 
 Match found in 3bjw_17      PHOSPHOLIPASE A2 (3BJW_H_SVRH504_3) 
   Pattern 3bjw_17                Query structure     RMSD=  1.04 A  No. of residues =   3
   ------- -------                --------------- 
    H   2    VAL       matches     A  11    VAL  
    H   5    LEU       matches     A  12    LEU  
    H   6    GLY       matches     A  43    GLY  
  TRANSFORM   -0.5633  0.7064  0.4286 -0.7971 -0.3280 -0.5070 -0.2176 -0.6272  0.7479    -2.792    23.414   -23.234  
 
 Match found in 3bjw_17      PHOSPHOLIPASE A2 (3BJW_H_SVRH504_3) 
   Pattern 3bjw_17                Query structure     RMSD=  1.04 A  No. of residues =   3
   ------- -------                --------------- 
    H   2    VAL       matches     A  11    VAL  
    H   5    LEU       matches     A   9    LEU  
    H   6    GLY       matches     A  43    GLY  
  TRANSFORM   -0.8753  0.2203  0.4305  0.1524 -0.7191  0.6779  0.4589  0.6590  0.5959   -39.486    -1.694   -26.277  
 
 Match found in 4u5j_1       PROTO-ONCOGENE TYROSINE-PROTEIN KINA
   Pattern 4u5j_1                 Query structure     RMSD=  1.04 A  No. of residues =   3
   ------- -------                --------------- 
    A 273    LEU       matches     A  18    LEU  
    A 276    GLY       matches     A  43    GLY  
    A 281    VAL       matches     A 102    VAL  
  TRANSFORM    0.1184 -0.9278  0.3537  0.6889  0.3333  0.6437 -0.7151  0.1674  0.6787   104.539   -27.549     3.547  
 
 Match found in 4z2d_0       DNA GYRASE SUBUNIT A;DNA GYRASE SUBU
   Pattern 4z2d_0                 Query structure     RMSD=  1.04 A  No. of residues =   3
   ------- -------                --------------- 
    C 456    ARG       matches     A  20    ARG  
    C 457    GLY       matches     A  21    GLY  
    C 475    GLU       matches     A  56    GLU  
  TRANSFORM    0.0485  0.9864 -0.1571  0.3072 -0.1644 -0.9373 -0.9504 -0.0028 -0.3110    43.626    75.423    56.878  
 
 Match found in 3g8i_5       PEROXISOME PROLIFERATOR-ACTIVATED RE
   Pattern 3g8i_5                 Query structure     RMSD=  1.04 A  No. of residues =   3
   ------- -------                --------------- 
    A 247    LEU       matches     A  44    LEU  
    A 332    VAL       matches     A  60    VAL  
    A 344    LEU       matches     A  37    LEU  
  TRANSFORM   -0.1848 -0.0260  0.9824 -0.3306 -0.9397 -0.0871  0.9255 -0.3409  0.1650   -38.832    28.572   -12.858  
 
 Match found in 3zos_9       EPITHELIAL DISCOIDIN DOMAIN-CONTAINI
   Pattern 3zos_9                 Query structure     RMSD=  1.04 A  No. of residues =   3
   ------- -------                --------------- 
    B 757    LEU       matches     A 113    LEU  
    B 764    HIS       matches     A  74    HIS  
    B 765    ARG       matches     A 110    ARG  
  TRANSFORM   -0.5501 -0.2396  0.8000  0.0941  0.9341  0.3444 -0.8298  0.2647 -0.4913    89.883   -27.631    70.365  
 
 Match found in 4z2d_0       DNA GYRASE SUBUNIT A;DNA GYRASE SUBU
   Pattern 4z2d_0                 Query structure     RMSD=  1.05 A  No. of residues =   3
   ------- -------                --------------- 
    C 456    ARG       matches     A  64    ARG  
    C 457    GLY       matches     A  92    GLY  
    C 475    GLU       matches     A  93    GLU  
  TRANSFORM    0.6702  0.4376  0.5994 -0.4015 -0.4656  0.7887  0.6242 -0.7692 -0.1363   -42.368   -13.870    36.882  
 
 Match found in 2o4l_3       PROTEASE (2O4L_A_TPVA403_1)         
   Pattern 2o4l_3                 Query structure     RMSD=  1.05 A  No. of residues =   3
   ------- -------                --------------- 
    A  47    ILE       matches     A 105    ILE  
    A  49    GLY       matches     A 103    GLY  
    A  50    VAL       matches     A 102    VAL  
  TRANSFORM    0.7986  0.5123 -0.3158 -0.1024  0.6327  0.7676  0.5930 -0.5807  0.5578    -6.946   -40.997    42.887  
 
 Match found in 4p65_3       INSULIN (4P65_G_IPHG101_0)          
   Pattern 4p65_3                 Query structure     RMSD=  1.06 A  No. of residues =   3
   ------- -------                --------------- 
    H   7    CYH       matches     A  42    CYH  
    H  10    HIS       matches     A  36    HIS  
    H  11    LEU       matches     A  98    LEU  
  TRANSFORM    0.9211  0.3508 -0.1691  0.0661  0.2873  0.9556  0.3838 -0.8913  0.2414     3.506   -58.599    15.613  
 
 Match found in 3sxr_3       CYTOPLASMIC TYROSINE-PROTEIN KINASE 
   Pattern 3sxr_3                 Query structure     RMSD=  1.06 A  No. of residues =   3
   ------- -------                --------------- 
    A 423    LEU       matches     A  30    LEU  
    A 431    VAL       matches     A  26    VAL  
    A 443    ALA       matches     A  81    ALA  
  TRANSFORM   -0.9625 -0.2054  0.1773 -0.1035  0.8819  0.4600 -0.2509  0.4244 -0.8700   -15.496   -43.367   106.805  
 
 Match found in 1mx1_6       LIVER CARBOXYLESTERASE I (1MX1_E_THA
   Pattern 1mx1_6                 Query structure     RMSD=  1.06 A  No. of residues =   3
   ------- -------                --------------- 
    E5097    LEU       matches     A  44    LEU  
    E5142    GLY       matches     A  96    GLY  
    E5146    VAL       matches     A  97    VAL  
  TRANSFORM   -0.6223 -0.4826 -0.6162  0.3546  0.5280 -0.7717  0.6978 -0.6987 -0.1575    43.630    54.529    38.027  
 
 Match found in 3nu5_3       PROTEASE;PROTEASE (3NU5_B_478B401_1)
   Pattern 3nu5_3                 Query structure     RMSD=  1.06 A  No. of residues =   3
   ------- -------                --------------- 
    A  47    ILE       matches     A 105    ILE  
    A  49    GLY       matches     A 103    GLY  
    A  50    VAL       matches     A 102    VAL  
  TRANSFORM   -0.8913 -0.3153 -0.3260  0.2592  0.2356 -0.9366  0.3721 -0.9193 -0.1282    26.609    63.127    34.331  
 
 Match found in 3cyx_3       HIV-1 PROTEASE (3CYX_A_ROCA201_1)   
   Pattern 3cyx_3                 Query structure     RMSD=  1.06 A  No. of residues =   3
   ------- -------                --------------- 
    A  47    ILE       matches     A 105    ILE  
    A  49    GLY       matches     A 103    GLY  
    A  50    VAL       matches     A 102    VAL  
  TRANSFORM   -0.4261  0.6867  0.5890 -0.5293  0.3387 -0.7779 -0.7337 -0.6432  0.2192   375.965   462.595   602.953  
 
 Match found in 5hnz_4       TUBULIN BETA-2B CHAIN (5HNZ_B_TA1B90
   Pattern 5hnz_4                 Query structure     RMSD=  1.06 A  No. of residues =   3
   ------- -------                --------------- 
    B 230    LEU       matches     A  79    LEU  
    B 275    LEU       matches     A  37    LEU  
    B 369    ARG       matches     A  20    ARG  
  TRANSFORM   -0.7161  0.5216 -0.4638 -0.3423  0.3167  0.8846  0.6083  0.7922 -0.0482    31.699   -68.743   -20.173  
 
 Match found in 4jec_7       HIV-1 PROTEASE (4JEC_B_478B401_3)   
   Pattern 4jec_7                 Query structure     RMSD=  1.07 A  No. of residues =   3
   ------- -------                --------------- 
    B 129    ASP       matches     A  24    ASP  
    B 176    LEU       matches     A  83    LEU  
    B 182    VAL       matches     A  97    VAL  
  TRANSFORM   -0.9730 -0.2246 -0.0525  0.0502  0.0158 -0.9986  0.2251 -0.9743 -0.0041   -12.793    73.237    15.828  
 
 Match found in 4u5j_1       PROTO-ONCOGENE TYROSINE-PROTEIN KINA
   Pattern 4u5j_1                 Query structure     RMSD=  1.08 A  No. of residues =   3
   ------- -------                --------------- 
    A 273    LEU       matches     A  18    LEU  
    A 276    GLY       matches     A  21    GLY  
    A 281    VAL       matches     A  17    VAL  
  TRANSFORM    0.5352 -0.0143 -0.8446 -0.0635  0.9963 -0.0571  0.8423  0.0842  0.5323    51.482    51.524     4.403  
 
 Match found in 3c7q_2       VASCULAR ENDOTHELIAL GROWTH FACTOR R
   Pattern 3c7q_2                 Query structure     RMSD=  1.08 A  No. of residues =   3
   ------- -------                --------------- 
    A 840    LEU       matches     A  95    LEU  
    A 841    GLY       matches     A  96    GLY  
    A 850    GLU       matches     A  93    GLU  
  TRANSFORM   -0.2901 -0.3992 -0.8698 -0.9570  0.1275  0.2607  0.0069  0.9080 -0.4190    54.041    45.507    95.816  
 
 Match found in 4x1i_2       TUBULIN BETA CHAIN (4X1I_B_LOCB502_2
   Pattern 4x1i_2                 Query structure     RMSD=  1.08 A  No. of residues =   3
   ------- -------                --------------- 
    B 241    CYH       matches     A  42    CYH  
    B 248    LEU       matches     A  37    LEU  
    B 250    ALA       matches     A  33    ALA  
  TRANSFORM    0.9282 -0.3710  0.0303 -0.0163  0.0408  0.9990 -0.3718 -0.9278  0.0318    20.928    -5.237    87.391  
 
 Match found in 1rd7_2       DIHYDROFOLATE REDUCTASE (1RD7_A_FOLA
   Pattern 1rd7_2                 Query structure     RMSD=  1.09 A  No. of residues =   3
   ------- -------                --------------- 
    A  46    THR       matches     A  94    THR  
    A  50    ILE       matches     A  62    ILE  
    A  54    LEU       matches     A  44    LEU  
  TRANSFORM    0.9874  0.1147 -0.1088 -0.0252  0.7937  0.6078  0.1561 -0.5974  0.7866    46.472   -65.933   -27.466  
 
 Match found in 3bjw_10      PHOSPHOLIPASE A2 (3BJW_E_SVRE503_1) 
   Pattern 3bjw_10                Query structure     RMSD=  1.10 A  No. of residues =   3
   ------- -------                --------------- 
    E   2    VAL       matches     A  11    VAL  
    E   5    LEU       matches     A  44    LEU  
    E   6    GLY       matches     A  43    GLY  
  TRANSFORM    0.0235 -0.9640  0.2648  0.8724  0.1491  0.4655 -0.4882  0.2200  0.8445    82.996   -27.105   -44.417  
 
 Match found in 2ljc_1       M2 PROTEIN, BM2 PROTEIN CHIMERA;M2 P
   Pattern 2ljc_1                 Query structure     RMSD=  1.10 A  No. of residues =   3
   ------- -------                --------------- 
    D  27    VAL       matches     A  29    VAL  
    D  30    ALA       matches     A  33    ALA  
    D  31    SER       matches     A  31    SER  
  TRANSFORM   -0.6733 -0.5642 -0.4778  0.6621 -0.1727 -0.7292  0.3289 -0.8074  0.4899    58.042    31.124    34.316  
 
 Match found in 1dz8_2       CYTOCHROME P450-CAM (1DZ8_A_CAMA503_
   Pattern 1dz8_2                 Query structure     RMSD=  1.10 A  No. of residues =   3
   ------- -------                --------------- 
    A 244    LEU       matches     A  98    LEU  
    A 247    VAL       matches     A  97    VAL  
    A 248    GLY       matches     A  96    GLY  
  TRANSFORM    0.5984 -0.6054  0.5248  0.0261 -0.6399 -0.7680  0.8008  0.4733 -0.3671     0.956    74.745    45.604  
 
 Match found in 1xkk_3       EPIDERMAL GROWTH FACTOR RECEPTOR (1X
   Pattern 1xkk_3                 Query structure     RMSD=  1.10 A  No. of residues =   3
   ------- -------                --------------- 
    A 796    GLY       matches     A  43    GLY  
    A 797    CYH       matches     A  42    CYH  
    A 844    LEU       matches     A   9    LEU  
  TRANSFORM   -0.5872 -0.7371 -0.3345  0.6786 -0.2231 -0.6998  0.4412 -0.6379  0.6312    87.149    31.868    26.862  
 
 Match found in 2a1n_1       CYTOCHROME P450-CAM (2A1N_A_CAMA1422
   Pattern 2a1n_1                 Query structure     RMSD=  1.10 A  No. of residues =   3
   ------- -------                --------------- 
    A 244    LEU       matches     A  98    LEU  
    A 247    VAL       matches     A  97    VAL  
    A 248    GLY       matches     A  96    GLY  
  TRANSFORM    0.7337 -0.5893  0.3381  0.4509  0.0500 -0.8912  0.5083  0.8064  0.3024    52.956    37.872    24.959  
 
 Match found in 2a1n_1       CYTOCHROME P450-CAM (2A1N_A_CAMA1422
   Pattern 2a1n_1                 Query structure     RMSD=  1.11 A  No. of residues =   3
   ------- -------                --------------- 
    A 244    LEU       matches     A  98    LEU  
    A 247    VAL       matches     A  99    VAL  
    A 248    GLY       matches     A  43    GLY  
  TRANSFORM   -0.4857 -0.8393 -0.2442  0.0568  0.2485 -0.9670  0.8723 -0.4835 -0.0730    46.235    40.494    31.837  
 
 Match found in 1rj6_3       CARBONIC ANHYDRASE XIV (1RJ6_A_AZMA4
   Pattern 1rj6_3                 Query structure     RMSD=  1.11 A  No. of residues =   3
   ------- -------                --------------- 
    A  92    GLN       matches     A  54    GLN  
    A 121    VAL       matches     A  14    VAL  
    A 131    LEU       matches     A  55    LEU  
  TRANSFORM   -0.7011  0.6514 -0.2902  0.6622  0.4439 -0.6037 -0.2644 -0.6154 -0.7425    15.926    41.430    71.545  
 
 Match found in 3oxx_2       HIV-1 PROTEASE (3OXX_A_DR7A100_1)   
   Pattern 3oxx_2                 Query structure     RMSD=  1.12 A  No. of residues =   3
   ------- -------                --------------- 
    A  47    ILE       matches     A 105    ILE  
    A  49    GLY       matches     A 103    GLY  
    A  50    VAL       matches     A 102    VAL  
  TRANSFORM    0.7411  0.6625  0.1088  0.1321  0.0151 -0.9911 -0.6582  0.7489 -0.0763   -26.308    41.045    56.872  
 
 Match found in 4p65_3       INSULIN (4P65_G_IPHG101_0)          
   Pattern 4p65_3                 Query structure     RMSD=  1.13 A  No. of residues =   3
   ------- -------                --------------- 
    H   7    CYH       matches     A  42    CYH  
    H  10    HIS       matches     A 101    HIS  
    H  11    LEU       matches     A   9    LEU  
  TRANSFORM    0.0112  0.9928  0.1193  0.1856 -0.1193  0.9754  0.9826  0.0112 -0.1856    -8.341   -16.487    15.477  
 
 Match found in 3csj_1       GLUTATHIONE S-TRANSFERASE P (3CSJ_B_
   Pattern 3csj_1                 Query structure     RMSD=  1.14 A  No. of residues =   3
   ------- -------                --------------- 
    B  12    GLY       matches     A  96    GLY  
    B  13    ARG       matches     A 110    ARG  
    B 205    GLY       matches     A  43    GLY  
  TRANSFORM    0.6413  0.7673 -0.0004  0.0841 -0.0698  0.9940  0.7626 -0.6375 -0.1093   -25.934   -39.525    21.137  
 
 Match found in 4lzr_2       BROMODOMAIN-CONTAINING PROTEIN 4 (4L
   Pattern 4lzr_2                 Query structure     RMSD=  1.15 A  No. of residues =   3
   ------- -------                --------------- 
    A  87    VAL       matches     A  97    VAL  
    A  92    LEU       matches     A  52    LEU  
    A  94    LEU       matches     A  55    LEU  
  TRANSFORM   -0.7380  0.2630  0.6214 -0.0077 -0.9241  0.3820  0.6748  0.2771  0.6840   -13.824     7.993     0.362  
 
 Match found in 1p2y_1       CYTOCHROME P450-CAM (1P2Y_A_NCTA440_
   Pattern 1p2y_1                 Query structure     RMSD=  1.15 A  No. of residues =   3
   ------- -------                --------------- 
    A 244    LEU       matches     A  98    LEU  
    A 247    VAL       matches     A  97    VAL  
    A 248    GLY       matches     A  96    GLY  
  TRANSFORM   -0.3978  0.6515  0.6460  0.1064 -0.6666  0.7378  0.9113  0.3622  0.1958   -14.482   -20.156   -13.423  
 
 Match found in 3bjw_17      PHOSPHOLIPASE A2 (3BJW_H_SVRH504_3) 
   Pattern 3bjw_17                Query structure     RMSD=  1.15 A  No. of residues =   3
   ------- -------                --------------- 
    H   2    VAL       matches     A  45    VAL  
    H   5    LEU       matches     A  44    LEU  
    H   6    GLY       matches     A  96    GLY  
  TRANSFORM   -0.8203 -0.4721  0.3229  0.5707 -0.6385  0.5164 -0.0376  0.6079  0.7931    -1.852   -15.629   -58.557  
 
 Match found in 5ljc_3       RETINOL-BINDING PROTEIN 1 (5LJC_A_RT
   Pattern 5ljc_3                 Query structure     RMSD=  1.15 A  No. of residues =   3
   ------- -------                --------------- 
    A  29    LEU       matches     A  37    LEU  
    A  33    ALA       matches     A  33    ALA  
    A  77    ILE       matches     A  62    ILE  
  TRANSFORM   -0.2168  0.9609  0.1722 -0.6880 -0.2756  0.6713  0.6925  0.0270  0.7209   -11.744    26.607   -23.828  
 
 Match found in 5v0v_3       SERUM ALBUMIN (5V0V_A_8QPA612_1)    
   Pattern 5v0v_3                 Query structure     RMSD=  1.15 A  No. of residues =   3
   ------- -------                --------------- 
    A 237    LEU       matches     A  98    LEU  
    A 256    ARG       matches     A  34    ARG  
    A 259    LEU       matches     A  37    LEU  
  TRANSFORM   -0.1461 -0.8870  0.4381 -0.7028  0.4047  0.5850 -0.6962 -0.2224 -0.6825    -0.607   -89.022    58.675  
 
 Match found in 4zau_1       EPIDERMAL GROWTH FACTOR RECEPTOR (4Z
   Pattern 4zau_1                 Query structure     RMSD=  1.15 A  No. of residues =   3
   ------- -------                --------------- 
    A 718    LEU       matches     A  52    LEU  
    A 719    GLY       matches     A  50    GLY  
    A 726    VAL       matches     A  51    VAL  
  TRANSFORM    0.0755 -0.7513 -0.6556 -0.5091  0.5363 -0.6732  0.8574  0.3845 -0.3420    81.976    -8.971     6.389  
 
 Match found in 3bjw_10      PHOSPHOLIPASE A2 (3BJW_E_SVRE503_1) 
   Pattern 3bjw_10                Query structure     RMSD=  1.16 A  No. of residues =   3
   ------- -------                --------------- 
    E   2    VAL       matches     A  45    VAL  
    E   5    LEU       matches     A  44    LEU  
    E   6    GLY       matches     A  96    GLY  
  TRANSFORM    0.3993 -0.9149  0.0594 -0.2222 -0.0337  0.9744 -0.8895 -0.4023 -0.2168    16.487   -76.248     5.270  
 
 Match found in 4mxo_1       PROTO-ONCOGENE TYROSINE-PROTEIN KINA
   Pattern 4mxo_1                 Query structure     RMSD=  1.16 A  No. of residues =   3
   ------- -------                --------------- 
    A 273    LEU       matches     A   7    LEU  
    A 281    VAL       matches     A 112    VAL  
    A 344    GLY       matches     A  40    GLY  
  TRANSFORM   -0.5956  0.0984 -0.7972 -0.7024  0.4177  0.5763  0.3897  0.9033 -0.1796    45.046   -32.268    21.418  
 
 Match found in 3sxr_3       CYTOPLASMIC TYROSINE-PROTEIN KINASE 
   Pattern 3sxr_3                 Query structure     RMSD=  1.16 A  No. of residues =   3
   ------- -------                --------------- 
    A 423    LEU       matches     A  79    LEU  
    A 431    VAL       matches     A  60    VAL  
    A 443    ALA       matches     A  33    ALA  
  TRANSFORM   -0.5360 -0.4557  0.7107  0.7349  0.1625  0.6585 -0.4155  0.8752  0.2477    -9.215   -69.845   -28.585  
 
 Match found in 4mxo_1       PROTO-ONCOGENE TYROSINE-PROTEIN KINA
   Pattern 4mxo_1                 Query structure     RMSD=  1.16 A  No. of residues =   3
   ------- -------                --------------- 
    A 273    LEU       matches     A   9    LEU  
    A 281    VAL       matches     A 112    VAL  
    A 344    GLY       matches     A  96    GLY  
  TRANSFORM    0.0558 -0.9692 -0.2397  0.9332  0.1360 -0.3327  0.3551 -0.2052  0.9121   -29.484    35.128   -51.126  
 
 Match found in 5vop_3       5-METHYLTETRAHYDROFOLATE HOMOCYSTEIN
   Pattern 5vop_3                 Query structure     RMSD=  1.16 A  No. of residues =   3
   ------- -------                --------------- 
    A 490    VAL       matches     A  60    VAL  
    A 492    LEU       matches     A  79    LEU  
    A 568    VAL       matches     A  29    VAL  
  TRANSFORM   -0.0680 -0.7520 -0.6557 -0.9657  0.2147 -0.1461  0.2507  0.6232 -0.7408    44.790   -30.394     8.201  
 
 Match found in 4mxo_1       PROTO-ONCOGENE TYROSINE-PROTEIN KINA
   Pattern 4mxo_1                 Query structure     RMSD=  1.17 A  No. of residues =   3
   ------- -------                --------------- 
    A 273    LEU       matches     A 113    LEU  
    A 281    VAL       matches     A  77    VAL  
    A 344    GLY       matches     A  73    GLY  
  TRANSFORM    0.6049 -0.3709 -0.7047  0.6228 -0.3311  0.7088 -0.4962 -0.8676  0.0307    18.820   -59.832    28.786  
 
 Match found in 4xey_2       TYROSINE-PROTEIN KINASE ABL1 (4XEY_A
   Pattern 4xey_2                 Query structure     RMSD=  1.17 A  No. of residues =   3
   ------- -------                --------------- 
    A 267    LEU       matches     A  37    LEU  
    A 340    GLY       matches     A  43    GLY  
    A 389    LEU       matches     A  44    LEU  
  TRANSFORM    0.6656 -0.6032  0.4395 -0.3041 -0.7570 -0.5784  0.6816  0.2513 -0.6872     3.847     4.123    23.047  
 
 Match found in 4mxo_1       PROTO-ONCOGENE TYROSINE-PROTEIN KINA
   Pattern 4mxo_1                 Query structure     RMSD=  1.19 A  No. of residues =   3
   ------- -------                --------------- 
    A 273    LEU       matches     A  52    LEU  
    A 281    VAL       matches     A  51    VAL  
    A 344    GLY       matches     A  96    GLY  
  TRANSFORM    0.1435 -0.9783 -0.1495  0.2477 -0.1108  0.9625 -0.9581 -0.1752  0.2264    20.381    48.344    13.291  
 
 Match found in 4z91_2       GAMMA-AMINOBUTYRIC-ACID RECEPTOR SUB
   Pattern 4z91_2                 Query structure     RMSD=  1.19 A  No. of residues =   3
   ------- -------                --------------- 
    A 240    LEU       matches     A  30    LEU  
    A 244    ALA       matches     A  33    ALA  
    B 240    LEU       matches     A  79    LEU  
  TRANSFORM   -0.0044  0.2137 -0.9769  0.8136 -0.5672 -0.1277 -0.5814 -0.7954 -0.1714    37.499    41.342    29.373  
 
 Match found in 1j8u_2       PHENYLALANINE-4-HYDROXYLASE (1J8U_A_
   Pattern 1j8u_2                 Query structure     RMSD=  1.19 A  No. of residues =   3
   ------- -------                --------------- 
    A 245    VAL       matches     A  14    VAL  
    A 248    LEU       matches     A  52    LEU  
    A 249    LEU       matches     A  55    LEU  
  TRANSFORM    0.6368 -0.7016  0.3196  0.7183  0.3892 -0.5767  0.2802  0.5968  0.7518    27.061    65.778   -37.490  
 
 Match found in 1rx7_1       DIHYDROFOLATE REDUCTASE (1RX7_A_FOLA
   Pattern 1rx7_1                 Query structure     RMSD=  1.20 A  No. of residues =   3
   ------- -------                --------------- 
    A  46    THR       matches     A  94    THR  
    A  50    ILE       matches     A  62    ILE  
    A  54    LEU       matches     A  44    LEU  
  TRANSFORM   -0.5203  0.6511  0.5525 -0.5031 -0.7565  0.4177  0.6900 -0.0606  0.7213   -33.855    -6.138   -41.507  
 
 Match found in 1fmo_3       CAMP-DEPENDENT PROTEIN KINASE (1FMO_
   Pattern 1fmo_3                 Query structure     RMSD=  1.20 A  No. of residues =   3
   ------- -------                --------------- 
    E 123    VAL       matches     A  26    VAL  
    E 127    GLU       matches     A  84    GLU  
    E 173    LEU       matches     A  83    LEU  
  TRANSFORM    0.5678  0.2374 -0.7882  0.8138 -0.0175  0.5809  0.1241 -0.9713 -0.2031    48.430    10.308    95.885  
 
 Match found in 1rd7_2       DIHYDROFOLATE REDUCTASE (1RD7_A_FOLA
   Pattern 1rd7_2                 Query structure     RMSD=  1.21 A  No. of residues =   3
   ------- -------                --------------- 
    A  46    THR       matches     A  94    THR  
    A  50    ILE       matches     A  62    ILE  
    A  54    LEU       matches     A  98    LEU  
  TRANSFORM   -0.1004  0.9127 -0.3961 -0.8822  0.1024  0.4596  0.4600  0.3956  0.7949    18.870   -23.991   -23.072  
 
 Match found in 3sxr_3       CYTOPLASMIC TYROSINE-PROTEIN KINASE 
   Pattern 3sxr_3                 Query structure     RMSD=  1.21 A  No. of residues =   3
   ------- -------                --------------- 
    A 423    LEU       matches     A  30    LEU  
    A 431    VAL       matches     A  29    VAL  
    A 443    ALA       matches     A  33    ALA  
  TRANSFORM   -0.8792 -0.4062  0.2490  0.2892 -0.0397  0.9564 -0.3786  0.9129  0.1523    -1.135   -49.909     7.316  
 
 Match found in 3sxr_3       CYTOPLASMIC TYROSINE-PROTEIN KINASE 
   Pattern 3sxr_3                 Query structure     RMSD=  1.21 A  No. of residues =   3
   ------- -------                --------------- 
    A 423    LEU       matches     A  98    LEU  
    A 431    VAL       matches     A  60    VAL  
    A 443    ALA       matches     A  33    ALA  
  TRANSFORM    0.5370 -0.2789 -0.7962 -0.6219 -0.7685 -0.1502 -0.5700  0.5758 -0.5861    68.225    34.043    23.823  
 
 Match found in 5x7z_1       UNCHARACTERIZED HTH-TYPE TRANSCRIPTI
   Pattern 5x7z_1                 Query structure     RMSD=  1.21 A  No. of residues =   3
   ------- -------                --------------- 
    A  24    VAL       matches     A  47    VAL  
    A  35    LEU       matches     A  52    LEU  
    A 110    VAL       matches     A  97    VAL  
  TRANSFORM    0.5701 -0.0580  0.8196  0.7995 -0.1908 -0.5696  0.1894  0.9799 -0.0624   -76.467    -7.405    95.318  
 
 Match found in 5o96_9       RIBOSOMAL RNA SMALL SUBUNIT METHYLTR
   Pattern 5o96_9                 Query structure     RMSD=  1.22 A  No. of residues =   3
   ------- -------                --------------- 
    G 173    LEU       matches     A   9    LEU  
    G 218    SER       matches     A   8    SER  
    G 219    LEU       matches     A   7    LEU  
  TRANSFORM    0.1499 -0.9828 -0.1081  0.2110 -0.0750  0.9746 -0.9659 -0.1689  0.1961    18.587    45.396    15.128  
 
 Match found in 4z90_2       GAMMA-AMINOBUTYRIC-ACID RECEPTOR SUB
   Pattern 4z90_2                 Query structure     RMSD=  1.22 A  No. of residues =   3
   ------- -------                --------------- 
    A 240    LEU       matches     A  30    LEU  
    A 244    ALA       matches     A  33    ALA  
    B 240    LEU       matches     A  79    LEU  
  TRANSFORM    0.7705  0.5221  0.3656 -0.6371  0.6143  0.4655  0.0184 -0.5916  0.8060     5.626   -26.908     3.588  
 
 Match found in 5x23_3       CYTOCHROME P450 2C9 (5X23_A_LSNA502_
   Pattern 5x23_3                 Query structure     RMSD=  1.22 A  No. of residues =   3
   ------- -------                --------------- 
    A 201    LEU       matches     A  55    LEU  
    A 292    VAL       matches     A  17    VAL  
    A 293    ASP       matches     A  16    ASP  
  TRANSFORM    0.6951  0.6823 -0.2265  0.6963 -0.5606  0.4482  0.1788 -0.4693 -0.8647    20.234    -1.581    44.894  
 
 Match found in 5x7z_1       UNCHARACTERIZED HTH-TYPE TRANSCRIPTI
   Pattern 5x7z_1                 Query structure     RMSD=  1.23 A  No. of residues =   3
   ------- -------                --------------- 
    A  24    VAL       matches     A 112    VAL  
    A  35    LEU       matches     A   9    LEU  
    A 110    VAL       matches     A  77    VAL  
  TRANSFORM    0.0294  0.7263  0.6867  0.1449  0.6767 -0.7219 -0.9890  0.1207 -0.0854   -41.792   124.529    25.526  
 
 Match found in 4z91_1       GAMMA-AMINOBUTYRIC-ACID RECEPTOR SUB
   Pattern 4z91_1                 Query structure     RMSD=  1.23 A  No. of residues =   3
   ------- -------                --------------- 
    C 240    LEU       matches     A  30    LEU  
    C 244    ALA       matches     A  33    ALA  
    D 240    LEU       matches     A  79    LEU  
  TRANSFORM   -0.9843  0.1667 -0.0581 -0.0299 -0.4816 -0.8759 -0.1740 -0.8604  0.4790    22.381    44.656    -8.373  
 
 Match found in 3bjw_17      PHOSPHOLIPASE A2 (3BJW_H_SVRH504_3) 
   Pattern 3bjw_17                Query structure     RMSD=  1.23 A  No. of residues =   3
   ------- -------                --------------- 
    H   2    VAL       matches     A  11    VAL  
    H   5    LEU       matches     A  44    LEU  
    H   6    GLY       matches     A  43    GLY  
  TRANSFORM   -0.0141  0.7379  0.6748  0.1347  0.6701 -0.7300 -0.9908  0.0806 -0.1088   -40.858   122.792    27.660  
 
 Match found in 4z90_1       GAMMA-AMINOBUTYRIC-ACID RECEPTOR SUB
   Pattern 4z90_1                 Query structure     RMSD=  1.23 A  No. of residues =   3
   ------- -------                --------------- 
    C 240    LEU       matches     A  30    LEU  
    C 244    ALA       matches     A  33    ALA  
    D 240    LEU       matches     A  79    LEU  
  TRANSFORM   -0.3815 -0.9173 -0.1139 -0.1360  0.1776 -0.9747  0.9143 -0.3564 -0.1925   102.727   121.135    28.360  
 
 Match found in 1pk9_1       PURINE NUCLEOSIDE PHOSPHORYLASE (1PK
   Pattern 1pk9_1                 Query structure     RMSD=  1.24 A  No. of residues =   3
   ------- -------                --------------- 
    A  90    SER       matches     A  31    SER  
    A 178    VAL       matches     A  26    VAL  
    A 179    GLU       matches     A  27    GLU  
  TRANSFORM    0.0854  0.9110  0.4035  0.9941 -0.1053  0.0273  0.0674  0.3988 -0.9146    -3.082     6.831    36.291  
 
 Match found in 5x7z_1       UNCHARACTERIZED HTH-TYPE TRANSCRIPTI
   Pattern 5x7z_1                 Query structure     RMSD=  1.24 A  No. of residues =   3
   ------- -------                --------------- 
    A  24    VAL       matches     A 112    VAL  
    A  35    LEU       matches     A   7    LEU  
    A 110    VAL       matches     A  77    VAL  
  TRANSFORM   -0.2284  0.0265 -0.9732 -0.1787  0.9815  0.0687  0.9570  0.1897 -0.2195    36.589     5.255    18.404  
 
 Match found in 4u5j_1       PROTO-ONCOGENE TYROSINE-PROTEIN KINA
   Pattern 4u5j_1                 Query structure     RMSD=  1.25 A  No. of residues =   3
   ------- -------                --------------- 
    A 273    LEU       matches     A  12    LEU  
    A 276    GLY       matches     A  21    GLY  
    A 281    VAL       matches     A  17    VAL  
  TRANSFORM   -0.8877  0.0969 -0.4502  0.4463  0.4219 -0.7892  0.1135 -0.9014 -0.4178    38.515    36.115    34.398  
 
 Match found in 1a29_2       CALMODULIN (1A29_A_TFPA153_1)       
   Pattern 1a29_2                 Query structure     RMSD=  1.25 A  No. of residues =   3
   ------- -------                --------------- 
    A 100    ILE       matches     A  62    ILE  
    A 105    LEU       matches     A  79    LEU  
    A 136    VAL       matches     A  77    VAL  
  TRANSFORM    0.3141  0.5702 -0.7591 -0.6887 -0.4136 -0.5956 -0.6535  0.7098  0.2628   -25.634    58.403   -30.851  
 
 Match found in 5vop_3       5-METHYLTETRAHYDROFOLATE HOMOCYSTEIN
   Pattern 5vop_3                 Query structure     RMSD=  1.25 A  No. of residues =   3
   ------- -------                --------------- 
    A 490    VAL       matches     A  97    VAL  
    A 492    LEU       matches     A  44    LEU  
    A 568    VAL       matches     A  47    VAL  
  TRANSFORM   -0.1777  0.7043 -0.6873 -0.7302 -0.5626 -0.3877 -0.6597  0.4329  0.6143    21.736   -23.627   -15.154  
 
 Match found in 4zau_1       EPIDERMAL GROWTH FACTOR RECEPTOR (4Z
   Pattern 4zau_1                 Query structure     RMSD=  1.26 A  No. of residues =   3
   ------- -------                --------------- 
    A 718    LEU       matches     A  44    LEU  
    A 719    GLY       matches     A  43    GLY  
    A 726    VAL       matches     A  45    VAL  
  TRANSFORM   -0.7748  0.5947 -0.2144  0.4660  0.3081 -0.8294 -0.4272 -0.7425 -0.5159    80.827    14.623    53.262  
 
 Match found in 1gtn_7       TRP RNA-BINDING ATTENUATION PROTEIN 
   Pattern 1gtn_7                 Query structure     RMSD=  1.26 A  No. of residues =   3
   ------- -------                --------------- 
    K  23    GLY       matches     A  96    GLY  
    K  52    THR       matches     A  94    THR  
    K  55    ILE       matches     A  62    ILE  
  TRANSFORM   -0.0056  0.1569  0.9876 -0.9730  0.2271 -0.0416 -0.2308 -0.9611  0.1514    -4.756    55.882    23.944  
 
 Match found in 1pk7_2       PURINE NUCLEOSIDE PHOSPHORYLASE (1PK
   Pattern 1pk7_2                 Query structure     RMSD=  1.26 A  No. of residues =   3
   ------- -------                --------------- 
    C  90    SER       matches     A  31    SER  
    C 178    VAL       matches     A  26    VAL  
    C 179    GLU       matches     A  27    GLU  
  TRANSFORM   -0.2719  0.3142 -0.9096  0.9381 -0.1244 -0.3234 -0.2148 -0.9412 -0.2609   112.406     7.807    33.920  
 
 Match found in 3u5k_1       BROMODOMAIN-CONTAINING PROTEIN 4 (3U
   Pattern 3u5k_1                 Query structure     RMSD=  1.27 A  No. of residues =   3
   ------- -------                --------------- 
    A  87    VAL       matches     A 112    VAL  
    A  92    LEU       matches     A   9    LEU  
    A  94    LEU       matches     A  44    LEU  
  TRANSFORM    0.4042  0.9059  0.1261  0.7826 -0.4139  0.4651  0.4735 -0.0893 -0.8762   -18.248   -48.582    71.875  
 
 Match found in 2wey_3       CAMP AND CAMP-INHIBITED CGMP 3', 5'-
   Pattern 2wey_3                 Query structure     RMSD=  1.27 A  No. of residues =   3
   ------- -------                --------------- 
    A 635    LEU       matches     A   9    LEU  
    A 675    LEU       matches     A  98    LEU  
    A 678    VAL       matches     A  60    VAL  
  TRANSFORM   -0.6088  0.5401 -0.5810 -0.6398 -0.7674 -0.0429 -0.4690  0.3456  0.8127     9.602     1.385    26.087  
 
 Match found in 1mx1_6       LIVER CARBOXYLESTERASE I (1MX1_E_THA
   Pattern 1mx1_6                 Query structure     RMSD=  1.28 A  No. of residues =   3
   ------- -------                --------------- 
    E5097    LEU       matches     A  55    LEU  
    E5142    GLY       matches     A  21    GLY  
    E5146    VAL       matches     A  99    VAL  
  TRANSFORM   -0.4703  0.1758 -0.8648 -0.2677 -0.9622 -0.0501 -0.8409  0.2079  0.4996    -3.909    25.314   -37.043  
 
 Match found in 5jq7_2       ENVELOPE GLYCOPROTEIN 1,ENVELOPE GLY
   Pattern 5jq7_2                 Query structure     RMSD=  1.28 A  No. of residues =   3
   ------- -------                --------------- 
    A  66    VAL       matches     A  29    VAL  
    A 100    GLU       matches     A  32    GLU  
    A 101    ALA       matches     A  33    ALA  
  TRANSFORM    0.5936 -0.4667 -0.6556  0.4434 -0.4902  0.7504 -0.6716 -0.7361 -0.0841    30.289    58.075    31.186  
 
 Match found in 4z90_1       GAMMA-AMINOBUTYRIC-ACID RECEPTOR SUB
   Pattern 4z90_1                 Query structure     RMSD=  1.28 A  No. of residues =   3
   ------- -------                --------------- 
    C 240    LEU       matches     A  79    LEU  
    C 244    ALA       matches     A  33    ALA  
    D 240    LEU       matches     A  30    LEU  
  TRANSFORM    0.6992 -0.7134  0.0462 -0.7140 -0.6935  0.0965 -0.0368 -0.1005 -0.9943    -2.292     6.830    68.103  
 
 Match found in 3heg_4       MITOGEN-ACTIVATED PROTEIN KINASE 14 
   Pattern 3heg_4                 Query structure     RMSD=  1.28 A  No. of residues =   3
   ------- -------                --------------- 
    A  83    VAL       matches     A  77    VAL  
    A 166    ILE       matches     A  62    ILE  
    A 167    LEU       matches     A  79    LEU  
  TRANSFORM   -0.7290 -0.4375  0.5265 -0.6348  0.7198 -0.2809 -0.2561 -0.5390 -0.8024   -35.762    21.319    44.480  
 
 Match found in 4u5j_1       PROTO-ONCOGENE TYROSINE-PROTEIN KINA
   Pattern 4u5j_1                 Query structure     RMSD=  1.29 A  No. of residues =   3
   ------- -------                --------------- 
    A 273    LEU       matches     A  18    LEU  
    A 276    GLY       matches     A  43    GLY  
    A 281    VAL       matches     A  17    VAL  
  TRANSFORM   -0.4491 -0.7638  0.4636 -0.2886 -0.3671 -0.8843  0.8456 -0.5310 -0.0556   -22.540    40.690     0.032  
 
 Match found in 1tuv_1       PROTEIN YGIN (1TUV_A_VK3A4558_1)    
   Pattern 1tuv_1                 Query structure     RMSD=  1.29 A  No. of residues =   3
   ------- -------                --------------- 
    A  75    HIS       matches     A 101    HIS  
    A  76    LEU       matches     A  12    LEU  
    A  84    TYR       matches     A 109    TYR  
  TRANSFORM   -0.6789 -0.4574  0.5744 -0.2693  0.8829  0.3848 -0.6831  0.1065 -0.7225    97.012   -25.640    75.423  
 
 Match found in 4z2d_0       DNA GYRASE SUBUNIT A;DNA GYRASE SUBU
   Pattern 4z2d_0                 Query structure     RMSD=  1.29 A  No. of residues =   3
   ------- -------                --------------- 
    C 456    ARG       matches     A 110    ARG  
    C 457    GLY       matches     A  96    GLY  
    C 475    GLU       matches     A  46    GLU  
  TRANSFORM   -0.5821  0.8033  0.1260  0.2441  0.3204 -0.9153 -0.7756 -0.5020 -0.3826    -3.005   134.292    44.968  
 
 Match found in 4z90_2       GAMMA-AMINOBUTYRIC-ACID RECEPTOR SUB
   Pattern 4z90_2                 Query structure     RMSD=  1.29 A  No. of residues =   3
   ------- -------                --------------- 
    A 240    LEU       matches     A  79    LEU  
    A 244    ALA       matches     A  33    ALA  
    B 240    LEU       matches     A  30    LEU  
  TRANSFORM    0.5646  0.3828 -0.7313 -0.6157 -0.3947 -0.6820 -0.5497  0.8353  0.0129    59.800    70.944     4.824  
 
 Match found in 4dqh_4       WILD-TYPE HIV-1 PROTEASE DIMER (4DQH
   Pattern 4dqh_4                 Query structure     RMSD=  1.30 A  No. of residues =   3
   ------- -------                --------------- 
    B  23    LEU       matches     A  55    LEU  
    B  32    VAL       matches     A  60    VAL  
    B  82    VAL       matches     A  99    VAL  
  TRANSFORM    0.5801  0.3961 -0.7117 -0.6177 -0.3557 -0.7014 -0.5310  0.8465  0.0384    58.846    71.261     3.164  
 
 Match found in 4dqb_6       ASPARTYL PROTEASE (4DQB_B_017B101_2)
   Pattern 4dqb_6                 Query structure     RMSD=  1.30 A  No. of residues =   3
   ------- -------                --------------- 
    B  23    LEU       matches     A  55    LEU  
    B  32    VAL       matches     A  60    VAL  
    B  82    VAL       matches     A  99    VAL  
  TRANSFORM   -0.6690  0.0687 -0.7401  0.6899  0.4279 -0.5839  0.2766 -0.9012 -0.3337    50.469     0.559    40.783  
 
 Match found in 1hwi_6       HMG-COA REDUCTASE;HMG-COA REDUCTASE 
   Pattern 1hwi_6                 Query structure     RMSD=  1.31 A  No. of residues =   3
   ------- -------                --------------- 
    B 853    LEU       matches     A  98    LEU  
    B 856    ALA       matches     A  33    ALA  
    B 857    LEU       matches     A  37    LEU  
  TRANSFORM   -0.5813  0.7969  0.1644  0.2460  0.3647 -0.8980 -0.7756 -0.4815 -0.4080    -5.061   135.363    45.683  
 
 Match found in 4z91_2       GAMMA-AMINOBUTYRIC-ACID RECEPTOR SUB
   Pattern 4z91_2                 Query structure     RMSD=  1.31 A  No. of residues =   3
   ------- -------                --------------- 
    A 240    LEU       matches     A  79    LEU  
    A 244    ALA       matches     A  33    ALA  
    B 240    LEU       matches     A  30    LEU  
  TRANSFORM    0.8495 -0.4962 -0.1794  0.5224  0.7430  0.4184 -0.0743 -0.4491  0.8904     3.316    -8.215   -38.893  
 
 Match found in 4u5j_1       PROTO-ONCOGENE TYROSINE-PROTEIN KINA
   Pattern 4u5j_1                 Query structure     RMSD=  1.32 A  No. of residues =   3
   ------- -------                --------------- 
    A 273    LEU       matches     A  30    LEU  
    A 276    GLY       matches     A  21    GLY  
    A 281    VAL       matches     A  60    VAL  
  TRANSFORM    0.6193 -0.4246 -0.6605  0.4554 -0.4910  0.7426 -0.6396 -0.7607 -0.1107    29.848    60.637    31.845  
 
 Match found in 4z91_1       GAMMA-AMINOBUTYRIC-ACID RECEPTOR SUB
   Pattern 4z91_1                 Query structure     RMSD=  1.32 A  No. of residues =   3
   ------- -------                --------------- 
    C 240    LEU       matches     A  79    LEU  
    C 244    ALA       matches     A  33    ALA  
    D 240    LEU       matches     A  30    LEU  
  TRANSFORM   -0.4367  0.7472 -0.5010 -0.7456 -0.6122 -0.2631 -0.5033  0.2586  0.8245    61.084    52.288     5.519  
 
 Match found in 3g8i_5       PEROXISOME PROLIFERATOR-ACTIVATED RE
   Pattern 3g8i_5                 Query structure     RMSD=  1.33 A  No. of residues =   3
   ------- -------                --------------- 
    A 247    LEU       matches     A  44    LEU  
    A 332    VAL       matches     A  77    VAL  
    A 344    LEU       matches     A  37    LEU  
  TRANSFORM    0.9873  0.0825 -0.1359  0.0758 -0.9956 -0.0543 -0.1398  0.0433 -0.9892   -13.163    20.989    42.336  
 
 Match found in 4lzr_2       BROMODOMAIN-CONTAINING PROTEIN 4 (4L
   Pattern 4lzr_2                 Query structure     RMSD=  1.33 A  No. of residues =   3
   ------- -------                --------------- 
    A  87    VAL       matches     A 112    VAL  
    A  92    LEU       matches     A 114    LEU  
    A  94    LEU       matches     A  37    LEU  
  TRANSFORM    0.5690  0.3527 -0.7429  0.4729 -0.8794 -0.0552 -0.6727 -0.3199 -0.6672    20.958    28.803    39.516  
 
 Match found in 3oxw_2       HIV-1 PROTEASE;HIV-1 PROTEASE (3OXW_
   Pattern 3oxw_2                 Query structure     RMSD=  1.33 A  No. of residues =   3
   ------- -------                --------------- 
    A  23    LEU       matches     A  55    LEU  
    A  32    VAL       matches     A  60    VAL  
    A  82    VAL       matches     A  99    VAL  
  TRANSFORM    0.0630  0.9913  0.1155  0.9959 -0.0550 -0.0712 -0.0642  0.1195 -0.9908    -3.138    10.032    45.054  
 
 Match found in 1a29_2       CALMODULIN (1A29_A_TFPA153_1)       
   Pattern 1a29_2                 Query structure     RMSD=  1.33 A  No. of residues =   3
   ------- -------                --------------- 
    A 100    ILE       matches     A  62    ILE  
    A 105    LEU       matches     A   9    LEU  
    A 136    VAL       matches     A  77    VAL  
  TRANSFORM    0.3440  0.6558  0.6720 -0.6402  0.6873 -0.3431 -0.6869 -0.3122  0.6563   -50.319   -15.355    67.005  
 
 Match found in 4ifg_3       CALMODULIN-DOMAIN PROTEIN KINASE 1 (
   Pattern 4ifg_3                 Query structure     RMSD=  1.33 A  No. of residues =   3
   ------- -------                --------------- 
    A 134    GLY       matches     A  96    GLY  
    A 135    GLU       matches     A  46    GLU  
    A 181    LEU       matches     A  44    LEU  
  TRANSFORM   -0.3620  0.6004  0.7131 -0.7001  0.3299 -0.6332 -0.6154 -0.7285  0.3009   -37.008    56.005     2.951  
 
 Match found in 1eiz_3       FTSJ (1EIZ_A_SAMA301_0)             
   Pattern 1eiz_3                 Query structure     RMSD=  1.34 A  No. of residues =   3
   ------- -------                --------------- 
    A  59    GLY       matches     A  43    GLY  
    A  84    LEU       matches     A  37    LEU  
    A  85    LEU       matches     A   7    LEU  
  TRANSFORM   -0.0572  0.3422 -0.9379  0.0994 -0.9328 -0.3464 -0.9934 -0.1130  0.0193    30.151    35.931     8.813  
 
 Match found in 4lzr_2       BROMODOMAIN-CONTAINING PROTEIN 4 (4L
   Pattern 4lzr_2                 Query structure     RMSD=  1.34 A  No. of residues =   3
   ------- -------                --------------- 
    A  87    VAL       matches     A  60    VAL  
    A  92    LEU       matches     A  79    LEU  
    A  94    LEU       matches     A  30    LEU  
  TRANSFORM   -0.4383  0.2434  0.8652 -0.7629  0.4083 -0.5013 -0.4753 -0.8798  0.0068   -22.797    50.230    44.865  
 
 Match found in 1s19_3       VITAMIN D3 RECEPTOR (1S19_A_MC9A500_
   Pattern 1s19_3                 Query structure     RMSD=  1.34 A  No. of residues =   3
   ------- -------                --------------- 
    A 300    VAL       matches     A  77    VAL  
    A 309    LEU       matches     A   7    LEU  
    A 313    LEU       matches     A  37    LEU  
  TRANSFORM   -0.7021  0.7111  0.0360 -0.3243 -0.2744 -0.9053 -0.6339 -0.6473  0.4232   -21.470    -4.750    49.842  
 
 Match found in 5o96_7       RIBOSOMAL RNA SMALL SUBUNIT METHYLTR
   Pattern 5o96_7                 Query structure     RMSD=  1.35 A  No. of residues =   3
   ------- -------                --------------- 
    D 223    VAL       matches     A  99    VAL  
    D 224    LEU       matches     A  98    LEU  
    D 229    ALA       matches     A  33    ALA  
  TRANSFORM   -0.5124 -0.7175  0.4718 -0.8502  0.5011 -0.1612 -0.1208 -0.4837 -0.8668    13.072    40.687    67.909  
 
 Match found in 4dqh_4       WILD-TYPE HIV-1 PROTEASE DIMER (4DQH
   Pattern 4dqh_4                 Query structure     RMSD=  1.36 A  No. of residues =   3
   ------- -------                --------------- 
    B  23    LEU       matches     A  79    LEU  
    B  32    VAL       matches     A  26    VAL  
    B  82    VAL       matches     A  60    VAL  
  TRANSFORM    0.1248 -0.3696  0.9208  0.9909  0.0937 -0.0967 -0.0506  0.9245  0.3779   -56.199     8.072   -24.865  
 
 Match found in 4lzr_2       BROMODOMAIN-CONTAINING PROTEIN 4 (4L
   Pattern 4lzr_2                 Query structure     RMSD=  1.36 A  No. of residues =   3
   ------- -------                --------------- 
    A  87    VAL       matches     A  60    VAL  
    A  92    LEU       matches     A  30    LEU  
    A  94    LEU       matches     A  79    LEU  
  TRANSFORM    0.2395  0.7973  0.5540  0.6696 -0.5488  0.5004  0.7031  0.2511 -0.6653   -29.205   -30.157    13.623  
 
 Match found in 2zuj_1       CAMPHOR 5-MONOOXYGENASE (2ZUJ_A_CAMA
   Pattern 2zuj_1                 Query structure     RMSD=  1.37 A  No. of residues =   3
   ------- -------                --------------- 
    A 295    VAL       matches     A  97    VAL  
    A 297    LEU       matches     A  52    LEU  
    A 396    VAL       matches     A  45    VAL  
  TRANSFORM   -0.4917 -0.7314  0.4725 -0.8659  0.4680 -0.1765 -0.0921 -0.4959 -0.8635    13.235    41.767    67.430  
 
 Match found in 4dqb_6       ASPARTYL PROTEASE (4DQB_B_017B101_2)
   Pattern 4dqb_6                 Query structure     RMSD=  1.37 A  No. of residues =   3
   ------- -------                --------------- 
    B  23    LEU       matches     A  79    LEU  
    B  32    VAL       matches     A  26    VAL  
    B  82    VAL       matches     A  60    VAL  
  TRANSFORM   -0.3616  0.1996  0.9107  0.8391  0.4955  0.2246 -0.4065  0.8454 -0.3467    -1.543    -8.807    39.728  
 
 Match found in 3rd0_1       FERRITIN LIGHT CHAIN (3RD0_A_EDPA175
   Pattern 3rd0_1                 Query structure     RMSD=  1.37 A  No. of residues =   3
   ------- -------                --------------- 
    A  24    LEU       matches     A   9    LEU  
    A  27    SER       matches     A   8    SER  
    A  28    TYR       matches     A 109    TYR  
  TRANSFORM   -0.1233 -0.9684 -0.2166 -0.9799  0.1533 -0.1277  0.1568  0.1965 -0.9679     7.873    14.051    38.114  
 
 Match found in 4lzr_2       BROMODOMAIN-CONTAINING PROTEIN 4 (4L
   Pattern 4lzr_2                 Query structure     RMSD=  1.37 A  No. of residues =   3
   ------- -------                --------------- 
    A  87    VAL       matches     A 112    VAL  
    A  92    LEU       matches     A   9    LEU  
    A  94    LEU       matches     A  44    LEU  
  TRANSFORM    0.1685  0.2697 -0.9481  0.5393  0.7799  0.3177  0.8251 -0.5648 -0.0140    65.038   -17.709    18.958  
 
 Match found in 5x7z_1       UNCHARACTERIZED HTH-TYPE TRANSCRIPTI
   Pattern 5x7z_1                 Query structure     RMSD=  1.37 A  No. of residues =   3
   ------- -------                --------------- 
    A  24    VAL       matches     A  97    VAL  
    A  35    LEU       matches     A  55    LEU  
    A 110    VAL       matches     A  47    VAL  
  TRANSFORM   -0.3940  0.5912  0.7038 -0.6757  0.3328 -0.6578 -0.6231 -0.7347  0.2684   -36.647    57.269     4.452  
 
 Match found in 1ej0_1       FTSJ (1EJ0_A_SAMA301_0)             
   Pattern 1ej0_1                 Query structure     RMSD=  1.38 A  No. of residues =   3
   ------- -------                --------------- 
    A  59    GLY       matches     A  43    GLY  
    A  84    LEU       matches     A  37    LEU  
    A  85    LEU       matches     A   7    LEU  
  TRANSFORM    0.8779  0.4788  0.0052 -0.4764  0.8723  0.1105  0.0483 -0.0995  0.9939     6.343    -6.346   -15.801  
 
 Match found in 1lin_1       CALMODULIN (1LIN_A_TFPA153_1)       
   Pattern 1lin_1                 Query structure     RMSD=  1.38 A  No. of residues =   3
   ------- -------                --------------- 
    A 100    ILE       matches     A  62    ILE  
    A 105    LEU       matches     A   9    LEU  
    A 136    VAL       matches     A  77    VAL  
  TRANSFORM    0.2762  0.2537  0.9270 -0.1581 -0.9394  0.3042  0.9480 -0.2306 -0.2194   -27.788    10.140    51.831  
 
 Match found in 1k74_2       RETINOIC ACID RECEPTOR RXR-ALPHA (1K
   Pattern 1k74_2                 Query structure     RMSD=  1.39 A  No. of residues =   3
   ------- -------                --------------- 
    A 342    VAL       matches     A  60    VAL  
    A 432    CYH       matches     A  42    CYH  
    A 436    LEU       matches     A   9    LEU  
  TRANSFORM   -0.7723  0.6289  0.0893 -0.0707 -0.2249  0.9718  0.6313  0.7442  0.2182   -68.206   -20.414   -28.866  
 
 Match found in 5vop_3       5-METHYLTETRAHYDROFOLATE HOMOCYSTEIN
   Pattern 5vop_3                 Query structure     RMSD=  1.39 A  No. of residues =   3
   ------- -------                --------------- 
    A 490    VAL       matches     A  97    VAL  
    A 492    LEU       matches     A  55    LEU  
    A 568    VAL       matches     A  47    VAL  
  TRANSFORM   -0.3314 -0.9395 -0.0870 -0.7554  0.2090  0.6210 -0.5652  0.2715 -0.7789    12.303    -2.552    40.632  
 
 Match found in 4u5j_1       PROTO-ONCOGENE TYROSINE-PROTEIN KINA
   Pattern 4u5j_1                 Query structure     RMSD=  1.39 A  No. of residues =   3
   ------- -------                --------------- 
    A 273    LEU       matches     A  79    LEU  
    A 276    GLY       matches     A  92    GLY  
    A 281    VAL       matches     A  80    VAL  
  TRANSFORM    0.2187  0.9508 -0.2192 -0.7037  0.3094  0.6396  0.6760  0.0144  0.7368   -16.896   -11.816   -32.469  
 
 Match found in 4qd3_3       PEPTIDYL-TRNA HYDROLASE (4QD3_A_5AEA
   Pattern 4qd3_3                 Query structure     RMSD=  1.39 A  No. of residues =   3
   ------- -------                --------------- 
    A  97    LEU       matches     A  95    LEU  
    A 147    VAL       matches     A  77    VAL  
    A 148    SER       matches     A  65    SER  
  TRANSFORM    0.5423  0.6263  0.5600 -0.4400 -0.3561  0.8244  0.7157 -0.6935  0.0825     4.622     7.419    88.718  
 
 Match found in 1xiu_2       RXR-LIKE PROTEIN (1XIU_A_9CRA201_1) 
   Pattern 1xiu_2                 Query structure     RMSD=  1.40 A  No. of residues =   3
   ------- -------                --------------- 
    A 316    VAL       matches     A  60    VAL  
    A 406    CYH       matches     A  42    CYH  
    A 410    LEU       matches     A   9    LEU  
  TRANSFORM    0.3054  0.0661  0.9499  0.9171 -0.2889 -0.2747  0.2563  0.9551 -0.1488   -21.639    24.187    15.533  
 
 Match found in 1fm6_2       RETINOIC ACID RECEPTOR RXR-ALPHA (1F
   Pattern 1fm6_2                 Query structure     RMSD=  1.40 A  No. of residues =   3
   ------- -------                --------------- 
    A 342    VAL       matches     A  60    VAL  
    A 432    CYH       matches     A  42    CYH  
    A 436    LEU       matches     A   9    LEU  
  TRANSFORM    0.2981  0.2543  0.9201 -0.2022 -0.9252  0.3212  0.9329 -0.2818 -0.2244   -27.479   -17.071    51.430  
 
 Match found in 1fm9_3       RETINOIC ACID RECEPTOR RXR-ALPHA (1F
   Pattern 1fm9_3                 Query structure     RMSD=  1.41 A  No. of residues =   3
   ------- -------                --------------- 
    A 342    VAL       matches     A  60    VAL  
    A 432    CYH       matches     A  42    CYH  
    A 436    LEU       matches     A   9    LEU  
  TRANSFORM   -0.6873 -0.7264 -0.0046 -0.7142  0.6745  0.1869 -0.1327  0.1317 -0.9824    -1.375   -12.862    50.563  
 
 Match found in 4lzr_2       BROMODOMAIN-CONTAINING PROTEIN 4 (4L
   Pattern 4lzr_2                 Query structure     RMSD=  1.41 A  No. of residues =   3
   ------- -------                --------------- 
    A  87    VAL       matches     A  97    VAL  
    A  92    LEU       matches     A  55    LEU  
    A  94    LEU       matches     A  52    LEU  
  TRANSFORM   -0.8127  0.5822  0.0243 -0.3710 -0.4848 -0.7920 -0.4493 -0.6527  0.6100     3.690   137.356    -3.723  
 
 Match found in 4z91_2       GAMMA-AMINOBUTYRIC-ACID RECEPTOR SUB
   Pattern 4z91_2                 Query structure     RMSD=  1.41 A  No. of residues =   3
   ------- -------                --------------- 
    A 240    LEU       matches     A  37    LEU  
    A 244    ALA       matches     A  33    ALA  
    B 240    LEU       matches     A  79    LEU  
  TRANSFORM   -0.8245  0.5658 -0.0013 -0.3592 -0.5251 -0.7715 -0.4372 -0.6357  0.6362     5.264   134.398    -4.739  
 
 Match found in 4z90_2       GAMMA-AMINOBUTYRIC-ACID RECEPTOR SUB
   Pattern 4z90_2                 Query structure     RMSD=  1.41 A  No. of residues =   3
   ------- -------                --------------- 
    A 240    LEU       matches     A  37    LEU  
    A 244    ALA       matches     A  33    ALA  
    B 240    LEU       matches     A  79    LEU  
  TRANSFORM    0.4369 -0.7829 -0.4430  0.8919  0.3131  0.3262 -0.1167 -0.5376  0.8351    22.506    72.414   -16.372  
 
 Match found in 4z90_1       GAMMA-AMINOBUTYRIC-ACID RECEPTOR SUB
   Pattern 4z90_1                 Query structure     RMSD=  1.41 A  No. of residues =   3
   ------- -------                --------------- 
    C 240    LEU       matches     A  37    LEU  
    C 244    ALA       matches     A  33    ALA  
    D 240    LEU       matches     A  79    LEU  
  TRANSFORM   -0.9252 -0.1687  0.3401 -0.1966  0.9793 -0.0490 -0.3247 -0.1122 -0.9391     9.898    -8.209    43.579  
 
 Match found in 3bjw_17      PHOSPHOLIPASE A2 (3BJW_H_SVRH504_3) 
   Pattern 3bjw_17                Query structure     RMSD=  1.41 A  No. of residues =   3
   ------- -------                --------------- 
    H   2    VAL       matches     A  99    VAL  
    H   5    LEU       matches     A  98    LEU  
    H   6    GLY       matches     A  43    GLY  
  TRANSFORM   -0.7796 -0.5924 -0.2033  0.3736 -0.1793 -0.9101  0.5026 -0.7855  0.3611     9.604    64.541   -11.261  
 
 Match found in 3oxw_2       HIV-1 PROTEASE;HIV-1 PROTEASE (3OXW_
   Pattern 3oxw_2                 Query structure     RMSD=  1.42 A  No. of residues =   3
   ------- -------                --------------- 
    A  23    LEU       matches     A  83    LEU  
    A  32    VAL       matches     A  60    VAL  
    A  82    VAL       matches     A  26    VAL  
  TRANSFORM   -0.7609 -0.5395 -0.3606  0.5750 -0.3028 -0.7601  0.3009 -0.7857  0.5405    51.389    36.393    34.070  
 
 Match found in 2a1m_1       CYTOCHROME P450-CAM (2A1M_A_CAMA1422
   Pattern 2a1m_1                 Query structure     RMSD=  1.42 A  No. of residues =   3
   ------- -------                --------------- 
    A 247    VAL       matches     A  97    VAL  
    A 248    GLY       matches     A  96    GLY  
    A 252    THR       matches     A  94    THR  
  TRANSFORM    0.3080  0.9110 -0.2744  0.5584  0.0604  0.8274  0.7703 -0.4081 -0.4900    25.508     7.329   243.709  
 
 Match found in 1pth_1       PROSTAGLANDIN H2 SYNTHASE-1 (1PTH_A_
   Pattern 1pth_1                 Query structure     RMSD=  1.42 A  No. of residues =   3
   ------- -------                --------------- 
    A 349    VAL       matches     A  11    VAL  
    A 352    LEU       matches     A  12    LEU  
    A 355    TYR       matches     A 109    TYR  
  TRANSFORM   -0.1982 -0.8708  0.4499 -0.8608  0.3741  0.3450 -0.4687 -0.3189 -0.8238   -28.535   -27.671    41.461  
 
 Match found in 5gs4_5       ESTROGEN RECEPTOR (5GS4_A_ESTA603_2)
   Pattern 5gs4_5                 Query structure     RMSD=  1.42 A  No. of residues =   3
   ------- -------                --------------- 
    A 384    LEU       matches     A   9    LEU  
    A 387    LEU       matches     A   7    LEU  
    A 428    LEU       matches     A  79    LEU  
  TRANSFORM   -0.8233 -0.5364 -0.1857  0.4708 -0.8280  0.3046 -0.3172  0.1634  0.9342    48.235    22.012   -35.236  
 
 Match found in 4dqb_6       ASPARTYL PROTEASE (4DQB_B_017B101_2)
   Pattern 4dqb_6                 Query structure     RMSD=  1.44 A  No. of residues =   3
   ------- -------                --------------- 
    B  23    LEU       matches     A  83    LEU  
    B  32    VAL       matches     A  60    VAL  
    B  82    VAL       matches     A  26    VAL  
  TRANSFORM   -0.2070 -0.0570 -0.9767  0.5776 -0.8128 -0.0749 -0.7896 -0.5797  0.2012    70.289    36.528    36.699  
 
 Match found in 1p2y_1       CYTOCHROME P450-CAM (1P2Y_A_NCTA440_
   Pattern 1p2y_1                 Query structure     RMSD=  1.44 A  No. of residues =   3
   ------- -------                --------------- 
    A 244    LEU       matches     A  52    LEU  
    A 247    VAL       matches     A  51    VAL  
    A 248    GLY       matches     A  50    GLY  
  TRANSFORM    0.6389  0.6049 -0.4754  0.6715 -0.1369  0.7283  0.3754 -0.7845 -0.4936    -5.991   -41.572    30.525  
 
 Match found in 5gs4_5       ESTROGEN RECEPTOR (5GS4_A_ESTA603_2)
   Pattern 5gs4_5                 Query structure     RMSD=  1.45 A  No. of residues =   3
   ------- -------                --------------- 
    A 384    LEU       matches     A  37    LEU  
    A 387    LEU       matches     A   7    LEU  
    A 428    LEU       matches     A  44    LEU  
  TRANSFORM   -0.3501 -0.8494  0.3949  0.0128  0.4172  0.9087 -0.9366  0.3232 -0.1352    22.479   -28.815    42.186  
 
 Match found in 2pgr_4       ADENOSINE DEAMINASE (2PGR_A_DCFA501_
   Pattern 2pgr_4                 Query structure     RMSD=  1.45 A  No. of residues =   3
   ------- -------                --------------- 
    A  47    LEU       matches     A  98    LEU  
    A  85    LEU       matches     A  52    LEU  
    A 132    PHE       matches     A  22    PHE  
  TRANSFORM    0.4323 -0.7569 -0.4902  0.8980  0.3123  0.3099 -0.0815 -0.5741  0.8147    24.293    75.389   -15.953  
 
 Match found in 4z91_1       GAMMA-AMINOBUTYRIC-ACID RECEPTOR SUB
   Pattern 4z91_1                 Query structure     RMSD=  1.45 A  No. of residues =   3
   ------- -------                --------------- 
    C 240    LEU       matches     A  37    LEU  
    C 244    ALA       matches     A  33    ALA  
    D 240    LEU       matches     A  79    LEU  
  TRANSFORM   -0.1916 -0.9735  0.1252 -0.0759  0.1419  0.9870 -0.9785  0.1796 -0.1011    -9.138   -37.010     5.841  
 
 Match found in 3oxw_2       HIV-1 PROTEASE;HIV-1 PROTEASE (3OXW_
   Pattern 3oxw_2                 Query structure     RMSD=  1.46 A  No. of residues =   3
   ------- -------                --------------- 
    A  23    LEU       matches     A  98    LEU  
    A  32    VAL       matches     A  29    VAL  
    A  82    VAL       matches     A  99    VAL  
  TRANSFORM    0.0555  0.9778  0.2021  0.0437  0.1999 -0.9788 -0.9975  0.0632 -0.0316    -2.778    22.747    23.038  
 
 Match found in 1hwi_6       HMG-COA REDUCTASE;HMG-COA REDUCTASE 
   Pattern 1hwi_6                 Query structure     RMSD=  1.46 A  No. of residues =   3
   ------- -------                --------------- 
    B 853    LEU       matches     A  79    LEU  
    B 856    ALA       matches     A  33    ALA  
    B 857    LEU       matches     A  98    LEU  
  TRANSFORM    0.9694  0.0179 -0.2448  0.2380  0.1759  0.9552  0.0601 -0.9842  0.1663    76.042   -56.820    61.016  
 
 Match found in 2a1n_1       CYTOCHROME P450-CAM (2A1N_A_CAMA1422
   Pattern 2a1n_1                 Query structure     RMSD=  1.46 A  No. of residues =   3
   ------- -------                --------------- 
    A 244    LEU       matches     A  52    LEU  
    A 247    VAL       matches     A  51    VAL  
    A 248    GLY       matches     A  50    GLY  
  TRANSFORM   -0.6206 -0.3782  0.6869 -0.5955  0.7973 -0.0990 -0.5102 -0.4704 -0.7200    16.721   -15.036    47.641  
 
 Match found in 2ocf_1       ESTROGEN RECEPTOR (2OCF_A_ESTA596_1)
   Pattern 2ocf_1                 Query structure     RMSD=  1.46 A  No. of residues =   3
   ------- -------                --------------- 
    A 346    LEU       matches     A  30    LEU  
    A 350    ALA       matches     A  33    ALA  
    A 353    GLU       matches     A  32    GLU  
  TRANSFORM   -0.9067 -0.3664  0.2087  0.0583 -0.5990 -0.7986  0.4177 -0.7120  0.5645   -15.646    66.414    -8.000  
 
 Match found in 4u5j_1       PROTO-ONCOGENE TYROSINE-PROTEIN KINA
   Pattern 4u5j_1                 Query structure     RMSD=  1.46 A  No. of residues =   3
   ------- -------                --------------- 
    A 273    LEU       matches     A  12    LEU  
    A 276    GLY       matches     A  96    GLY  
    A 281    VAL       matches     A  11    VAL  
  TRANSFORM   -0.8495 -0.5215 -0.0805 -0.5231  0.8123  0.2578 -0.0690  0.2611 -0.9628    94.665   -23.366    56.838  
 
 Match found in 3u5k_1       BROMODOMAIN-CONTAINING PROTEIN 4 (3U
   Pattern 3u5k_1                 Query structure     RMSD=  1.46 A  No. of residues =   3
   ------- -------                --------------- 
    A  87    VAL       matches     A  60    VAL  
    A  92    LEU       matches     A  79    LEU  
    A  94    LEU       matches     A  30    LEU  
  TRANSFORM    0.3255 -0.7422 -0.5858 -0.0291 -0.6271  0.7784 -0.9451 -0.2363 -0.2257    61.204    89.529   254.024  
 
 Match found in 5e4d_1       HYDROXYNITRILE LYASE (5E4D_A_BEZA201
   Pattern 5e4d_1                 Query structure     RMSD=  1.47 A  No. of residues =   3
   ------- -------                --------------- 
    A  48    VAL       matches     A  97    VAL  
    A  52    VAL       matches     A  60    VAL  
    A  71    PHE       matches     A  22    PHE  
  TRANSFORM   -0.8007 -0.4113 -0.4355 -0.4926  0.8658  0.0880  0.3409  0.2850 -0.8959    37.449    -4.126    55.001  
 
 Match found in 3iaz_0       LACTOTRANSFERRIN (3IAZ_A_AINA1202_1)
   Pattern 3iaz_0                 Query structure     RMSD=  1.47 A  No. of residues =   3
   ------- -------                --------------- 
    A 659    GLU       matches     A  46    GLU  
    A 662    GLY       matches     A  96    GLY  
    A 663    THR       matches     A  94    THR  
  TRANSFORM   -0.7619 -0.5311  0.3708 -0.5784  0.3001 -0.7586  0.2916 -0.7924 -0.5358     7.430    11.047    13.362  
 
 Match found in 2zuj_1       CAMPHOR 5-MONOOXYGENASE (2ZUJ_A_CAMA
   Pattern 2zuj_1                 Query structure     RMSD=  1.47 A  No. of residues =   3
   ------- -------                --------------- 
    A 295    VAL       matches     A 112    VAL  
    A 297    LEU       matches     A   9    LEU  
    A 396    VAL       matches     A  77    VAL  
  TRANSFORM   -0.8063 -0.5631 -0.1812  0.5072 -0.8158  0.2779 -0.3043  0.1322  0.9434    48.009    23.313   -35.209  
 
 Match found in 4dqh_4       WILD-TYPE HIV-1 PROTEASE DIMER (4DQH
   Pattern 4dqh_4                 Query structure     RMSD=  1.47 A  No. of residues =   3
   ------- -------                --------------- 
    B  23    LEU       matches     A  83    LEU  
    B  32    VAL       matches     A  60    VAL  
    B  82    VAL       matches     A  26    VAL  
  TRANSFORM   -0.9842 -0.1758 -0.0195 -0.1002  0.6446 -0.7579  0.1458 -0.7440 -0.6520    37.309    -4.982    36.662  
 
 Match found in 3bjw_10      PHOSPHOLIPASE A2 (3BJW_E_SVRE503_1) 
   Pattern 3bjw_10                Query structure     RMSD=  1.48 A  No. of residues =   3
   ------- -------                --------------- 
    E   2    VAL       matches     A  45    VAL  
    E   5    LEU       matches     A  12    LEU  
    E   6    GLY       matches     A  43    GLY  
  TRANSFORM   -0.1453 -0.4986  0.8546 -0.9280  0.3683  0.0571 -0.3432 -0.7847 -0.5162  -125.614     5.229    24.694  
 
 Match found in 4qdc_2       3-KETOSTEROID 9ALPHA-HYDROXYLASE OXY
   Pattern 4qdc_2                 Query structure     RMSD=  1.48 A  No. of residues =   3
   ------- -------                --------------- 
    A 192    HIS       matches     A 101    HIS  
    A 233    LEU       matches     A  37    LEU  
    A 300    PHE       matches     A  22    PHE  
  TRANSFORM    0.9464 -0.2872  0.1478 -0.2885 -0.9574 -0.0137  0.1454 -0.0297 -0.9889    20.201    49.305    47.708  
 
 Match found in 1dvx_2       TRANSTHYRETIN;TRANSTHYRETIN (1DVX_B_
   Pattern 1dvx_2                 Query structure     RMSD=  1.48 A  No. of residues =   3
   ------- -------                --------------- 
    A  17    LEU       matches     A  37    LEU  
    A 110    LEU       matches     A   7    LEU  
    A 117    SER       matches     A   8    SER  
  TRANSFORM   -0.9825  0.1024 -0.1555 -0.1031 -0.9947 -0.0036 -0.1550  0.0125  0.9878    24.226    49.479   -15.525  
 
 Match found in 1dvx_4       TRANSTHYRETIN (1DVX_B_DIFB125_2)    
   Pattern 1dvx_4                 Query structure     RMSD=  1.49 A  No. of residues =   3
   ------- -------                --------------- 
    B  17    LEU       matches     A  37    LEU  
    B 110    LEU       matches     A   7    LEU  
    B 117    SER       matches     A   8    SER  
  TRANSFORM   -0.5216 -0.7002  0.4876  0.0549  0.5427  0.8381 -0.8514  0.4639 -0.2446   -27.698   -35.591    15.793  
 
 Match found in 3oxw_2       HIV-1 PROTEASE;HIV-1 PROTEASE (3OXW_
   Pattern 3oxw_2                 Query structure     RMSD=  1.49 A  No. of residues =   3
   ------- -------                --------------- 
    A  23    LEU       matches     A  79    LEU  
    A  32    VAL       matches     A  26    VAL  
    A  82    VAL       matches     A  60    VAL  
  TRANSFORM   -0.7698  0.6100  0.1879  0.4044  0.2384  0.8829  0.4938  0.7557 -0.4303    39.037   -50.470    61.367  
 
 Match found in 2a1n_1       CYTOCHROME P450-CAM (2A1N_A_CAMA1422
   Pattern 2a1n_1                 Query structure     RMSD=  1.49 A  No. of residues =   3
   ------- -------                --------------- 
    A 244    LEU       matches     A  55    LEU  
    A 247    VAL       matches     A  99    VAL  
    A 248    GLY       matches     A  21    GLY  
  TRANSFORM   -0.4872 -0.3041 -0.8186 -0.0528  0.9460 -0.3200  0.8717 -0.1127 -0.4769    62.611    15.711    66.700  
 
 Match found in 1p2y_1       CYTOCHROME P450-CAM (1P2Y_A_NCTA440_
   Pattern 1p2y_1                 Query structure     RMSD=  1.50 A  No. of residues =   3
   ------- -------                --------------- 
    A 244    LEU       matches     A  55    LEU  
    A 247    VAL       matches     A  99    VAL  
    A 248    GLY       matches     A  21    GLY  
  TRANSFORM    0.9206 -0.3830 -0.0758  0.3672  0.7834  0.5015 -0.1327 -0.4895  0.8619    17.404   -54.055   -18.702  
 
 Match found in 1hwi_6       HMG-COA REDUCTASE;HMG-COA REDUCTASE 
   Pattern 1hwi_6                 Query structure     RMSD=  1.50 A  No. of residues =   3
   ------- -------                --------------- 
    B 853    LEU       matches     A  79    LEU  
    B 856    ALA       matches     A  33    ALA  
    B 857    LEU       matches     A  30    LEU  

******************************************************* user.XUML **************************************************************
  TRANSFORM   -0.5359  0.8435 -0.0365  0.0367  0.0664  0.9971 -0.8435 -0.5330  0.0666     1.698   -80.338    -0.891  
 
 Match found in 3qlg_2       PROTO-ONCOGENE TYROSINE-PROTEIN KINA
   Pattern 3qlg_2                 Query structure     RMSD=  1.40 A  No. of residues =   4
   ------- -------                --------------- 
    A 323    VAL       matches     A  60    VAL  
    A 344    GLY       matches     A  43    GLY  
    A 393    LEU       matches     A  98    LEU  
    A 403    ALA       matches     A  33    ALA  
  TRANSFORM    0.2540 -0.6756  0.6921  0.7168  0.6119  0.3342  0.6493 -0.4112 -0.6398    23.808    57.573    70.993  
 
 Match found in 2gqg_1       PROTO-ONCOGENE TYROSINE-PROTEIN KINA
   Pattern 2gqg_1                 Query structure     RMSD=  1.47 A  No. of residues =   4
   ------- -------                --------------- 
    A 299    VAL       matches     A  60    VAL  
    A 321    GLY       matches     A  43    GLY  
    A 370    LEU       matches     A  98    LEU  
    A 380    ALA       matches     A  33    ALA  
  TRANSFORM    0.8015  0.5775 -0.1554  0.3928 -0.7043 -0.5913  0.4509 -0.4129  0.7913   -14.488    30.340    30.663  
 
 Match found in 4p65_3       INSULIN (4P65_G_IPHG101_0)          
   Pattern 4p65_3                 Query structure     RMSD=  0.46 A  No. of residues =   3
   ------- -------                --------------- 
    H   7    CYH       matches     A  42    CYH  
    H  10    HIS       matches     A  36    HIS  
    H  11    LEU       matches     A  37    LEU  
  TRANSFORM   -0.0471  0.9954  0.0829 -0.9944 -0.0388 -0.0985  0.0948  0.0870 -0.9917  -177.347    74.028    79.974  
 
 Match found in 4v1f_0       F0F1 ATP SYNTHASE SUBUNIT C (4V1F_A_
   Pattern 4v1f_0                 Query structure     RMSD=  0.59 A  No. of residues =   3
   ------- -------                --------------- 
    A  65    GLU       matches     A  82    GLU  
    A  66    ALA       matches     A  81    ALA  
    A  69    PHE       matches     A  61    PHE  
  TRANSFORM    0.6207  0.4184 -0.6630 -0.7418  0.0397 -0.6694  0.2538 -0.9074 -0.3350    41.463    10.557    40.942  
 
 Match found in 1hwi_6       HMG-COA REDUCTASE;HMG-COA REDUCTASE 
   Pattern 1hwi_6                 Query structure     RMSD=  0.62 A  No. of residues =   3
   ------- -------                --------------- 
    B 853    LEU       matches     A  98    LEU  
    B 856    ALA       matches     A  33    ALA  
    B 857    LEU       matches     A  37    LEU  
  TRANSFORM    0.2335  0.4471  0.8635  0.8222  0.3833 -0.4208  0.5191 -0.8082  0.2781   -12.777     8.074   -90.325  
 
 Match found in 3g0e_3       MAST/STEM CELL GROWTH FACTOR RECEPTO
   Pattern 3g0e_3                 Query structure     RMSD=  0.72 A  No. of residues =   3
   ------- -------                --------------- 
    A 595    LEU       matches     A  79    LEU  
    A 603    VAL       matches     A  60    VAL  
    A 814    ALA       matches     A  81    ALA  
  TRANSFORM    0.2126 -0.9752  0.0607 -0.5749 -0.1751 -0.7992 -0.7901 -0.1351  0.5979     9.897   136.122    -5.785  
 
 Match found in 4z91_2       GAMMA-AMINOBUTYRIC-ACID RECEPTOR SUB
   Pattern 4z91_2                 Query structure     RMSD=  0.82 A  No. of residues =   3
   ------- -------                --------------- 
    A 240    LEU       matches     A  37    LEU  
    A 244    ALA       matches     A  33    ALA  
    B 240    LEU       matches     A  79    LEU  
  TRANSFORM    0.1883 -0.9814  0.0388 -0.6066 -0.1472 -0.7813 -0.7724 -0.1236  0.6230    11.272   132.931    -6.727  
 
 Match found in 4z90_2       GAMMA-AMINOBUTYRIC-ACID RECEPTOR SUB
   Pattern 4z90_2                 Query structure     RMSD=  0.84 A  No. of residues =   3
   ------- -------                --------------- 
    A 240    LEU       matches     A  37    LEU  
    A 244    ALA       matches     A  33    ALA  
    B 240    LEU       matches     A  79    LEU  
  TRANSFORM   -0.5274  0.6973 -0.4854  0.6385  0.7022  0.3151 -0.5605  0.1437  0.8156    16.926    70.948   -18.940  
 
 Match found in 4z90_1       GAMMA-AMINOBUTYRIC-ACID RECEPTOR SUB
   Pattern 4z90_1                 Query structure     RMSD=  0.85 A  No. of residues =   3
   ------- -------                --------------- 
    C 240    LEU       matches     A  37    LEU  
    C 244    ALA       matches     A  33    ALA  
    D 240    LEU       matches     A  79    LEU  
  TRANSFORM   -0.4156  0.8660  0.2782  0.7807  0.4965 -0.3795  0.4668 -0.0594  0.8824   -22.512    15.624    46.982  
 
 Match found in 4m2v_3       CARBONIC ANHYDRASE 2 (4M2V_A_BZ1A302
   Pattern 4m2v_3                 Query structure     RMSD=  0.86 A  No. of residues =   3
   ------- -------                --------------- 
    A 119    HIS       matches     A  36    HIS  
    A 131    VAL       matches     A  77    VAL  
    A 141    LEU       matches     A  79    LEU  
  TRANSFORM    0.6427  0.6704  0.3707 -0.3821  0.6999 -0.6034  0.6640 -0.2462 -0.7061   -37.407    -4.203   125.383  
 
 Match found in 4ifg_3       CALMODULIN-DOMAIN PROTEIN KINASE 1 (
   Pattern 4ifg_3                 Query structure     RMSD=  0.87 A  No. of residues =   3
   ------- -------                --------------- 
    A 134    GLY       matches     A  96    GLY  
    A 135    GLU       matches     A  46    GLU  
    A 181    LEU       matches     A  44    LEU  
  TRANSFORM   -0.0564  0.3628  0.9302  0.9262 -0.3289  0.1845 -0.3728 -0.8719  0.3175   -65.571    28.522     5.045  
 
 Match found in 2o4l_3       PROTEASE (2O4L_A_TPVA403_1)         
   Pattern 2o4l_3                 Query structure     RMSD=  0.87 A  No. of residues =   3
   ------- -------                --------------- 
    A  47    ILE       matches     A 105    ILE  
    A  49    GLY       matches     A 103    GLY  
    A  50    VAL       matches     A 102    VAL  
  TRANSFORM   -0.7221 -0.5736 -0.3866  0.6691 -0.7212 -0.1796  0.1758  0.3884 -0.9046    49.365    40.241    75.909  
 
 Match found in 1p2y_1       CYTOCHROME P450-CAM (1P2Y_A_NCTA440_
   Pattern 1p2y_1                 Query structure     RMSD=  0.88 A  No. of residues =   3
   ------- -------                --------------- 
    A 244    LEU       matches     A  52    LEU  
    A 247    VAL       matches     A  51    VAL  
    A 248    GLY       matches     A  50    GLY  
  TRANSFORM    0.9136 -0.3543 -0.1996  0.4063  0.8154  0.4124 -0.0166  0.4579 -0.8889    31.195   -16.132    35.089  
 
 Match found in 5x7z_1       UNCHARACTERIZED HTH-TYPE TRANSCRIPTI
   Pattern 5x7z_1                 Query structure     RMSD=  0.88 A  No. of residues =   3
   ------- -------                --------------- 
    A  24    VAL       matches     A 112    VAL  
    A  35    LEU       matches     A   9    LEU  
    A 110    VAL       matches     A  77    VAL  
  TRANSFORM    0.2889 -0.4546 -0.8426 -0.4986  0.6799 -0.5377 -0.8173 -0.5754  0.0302    48.617    45.938    42.683  
 
 Match found in 1s19_3       VITAMIN D3 RECEPTOR (1S19_A_MC9A500_
   Pattern 1s19_3                 Query structure     RMSD=  0.89 A  No. of residues =   3
   ------- -------                --------------- 
    A 300    VAL       matches     A  77    VAL  
    A 309    LEU       matches     A   9    LEU  
    A 313    LEU       matches     A   7    LEU  
  TRANSFORM    0.3353  0.6936  0.6376 -0.8529 -0.0640  0.5182 -0.4002  0.7175 -0.5701    67.563    -3.759    59.537  
 
 Match found in 4z2d_0       DNA GYRASE SUBUNIT A;DNA GYRASE SUBU
   Pattern 4z2d_0                 Query structure     RMSD=  0.89 A  No. of residues =   3
   ------- -------                --------------- 
    C 456    ARG       matches     A  64    ARG  
    C 457    GLY       matches     A  92    GLY  
    C 475    GLU       matches     A  93    GLU  
  TRANSFORM   -0.1127 -0.7850  0.6092  0.6641 -0.5155 -0.5415 -0.7391 -0.3435 -0.5794    -2.877    55.400    62.016  
 
 Match found in 3d1z_5       HIV-1 PROTEASE (3D1Z_B_017B201_2)   
   Pattern 3d1z_5                 Query structure     RMSD=  0.89 A  No. of residues =   3
   ------- -------                --------------- 
    B  49    GLY       matches     A  85    GLY  
    B  50    ILE       matches     A  86    ILE  
    B  81    PRO       matches     A  58    PRO  
  TRANSFORM    0.4476 -0.7714  0.4523 -0.4721  0.2257  0.8522  0.7594  0.5950  0.2632   -11.840   -44.825     1.257  
 
 Match found in 3sxr_3       CYTOPLASMIC TYROSINE-PROTEIN KINASE 
   Pattern 3sxr_3                 Query structure     RMSD=  0.89 A  No. of residues =   3
   ------- -------                --------------- 
    A 423    LEU       matches     A  79    LEU  
    A 431    VAL       matches     A  60    VAL  
    A 443    ALA       matches     A  33    ALA  
  TRANSFORM    0.3969 -0.8784 -0.2664  0.7581  0.1501  0.6346  0.5175  0.4538 -0.7255    35.329   -35.983    33.486  
 
 Match found in 1hsh_3       HIV-II PROTEASE (1HSH_A_MK1A401_1)  
   Pattern 1hsh_3                 Query structure     RMSD=  0.89 A  No. of residues =   3
   ------- -------                --------------- 
    A  47    VAL       matches     A  47    VAL  
    A  49    GLY       matches     A  96    GLY  
    A  50    ILE       matches     A  62    ILE  
  TRANSFORM    0.0710 -0.3941 -0.9163 -0.9016  0.3676 -0.2279 -0.4266 -0.8424  0.3292    64.958    15.887     3.438  
 
 Match found in 3nu5_3       PROTEASE;PROTEASE (3NU5_B_478B401_1)
   Pattern 3nu5_3                 Query structure     RMSD=  0.89 A  No. of residues =   3
   ------- -------                --------------- 
    A  47    ILE       matches     A 105    ILE  
    A  49    GLY       matches     A 103    GLY  
    A  50    VAL       matches     A 102    VAL  
  TRANSFORM   -0.1885  0.8954  0.4033 -0.4627 -0.4432  0.7678 -0.8663  0.0418 -0.4978    20.960     6.546    64.192  
 
 Match found in 3g8i_5       PEROXISOME PROLIFERATOR-ACTIVATED RE
   Pattern 3g8i_5                 Query structure     RMSD=  0.90 A  No. of residues =   3
   ------- -------                --------------- 
    A 247    LEU       matches     A  44    LEU  
    A 332    VAL       matches     A  77    VAL  
    A 344    LEU       matches     A  37    LEU  
  TRANSFORM   -0.5097  0.6817 -0.5249  0.6385  0.7086  0.3003 -0.5767  0.1821  0.7964    18.594    73.819   -18.949  
 
 Match found in 4z91_1       GAMMA-AMINOBUTYRIC-ACID RECEPTOR SUB
   Pattern 4z91_1                 Query structure     RMSD=  0.91 A  No. of residues =   3
   ------- -------                --------------- 
    C 240    LEU       matches     A  37    LEU  
    C 244    ALA       matches     A  33    ALA  
    D 240    LEU       matches     A  79    LEU  
  TRANSFORM   -0.0376 -0.8942  0.4462  0.9828 -0.1140 -0.1456 -0.1811 -0.4330 -0.8830   -32.497    38.496    44.901  
 
 Match found in 3oxw_5       HIV-1 PROTEASE (3OXW_B_017B200_2)   
   Pattern 3oxw_5                 Query structure     RMSD=  0.91 A  No. of residues =   3
   ------- -------                --------------- 
    B  47    ILE       matches     A 105    ILE  
    B  49    GLY       matches     A 103    GLY  
    B  50    VAL       matches     A 102    VAL  
  TRANSFORM   -0.8743  0.1788 -0.4512 -0.2176  0.6864  0.6939 -0.4338 -0.7049  0.5612    29.014     9.631    -6.781  
 
 Match found in 2vcv_6       GLUTATHIONE S-TRANSFERASE A3 (2VCV_L
   Pattern 2vcv_6                 Query structure     RMSD=  0.91 A  No. of residues =   3
   ------- -------                --------------- 
    L 110    PRO       matches     A  58    PRO  
    L 208    ALA       matches     A  81    ALA  
    L 213    LEU       matches     A  83    LEU  
  TRANSFORM    0.7664  0.3225  0.5555 -0.4731 -0.3015  0.8278 -0.4345  0.8973  0.0785    -0.116   -21.573    -0.932  
 
 Match found in 3nu5_6       PROTEASE (3NU5_B_478B401_2)         
   Pattern 3nu5_6                 Query structure     RMSD=  0.91 A  No. of residues =   3
   ------- -------                --------------- 
    B 147    ILE       matches     A 105    ILE  
    B 149    GLY       matches     A 103    GLY  
    B 150    VAL       matches     A 102    VAL  
  TRANSFORM    0.2032 -0.7395  0.6418  0.6562  0.5893  0.4713  0.7267 -0.3254 -0.6050    44.198   -39.437    88.718  
 
 Match found in 2a1n_1       CYTOCHROME P450-CAM (2A1N_A_CAMA1422
   Pattern 2a1n_1                 Query structure     RMSD=  0.91 A  No. of residues =   3
   ------- -------                --------------- 
    A 244    LEU       matches     A  52    LEU  
    A 247    VAL       matches     A  51    VAL  
    A 248    GLY       matches     A  50    GLY  
  TRANSFORM    0.2887 -0.2600 -0.9214 -0.9230  0.1802 -0.3400 -0.2545 -0.9486  0.1880    67.362    22.295    12.690  
 
 Match found in 3cyx_3       HIV-1 PROTEASE (3CYX_A_ROCA201_1)   
   Pattern 3cyx_3                 Query structure     RMSD=  0.92 A  No. of residues =   3
   ------- -------                --------------- 
    A  47    ILE       matches     A 105    ILE  
    A  49    GLY       matches     A 103    GLY  
    A  50    VAL       matches     A 102    VAL  
  TRANSFORM   -0.0205  0.2579 -0.9660  0.1238  0.9594  0.2535 -0.9921  0.1144  0.0516    58.906   -42.330    18.644  
 
 Match found in 1hwi_6       HMG-COA REDUCTASE;HMG-COA REDUCTASE 
   Pattern 1hwi_6                 Query structure     RMSD=  0.92 A  No. of residues =   3
   ------- -------                --------------- 
    B 853    LEU       matches     A  79    LEU  
    B 856    ALA       matches     A  33    ALA  
    B 857    LEU       matches     A  98    LEU  
  TRANSFORM    0.9614  0.1298  0.2428 -0.2383 -0.0490  0.9699 -0.1378  0.9903  0.0162    17.884   -26.478     4.862  
 
 Match found in 2f8g_6       POL POLYPROTEIN (2F8G_B_017B401_2)  
   Pattern 2f8g_6                 Query structure     RMSD=  0.92 A  No. of residues =   3
   ------- -------                --------------- 
    B 147    ILE       matches     A 105    ILE  
    B 149    GLY       matches     A 103    GLY  
    B 150    VAL       matches     A 102    VAL  
  TRANSFORM    0.8447 -0.2786 -0.4571 -0.5235 -0.2520 -0.8139 -0.1116 -0.9268  0.3587    49.573    67.064    -3.008  
 
 Match found in 4c9k_2       CYTOCHROME P450 (4C9K_A_CAMA424_0)  
   Pattern 4c9k_2                 Query structure     RMSD=  0.93 A  No. of residues =   3
   ------- -------                --------------- 
    A 252    LEU       matches     A   9    LEU  
    A 255    LEU       matches     A  44    LEU  
    A 256    GLY       matches     A  43    GLY  
  TRANSFORM   -0.3275  0.5711  0.7527 -0.7659 -0.6270  0.1424 -0.5533  0.5299 -0.6427   -31.281     6.835    32.822  
 
 Match found in 1hsh_6       HIV-II PROTEASE;HIV-II PROTEASE (1HS
   Pattern 1hsh_6                 Query structure     RMSD=  0.93 A  No. of residues =   3
   ------- -------                --------------- 
    B  47    VAL       matches     A  47    VAL  
    B  49    GLY       matches     A  96    GLY  
    B  50    ILE       matches     A  62    ILE  
  TRANSFORM   -0.0878  0.5920 -0.8011  0.9389  0.3178  0.1319 -0.3327  0.7406  0.5837    50.499     1.559   -39.447  
 
 Match found in 5x7z_1       UNCHARACTERIZED HTH-TYPE TRANSCRIPTI
   Pattern 5x7z_1                 Query structure     RMSD=  0.94 A  No. of residues =   3
   ------- -------                --------------- 
    A  24    VAL       matches     A  51    VAL  
    A  35    LEU       matches     A  55    LEU  
    A 110    VAL       matches     A  47    VAL  
  TRANSFORM   -0.0227 -0.1905 -0.9814  0.6744 -0.7276  0.1256  0.7380  0.6590 -0.1450    68.774   -14.380   -13.240  
 
 Match found in 4jec_7       HIV-1 PROTEASE (4JEC_B_478B401_3)   
   Pattern 4jec_7                 Query structure     RMSD=  0.94 A  No. of residues =   3
   ------- -------                --------------- 
    B 129    ASP       matches     A  24    ASP  
    B 176    LEU       matches     A  83    LEU  
    B 182    VAL       matches     A  97    VAL  
  TRANSFORM    0.9420 -0.2921  0.1652  0.1453 -0.0887 -0.9854 -0.3025 -0.9523  0.0411   -16.841    73.909    10.791  
 
 Match found in 4u5j_1       PROTO-ONCOGENE TYROSINE-PROTEIN KINA
   Pattern 4u5j_1                 Query structure     RMSD=  0.95 A  No. of residues =   3
   ------- -------                --------------- 
    A 273    LEU       matches     A  30    LEU  
    A 276    GLY       matches     A  21    GLY  
    A 281    VAL       matches     A  60    VAL  
  TRANSFORM   -0.8944 -0.3093 -0.3230 -0.0726  0.8131 -0.5776 -0.4412  0.4932  0.7497    45.706     8.843     2.496  
 
 Match found in 2a1m_1       CYTOCHROME P450-CAM (2A1M_A_CAMA1422
   Pattern 2a1m_1                 Query structure     RMSD=  0.97 A  No. of residues =   3
   ------- -------                --------------- 
    A 247    VAL       matches     A  97    VAL  
    A 248    GLY       matches     A  96    GLY  
    A 252    THR       matches     A  94    THR  
  TRANSFORM    0.7650 -0.5615  0.3155  0.2640 -0.1735 -0.9488 -0.5875 -0.8091 -0.0155    20.183    41.605    58.436  
 
 Match found in 1dz8_2       CYTOCHROME P450-CAM (1DZ8_A_CAMA503_
   Pattern 1dz8_2                 Query structure     RMSD=  0.98 A  No. of residues =   3
   ------- -------                --------------- 
    A 244    LEU       matches     A  98    LEU  
    A 247    VAL       matches     A  97    VAL  
    A 248    GLY       matches     A  96    GLY  
  TRANSFORM    0.6010 -0.7336  0.3172  0.2263 -0.2245 -0.9478 -0.7665 -0.6415 -0.0311    56.020    43.717    58.498  
 
 Match found in 2a1n_1       CYTOCHROME P450-CAM (2A1N_A_CAMA1422
   Pattern 2a1n_1                 Query structure     RMSD=  0.98 A  No. of residues =   3
   ------- -------                --------------- 
    A 244    LEU       matches     A  98    LEU  
    A 247    VAL       matches     A  97    VAL  
    A 248    GLY       matches     A  96    GLY  
  TRANSFORM   -0.9184  0.3026  0.2549 -0.2239 -0.9287  0.2957 -0.3262 -0.2145 -0.9206     8.470    -2.425    43.890  
 
 Match found in 3bjw_17      PHOSPHOLIPASE A2 (3BJW_H_SVRH504_3) 
   Pattern 3bjw_17                Query structure     RMSD=  0.99 A  No. of residues =   3
   ------- -------                --------------- 
    H   2    VAL       matches     A  99    VAL  
    H   5    LEU       matches     A  98    LEU  
    H   6    GLY       matches     A  43    GLY  
  TRANSFORM   -0.2799 -0.3946  0.8752  0.9599 -0.1001  0.2619  0.0158 -0.9134 -0.4068    -4.463    33.005    37.218  
 
 Match found in 1dvx_2       TRANSTHYRETIN;TRANSTHYRETIN (1DVX_B_
   Pattern 1dvx_2                 Query structure     RMSD=  1.00 A  No. of residues =   3
   ------- -------                --------------- 
    A  17    LEU       matches     A  44    LEU  
    A 110    LEU       matches     A   9    LEU  
    A 117    SER       matches     A   8    SER  
  TRANSFORM   -0.0854 -0.7510  0.6548  0.6101 -0.5589 -0.5615 -0.7877 -0.3516 -0.5059    -6.501    57.673    58.345  
 
 Match found in 3nu3_6       PROTEASE (3NU3_B_478B401_2)         
   Pattern 3nu3_6                 Query structure     RMSD=  1.00 A  No. of residues =   3
   ------- -------                --------------- 
    B 149    GLY       matches     A  85    GLY  
    B 150    ILE       matches     A  86    ILE  
    B 181    PRO       matches     A  58    PRO  
  TRANSFORM    0.1149  0.3055 -0.9452 -0.8678  0.4940  0.0541 -0.4834 -0.8141 -0.3218     7.351    -6.556    15.374  
 
 Match found in 4an2_3       DUAL SPECIFICITY MITOGEN-ACTIVATED P
   Pattern 4an2_3                 Query structure     RMSD=  1.00 A  No. of residues =   3
   ------- -------                --------------- 
    A 208    ASP       matches     A  16    ASP  
    A 210    GLY       matches     A 103    GLY  
    A 211    VAL       matches     A 102    VAL  
  TRANSFORM   -0.0126  0.8917 -0.4525 -0.9676 -0.1250 -0.2194  0.2522 -0.4351 -0.8643    29.975     8.174    82.088  
 
 Match found in 3oxx_2       HIV-1 PROTEASE (3OXX_A_DR7A100_1)   
   Pattern 3oxx_2                 Query structure     RMSD=  1.01 A  No. of residues =   3
   ------- -------                --------------- 
    A  47    ILE       matches     A 105    ILE  
    A  49    GLY       matches     A 103    GLY  
    A  50    VAL       matches     A 102    VAL  
  TRANSFORM    0.4419  0.3689 -0.8177  0.8970 -0.1746  0.4061 -0.0071  0.9129  0.4081    45.361    28.792    -5.259  
 
 Match found in 1dvx_4       TRANSTHYRETIN (1DVX_B_DIFB125_2)    
   Pattern 1dvx_4                 Query structure     RMSD=  1.01 A  No. of residues =   3
   ------- -------                --------------- 
    B  17    LEU       matches     A  44    LEU  
    B 110    LEU       matches     A   9    LEU  
    B 117    SER       matches     A   8    SER  
  TRANSFORM   -0.5930  0.7950 -0.1276  0.7036  0.4345 -0.5623  0.3916  0.4233  0.8170    -3.183    50.425   -37.222  
 
 Match found in 4o0w_1       AURORA KINASE A (4O0W_A_ADNA501_1)  
   Pattern 4o0w_1                 Query structure     RMSD=  1.01 A  No. of residues =   3
   ------- -------                --------------- 
    A 139    LEU       matches     A  98    LEU  
    A 140    GLY       matches     A  43    GLY  
    A 147    VAL       matches     A  99    VAL  
  TRANSFORM   -0.0766 -0.7184  0.6914  0.6390  0.4969  0.5871  0.7654 -0.4868 -0.4210    -8.382   -15.683    66.521  
 
 Match found in 3oxx_6       HIV-1 PROTEASE;HIV-1 PROTEASE (3OXX_
   Pattern 3oxx_6                 Query structure     RMSD=  1.01 A  No. of residues =   3
   ------- -------                --------------- 
    B  47    ILE       matches     A 105    ILE  
    B  49    GLY       matches     A 103    GLY  
    B  50    VAL       matches     A 102    VAL  
  TRANSFORM    0.6844 -0.1385  0.7158 -0.7275 -0.0649  0.6830  0.0481  0.9882  0.1452   -44.437   -14.338   -31.014  
 
 Match found in 5lvn_2       3-PHOSPHOINOSITIDE-DEPENDENT PROTEIN
   Pattern 5lvn_2                 Query structure     RMSD=  1.02 A  No. of residues =   3
   ------- -------                --------------- 
    A  88    LEU       matches     A  98    LEU  
    A  89    GLY       matches     A  43    GLY  
    A  96    VAL       matches     A  99    VAL  
  TRANSFORM    0.3239 -0.9205  0.2184  0.8178  0.3885  0.4246  0.4757 -0.0411 -0.8787    -1.345   -56.008    71.429  
 
 Match found in 2wey_3       CAMP AND CAMP-INHIBITED CGMP 3', 5'-
   Pattern 2wey_3                 Query structure     RMSD=  1.02 A  No. of residues =   3
   ------- -------                --------------- 
    A 635    LEU       matches     A   9    LEU  
    A 675    LEU       matches     A  98    LEU  
    A 678    VAL       matches     A  60    VAL  
  TRANSFORM    0.9589  0.0667  0.2759  0.2148 -0.8057 -0.5520 -0.1855 -0.5886  0.7869   -14.322    15.007    22.831  
 
 Match found in 5yu9_3       EPIDERMAL GROWTH FACTOR RECEPTOR (5Y
   Pattern 5yu9_3                 Query structure     RMSD=  1.02 A  No. of residues =   3
   ------- -------                --------------- 
    A 718    LEU       matches     A  98    LEU  
    A 719    GLY       matches     A  43    GLY  
    A 726    VAL       matches     A  99    VAL  
  TRANSFORM    0.9101  0.2178 -0.3526 -0.4081  0.6190 -0.6710 -0.0721 -0.7546 -0.6522    55.433    -9.914    35.762  
 
 Match found in 3bjw_10      PHOSPHOLIPASE A2 (3BJW_E_SVRE503_1) 
   Pattern 3bjw_10                Query structure     RMSD=  1.02 A  No. of residues =   3
   ------- -------                --------------- 
    E   2    VAL       matches     A  45    VAL  
    E   5    LEU       matches     A  44    LEU  
    E   6    GLY       matches     A  43    GLY  
  TRANSFORM   -0.9605 -0.1087 -0.2562  0.2406  0.1387 -0.9607 -0.1400  0.9844  0.1071   -17.268    68.524     1.132  
 
 Match found in 2o4l_7       PROTEASE;PROTEASE (2O4L_A_TPVA403_2)
   Pattern 2o4l_7                 Query structure     RMSD=  1.03 A  No. of residues =   3
   ------- -------                --------------- 
    B  47    ILE       matches     A 105    ILE  
    B  49    GLY       matches     A 103    GLY  
    B  50    VAL       matches     A 102    VAL  
  TRANSFORM   -0.8852  0.1007  0.4542  0.4200 -0.2468  0.8733 -0.2001 -0.9638 -0.1762     1.435   -32.187    21.073  
 
 Match found in 3bjw_17      PHOSPHOLIPASE A2 (3BJW_H_SVRH504_3) 
   Pattern 3bjw_17                Query structure     RMSD=  1.04 A  No. of residues =   3
   ------- -------                --------------- 
    H   2    VAL       matches     A  45    VAL  
    H   5    LEU       matches     A  44    LEU  
    H   6    GLY       matches     A  43    GLY  
  TRANSFORM    0.1392 -0.4057  0.9034 -0.0960 -0.9135 -0.3954 -0.9856  0.0317  0.1661   -76.196    -6.841    96.057  
 
 Match found in 5o96_9       RIBOSOMAL RNA SMALL SUBUNIT METHYLTR
   Pattern 5o96_9                 Query structure     RMSD=  1.04 A  No. of residues =   3
   ------- -------                --------------- 
    G 173    LEU       matches     A   9    LEU  
    G 218    SER       matches     A   8    SER  
    G 219    LEU       matches     A   7    LEU  
  TRANSFORM   -0.0485  0.6710  0.7399 -0.9302 -0.3002  0.2113 -0.3639  0.6779 -0.6387    68.236     4.530    60.851  
 
 Match found in 4z2d_0       DNA GYRASE SUBUNIT A;DNA GYRASE SUBU
   Pattern 4z2d_0                 Query structure     RMSD=  1.04 A  No. of residues =   3
   ------- -------                --------------- 
    C 456    ARG       matches     A 110    ARG  
    C 457    GLY       matches     A  96    GLY  
    C 475    GLU       matches     A  46    GLU  
  TRANSFORM   -0.1272  0.2650  0.9558 -0.3130 -0.9251  0.2148 -0.9412  0.2719 -0.2006   -29.798    15.978    42.624  
 
 Match found in 1p2y_1       CYTOCHROME P450-CAM (1P2Y_A_NCTA440_
   Pattern 1p2y_1                 Query structure     RMSD=  1.05 A  No. of residues =   3
   ------- -------                --------------- 
    A 244    LEU       matches     A  98    LEU  
    A 247    VAL       matches     A  97    VAL  
    A 248    GLY       matches     A  96    GLY  
  TRANSFORM    0.6290  0.4358 -0.6438  0.6962 -0.6843  0.2170  0.3460  0.5847  0.7338    54.622    24.183   -32.213  
 
 Match found in 4dqh_4       WILD-TYPE HIV-1 PROTEASE DIMER (4DQH
   Pattern 4dqh_4                 Query structure     RMSD=  1.05 A  No. of residues =   3
   ------- -------                --------------- 
    B  23    LEU       matches     A  83    LEU  
    B  32    VAL       matches     A  60    VAL  
    B  82    VAL       matches     A  26    VAL  
  TRANSFORM    0.6119  0.4556 -0.6465  0.7230 -0.6537  0.2237  0.3207  0.6043  0.7294    54.826    23.171   -32.306  
 
 Match found in 4dqb_6       ASPARTYL PROTEASE (4DQB_B_017B101_2)
   Pattern 4dqb_6                 Query structure     RMSD=  1.06 A  No. of residues =   3
   ------- -------                --------------- 
    B  23    LEU       matches     A  83    LEU  
    B  32    VAL       matches     A  60    VAL  
    B  82    VAL       matches     A  26    VAL  
  TRANSFORM    0.7704 -0.2933 -0.5660  0.5872 -0.0193  0.8092  0.2483  0.9558 -0.1574    33.202   -43.706    20.364  
 
 Match found in 3sxr_3       CYTOPLASMIC TYROSINE-PROTEIN KINASE 
   Pattern 3sxr_3                 Query structure     RMSD=  1.06 A  No. of residues =   3
   ------- -------                --------------- 
    A 423    LEU       matches     A  98    LEU  
    A 431    VAL       matches     A  60    VAL  
    A 443    ALA       matches     A  33    ALA  
  TRANSFORM   -0.7300  0.6828 -0.0288 -0.6308 -0.6894 -0.3562  0.2630  0.2418 -0.9340     7.451    79.941   124.287  
 
 Match found in 4x1i_2       TUBULIN BETA CHAIN (4X1I_B_LOCB502_2
   Pattern 4x1i_2                 Query structure     RMSD=  1.07 A  No. of residues =   3
   ------- -------                --------------- 
    B 241    CYH       matches     A  42    CYH  
    B 248    LEU       matches     A  98    LEU  
    B 250    ALA       matches     A  33    ALA  
  TRANSFORM    0.7909  0.4153  0.4494  0.4946 -0.0014 -0.8691  0.3603 -0.9097  0.2065    18.055     9.249     2.064  
 
 Match found in 3bjw_10      PHOSPHOLIPASE A2 (3BJW_E_SVRE503_1) 
   Pattern 3bjw_10                Query structure     RMSD=  1.07 A  No. of residues =   3
   ------- -------                --------------- 
    E   2    VAL       matches     A  11    VAL  
    E   5    LEU       matches     A  44    LEU  
    E   6    GLY       matches     A  43    GLY  
  TRANSFORM   -0.4786 -0.7357  0.4793  0.2527 -0.6382 -0.7272 -0.8409  0.2269 -0.4913    21.116    71.884    41.718  
 
 Match found in 4dqh_4       WILD-TYPE HIV-1 PROTEASE DIMER (4DQH
   Pattern 4dqh_4                 Query structure     RMSD=  1.08 A  No. of residues =   3
   ------- -------                --------------- 
    B  23    LEU       matches     A  95    LEU  
    B  32    VAL       matches     A  80    VAL  
    B  82    VAL       matches     A  77    VAL  
  TRANSFORM    0.5674 -0.3600 -0.7406  0.1979  0.9326 -0.3017 -0.7993 -0.0246 -0.6004    37.823   -43.153    19.714  
 
 Match found in 4mxo_1       PROTO-ONCOGENE TYROSINE-PROTEIN KINA
   Pattern 4mxo_1                 Query structure     RMSD=  1.09 A  No. of residues =   3
   ------- -------                --------------- 
    A 273    LEU       matches     A 113    LEU  
    A 281    VAL       matches     A  77    VAL  
    A 344    GLY       matches     A  73    GLY  
  TRANSFORM   -0.3850  0.9209 -0.0613  0.9038  0.3628 -0.2269  0.1867  0.1427  0.9720   -19.732   -44.670    15.636  
 
 Match found in 5o96_7       RIBOSOMAL RNA SMALL SUBUNIT METHYLTR
   Pattern 5o96_7                 Query structure     RMSD=  1.09 A  No. of residues =   3
   ------- -------                --------------- 
    D 223    VAL       matches     A  97    VAL  
    D 224    LEU       matches     A  98    LEU  
    D 229    ALA       matches     A  33    ALA  
  TRANSFORM   -0.8982 -0.3352  0.2845  0.2280  0.1982  0.9533  0.3759 -0.9211  0.1016   -27.052   -23.105    11.939  
 
 Match found in 4u5j_1       PROTO-ONCOGENE TYROSINE-PROTEIN KINA
   Pattern 4u5j_1                 Query structure     RMSD=  1.09 A  No. of residues =   3
   ------- -------                --------------- 
    A 273    LEU       matches     A  18    LEU  
    A 276    GLY       matches     A  43    GLY  
    A 281    VAL       matches     A  17    VAL  
  TRANSFORM   -0.7312  0.0373  0.6811  0.1560 -0.9629  0.2203 -0.6640 -0.2674 -0.6983   -46.289    -5.212   105.385  
 
 Match found in 1mx1_6       LIVER CARBOXYLESTERASE I (1MX1_E_THA
   Pattern 1mx1_6                 Query structure     RMSD=  1.10 A  No. of residues =   3
   ------- -------                --------------- 
    E5097    LEU       matches     A  12    LEU  
    E5142    GLY       matches     A  43    GLY  
    E5146    VAL       matches     A  99    VAL  
  TRANSFORM   -0.3132  0.3575  0.8798 -0.3241  0.8305 -0.4529  0.8927  0.4270  0.1442   -19.754     6.697   -12.259  
 
 Match found in 3bjw_17      PHOSPHOLIPASE A2 (3BJW_H_SVRH504_3) 
   Pattern 3bjw_17                Query structure     RMSD=  1.10 A  No. of residues =   3
   ------- -------                --------------- 
    H   2    VAL       matches     A  45    VAL  
    H   5    LEU       matches     A  44    LEU  
    H   6    GLY       matches     A  96    GLY  
  TRANSFORM    0.8589 -0.1907 -0.4753  0.5079  0.4368  0.7425 -0.0660  0.8791 -0.4720    16.196   -22.315    20.596  
 
 Match found in 4u5j_1       PROTO-ONCOGENE TYROSINE-PROTEIN KINA
   Pattern 4u5j_1                 Query structure     RMSD=  1.10 A  No. of residues =   3
   ------- -------                --------------- 
    A 273    LEU       matches     A  30    LEU  
    A 276    GLY       matches     A  21    GLY  
    A 281    VAL       matches     A  29    VAL  
  TRANSFORM    0.8391  0.2893 -0.4607 -0.3675  0.9258 -0.0881 -0.4010 -0.2432 -0.8832    -4.903   -16.433    43.004  
 
 Match found in 5gs4_5       ESTROGEN RECEPTOR (5GS4_A_ESTA603_2)
   Pattern 5gs4_5                 Query structure     RMSD=  1.10 A  No. of residues =   3
   ------- -------                --------------- 
    A 384    LEU       matches     A   9    LEU  
    A 387    LEU       matches     A   7    LEU  
    A 428    LEU       matches     A  79    LEU  
  TRANSFORM   -0.0074 -0.4712 -0.8820 -0.0908 -0.8780  0.4699  0.9958 -0.0836  0.0363    87.158   -35.133    -2.270  
 
 Match found in 3bjw_10      PHOSPHOLIPASE A2 (3BJW_E_SVRE503_1) 
   Pattern 3bjw_10                Query structure     RMSD=  1.10 A  No. of residues =   3
   ------- -------                --------------- 
    E   2    VAL       matches     A  45    VAL  
    E   5    LEU       matches     A  44    LEU  
    E   6    GLY       matches     A  96    GLY  
  TRANSFORM   -0.8523  0.0581 -0.5198 -0.5230 -0.1052  0.8458  0.0055 -0.9927 -0.1201    57.056   -68.273    15.669  
 
 Match found in 3bjw_10      PHOSPHOLIPASE A2 (3BJW_E_SVRE503_1) 
   Pattern 3bjw_10                Query structure     RMSD=  1.10 A  No. of residues =   3
   ------- -------                --------------- 
    E   2    VAL       matches     A  45    VAL  
    E   5    LEU       matches     A  12    LEU  
    E   6    GLY       matches     A  43    GLY  
  TRANSFORM    0.6941 -0.6628  0.2809  0.2089 -0.1879 -0.9597 -0.6889 -0.7248 -0.0081   251.180   152.022   -21.729  
 
 Match found in 1igx_4       PROSTAGLANDIN ENDOPEROXIDE H SYNTHAS
   Pattern 1igx_4                 Query structure     RMSD=  1.10 A  No. of residues =   3
   ------- -------                --------------- 
    A 116    VAL       matches     A 112    VAL  
    A 120    ARG       matches     A 110    ARG  
    A 531    LEU       matches     A  44    LEU  
  TRANSFORM    0.4443 -0.7225  0.5297 -0.5423 -0.6875 -0.4830 -0.7131  0.0727  0.6973   -12.609   -17.710   -14.211  
 
 Match found in 4zau_1       EPIDERMAL GROWTH FACTOR RECEPTOR (4Z
   Pattern 4zau_1                 Query structure     RMSD=  1.11 A  No. of residues =   3
   ------- -------                --------------- 
    A 718    LEU       matches     A  98    LEU  
    A 719    GLY       matches     A  43    GLY  
    A 726    VAL       matches     A  99    VAL  
  TRANSFORM    0.5807 -0.7091  0.4001 -0.8002 -0.4065  0.4409  0.1500  0.5762  0.8035    -7.282   -10.316   -59.284  
 
 Match found in 5ljc_3       RETINOL-BINDING PROTEIN 1 (5LJC_A_RT
   Pattern 5ljc_3                 Query structure     RMSD=  1.11 A  No. of residues =   3
   ------- -------                --------------- 
    A  29    LEU       matches     A  37    LEU  
    A  33    ALA       matches     A  33    ALA  
    A  77    ILE       matches     A  62    ILE  
  TRANSFORM    0.1913 -0.7793  0.5967  0.6473 -0.3568 -0.6736 -0.7378 -0.5151 -0.4362   -32.312    53.394    30.330  
 
 Match found in 3oxw_2       HIV-1 PROTEASE;HIV-1 PROTEASE (3OXW_
   Pattern 3oxw_2                 Query structure     RMSD=  1.11 A  No. of residues =   3
   ------- -------                --------------- 
    A  23    LEU       matches     A  55    LEU  
    A  32    VAL       matches     A  60    VAL  
    A  82    VAL       matches     A  99    VAL  
  TRANSFORM    0.3763 -0.9206 -0.1044 -0.3132 -0.2325  0.9208  0.8720  0.3137  0.3758    43.510    -6.253   -21.123  
 
 Match found in 4c9k_2       CYTOCHROME P450 (4C9K_A_CAMA424_0)  
   Pattern 4c9k_2                 Query structure     RMSD=  1.12 A  No. of residues =   3
   ------- -------                --------------- 
    A 252    LEU       matches     A  98    LEU  
    A 255    LEU       matches     A  44    LEU  
    A 256    GLY       matches     A  96    GLY  
  TRANSFORM    0.0448  0.6440  0.7637 -0.9953 -0.0366  0.0893 -0.0855  0.7641 -0.6394  -129.756     6.697    19.079  
 
 Match found in 4qdc_2       3-KETOSTEROID 9ALPHA-HYDROXYLASE OXY
   Pattern 4qdc_2                 Query structure     RMSD=  1.13 A  No. of residues =   3
   ------- -------                --------------- 
    A 192    HIS       matches     A 101    HIS  
    A 233    LEU       matches     A  37    LEU  
    A 300    PHE       matches     A  22    PHE  
  TRANSFORM   -0.6586  0.1700  0.7330  0.6497 -0.3631  0.6679 -0.3797 -0.9161 -0.1287    45.612   -41.032    38.871  
 
 Match found in 1gtn_7       TRP RNA-BINDING ATTENUATION PROTEIN 
   Pattern 1gtn_7                 Query structure     RMSD=  1.13 A  No. of residues =   3
   ------- -------                --------------- 
    K  23    GLY       matches     A  96    GLY  
    K  52    THR       matches     A  94    THR  
    K  55    ILE       matches     A  62    ILE  
  TRANSFORM    0.9571  0.1043  0.2703  0.1956  0.4557 -0.8684  0.2137 -0.8840 -0.4157    -1.895    -5.720    32.262  
 
 Match found in 4mxo_1       PROTO-ONCOGENE TYROSINE-PROTEIN KINA
   Pattern 4mxo_1                 Query structure     RMSD=  1.13 A  No. of residues =   3
   ------- -------                --------------- 
    A 273    LEU       matches     A  52    LEU  
    A 281    VAL       matches     A  51    VAL  
    A 344    GLY       matches     A  96    GLY  
  TRANSFORM   -0.9240 -0.1193 -0.3633 -0.2399 -0.5592  0.7936  0.2978 -0.8204 -0.4880    -1.710   -39.075    30.737  
 
 Match found in 5gs4_5       ESTROGEN RECEPTOR (5GS4_A_ESTA603_2)
   Pattern 5gs4_5                 Query structure     RMSD=  1.13 A  No. of residues =   3
   ------- -------                --------------- 
    A 384    LEU       matches     A  37    LEU  
    A 387    LEU       matches     A   7    LEU  
    A 428    LEU       matches     A  44    LEU  
  TRANSFORM   -0.4876 -0.7185  0.4961  0.2135 -0.6491 -0.7301 -0.8466  0.2501 -0.4699    20.369    72.333    40.214  
 
 Match found in 4dqb_6       ASPARTYL PROTEASE (4DQB_B_017B101_2)
   Pattern 4dqb_6                 Query structure     RMSD=  1.13 A  No. of residues =   3
   ------- -------                --------------- 
    B  23    LEU       matches     A  95    LEU  
    B  32    VAL       matches     A  80    VAL  
    B  82    VAL       matches     A  77    VAL  
  TRANSFORM   -0.1042  0.9869 -0.1234 -0.8387 -0.0205  0.5443 -0.5346 -0.1602 -0.8298    -4.830   -51.099    74.483  
 
 Match found in 2wey_3       CAMP AND CAMP-INHIBITED CGMP 3', 5'-
   Pattern 2wey_3                 Query structure     RMSD=  1.14 A  No. of residues =   3
   ------- -------                --------------- 
    A 635    LEU       matches     A 114    LEU  
    A 675    LEU       matches     A  79    LEU  
    A 678    VAL       matches     A  60    VAL  
  TRANSFORM    0.7344  0.2292  0.6389  0.4781  0.4934 -0.7266  0.4818 -0.8391 -0.2527    -1.215    29.418    25.935  
 
 Match found in 3bjw_17      PHOSPHOLIPASE A2 (3BJW_H_SVRH504_3) 
   Pattern 3bjw_17                Query structure     RMSD=  1.14 A  No. of residues =   3
   ------- -------                --------------- 
    H   2    VAL       matches     A  45    VAL  
    H   5    LEU       matches     A  12    LEU  
    H   6    GLY       matches     A  43    GLY  
  TRANSFORM    0.2009 -0.7396  0.6423 -0.6900 -0.5723 -0.4431 -0.6953  0.3542  0.6254     4.892    60.970   -20.225  
 
 Match found in 4dqb_6       ASPARTYL PROTEASE (4DQB_B_017B101_2)
   Pattern 4dqb_6                 Query structure     RMSD=  1.14 A  No. of residues =   3
   ------- -------                --------------- 
    B  23    LEU       matches     A  55    LEU  
    B  32    VAL       matches     A  60    VAL  
    B  82    VAL       matches     A  99    VAL  
  TRANSFORM    0.1651  0.9481  0.2718 -0.9409  0.0688  0.3317 -0.2958  0.3105 -0.9034   -14.549    -4.842    29.248  
 
 Match found in 3s3v_2       DIHYDROFOLATE REDUCTASE (3S3V_A_TOPA
   Pattern 3s3v_2                 Query structure     RMSD=  1.14 A  No. of residues =   3
   ------- -------                --------------- 
    A  56    THR       matches     A  94    THR  
    A  60    ILE       matches     A  62    ILE  
    A  67    LEU       matches     A  44    LEU  
  TRANSFORM   -0.3012 -0.9509 -0.0715  0.3246 -0.1728  0.9299  0.8966 -0.2569 -0.3607    19.623   -38.259    -1.029  
 
 Match found in 5ljd_2       RETINOL-BINDING PROTEIN 1 (5LJD_A_RT
   Pattern 5ljd_2                 Query structure     RMSD=  1.15 A  No. of residues =   3
   ------- -------                --------------- 
    A  20    LEU       matches     A  37    LEU  
    A  36    LEU       matches     A  30    LEU  
    A  77    ILE       matches     A  62    ILE  
  TRANSFORM    0.7921  0.6043  0.0861  0.1132 -0.2841  0.9521 -0.5998  0.7444  0.2934   -27.198   -33.328   -29.827  
 
 Match found in 4lzr_2       BROMODOMAIN-CONTAINING PROTEIN 4 (4L
   Pattern 4lzr_2                 Query structure     RMSD=  1.16 A  No. of residues =   3
   ------- -------                --------------- 
    A  87    VAL       matches     A  51    VAL  
    A  92    LEU       matches     A  52    LEU  
    A  94    LEU       matches     A  55    LEU  
  TRANSFORM    0.1836 -0.7569  0.6272 -0.6718 -0.5624 -0.4821 -0.7176  0.3329  0.6117     5.671    62.979   -19.037  
 
 Match found in 4dqh_4       WILD-TYPE HIV-1 PROTEASE DIMER (4DQH
   Pattern 4dqh_4                 Query structure     RMSD=  1.16 A  No. of residues =   3
   ------- -------                --------------- 
    B  23    LEU       matches     A  55    LEU  
    B  32    VAL       matches     A  60    VAL  
    B  82    VAL       matches     A  99    VAL  
  TRANSFORM    0.2597  0.9203  0.2927 -0.7932  0.3761 -0.4790  0.5509  0.1078 -0.8276   -37.271    32.702    29.794  
 
 Match found in 4qd3_3       PEPTIDYL-TRNA HYDROLASE (4QD3_A_5AEA
   Pattern 4qd3_3                 Query structure     RMSD=  1.16 A  No. of residues =   3
   ------- -------                --------------- 
    A  97    LEU       matches     A  95    LEU  
    A 147    VAL       matches     A  77    VAL  
    A 148    SER       matches     A  65    SER  
  TRANSFORM    0.6259  0.4225 -0.6555 -0.2873 -0.6565 -0.6974  0.7251 -0.6249  0.2895    15.614    61.715   -10.310  
 
 Match found in 3oxw_2       HIV-1 PROTEASE;HIV-1 PROTEASE (3OXW_
   Pattern 3oxw_2                 Query structure     RMSD=  1.16 A  No. of residues =   3
   ------- -------                --------------- 
    A  23    LEU       matches     A  83    LEU  
    A  32    VAL       matches     A  60    VAL  
    A  82    VAL       matches     A  26    VAL  
  TRANSFORM   -0.0095 -0.7227 -0.6911 -0.5816 -0.5582  0.5917  0.8134 -0.4075  0.4151    35.690    12.980    13.870  
 
 Match found in 2q64_8       PROTEASE RETROPEPSIN (2Q64_B_1UNB100
   Pattern 2q64_8                 Query structure     RMSD=  1.16 A  No. of residues =   3
   ------- -------                --------------- 
    B   8    ARG       matches     A 110    ARG  
    B  23    LEU       matches     A  95    LEU  
    B  82    VAL       matches     A  75    VAL  
  TRANSFORM   -0.7007 -0.6781  0.2218  0.4684 -0.2028  0.8599  0.5381 -0.7065 -0.4597    12.377   -24.368    34.284  
 
 Match found in 1dtl_2       CARDIAC TROPONIN C (1DTL_A_BEPA204_1
   Pattern 1dtl_2                 Query structure     RMSD=  1.17 A  No. of residues =   3
   ------- -------                --------------- 
    A  96    GLU       matches     A  46    GLU  
    A  97    LEU       matches     A  44    LEU  
    A 100    LEU       matches     A  95    LEU  
  TRANSFORM    0.3729 -0.5065 -0.7774  0.9232  0.1190  0.3654  0.0926  0.8540 -0.5120    55.420   -69.573    10.766  
 
 Match found in 4mxo_1       PROTO-ONCOGENE TYROSINE-PROTEIN KINA
   Pattern 4mxo_1                 Query structure     RMSD=  1.18 A  No. of residues =   3
   ------- -------                --------------- 
    A 273    LEU       matches     A  30    LEU  
    A 281    VAL       matches     A  26    VAL  
    A 344    GLY       matches     A  89    GLY  
  TRANSFORM   -0.7870 -0.6035  0.1286 -0.6047  0.7128 -0.3554 -0.1228  0.3575  0.9258    -7.834    23.175   -43.251  
 
 Match found in 4u5j_1       PROTO-ONCOGENE TYROSINE-PROTEIN KINA
   Pattern 4u5j_1                 Query structure     RMSD=  1.19 A  No. of residues =   3
   ------- -------                --------------- 
    A 273    LEU       matches     A  12    LEU  
    A 276    GLY       matches     A  96    GLY  
    A 281    VAL       matches     A  11    VAL  
  TRANSFORM   -0.7395  0.6012  0.3027  0.1938 -0.2405  0.9511 -0.6446 -0.7620 -0.0613   -39.698   -23.739    22.733  
 
 Match found in 1j8u_2       PHENYLALANINE-4-HYDROXYLASE (1J8U_A_
   Pattern 1j8u_2                 Query structure     RMSD=  1.19 A  No. of residues =   3
   ------- -------                --------------- 
    A 245    VAL       matches     A  14    VAL  
    A 248    LEU       matches     A  52    LEU  
    A 249    LEU       matches     A  55    LEU  
  TRANSFORM    0.3124 -0.2837  0.9066  0.9394  0.2339 -0.2505  0.1410 -0.9300 -0.3395   -19.822    13.812    31.321  
 
 Match found in 1a29_2       CALMODULIN (1A29_A_TFPA153_1)       
   Pattern 1a29_2                 Query structure     RMSD=  1.19 A  No. of residues =   3
   ------- -------                --------------- 
    A 100    ILE       matches     A  62    ILE  
    A 105    LEU       matches     A   9    LEU  
    A 136    VAL       matches     A  77    VAL  
  TRANSFORM   -0.4595 -0.7452  0.4832  0.8717 -0.2739  0.4064  0.1705 -0.6080 -0.7754   -18.890    -6.495    44.545  
 
 Match found in 3oxw_2       HIV-1 PROTEASE;HIV-1 PROTEASE (3OXW_
   Pattern 3oxw_2                 Query structure     RMSD=  1.19 A  No. of residues =   3
   ------- -------                --------------- 
    A  23    LEU       matches     A  95    LEU  
    A  32    VAL       matches     A  80    VAL  
    A  82    VAL       matches     A  77    VAL  
  TRANSFORM    0.0359 -0.9617  0.2717  0.9823 -0.0161 -0.1866 -0.1839 -0.2736 -0.9441    21.985    46.814    48.353  
 
 Match found in 1dvx_2       TRANSTHYRETIN;TRANSTHYRETIN (1DVX_B_
   Pattern 1dvx_2                 Query structure     RMSD=  1.20 A  No. of residues =   3
   ------- -------                --------------- 
    A  17    LEU       matches     A  37    LEU  
    A 110    LEU       matches     A   7    LEU  
    A 117    SER       matches     A   8    SER  
  TRANSFORM    0.1354  0.9434 -0.3028  0.9717 -0.1861 -0.1452  0.1934  0.2746  0.9419    21.749    47.097   -16.297  
 
 Match found in 1dvx_4       TRANSTHYRETIN (1DVX_B_DIFB125_2)    
   Pattern 1dvx_4                 Query structure     RMSD=  1.20 A  No. of residues =   3
   ------- -------                --------------- 
    B  17    LEU       matches     A  37    LEU  
    B 110    LEU       matches     A   7    LEU  
    B 117    SER       matches     A   8    SER  
  TRANSFORM   -0.7960 -0.1211 -0.5931 -0.5900  0.3744  0.7153 -0.1355 -0.9193  0.3695    49.612   -36.336    -2.798  
 
 Match found in 3bjw_17      PHOSPHOLIPASE A2 (3BJW_H_SVRH504_3) 
   Pattern 3bjw_17                Query structure     RMSD=  1.20 A  No. of residues =   3
   ------- -------                --------------- 
    H   2    VAL       matches     A  11    VAL  
    H   5    LEU       matches     A  44    LEU  
    H   6    GLY       matches     A  43    GLY  
  TRANSFORM   -0.6408 -0.2375  0.7301 -0.5739  0.7798 -0.2500  0.5099  0.5792  0.6360    19.457    -5.287    19.319  
 
 Match found in 2a1n_1       CYTOCHROME P450-CAM (2A1N_A_CAMA1422
   Pattern 2a1n_1                 Query structure     RMSD=  1.21 A  No. of residues =   3
   ------- -------                --------------- 
    A 244    LEU       matches     A  18    LEU  
    A 247    VAL       matches     A 102    VAL  
    A 248    GLY       matches     A 103    GLY  
  TRANSFORM    0.5523  0.2458 -0.7966 -0.6227  0.7570 -0.1981 -0.5543 -0.6055 -0.5711    48.736    38.578   109.236  
 
 Match found in 1rd7_2       DIHYDROFOLATE REDUCTASE (1RD7_A_FOLA
   Pattern 1rd7_2                 Query structure     RMSD=  1.21 A  No. of residues =   3
   ------- -------                --------------- 
    A  46    THR       matches     A  94    THR  
    A  50    ILE       matches     A  62    ILE  
    A  54    LEU       matches     A  98    LEU  
  TRANSFORM   -0.9694 -0.1434  0.1991  0.0187  0.7657  0.6429  0.2447 -0.6269  0.7397    27.421   -66.708   -24.770  
 
 Match found in 3bjw_10      PHOSPHOLIPASE A2 (3BJW_E_SVRE503_1) 
   Pattern 3bjw_10                Query structure     RMSD=  1.22 A  No. of residues =   3
   ------- -------                --------------- 
    E   2    VAL       matches     A  11    VAL  
    E   5    LEU       matches     A  12    LEU  
    E   6    GLY       matches     A  43    GLY  
  TRANSFORM    0.4100 -0.1922 -0.8916 -0.2313  0.9237 -0.3054 -0.8823 -0.3315 -0.3342    68.856    14.469    54.491  
 
 Match found in 1p2y_1       CYTOCHROME P450-CAM (1P2Y_A_NCTA440_
   Pattern 1p2y_1                 Query structure     RMSD=  1.23 A  No. of residues =   3
   ------- -------                --------------- 
    A 244    LEU       matches     A  55    LEU  
    A 247    VAL       matches     A  99    VAL  
    A 248    GLY       matches     A  21    GLY  
  TRANSFORM    0.0584 -0.8376  0.5431 -0.2344 -0.5403 -0.8082 -0.9704  0.0801  0.2279   -14.794    91.462    -1.377  
 
 Match found in 5jh7_5       TUBULIN ALPHA-1B CHAIN;TUBULIN BETA-
   Pattern 5jh7_5                 Query structure     RMSD=  1.23 A  No. of residues =   3
   ------- -------                --------------- 
    C 248    LEU       matches     A  98    LEU  
    C 250    VAL       matches     A  29    VAL  
    C 254    GLU       matches     A  28    GLU  
  TRANSFORM    0.6185  0.7816  0.0807 -0.3119  0.1499  0.9382 -0.7212  0.6055 -0.3365    48.423   -55.313    53.152  
 
 Match found in 2a1n_1       CYTOCHROME P450-CAM (2A1N_A_CAMA1422
   Pattern 2a1n_1                 Query structure     RMSD=  1.23 A  No. of residues =   3
   ------- -------                --------------- 
    A 244    LEU       matches     A  55    LEU  
    A 247    VAL       matches     A  99    VAL  
    A 248    GLY       matches     A  21    GLY  
  TRANSFORM    0.9655  0.0587  0.2539 -0.2054 -0.4282  0.8800 -0.1603  0.9018  0.4013     1.317   -21.901    -3.825  
 
 Match found in 1lin_1       CALMODULIN (1LIN_A_TFPA153_1)       
   Pattern 1lin_1                 Query structure     RMSD=  1.24 A  No. of residues =   3
   ------- -------                --------------- 
    A 100    ILE       matches     A  62    ILE  
    A 105    LEU       matches     A   9    LEU  
    A 136    VAL       matches     A  77    VAL  
  TRANSFORM   -0.7286 -0.0683  0.6815  0.5596 -0.6330  0.5348 -0.3949 -0.7711 -0.4995   283.516   412.686   353.853  
 
 Match found in 5w3j_1       TUBULIN BETA CHAIN (5W3J_B_TA1B502_1
   Pattern 5w3j_1                 Query structure     RMSD=  1.24 A  No. of residues =   3
   ------- -------                --------------- 
    B  23    VAL       matches     A  17    VAL  
    B  26    ASP       matches     A  16    ASP  
    B  27    GLU       matches     A 104    GLU  
  TRANSFORM   -0.2449  0.5447 -0.8020 -0.8952  0.1906  0.4028 -0.3723 -0.8167 -0.4410    43.906   -21.263    56.170  
 
 Match found in 3sxr_3       CYTOPLASMIC TYROSINE-PROTEIN KINASE 
   Pattern 3sxr_3                 Query structure     RMSD=  1.25 A  No. of residues =   3
   ------- -------                --------------- 
    A 423    LEU       matches     A  30    LEU  
    A 431    VAL       matches     A  29    VAL  
    A 443    ALA       matches     A  81    ALA  
  TRANSFORM    0.8410  0.4252 -0.3345 -0.1291 -0.4427 -0.8873  0.5254 -0.7894  0.3174    39.494    44.069     0.765  
 
 Match found in 3bjw_17      PHOSPHOLIPASE A2 (3BJW_H_SVRH504_3) 
   Pattern 3bjw_17                Query structure     RMSD=  1.25 A  No. of residues =   3
   ------- -------                --------------- 
    H   2    VAL       matches     A  11    VAL  
    H   5    LEU       matches     A  12    LEU  
    H   6    GLY       matches     A  43    GLY  
  TRANSFORM    0.6828 -0.4810  0.5500 -0.1443 -0.8267 -0.5438 -0.7162 -0.2920  0.6339    11.453    64.696   -17.506  
 
 Match found in 4dqh_4       WILD-TYPE HIV-1 PROTEASE DIMER (4DQH
   Pattern 4dqh_4                 Query structure     RMSD=  1.25 A  No. of residues =   3
   ------- -------                --------------- 
    B  23    LEU       matches     A  18    LEU  
    B  32    VAL       matches     A  99    VAL  
    B  82    VAL       matches     A 102    VAL  
  TRANSFORM   -0.8179  0.5591 -0.1361  0.4985  0.8066  0.3177 -0.2874 -0.1920  0.9384   -11.815   -73.387    20.933  
 
 Match found in 5o96_7       RIBOSOMAL RNA SMALL SUBUNIT METHYLTR
   Pattern 5o96_7                 Query structure     RMSD=  1.25 A  No. of residues =   3
   ------- -------                --------------- 
    D 223    VAL       matches     A  99    VAL  
    D 224    LEU       matches     A  98    LEU  
    D 229    ALA       matches     A  33    ALA  
  TRANSFORM   -0.8644  0.0987 -0.4930  0.4537  0.5756 -0.6803 -0.2166  0.8118  0.5423    56.798    68.731   -29.136  
 
 Match found in 1rx7_1       DIHYDROFOLATE REDUCTASE (1RX7_A_FOLA
   Pattern 1rx7_1                 Query structure     RMSD=  1.25 A  No. of residues =   3
   ------- -------                --------------- 
    A  46    THR       matches     A  94    THR  
    A  50    ILE       matches     A  62    ILE  
    A  54    LEU       matches     A  79    LEU  
  TRANSFORM    0.4920 -0.8462  0.2043  0.1024  0.2893  0.9517  0.8645  0.4474 -0.2290    21.835   -33.587    55.290  
 
 Match found in 1p2y_1       CYTOCHROME P450-CAM (1P2Y_A_NCTA440_
   Pattern 1p2y_1                 Query structure     RMSD=  1.25 A  No. of residues =   3
   ------- -------                --------------- 
    A 244    LEU       matches     A  18    LEU  
    A 247    VAL       matches     A 102    VAL  
    A 248    GLY       matches     A 103    GLY  
  TRANSFORM    0.2115  0.5168 -0.8295 -0.7765 -0.4265 -0.4638  0.5935 -0.7423 -0.3111   -16.497     1.654    -7.858  
 
 Match found in 5hwk_2       GLUTATHIONE-SPECIFIC GAMMA-GLUTAMYLC
   Pattern 5hwk_2                 Query structure     RMSD=  1.26 A  No. of residues =   3
   ------- -------                --------------- 
    A 111    LEU       matches     A  44    LEU  
    A 114    ARG       matches     A 110    ARG  
    A 115    GLU       matches     A  46    GLU  
  TRANSFORM   -0.5991 -0.7976 -0.0708  0.6516 -0.5370  0.5357  0.4653 -0.2748 -0.8414    12.059    -1.269    41.572  
 
 Match found in 4u5j_1       PROTO-ONCOGENE TYROSINE-PROTEIN KINA
   Pattern 4u5j_1                 Query structure     RMSD=  1.26 A  No. of residues =   3
   ------- -------                --------------- 
    A 273    LEU       matches     A  79    LEU  
    A 276    GLY       matches     A  92    GLY  
    A 281    VAL       matches     A  80    VAL  
  TRANSFORM   -0.0973  0.9951  0.0202  0.2113  0.0009  0.9774 -0.9726 -0.0993  0.2103   -10.487    44.377    13.423  
 
 Match found in 4z90_1       GAMMA-AMINOBUTYRIC-ACID RECEPTOR SUB
   Pattern 4z90_1                 Query structure     RMSD=  1.26 A  No. of residues =   3
   ------- -------                --------------- 
    C 240    LEU       matches     A  79    LEU  
    C 244    ALA       matches     A  33    ALA  
    D 240    LEU       matches     A  30    LEU  
  TRANSFORM    0.9382 -0.3447 -0.0301  0.2535  0.7438 -0.6184 -0.2356 -0.5726 -0.7853    23.103    52.995   116.808  
 
 Match found in 1rd7_2       DIHYDROFOLATE REDUCTASE (1RD7_A_FOLA
   Pattern 1rd7_2                 Query structure     RMSD=  1.26 A  No. of residues =   3
   ------- -------                --------------- 
    A  46    THR       matches     A  94    THR  
    A  50    ILE       matches     A  62    ILE  
    A  54    LEU       matches     A  44    LEU  
  TRANSFORM    0.1681 -0.7764 -0.6074  0.0988  0.6263 -0.7733 -0.9808 -0.0699 -0.1820    41.194   125.734    32.879  
 
 Match found in 4z90_2       GAMMA-AMINOBUTYRIC-ACID RECEPTOR SUB
   Pattern 4z90_2                 Query structure     RMSD=  1.27 A  No. of residues =   3
   ------- -------                --------------- 
    A 240    LEU       matches     A  79    LEU  
    A 244    ALA       matches     A  33    ALA  
    B 240    LEU       matches     A  30    LEU  
  TRANSFORM   -0.5050  0.0908  0.8583  0.4820 -0.7953  0.3677 -0.7160 -0.5994 -0.3578   -21.724   -46.908    12.383  
 
 Match found in 4mxo_1       PROTO-ONCOGENE TYROSINE-PROTEIN KINA
   Pattern 4mxo_1                 Query structure     RMSD=  1.27 A  No. of residues =   3
   ------- -------                --------------- 
    A 273    LEU       matches     A   9    LEU  
    A 281    VAL       matches     A 112    VAL  
    A 344    GLY       matches     A  40    GLY  
  TRANSFORM    0.7786  0.6074  0.1577 -0.2609  0.0848  0.9616 -0.5708  0.7898 -0.2244    14.216   -56.814    43.877  
 
 Match found in 1dz8_2       CYTOCHROME P450-CAM (1DZ8_A_CAMA503_
   Pattern 1dz8_2                 Query structure     RMSD=  1.27 A  No. of residues =   3
   ------- -------                --------------- 
    A 244    LEU       matches     A  55    LEU  
    A 247    VAL       matches     A  99    VAL  
    A 248    GLY       matches     A  21    GLY  
  TRANSFORM    0.9386  0.0808  0.3354 -0.1742 -0.7281  0.6630 -0.2977  0.6807  0.6693    98.582   -21.280     0.516  
 
 Match found in 4z2d_0       DNA GYRASE SUBUNIT A;DNA GYRASE SUBU
   Pattern 4z2d_0                 Query structure     RMSD=  1.27 A  No. of residues =   3
   ------- -------                --------------- 
    C 456    ARG       matches     A  20    ARG  
    C 457    GLY       matches     A  21    GLY  
    C 475    GLU       matches     A  56    GLU  
  TRANSFORM    0.0086 -0.2959  0.9552 -0.8581  0.4882  0.1590  0.5133  0.8211  0.2497   -84.050    14.954   -27.249  
 
 Match found in 5vop_3       5-METHYLTETRAHYDROFOLATE HOMOCYSTEIN
   Pattern 5vop_3                 Query structure     RMSD=  1.27 A  No. of residues =   3
   ------- -------                --------------- 
    A 490    VAL       matches     A 112    VAL  
    A 492    LEU       matches     A   9    LEU  
    A 568    VAL       matches     A  77    VAL  
  TRANSFORM   -0.8835 -0.3797 -0.2745 -0.4425  0.8688  0.2225 -0.1541 -0.3180  0.9355     1.044    -2.861   -42.729  
 
 Match found in 4u5j_1       PROTO-ONCOGENE TYROSINE-PROTEIN KINA
   Pattern 4u5j_1                 Query structure     RMSD=  1.27 A  No. of residues =   3
   ------- -------                --------------- 
    A 273    LEU       matches     A  18    LEU  
    A 276    GLY       matches     A  21    GLY  
    A 281    VAL       matches     A  17    VAL  
  TRANSFORM    0.4743 -0.7449 -0.4693  0.1259 -0.4702  0.8735  0.8713  0.4734  0.1292   -10.163   -10.064   -18.660  
 
 Match found in 5vop_3       5-METHYLTETRAHYDROFOLATE HOMOCYSTEIN
   Pattern 5vop_3                 Query structure     RMSD=  1.27 A  No. of residues =   3
   ------- -------                --------------- 
    A 490    VAL       matches     A  51    VAL  
    A 492    LEU       matches     A  55    LEU  
    A 568    VAL       matches     A  47    VAL  
  TRANSFORM   -0.7455 -0.3613  0.5600 -0.5905  0.7477 -0.3037  0.3090  0.5572  0.7708    -6.221    -4.110     8.831  
 
 Match found in 1dz8_2       CYTOCHROME P450-CAM (1DZ8_A_CAMA503_
   Pattern 1dz8_2                 Query structure     RMSD=  1.28 A  No. of residues =   3
   ------- -------                --------------- 
    A 244    LEU       matches     A  18    LEU  
    A 247    VAL       matches     A 102    VAL  
    A 248    GLY       matches     A 103    GLY  
  TRANSFORM    0.6834 -0.4616  0.5657 -0.1502 -0.8471 -0.5098 -0.7145 -0.2634  0.6482    10.706    63.034   -18.696  
 
 Match found in 4dqb_6       ASPARTYL PROTEASE (4DQB_B_017B101_2)
   Pattern 4dqb_6                 Query structure     RMSD=  1.29 A  No. of residues =   3
   ------- -------                --------------- 
    B  23    LEU       matches     A  18    LEU  
    B  32    VAL       matches     A  99    VAL  
    B  82    VAL       matches     A 102    VAL  
  TRANSFORM   -0.9181 -0.3960  0.0181 -0.0399  0.0469 -0.9981 -0.3944  0.9171  0.0588    25.351    39.295    28.807  
 
 Match found in 1dz8_2       CYTOCHROME P450-CAM (1DZ8_A_CAMA503_
   Pattern 1dz8_2                 Query structure     RMSD=  1.30 A  No. of residues =   3
   ------- -------                --------------- 
    A 244    LEU       matches     A  12    LEU  
    A 247    VAL       matches     A  99    VAL  
    A 248    GLY       matches     A  43    GLY  
  TRANSFORM    0.7847  0.2617  0.5619 -0.1224 -0.8232  0.5543 -0.6076  0.5038  0.6140   -31.442    87.922    31.586  
 
 Match found in 1eqb_0       SERINE HYDROXYMETHYLTRANSFERASE (1EQ
   Pattern 1eqb_0                 Query structure     RMSD=  1.30 A  No. of residues =   3
   ------- -------                --------------- 
    A  57    GLU       matches     A  82    GLU  
    A  64    TYR       matches     A  59    TYR  
    A 257    PHE       matches     A  61    PHE  
  TRANSFORM    0.9083 -0.3281 -0.2597  0.1398  0.8230 -0.5506 -0.3944 -0.4638 -0.7933    19.171    54.976   116.533  
 
 Match found in 1eqb_7       SERINE HYDROXYMETHYLTRANSFERASE (1EQ
   Pattern 1eqb_7                 Query structure     RMSD=  1.30 A  No. of residues =   3
   ------- -------                --------------- 
    C  57    GLU       matches     A  82    GLU  
    C  64    TYR       matches     A  59    TYR  
    C 257    PHE       matches     A  61    PHE  
  TRANSFORM    0.7479 -0.6449  0.1575 -0.5571 -0.4807  0.6772  0.3610  0.5942  0.7187    84.185   -29.453   -43.023  
 
 Match found in 2ljc_1       M2 PROTEIN, BM2 PROTEIN CHIMERA;M2 P
   Pattern 2ljc_1                 Query structure     RMSD=  1.31 A  No. of residues =   3
   ------- -------                --------------- 
    D  27    VAL       matches     A  29    VAL  
    D  30    ALA       matches     A  33    ALA  
    D  31    SER       matches     A  31    SER  
  TRANSFORM    0.3339  0.0753 -0.9396  0.3098  0.9326  0.1849 -0.8902  0.3529 -0.2881    87.502   -27.405   -64.020  
 
 Match found in 3g0e_3       MAST/STEM CELL GROWTH FACTOR RECEPTO
   Pattern 3g0e_3                 Query structure     RMSD=  1.31 A  No. of residues =   3
   ------- -------                --------------- 
    A 595    LEU       matches     A  83    LEU  
    A 603    VAL       matches     A  26    VAL  
    A 814    ALA       matches     A  81    ALA  
  TRANSFORM    0.8099  0.2477  0.5318 -0.0371 -0.8831  0.4678 -0.5854  0.3986  0.7060   -21.803   -54.181   -18.429  
 
 Match found in 4zau_1       EPIDERMAL GROWTH FACTOR RECEPTOR (4Z
   Pattern 4zau_1                 Query structure     RMSD=  1.31 A  No. of residues =   3
   ------- -------                --------------- 
    A 718    LEU       matches     A  44    LEU  
    A 719    GLY       matches     A  43    GLY  
    A 726    VAL       matches     A  45    VAL  
  TRANSFORM    0.8522 -0.2116  0.4784  0.3099 -0.5325 -0.7876 -0.4215 -0.8195  0.3883   -33.305     6.098    13.033  
 
 Match found in 4xey_2       TYROSINE-PROTEIN KINASE ABL1 (4XEY_A
   Pattern 4xey_2                 Query structure     RMSD=  1.32 A  No. of residues =   3
   ------- -------                --------------- 
    A 267    LEU       matches     A  37    LEU  
    A 340    GLY       matches     A  43    GLY  
    A 389    LEU       matches     A  44    LEU  
  TRANSFORM   -0.0531  0.9986 -0.0009  0.2175  0.0124  0.9760 -0.9746 -0.0517  0.2179    -9.937    46.564    12.026  
 
 Match found in 4z91_1       GAMMA-AMINOBUTYRIC-ACID RECEPTOR SUB
   Pattern 4z91_1                 Query structure     RMSD=  1.32 A  No. of residues =   3
   ------- -------                --------------- 
    C 240    LEU       matches     A  79    LEU  
    C 244    ALA       matches     A  33    ALA  
    D 240    LEU       matches     A  30    LEU  
  TRANSFORM    0.3343  0.7991  0.4996  0.9327 -0.3567 -0.0535 -0.1354 -0.4839  0.8646   -16.825   -21.042   -18.865  
 
 Match found in 1hwi_6       HMG-COA REDUCTASE;HMG-COA REDUCTASE 
   Pattern 1hwi_6                 Query structure     RMSD=  1.32 A  No. of residues =   3
   ------- -------                --------------- 
    B 853    LEU       matches     A  79    LEU  
    B 856    ALA       matches     A  33    ALA  
    B 857    LEU       matches     A  30    LEU  
  TRANSFORM    0.1724 -0.7982 -0.5772  0.1350  0.5996 -0.7888 -0.9757 -0.0581 -0.2112    39.643   128.780    33.814  
 
 Match found in 4z91_2       GAMMA-AMINOBUTYRIC-ACID RECEPTOR SUB
   Pattern 4z91_2                 Query structure     RMSD=  1.32 A  No. of residues =   3
   ------- -------                --------------- 
    A 240    LEU       matches     A  79    LEU  
    A 244    ALA       matches     A  33    ALA  
    B 240    LEU       matches     A  30    LEU  
  TRANSFORM   -0.5728 -0.6942  0.4359 -0.2632  0.6593  0.7043  0.7763 -0.2887  0.5603   -23.598   -31.608   -15.700  
 
 Match found in 3oxw_2       HIV-1 PROTEASE;HIV-1 PROTEASE (3OXW_
   Pattern 3oxw_2                 Query structure     RMSD=  1.32 A  No. of residues =   3
   ------- -------                --------------- 
    A  23    LEU       matches     A  44    LEU  
    A  32    VAL       matches     A  14    VAL  
    A  82    VAL       matches     A  97    VAL  
  TRANSFORM    0.9367 -0.1844 -0.2976 -0.3381 -0.2560 -0.9056 -0.0908 -0.9489  0.3021    57.815    10.253    -3.982  
 
 Match found in 3bjw_10      PHOSPHOLIPASE A2 (3BJW_E_SVRE503_1) 
   Pattern 3bjw_10                Query structure     RMSD=  1.32 A  No. of residues =   3
   ------- -------                --------------- 
    E   2    VAL       matches     A  11    VAL  
    E   5    LEU       matches     A   9    LEU  
    E   6    GLY       matches     A  43    GLY  
  TRANSFORM    0.8612 -0.4540  0.2284 -0.0033  0.4445  0.8958  0.5083  0.7722 -0.3813   -14.391   -46.249    27.395  
 
 Match found in 3heg_4       MITOGEN-ACTIVATED PROTEIN KINASE 14 
   Pattern 3heg_4                 Query structure     RMSD=  1.32 A  No. of residues =   3
   ------- -------                --------------- 
    A  83    VAL       matches     A  77    VAL  
    A 166    ILE       matches     A  62    ILE  
    A 167    LEU       matches     A  79    LEU  
  TRANSFORM    0.8865 -0.1222 -0.4464 -0.0395  0.9411 -0.3359 -0.4611 -0.3154 -0.8294     4.768     4.371    99.024  
 
 Match found in 4p65_3       INSULIN (4P65_G_IPHG101_0)          
   Pattern 4p65_3                 Query structure     RMSD=  1.34 A  No. of residues =   3
   ------- -------                --------------- 
    H   7    CYH       matches     A  42    CYH  
    H  10    HIS       matches     A 101    HIS  
    H  11    LEU       matches     A   9    LEU  
  TRANSFORM   -0.2309 -0.9504  0.2083  0.8599 -0.0991  0.5008  0.4553 -0.2948 -0.8401    -4.448   -28.819   117.470  
 
 Match found in 1mx1_6       LIVER CARBOXYLESTERASE I (1MX1_E_THA
   Pattern 1mx1_6                 Query structure     RMSD=  1.34 A  No. of residues =   3
   ------- -------                --------------- 
    E5097    LEU       matches     A  44    LEU  
    E5142    GLY       matches     A  96    GLY  
    E5146    VAL       matches     A  97    VAL  
  TRANSFORM    0.4374 -0.5304 -0.7262 -0.7435 -0.6675  0.0397  0.5058 -0.5226  0.6863    56.340    23.990   -15.546  
 
 Match found in 5x7z_1       UNCHARACTERIZED HTH-TYPE TRANSCRIPTI
   Pattern 5x7z_1                 Query structure     RMSD=  1.34 A  No. of residues =   3
   ------- -------                --------------- 
    A  24    VAL       matches     A  77    VAL  
    A  35    LEU       matches     A  95    LEU  
    A 110    VAL       matches     A 112    VAL  
  TRANSFORM    0.4983 -0.6957 -0.5173  0.6214 -0.1295  0.7727  0.6046  0.7065 -0.3678    47.761   -50.178    -8.596  
 
 Match found in 2zuj_1       CAMPHOR 5-MONOOXYGENASE (2ZUJ_A_CAMA
   Pattern 2zuj_1                 Query structure     RMSD=  1.35 A  No. of residues =   3
   ------- -------                --------------- 
    A 295    VAL       matches     A  97    VAL  
    A 297    LEU       matches     A  98    LEU  
    A 396    VAL       matches     A  45    VAL  
  TRANSFORM   -0.9055 -0.3514  0.2380  0.4240 -0.7739  0.4705 -0.0189 -0.5269 -0.8497   -50.523    11.018    35.733  
 
 Match found in 5vop_3       5-METHYLTETRAHYDROFOLATE HOMOCYSTEIN
   Pattern 5vop_3                 Query structure     RMSD=  1.36 A  No. of residues =   3
   ------- -------                --------------- 
    A 490    VAL       matches     A  77    VAL  
    A 492    LEU       matches     A  79    LEU  
    A 568    VAL       matches     A 112    VAL  
  TRANSFORM   -0.1427 -0.7066  0.6931  0.4826 -0.6610 -0.5745 -0.8641 -0.2525 -0.4353   -23.541    77.555    37.374  
 
 Match found in 5jh7_5       TUBULIN ALPHA-1B CHAIN;TUBULIN BETA-
   Pattern 5jh7_5                 Query structure     RMSD=  1.36 A  No. of residues =   3
   ------- -------                --------------- 
    C 248    LEU       matches     A  79    LEU  
    C 250    VAL       matches     A  29    VAL  
    C 254    GLU       matches     A  28    GLU  
  TRANSFORM    0.6943 -0.4838  0.5328  0.6856  0.2193 -0.6942 -0.2190 -0.8472 -0.4840   -27.417    51.816    31.666  
 
 Match found in 3oxw_2       HIV-1 PROTEASE;HIV-1 PROTEASE (3OXW_
   Pattern 3oxw_2                 Query structure     RMSD=  1.36 A  No. of residues =   3
   ------- -------                --------------- 
    A  23    LEU       matches     A  18    LEU  
    A  32    VAL       matches     A  99    VAL  
    A  82    VAL       matches     A 102    VAL  
  TRANSFORM    0.3740 -0.4806  0.7932  0.4382 -0.6622 -0.6078 -0.8174 -0.5749  0.0371   -16.908    58.937    42.385  
 
 Match found in 1s19_3       VITAMIN D3 RECEPTOR (1S19_A_MC9A500_
   Pattern 1s19_3                 Query structure     RMSD=  1.37 A  No. of residues =   3
   ------- -------                --------------- 
    A 300    VAL       matches     A  77    VAL  
    A 309    LEU       matches     A   7    LEU  
    A 313    LEU       matches     A  37    LEU  
  TRANSFORM   -0.7913 -0.5989 -0.1231 -0.0152 -0.1821  0.9832  0.6112 -0.7799 -0.1350     2.237   -37.136    24.731  
 
 Match found in 4lzr_2       BROMODOMAIN-CONTAINING PROTEIN 4 (4L
   Pattern 4lzr_2                 Query structure     RMSD=  1.37 A  No. of residues =   3
   ------- -------                --------------- 
    A  87    VAL       matches     A  97    VAL  
    A  92    LEU       matches     A  55    LEU  
    A  94    LEU       matches     A  52    LEU  
  TRANSFORM    0.5690  0.2888 -0.7700 -0.6158 -0.4709 -0.6317  0.5450 -0.8336  0.0901    60.163    31.612    27.515  
 
 Match found in 1rj6_3       CARBONIC ANHYDRASE XIV (1RJ6_A_AZMA4
   Pattern 1rj6_3                 Query structure     RMSD=  1.37 A  No. of residues =   3
   ------- -------                --------------- 
    A  92    GLN       matches     A  54    GLN  
    A 121    VAL       matches     A  14    VAL  
    A 131    LEU       matches     A  55    LEU  
  TRANSFORM   -0.9043  0.1073  0.4133 -0.4182 -0.4181 -0.8064 -0.0862  0.9020 -0.4230    -1.580    21.183   -10.552  
 
 Match found in 2zuj_1       CAMPHOR 5-MONOOXYGENASE (2ZUJ_A_CAMA
   Pattern 2zuj_1                 Query structure     RMSD=  1.38 A  No. of residues =   3
   ------- -------                --------------- 
    A 295    VAL       matches     A 112    VAL  
    A 297    LEU       matches     A   9    LEU  
    A 396    VAL       matches     A  77    VAL  
  TRANSFORM    0.4983  0.7638  0.4102 -0.7759  0.6040 -0.1821  0.3868  0.2275 -0.8936    -4.820    40.126    58.695  
 
 Match found in 4dqb_6       ASPARTYL PROTEASE (4DQB_B_017B101_2)
   Pattern 4dqb_6                 Query structure     RMSD=  1.38 A  No. of residues =   3
   ------- -------                --------------- 
    B  23    LEU       matches     A  79    LEU  
    B  32    VAL       matches     A  26    VAL  
    B  82    VAL       matches     A  60    VAL  
  TRANSFORM    0.0460 -0.2109 -0.9764  0.0018 -0.9774  0.2112  0.9989  0.0114  0.0446    74.550    15.511     7.098  
 
 Match found in 5x7z_1       UNCHARACTERIZED HTH-TYPE TRANSCRIPTI
   Pattern 5x7z_1                 Query structure     RMSD=  1.38 A  No. of residues =   3
   ------- -------                --------------- 
    A  24    VAL       matches     A  97    VAL  
    A  35    LEU       matches     A  55    LEU  
    A 110    VAL       matches     A  99    VAL  
  TRANSFORM    0.7860 -0.3419 -0.5151  0.4621 -0.2286  0.8568  0.4107  0.9115  0.0217    57.135    14.129   -11.185  
 
 Match found in 1rx7_1       DIHYDROFOLATE REDUCTASE (1RX7_A_FOLA
   Pattern 1rx7_1                 Query structure     RMSD=  1.38 A  No. of residues =   3
   ------- -------                --------------- 
    A  46    THR       matches     A  94    THR  
    A  50    ILE       matches     A  62    ILE  
    A  54    LEU       matches     A  44    LEU  
  TRANSFORM   -0.8965  0.4343  0.0879  0.3703  0.6254  0.6868 -0.2434 -0.6482  0.7215    13.543   -33.820   -21.970  
 
 Match found in 3bjw_17      PHOSPHOLIPASE A2 (3BJW_H_SVRH504_3) 
   Pattern 3bjw_17                Query structure     RMSD=  1.40 A  No. of residues =   3
   ------- -------                --------------- 
    H   2    VAL       matches     A  11    VAL  
    H   5    LEU       matches     A   9    LEU  
    H   6    GLY       matches     A  43    GLY  
  TRANSFORM    0.2488  0.7669 -0.5916  0.2179  0.5509  0.8056 -0.9437  0.3293  0.0300    21.847   -36.946    26.769  
 
 Match found in 2qo5_2       LIVER-BASIC FATTY ACID BINDING PROTE
   Pattern 2qo5_2                 Query structure     RMSD=  1.40 A  No. of residues =   3
   ------- -------                --------------- 
    A  18    LEU       matches     A  79    LEU  
    A  27    VAL       matches     A  29    VAL  
    A  31    ALA       matches     A  33    ALA  
  TRANSFORM   -0.1467  0.2313 -0.9617  0.9810  0.1588 -0.1115 -0.1269  0.9598  0.2502    32.964     8.235   -18.407  
 
 Match found in 4lzr_2       BROMODOMAIN-CONTAINING PROTEIN 4 (4L
   Pattern 4lzr_2                 Query structure     RMSD=  1.40 A  No. of residues =   3
   ------- -------                --------------- 
    A  87    VAL       matches     A  60    VAL  
    A  92    LEU       matches     A  79    LEU  
    A  94    LEU       matches     A  30    LEU  
  TRANSFORM    0.4403  0.7875  0.4312 -0.4429 -0.2272  0.8673 -0.7810  0.5729 -0.2488   -45.813   -26.215    14.466  
 
 Match found in 3oxw_2       HIV-1 PROTEASE;HIV-1 PROTEASE (3OXW_
   Pattern 3oxw_2                 Query structure     RMSD=  1.40 A  No. of residues =   3
   ------- -------                --------------- 
    A  23    LEU       matches     A  79    LEU  
    A  32    VAL       matches     A  26    VAL  
    A  82    VAL       matches     A  60    VAL  
  TRANSFORM    0.7580  0.0907 -0.6459 -0.1669  0.9843 -0.0576 -0.6305 -0.1514 -0.7612    37.005   -66.725    61.406  
 
 Match found in 4zau_1       EPIDERMAL GROWTH FACTOR RECEPTOR (4Z
   Pattern 4zau_1                 Query structure     RMSD=  1.40 A  No. of residues =   3
   ------- -------                --------------- 
    A 718    LEU       matches     A  52    LEU  
    A 719    GLY       matches     A  50    GLY  
    A 726    VAL       matches     A  51    VAL  
  TRANSFORM    0.4730  0.7802  0.4094 -0.8030  0.5729 -0.1641  0.3626  0.2511 -0.8975    -4.977    39.822    59.053  
 
 Match found in 4dqh_4       WILD-TYPE HIV-1 PROTEASE DIMER (4DQH
   Pattern 4dqh_4                 Query structure     RMSD=  1.40 A  No. of residues =   3
   ------- -------                --------------- 
    B  23    LEU       matches     A  79    LEU  
    B  32    VAL       matches     A  26    VAL  
    B  82    VAL       matches     A  60    VAL  
  TRANSFORM   -0.7585  0.3683 -0.5376  0.6250  0.6446 -0.4403 -0.1844  0.6700  0.7191    38.937    -7.652   -19.299  
 
 Match found in 1hwi_6       HMG-COA REDUCTASE;HMG-COA REDUCTASE 
   Pattern 1hwi_6                 Query structure     RMSD=  1.41 A  No. of residues =   3
   ------- -------                --------------- 
    B 853    LEU       matches     A  37    LEU  
    B 856    ALA       matches     A  33    ALA  
    B 857    LEU       matches     A  98    LEU  
  TRANSFORM    0.3194  0.9044  0.2830 -0.9471  0.2951  0.1259 -0.0304  0.3083 -0.9508    55.574    -9.185    55.545  
 
 Match found in 3u5k_1       BROMODOMAIN-CONTAINING PROTEIN 4 (3U
   Pattern 3u5k_1                 Query structure     RMSD=  1.41 A  No. of residues =   3
   ------- -------                --------------- 
    A  87    VAL       matches     A  60    VAL  
    A  92    LEU       matches     A  79    LEU  
    A  94    LEU       matches     A  30    LEU  
  TRANSFORM   -0.9107  0.0507 -0.4099  0.1197  0.9822 -0.1445 -0.3953  0.1807  0.9006    19.407   -35.773   -48.741  
 
 Match found in 6a7p_1       SERUM ALBUMIN (6A7P_A_9SCA601_0)    
   Pattern 6a7p_1                 Query structure     RMSD=  1.41 A  No. of residues =   3
   ------- -------                --------------- 
    A 414    LYS       matches     A 111    LYS  
    A 415    VAL       matches     A 112    VAL  
    A 423    LEU       matches     A  95    LEU  
  TRANSFORM    0.5832  0.5213  0.6230  0.2455  0.6180 -0.7469  0.7744 -0.5885 -0.2324    -8.807    41.079    61.819  
 
 Match found in 5x23_3       CYTOCHROME P450 2C9 (5X23_A_LSNA502_
   Pattern 5x23_3                 Query structure     RMSD=  1.41 A  No. of residues =   3
   ------- -------                --------------- 
    A 201    LEU       matches     A  55    LEU  
    A 292    VAL       matches     A  17    VAL  
    A 293    ASP       matches     A  16    ASP  
  TRANSFORM   -0.1992 -0.9624  0.1848  0.1337 -0.2135 -0.9678 -0.9708  0.1681 -0.1712    43.915    32.021    17.914  
 
 Match found in 2ocf_1       ESTROGEN RECEPTOR (2OCF_A_ESTA596_1)
   Pattern 2ocf_1                 Query structure     RMSD=  1.42 A  No. of residues =   3
   ------- -------                --------------- 
    A 346    LEU       matches     A  30    LEU  
    A 350    ALA       matches     A  33    ALA  
    A 353    GLU       matches     A  32    GLU  
  TRANSFORM   -0.2049 -0.4862  0.8495  0.3993 -0.8339 -0.3809 -0.8936 -0.2612 -0.3651   -12.718   149.237   261.203  
 
 Match found in 5e4d_1       HYDROXYNITRILE LYASE (5E4D_A_BEZA201
   Pattern 5e4d_1                 Query structure     RMSD=  1.42 A  No. of residues =   3
   ------- -------                --------------- 
    A  48    VAL       matches     A  97    VAL  
    A  52    VAL       matches     A  60    VAL  
    A  71    PHE       matches     A  22    PHE  
  TRANSFORM    0.2753 -0.7008 -0.6581 -0.9494 -0.0905 -0.3007 -0.1512 -0.7076  0.6903   126.843    91.268   -10.761  
 
 Match found in 1pk9_1       PURINE NUCLEOSIDE PHOSPHORYLASE (1PK
   Pattern 1pk9_1                 Query structure     RMSD=  1.43 A  No. of residues =   3
   ------- -------                --------------- 
    A  90    SER       matches     A  31    SER  
    A 178    VAL       matches     A  26    VAL  
    A 179    GLU       matches     A  27    GLU  
  TRANSFORM   -0.6582  0.1087  0.7449 -0.7422 -0.2592 -0.6180 -0.1259  0.9597 -0.2513   -51.046    45.956     4.871  
 
 Match found in 4u5j_1       PROTO-ONCOGENE TYROSINE-PROTEIN KINA
   Pattern 4u5j_1                 Query structure     RMSD=  1.43 A  No. of residues =   3
   ------- -------                --------------- 
    A 273    LEU       matches     A  18    LEU  
    A 276    GLY       matches     A  43    GLY  
    A 281    VAL       matches     A 102    VAL  
  TRANSFORM   -0.6635  0.0847  0.7434 -0.6635  0.3926 -0.6369  0.3458  0.9158  0.2042   -33.982    55.638    -6.698  
 
 Match found in 1eiz_3       FTSJ (1EIZ_A_SAMA301_0)             
   Pattern 1eiz_3                 Query structure     RMSD=  1.44 A  No. of residues =   3
   ------- -------                --------------- 
    A  59    GLY       matches     A  43    GLY  
    A  84    LEU       matches     A  37    LEU  
    A  85    LEU       matches     A   7    LEU  
  TRANSFORM   -0.6581 -0.6935  0.2933  0.7400 -0.5238  0.4220  0.1390 -0.4947 -0.8579   -22.599   -27.853    42.502  
 
 Match found in 5gs4_5       ESTROGEN RECEPTOR (5GS4_A_ESTA603_2)
   Pattern 5gs4_5                 Query structure     RMSD=  1.44 A  No. of residues =   3
   ------- -------                --------------- 
    A 384    LEU       matches     A 114    LEU  
    A 387    LEU       matches     A   7    LEU  
    A 428    LEU       matches     A  98    LEU  
  TRANSFORM    0.2881 -0.8954 -0.3396  0.0753 -0.3323  0.9402  0.9546  0.2965  0.0284    28.130   -35.393   -25.880  
 
 Match found in 5ljd_2       RETINOL-BINDING PROTEIN 1 (5LJD_A_RT
   Pattern 5ljd_2                 Query structure     RMSD=  1.44 A  No. of residues =   3
   ------- -------                --------------- 
    A  20    LEU       matches     A 114    LEU  
    A  36    LEU       matches     A  30    LEU  
    A  77    ILE       matches     A  62    ILE  
  TRANSFORM    0.0177 -0.8083  0.5885 -0.9832  0.0928  0.1571  0.1816  0.5814  0.7931    -0.727   -30.015   -67.329  
 
 Match found in 2zuj_1       CAMPHOR 5-MONOOXYGENASE (2ZUJ_A_CAMA
   Pattern 2zuj_1                 Query structure     RMSD=  1.45 A  No. of residues =   3
   ------- -------                --------------- 
    A 295    VAL       matches     A  51    VAL  
    A 297    LEU       matches     A  55    LEU  
    A 396    VAL       matches     A  47    VAL  
  TRANSFORM   -0.9339  0.1919 -0.3018 -0.2480  0.2604  0.9331 -0.2577 -0.9462  0.1955    26.345   -54.731    23.511  
 
 Match found in 3sxr_3       CYTOPLASMIC TYROSINE-PROTEIN KINASE 
   Pattern 3sxr_3                 Query structure     RMSD=  1.45 A  No. of residues =   3
   ------- -------                --------------- 
    A 423    LEU       matches     A  30    LEU  
    A 431    VAL       matches     A  26    VAL  
    A 443    ALA       matches     A  81    ALA  
  TRANSFORM   -0.6731  0.1118  0.7311 -0.6556  0.3672 -0.6598  0.3423  0.9234  0.1739   -33.799    57.064    -5.399  
 
 Match found in 1ej0_1       FTSJ (1EJ0_A_SAMA301_0)             
   Pattern 1ej0_1                 Query structure     RMSD=  1.46 A  No. of residues =   3
   ------- -------                --------------- 
    A  59    GLY       matches     A  43    GLY  
    A  84    LEU       matches     A  37    LEU  
    A  85    LEU       matches     A   7    LEU  
  TRANSFORM   -0.2357  0.7110  0.6626 -0.9328 -0.3567  0.0509 -0.2725  0.6061 -0.7473   -97.218    26.196    19.996  
 
 Match found in 5vop_3       5-METHYLTETRAHYDROFOLATE HOMOCYSTEIN
   Pattern 5vop_3                 Query structure     RMSD=  1.46 A  No. of residues =   3
   ------- -------                --------------- 
    A 490    VAL       matches     A  97    VAL  
    A 492    LEU       matches     A  55    LEU  
    A 568    VAL       matches     A  47    VAL  
  TRANSFORM    0.8543  0.4429  0.2722 -0.0158  0.5455 -0.8380  0.5196 -0.7116 -0.4730    26.969    91.200    51.631  
 
 Match found in 1pk7_2       PURINE NUCLEOSIDE PHOSPHORYLASE (1PK
   Pattern 1pk7_2                 Query structure     RMSD=  1.46 A  No. of residues =   3
   ------- -------                --------------- 
    C  90    SER       matches     A  31    SER  
    C 178    VAL       matches     A  26    VAL  
    C 179    GLU       matches     A  27    GLU  
  TRANSFORM    0.0138 -0.8394 -0.5434 -0.9732  0.1134 -0.1999 -0.2294 -0.5316  0.8154    39.197   -32.006   -33.617  
 
 Match found in 4mxo_1       PROTO-ONCOGENE TYROSINE-PROTEIN KINA
   Pattern 4mxo_1                 Query structure     RMSD=  1.46 A  No. of residues =   3
   ------- -------                --------------- 
    A 273    LEU       matches     A   7    LEU  
    A 281    VAL       matches     A 112    VAL  
    A 344    GLY       matches     A  40    GLY  
  TRANSFORM   -0.3210 -0.5904 -0.7406 -0.8026  0.5846 -0.1182 -0.5027 -0.5565  0.6615    47.323    98.801    -6.714  
 
 Match found in 4z91_2       GAMMA-AMINOBUTYRIC-ACID RECEPTOR SUB
   Pattern 4z91_2                 Query structure     RMSD=  1.47 A  No. of residues =   3
   ------- -------                --------------- 
    A 240    LEU       matches     A  98    LEU  
    A 244    ALA       matches     A  33    ALA  
    B 240    LEU       matches     A  79    LEU  
  TRANSFORM   -0.9741 -0.1250  0.1882 -0.1952  0.8852 -0.4224  0.1138  0.4482  0.8867   -21.112    18.847   -43.386  
 
 Match found in 3oxw_2       HIV-1 PROTEASE;HIV-1 PROTEASE (3OXW_
   Pattern 3oxw_2                 Query structure     RMSD=  1.47 A  No. of residues =   3
   ------- -------                --------------- 
    A  23    LEU       matches     A  98    LEU  
    A  32    VAL       matches     A  11    VAL  
    A  82    VAL       matches     A  97    VAL  
  TRANSFORM   -0.2124  0.7923  0.5719  0.9711  0.1060  0.2137 -0.1087 -0.6008  0.7920   -35.452    78.948   -13.917  
 
 Match found in 4z90_1       GAMMA-AMINOBUTYRIC-ACID RECEPTOR SUB
   Pattern 4z90_1                 Query structure     RMSD=  1.48 A  No. of residues =   3
   ------- -------                --------------- 
    C 240    LEU       matches     A  98    LEU  
    C 244    ALA       matches     A  33    ALA  
    D 240    LEU       matches     A  79    LEU  
  TRANSFORM   -0.3509 -0.5687 -0.7439 -0.8064  0.5873 -0.0686 -0.4760 -0.5759  0.6647    47.613    94.183    -6.414  
 
 Match found in 4z90_2       GAMMA-AMINOBUTYRIC-ACID RECEPTOR SUB
   Pattern 4z90_2                 Query structure     RMSD=  1.49 A  No. of residues =   3
   ------- -------                --------------- 
    A 240    LEU       matches     A  98    LEU  
    A 244    ALA       matches     A  33    ALA  
    B 240    LEU       matches     A  79    LEU  
  TRANSFORM   -0.5993 -0.1585 -0.7846  0.4265 -0.8927 -0.1455  0.6774  0.4219 -0.6026    35.359    48.627    55.214  
 
 Match found in 2q64_8       PROTEASE RETROPEPSIN (2Q64_B_1UNB100
   Pattern 2q64_8                 Query structure     RMSD=  1.49 A  No. of residues =   3
   ------- -------                --------------- 
    B   8    ARG       matches     A  20    ARG  
    B  23    LEU       matches     A  55    LEU  
    B  82    VAL       matches     A  14    VAL  
  TRANSFORM    0.9140  0.1408  0.3806 -0.2408 -0.5667  0.7879 -0.3266  0.8118  0.4841    -0.912   -26.852   -51.001  
 
 Match found in 5ljd_2       RETINOL-BINDING PROTEIN 1 (5LJD_A_RT
   Pattern 5ljd_2                 Query structure     RMSD=  1.50 A  No. of residues =   3
   ------- -------                --------------- 
    A  20    LEU       matches     A  12    LEU  
    A  36    LEU       matches     A  18    LEU  
    A  77    ILE       matches     A 105    ILE  
  TRANSFORM   -0.5576  0.6093 -0.5638 -0.4998  0.2959  0.8140 -0.6628 -0.7357 -0.1395    52.147   -39.424    39.086  
 
 Match found in 2z0y_1       PUTATIVE UNCHARACTERIZED PROTEIN TTH
   Pattern 2z0y_1                 Query structure     RMSD=  1.50 A  No. of residues =   3
   ------- -------                --------------- 
    A 180    VAL       matches     A  29    VAL  
    A 181    GLY       matches     A  23    GLY  
    A 185    GLY       matches     A  21    GLY  
  TRANSFORM    0.7693  0.6218  0.1466 -0.6388  0.7518  0.1635  0.0085  0.2194 -0.9756   -30.647   -12.901    48.907  
 
 Match found in 4lzr_2       BROMODOMAIN-CONTAINING PROTEIN 4 (4L
   Pattern 4lzr_2                 Query structure     RMSD=  1.50 A  No. of residues =   3
   ------- -------                --------------- 
    A  87    VAL       matches     A  97    VAL  
    A  92    LEU       matches     A  52    LEU  
    A  94    LEU       matches     A  55    LEU  

************************************************* user.SUMS ********************************************************
   2nnp_5       PROTEASE;PROTEASE (2NNP_A_ROCA401_2)    :        1.31  <
   1akd_3       CYTOCHROME P450CAM (1AKD_A_CAMA420_0    :        1.37  <
   1phg_1       CYTOCHROME P450-CAM (1PHG_A_MYTA422_    :        1.38  <
   1i7q_1       ANTHRANILATE SYNTHASE (1I7Q_A_BEZA15    :        0.56  
   5w3j_1       TUBULIN BETA CHAIN (5W3J_B_TA1B502_1    :        0.72  
   5o96_7       RIBOSOMAL RNA SMALL SUBUNIT METHYLTR    :        0.75  
   2a1n_1       CYTOCHROME P450-CAM (2A1N_A_CAMA1422    :        0.76  
   3bjw_10      PHOSPHOLIPASE A2 (3BJW_E_SVRE503_1)     :        0.77  
   3bjw_17      PHOSPHOLIPASE A2 (3BJW_H_SVRH504_3)     :        0.77  
   1hwi_6       HMG-COA REDUCTASE;HMG-COA REDUCTASE     :        0.80  
   3s3v_2       DIHYDROFOLATE REDUCTASE (3S3V_A_TOPA    :        0.82  
   2wey_3       CAMP AND CAMP-INHIBITED CGMP 3', 5'-    :        0.82  
   5ljd_2       RETINOL-BINDING PROTEIN 1 (5LJD_A_RT    :        0.82  
   1p2y_1       CYTOCHROME P450-CAM (1P2Y_A_NCTA440_    :        0.82  
   2qo5_2       LIVER-BASIC FATTY ACID BINDING PROTE    :        0.84  
   3g0e_3       MAST/STEM CELL GROWTH FACTOR RECEPTO    :        0.85  
   3sxr_3       CYTOPLASMIC TYROSINE-PROTEIN KINASE     :        0.86  
   1hsh_3       HIV-II PROTEASE (1HSH_A_MK1A401_1)      :        0.86  
   4rs0_2       PROSTAGLANDIN G/H SYNTHASE 2 (4RS0_A    :        0.87  
   1mx1_6       LIVER CARBOXYLESTERASE I (1MX1_E_THA    :        0.88  
   4v1f_0       F0F1 ATP SYNTHASE SUBUNIT C (4V1F_A_    :        0.89  
   4z91_2       GAMMA-AMINOBUTYRIC-ACID RECEPTOR SUB    :        0.89  
   1dz8_2       CYTOCHROME P450-CAM (1DZ8_A_CAMA503_    :        0.90  
   4z90_2       GAMMA-AMINOBUTYRIC-ACID RECEPTOR SUB    :        0.90  
   3d1z_5       HIV-1 PROTEASE (3D1Z_B_017B201_2)       :        0.91  
   3nu3_6       PROTEASE (3NU3_B_478B401_2)             :        0.91  
   4z90_1       GAMMA-AMINOBUTYRIC-ACID RECEPTOR SUB    :        0.91  
   5gs4_5       ESTROGEN RECEPTOR (5GS4_A_ESTA603_2)    :        0.92  
   1hsh_6       HIV-II PROTEASE;HIV-II PROTEASE (1HS    :        0.94  
   5ljd_2       RETINOL-BINDING PROTEIN 1 (5LJD_A_RT    :        0.94  
   4lzr_2       BROMODOMAIN-CONTAINING PROTEIN 4 (4L    :        0.94  
   4z91_1       GAMMA-AMINOBUTYRIC-ACID RECEPTOR SUB    :        0.94  
   5ljd_2       RETINOL-BINDING PROTEIN 1 (5LJD_A_RT    :        0.95  
   4an2_3       DUAL SPECIFICITY MITOGEN-ACTIVATED P    :        0.95  
   3bjw_10      PHOSPHOLIPASE A2 (3BJW_E_SVRE503_1)     :        0.96  
   4c9k_2       CYTOCHROME P450 (4C9K_A_CAMA424_0)      :        0.96  
   3nu5_6       PROTEASE (3NU5_B_478B401_2)             :        0.96  
   2zuj_1       CAMPHOR 5-MONOOXYGENASE (2ZUJ_A_CAMA    :        0.97  
   4m2v_3       CARBONIC ANHYDRASE 2 (4M2V_A_BZ1A302    :        0.98  
   3oxx_6       HIV-1 PROTEASE;HIV-1 PROTEASE (3OXX_    :        0.98  
   3u5k_1       BROMODOMAIN-CONTAINING PROTEIN 4 (3U    :        0.99  
   2zuj_1       CAMPHOR 5-MONOOXYGENASE (2ZUJ_A_CAMA    :        0.99  
   1dz8_2       CYTOCHROME P450-CAM (1DZ8_A_CAMA503_    :        1.01  
   2o4l_7       PROTEASE;PROTEASE (2O4L_A_TPVA403_2)    :        1.01  
   3oxw_5       HIV-1 PROTEASE (3OXW_B_017B200_2)       :        1.01  
   4mxo_1       PROTO-ONCOGENE TYROSINE-PROTEIN KINA    :        1.02  
   3bjw_10      PHOSPHOLIPASE A2 (3BJW_E_SVRE503_1)     :        1.03  
   2f8g_6       POL POLYPROTEIN (2F8G_B_017B401_2)      :        1.03  
   3zos_3       EPITHELIAL DISCOIDIN DOMAIN-CONTAINI    :        1.03  
   3bjw_17      PHOSPHOLIPASE A2 (3BJW_H_SVRH504_3)     :        1.04  
   3bjw_17      PHOSPHOLIPASE A2 (3BJW_H_SVRH504_3)     :        1.04  
   4u5j_1       PROTO-ONCOGENE TYROSINE-PROTEIN KINA    :        1.04  
   4z2d_0       DNA GYRASE SUBUNIT A;DNA GYRASE SUBU    :        1.04  
   3g8i_5       PEROXISOME PROLIFERATOR-ACTIVATED RE    :        1.04  
   3zos_9       EPITHELIAL DISCOIDIN DOMAIN-CONTAINI    :        1.04  
   4z2d_0       DNA GYRASE SUBUNIT A;DNA GYRASE SUBU    :        1.05  
   2o4l_3       PROTEASE (2O4L_A_TPVA403_1)             :        1.05  
   4p65_3       INSULIN (4P65_G_IPHG101_0)              :        1.06  
   3sxr_3       CYTOPLASMIC TYROSINE-PROTEIN KINASE     :        1.06  
   1mx1_6       LIVER CARBOXYLESTERASE I (1MX1_E_THA    :        1.06  
   3nu5_3       PROTEASE;PROTEASE (3NU5_B_478B401_1)    :        1.06  
   3cyx_3       HIV-1 PROTEASE (3CYX_A_ROCA201_1)       :        1.06  
   5hnz_4       TUBULIN BETA-2B CHAIN (5HNZ_B_TA1B90    :        1.06  
   4jec_7       HIV-1 PROTEASE (4JEC_B_478B401_3)       :        1.07  
   4u5j_1       PROTO-ONCOGENE TYROSINE-PROTEIN KINA    :        1.08  
   3c7q_2       VASCULAR ENDOTHELIAL GROWTH FACTOR R    :        1.08  
   4x1i_2       TUBULIN BETA CHAIN (4X1I_B_LOCB502_2    :        1.08  
   1rd7_2       DIHYDROFOLATE REDUCTASE (1RD7_A_FOLA    :        1.09  
   3bjw_10      PHOSPHOLIPASE A2 (3BJW_E_SVRE503_1)     :        1.10  
   2ljc_1       M2 PROTEIN, BM2 PROTEIN CHIMERA;M2 P    :        1.10  
   1dz8_2       CYTOCHROME P450-CAM (1DZ8_A_CAMA503_    :        1.10  
   1xkk_3       EPIDERMAL GROWTH FACTOR RECEPTOR (1X    :        1.10  
   2a1n_1       CYTOCHROME P450-CAM (2A1N_A_CAMA1422    :        1.10  
   2a1n_1       CYTOCHROME P450-CAM (2A1N_A_CAMA1422    :        1.11  
   1rj6_3       CARBONIC ANHYDRASE XIV (1RJ6_A_AZMA4    :        1.11  
   3oxx_2       HIV-1 PROTEASE (3OXX_A_DR7A100_1)       :        1.12  
   4p65_3       INSULIN (4P65_G_IPHG101_0)              :        1.13  
   3csj_1       GLUTATHIONE S-TRANSFERASE P (3CSJ_B_    :        1.14  
   4lzr_2       BROMODOMAIN-CONTAINING PROTEIN 4 (4L    :        1.15  
   1p2y_1       CYTOCHROME P450-CAM (1P2Y_A_NCTA440_    :        1.15  
   3bjw_17      PHOSPHOLIPASE A2 (3BJW_H_SVRH504_3)     :        1.15  
   5ljc_3       RETINOL-BINDING PROTEIN 1 (5LJC_A_RT    :        1.15  
   5v0v_3       SERUM ALBUMIN (5V0V_A_8QPA612_1)        :        1.15  
   4zau_1       EPIDERMAL GROWTH FACTOR RECEPTOR (4Z    :        1.15  
   3bjw_10      PHOSPHOLIPASE A2 (3BJW_E_SVRE503_1)     :        1.16  
   4mxo_1       PROTO-ONCOGENE TYROSINE-PROTEIN KINA    :        1.16  
   3sxr_3       CYTOPLASMIC TYROSINE-PROTEIN KINASE     :        1.16  
   4mxo_1       PROTO-ONCOGENE TYROSINE-PROTEIN KINA    :        1.16  
   5vop_3       5-METHYLTETRAHYDROFOLATE HOMOCYSTEIN    :        1.16  
   4mxo_1       PROTO-ONCOGENE TYROSINE-PROTEIN KINA    :        1.17  
   4xey_2       TYROSINE-PROTEIN KINASE ABL1 (4XEY_A    :        1.17  
   4mxo_1       PROTO-ONCOGENE TYROSINE-PROTEIN KINA    :        1.19  
   4z91_2       GAMMA-AMINOBUTYRIC-ACID RECEPTOR SUB    :        1.19  
   1j8u_2       PHENYLALANINE-4-HYDROXYLASE (1J8U_A_    :        1.19  
   1rx7_1       DIHYDROFOLATE REDUCTASE (1RX7_A_FOLA    :        1.20  
   1fmo_3       CAMP-DEPENDENT PROTEIN KINASE (1FMO_    :        1.20  
   1rd7_2       DIHYDROFOLATE REDUCTASE (1RD7_A_FOLA    :        1.21  
   3sxr_3       CYTOPLASMIC TYROSINE-PROTEIN KINASE     :        1.21  
   3sxr_3       CYTOPLASMIC TYROSINE-PROTEIN KINASE     :        1.21  
   5x7z_1       UNCHARACTERIZED HTH-TYPE TRANSCRIPTI    :        1.21  
   5o96_9       RIBOSOMAL RNA SMALL SUBUNIT METHYLTR    :        1.22  
   4z90_2       GAMMA-AMINOBUTYRIC-ACID RECEPTOR SUB    :        1.22  
   5x23_3       CYTOCHROME P450 2C9 (5X23_A_LSNA502_    :        1.22  
   5x7z_1       UNCHARACTERIZED HTH-TYPE TRANSCRIPTI    :        1.23  
   4z91_1       GAMMA-AMINOBUTYRIC-ACID RECEPTOR SUB    :        1.23  
   3bjw_17      PHOSPHOLIPASE A2 (3BJW_H_SVRH504_3)     :        1.23  
   4z90_1       GAMMA-AMINOBUTYRIC-ACID RECEPTOR SUB    :        1.23  
   1pk9_1       PURINE NUCLEOSIDE PHOSPHORYLASE (1PK    :        1.24  
   5x7z_1       UNCHARACTERIZED HTH-TYPE TRANSCRIPTI    :        1.24  
   4u5j_1       PROTO-ONCOGENE TYROSINE-PROTEIN KINA    :        1.25  
   1a29_2       CALMODULIN (1A29_A_TFPA153_1)           :        1.25  
   5vop_3       5-METHYLTETRAHYDROFOLATE HOMOCYSTEIN    :        1.25  
   4zau_1       EPIDERMAL GROWTH FACTOR RECEPTOR (4Z    :        1.26  
   1gtn_7       TRP RNA-BINDING ATTENUATION PROTEIN     :        1.26  
   1pk7_2       PURINE NUCLEOSIDE PHOSPHORYLASE (1PK    :        1.26  
   3u5k_1       BROMODOMAIN-CONTAINING PROTEIN 4 (3U    :        1.27  
   2wey_3       CAMP AND CAMP-INHIBITED CGMP 3', 5'-    :        1.27  
   1mx1_6       LIVER CARBOXYLESTERASE I (1MX1_E_THA    :        1.28  
   5jq7_2       ENVELOPE GLYCOPROTEIN 1,ENVELOPE GLY    :        1.28  
   4z90_1       GAMMA-AMINOBUTYRIC-ACID RECEPTOR SUB    :        1.28  
   3heg_4       MITOGEN-ACTIVATED PROTEIN KINASE 14     :        1.28  
   4u5j_1       PROTO-ONCOGENE TYROSINE-PROTEIN KINA    :        1.29  
   1tuv_1       PROTEIN YGIN (1TUV_A_VK3A4558_1)        :        1.29  
   4z2d_0       DNA GYRASE SUBUNIT A;DNA GYRASE SUBU    :        1.29  
   4z90_2       GAMMA-AMINOBUTYRIC-ACID RECEPTOR SUB    :        1.29  
   4dqh_4       WILD-TYPE HIV-1 PROTEASE DIMER (4DQH    :        1.30  
   4dqb_6       ASPARTYL PROTEASE (4DQB_B_017B101_2)    :        1.30  
   1hwi_6       HMG-COA REDUCTASE;HMG-COA REDUCTASE     :        1.31  
   4z91_2       GAMMA-AMINOBUTYRIC-ACID RECEPTOR SUB    :        1.31  
   4u5j_1       PROTO-ONCOGENE TYROSINE-PROTEIN KINA    :        1.32  
   4z91_1       GAMMA-AMINOBUTYRIC-ACID RECEPTOR SUB    :        1.32  
   3g8i_5       PEROXISOME PROLIFERATOR-ACTIVATED RE    :        1.33  
   4lzr_2       BROMODOMAIN-CONTAINING PROTEIN 4 (4L    :        1.33  
   3oxw_2       HIV-1 PROTEASE;HIV-1 PROTEASE (3OXW_    :        1.33  
   1a29_2       CALMODULIN (1A29_A_TFPA153_1)           :        1.33  
   4ifg_3       CALMODULIN-DOMAIN PROTEIN KINASE 1 (    :        1.33  
   1eiz_3       FTSJ (1EIZ_A_SAMA301_0)                 :        1.34  
   4lzr_2       BROMODOMAIN-CONTAINING PROTEIN 4 (4L    :        1.34  
   1s19_3       VITAMIN D3 RECEPTOR (1S19_A_MC9A500_    :        1.34  
   5o96_7       RIBOSOMAL RNA SMALL SUBUNIT METHYLTR    :        1.35  
   4dqh_4       WILD-TYPE HIV-1 PROTEASE DIMER (4DQH    :        1.36  
   4lzr_2       BROMODOMAIN-CONTAINING PROTEIN 4 (4L    :        1.36  
   2zuj_1       CAMPHOR 5-MONOOXYGENASE (2ZUJ_A_CAMA    :        1.37  
   4dqb_6       ASPARTYL PROTEASE (4DQB_B_017B101_2)    :        1.37  
   3rd0_1       FERRITIN LIGHT CHAIN (3RD0_A_EDPA175    :        1.37  
   4lzr_2       BROMODOMAIN-CONTAINING PROTEIN 4 (4L    :        1.37  
   5x7z_1       UNCHARACTERIZED HTH-TYPE TRANSCRIPTI    :        1.37  
   1ej0_1       FTSJ (1EJ0_A_SAMA301_0)                 :        1.38  
   1lin_1       CALMODULIN (1LIN_A_TFPA153_1)           :        1.38  
   1k74_2       RETINOIC ACID RECEPTOR RXR-ALPHA (1K    :        1.39  
   5vop_3       5-METHYLTETRAHYDROFOLATE HOMOCYSTEIN    :        1.39  
   4u5j_1       PROTO-ONCOGENE TYROSINE-PROTEIN KINA    :        1.39  
   4qd3_3       PEPTIDYL-TRNA HYDROLASE (4QD3_A_5AEA    :        1.39  
   1xiu_2       RXR-LIKE PROTEIN (1XIU_A_9CRA201_1)     :        1.40  
   1fm6_2       RETINOIC ACID RECEPTOR RXR-ALPHA (1F    :        1.40  
   1fm9_3       RETINOIC ACID RECEPTOR RXR-ALPHA (1F    :        1.41  
   4lzr_2       BROMODOMAIN-CONTAINING PROTEIN 4 (4L    :        1.41  
   4z91_2       GAMMA-AMINOBUTYRIC-ACID RECEPTOR SUB    :        1.41  
   4z90_2       GAMMA-AMINOBUTYRIC-ACID RECEPTOR SUB    :        1.41  
   4z90_1       GAMMA-AMINOBUTYRIC-ACID RECEPTOR SUB    :        1.41  
   3bjw_17      PHOSPHOLIPASE A2 (3BJW_H_SVRH504_3)     :        1.41  
   3oxw_2       HIV-1 PROTEASE;HIV-1 PROTEASE (3OXW_    :        1.42  
   2a1m_1       CYTOCHROME P450-CAM (2A1M_A_CAMA1422    :        1.42  
   1pth_1       PROSTAGLANDIN H2 SYNTHASE-1 (1PTH_A_    :        1.42  
   5gs4_5       ESTROGEN RECEPTOR (5GS4_A_ESTA603_2)    :        1.42  
   4dqb_6       ASPARTYL PROTEASE (4DQB_B_017B101_2)    :        1.44  
   1p2y_1       CYTOCHROME P450-CAM (1P2Y_A_NCTA440_    :        1.44  
   5gs4_5       ESTROGEN RECEPTOR (5GS4_A_ESTA603_2)    :        1.45  
   2pgr_4       ADENOSINE DEAMINASE (2PGR_A_DCFA501_    :        1.45  
   4z91_1       GAMMA-AMINOBUTYRIC-ACID RECEPTOR SUB    :        1.45  
   3oxw_2       HIV-1 PROTEASE;HIV-1 PROTEASE (3OXW_    :        1.46  
   1hwi_6       HMG-COA REDUCTASE;HMG-COA REDUCTASE     :        1.46  
   2a1n_1       CYTOCHROME P450-CAM (2A1N_A_CAMA1422    :        1.46  
   2ocf_1       ESTROGEN RECEPTOR (2OCF_A_ESTA596_1)    :        1.46  
   4u5j_1       PROTO-ONCOGENE TYROSINE-PROTEIN KINA    :        1.46  
   3u5k_1       BROMODOMAIN-CONTAINING PROTEIN 4 (3U    :        1.46  
   5e4d_1       HYDROXYNITRILE LYASE (5E4D_A_BEZA201    :        1.47  
   3iaz_0       LACTOTRANSFERRIN (3IAZ_A_AINA1202_1)    :        1.47  
   2zuj_1       CAMPHOR 5-MONOOXYGENASE (2ZUJ_A_CAMA    :        1.47  
   4dqh_4       WILD-TYPE HIV-1 PROTEASE DIMER (4DQH    :        1.47  
   3bjw_10      PHOSPHOLIPASE A2 (3BJW_E_SVRE503_1)     :        1.48  
   4qdc_2       3-KETOSTEROID 9ALPHA-HYDROXYLASE OXY    :        1.48  
   1dvx_2       TRANSTHYRETIN;TRANSTHYRETIN (1DVX_B_    :        1.48  
   1dvx_4       TRANSTHYRETIN (1DVX_B_DIFB125_2)        :        1.49  
   3oxw_2       HIV-1 PROTEASE;HIV-1 PROTEASE (3OXW_    :        1.49  
   2a1n_1       CYTOCHROME P450-CAM (2A1N_A_CAMA1422    :        1.49  
   1p2y_1       CYTOCHROME P450-CAM (1P2Y_A_NCTA440_    :        1.50  
   1hwi_6       HMG-COA REDUCTASE;HMG-COA REDUCTASE     :        1.50  

************************************************* user.SUML ********************************************************
   3qlg_2       PROTO-ONCOGENE TYROSINE-PROTEIN KINA    :        1.40  <
   2gqg_1       PROTO-ONCOGENE TYROSINE-PROTEIN KINA    :        1.47  <
   4p65_3       INSULIN (4P65_G_IPHG101_0)              :        0.46  
   4v1f_0       F0F1 ATP SYNTHASE SUBUNIT C (4V1F_A_    :        0.59  
   1hwi_6       HMG-COA REDUCTASE;HMG-COA REDUCTASE     :        0.62  
   3g0e_3       MAST/STEM CELL GROWTH FACTOR RECEPTO    :        0.72  
   4z91_2       GAMMA-AMINOBUTYRIC-ACID RECEPTOR SUB    :        0.82  
   4z90_2       GAMMA-AMINOBUTYRIC-ACID RECEPTOR SUB    :        0.84  
   4z90_1       GAMMA-AMINOBUTYRIC-ACID RECEPTOR SUB    :        0.85  
   4m2v_3       CARBONIC ANHYDRASE 2 (4M2V_A_BZ1A302    :        0.86  
   4ifg_3       CALMODULIN-DOMAIN PROTEIN KINASE 1 (    :        0.87  
   2o4l_3       PROTEASE (2O4L_A_TPVA403_1)             :        0.87  
   1p2y_1       CYTOCHROME P450-CAM (1P2Y_A_NCTA440_    :        0.88  
   5x7z_1       UNCHARACTERIZED HTH-TYPE TRANSCRIPTI    :        0.88  
   1s19_3       VITAMIN D3 RECEPTOR (1S19_A_MC9A500_    :        0.89  
   4z2d_0       DNA GYRASE SUBUNIT A;DNA GYRASE SUBU    :        0.89  
   3d1z_5       HIV-1 PROTEASE (3D1Z_B_017B201_2)       :        0.89  
   3sxr_3       CYTOPLASMIC TYROSINE-PROTEIN KINASE     :        0.89  
   1hsh_3       HIV-II PROTEASE (1HSH_A_MK1A401_1)      :        0.89  
   3nu5_3       PROTEASE;PROTEASE (3NU5_B_478B401_1)    :        0.89  
   3g8i_5       PEROXISOME PROLIFERATOR-ACTIVATED RE    :        0.90  
   4z91_1       GAMMA-AMINOBUTYRIC-ACID RECEPTOR SUB    :        0.91  
   3oxw_5       HIV-1 PROTEASE (3OXW_B_017B200_2)       :        0.91  
   2vcv_6       GLUTATHIONE S-TRANSFERASE A3 (2VCV_L    :        0.91  
   3nu5_6       PROTEASE (3NU5_B_478B401_2)             :        0.91  
   2a1n_1       CYTOCHROME P450-CAM (2A1N_A_CAMA1422    :        0.91  
   3cyx_3       HIV-1 PROTEASE (3CYX_A_ROCA201_1)       :        0.92  
   1hwi_6       HMG-COA REDUCTASE;HMG-COA REDUCTASE     :        0.92  
   2f8g_6       POL POLYPROTEIN (2F8G_B_017B401_2)      :        0.92  
   4c9k_2       CYTOCHROME P450 (4C9K_A_CAMA424_0)      :        0.93  
   1hsh_6       HIV-II PROTEASE;HIV-II PROTEASE (1HS    :        0.93  
   5x7z_1       UNCHARACTERIZED HTH-TYPE TRANSCRIPTI    :        0.94  
   4jec_7       HIV-1 PROTEASE (4JEC_B_478B401_3)       :        0.94  
   4u5j_1       PROTO-ONCOGENE TYROSINE-PROTEIN KINA    :        0.95  
   2a1m_1       CYTOCHROME P450-CAM (2A1M_A_CAMA1422    :        0.97  
   1dz8_2       CYTOCHROME P450-CAM (1DZ8_A_CAMA503_    :        0.98  
   2a1n_1       CYTOCHROME P450-CAM (2A1N_A_CAMA1422    :        0.98  
   3bjw_17      PHOSPHOLIPASE A2 (3BJW_H_SVRH504_3)     :        0.99  
   1dvx_2       TRANSTHYRETIN;TRANSTHYRETIN (1DVX_B_    :        1.00  
   3nu3_6       PROTEASE (3NU3_B_478B401_2)             :        1.00  
   4an2_3       DUAL SPECIFICITY MITOGEN-ACTIVATED P    :        1.00  
   3oxx_2       HIV-1 PROTEASE (3OXX_A_DR7A100_1)       :        1.01  
   1dvx_4       TRANSTHYRETIN (1DVX_B_DIFB125_2)        :        1.01  
   4o0w_1       AURORA KINASE A (4O0W_A_ADNA501_1)      :        1.01  
   3oxx_6       HIV-1 PROTEASE;HIV-1 PROTEASE (3OXX_    :        1.01  
   5lvn_2       3-PHOSPHOINOSITIDE-DEPENDENT PROTEIN    :        1.02  
   2wey_3       CAMP AND CAMP-INHIBITED CGMP 3', 5'-    :        1.02  
   5yu9_3       EPIDERMAL GROWTH FACTOR RECEPTOR (5Y    :        1.02  
   3bjw_10      PHOSPHOLIPASE A2 (3BJW_E_SVRE503_1)     :        1.02  
   2o4l_7       PROTEASE;PROTEASE (2O4L_A_TPVA403_2)    :        1.03  
   3bjw_17      PHOSPHOLIPASE A2 (3BJW_H_SVRH504_3)     :        1.04  
   5o96_9       RIBOSOMAL RNA SMALL SUBUNIT METHYLTR    :        1.04  
   4z2d_0       DNA GYRASE SUBUNIT A;DNA GYRASE SUBU    :        1.04  
   1p2y_1       CYTOCHROME P450-CAM (1P2Y_A_NCTA440_    :        1.05  
   4dqh_4       WILD-TYPE HIV-1 PROTEASE DIMER (4DQH    :        1.05  
   4dqb_6       ASPARTYL PROTEASE (4DQB_B_017B101_2)    :        1.06  
   3sxr_3       CYTOPLASMIC TYROSINE-PROTEIN KINASE     :        1.06  
   4x1i_2       TUBULIN BETA CHAIN (4X1I_B_LOCB502_2    :        1.07  
   3bjw_10      PHOSPHOLIPASE A2 (3BJW_E_SVRE503_1)     :        1.07  
   4dqh_4       WILD-TYPE HIV-1 PROTEASE DIMER (4DQH    :        1.08  
   4mxo_1       PROTO-ONCOGENE TYROSINE-PROTEIN KINA    :        1.09  
   5o96_7       RIBOSOMAL RNA SMALL SUBUNIT METHYLTR    :        1.09  
   4u5j_1       PROTO-ONCOGENE TYROSINE-PROTEIN KINA    :        1.09  
   1mx1_6       LIVER CARBOXYLESTERASE I (1MX1_E_THA    :        1.10  
   3bjw_17      PHOSPHOLIPASE A2 (3BJW_H_SVRH504_3)     :        1.10  
   4u5j_1       PROTO-ONCOGENE TYROSINE-PROTEIN KINA    :        1.10  
   5gs4_5       ESTROGEN RECEPTOR (5GS4_A_ESTA603_2)    :        1.10  
   3bjw_10      PHOSPHOLIPASE A2 (3BJW_E_SVRE503_1)     :        1.10  
   3bjw_10      PHOSPHOLIPASE A2 (3BJW_E_SVRE503_1)     :        1.10  
   1igx_4       PROSTAGLANDIN ENDOPEROXIDE H SYNTHAS    :        1.10  
   4zau_1       EPIDERMAL GROWTH FACTOR RECEPTOR (4Z    :        1.11  
   5ljc_3       RETINOL-BINDING PROTEIN 1 (5LJC_A_RT    :        1.11  
   3oxw_2       HIV-1 PROTEASE;HIV-1 PROTEASE (3OXW_    :        1.11  
   4c9k_2       CYTOCHROME P450 (4C9K_A_CAMA424_0)      :        1.12  
   4qdc_2       3-KETOSTEROID 9ALPHA-HYDROXYLASE OXY    :        1.13  
   1gtn_7       TRP RNA-BINDING ATTENUATION PROTEIN     :        1.13  
   4mxo_1       PROTO-ONCOGENE TYROSINE-PROTEIN KINA    :        1.13  
   5gs4_5       ESTROGEN RECEPTOR (5GS4_A_ESTA603_2)    :        1.13  
   4dqb_6       ASPARTYL PROTEASE (4DQB_B_017B101_2)    :        1.13  
   2wey_3       CAMP AND CAMP-INHIBITED CGMP 3', 5'-    :        1.14  
   3bjw_17      PHOSPHOLIPASE A2 (3BJW_H_SVRH504_3)     :        1.14  
   4dqb_6       ASPARTYL PROTEASE (4DQB_B_017B101_2)    :        1.14  
   3s3v_2       DIHYDROFOLATE REDUCTASE (3S3V_A_TOPA    :        1.14  
   5ljd_2       RETINOL-BINDING PROTEIN 1 (5LJD_A_RT    :        1.15  
   4lzr_2       BROMODOMAIN-CONTAINING PROTEIN 4 (4L    :        1.16  
   4dqh_4       WILD-TYPE HIV-1 PROTEASE DIMER (4DQH    :        1.16  
   4qd3_3       PEPTIDYL-TRNA HYDROLASE (4QD3_A_5AEA    :        1.16  
   3oxw_2       HIV-1 PROTEASE;HIV-1 PROTEASE (3OXW_    :        1.16  
   2q64_8       PROTEASE RETROPEPSIN (2Q64_B_1UNB100    :        1.16  
   1dtl_2       CARDIAC TROPONIN C (1DTL_A_BEPA204_1    :        1.17  
   4mxo_1       PROTO-ONCOGENE TYROSINE-PROTEIN KINA    :        1.18  
   4u5j_1       PROTO-ONCOGENE TYROSINE-PROTEIN KINA    :        1.19  
   1j8u_2       PHENYLALANINE-4-HYDROXYLASE (1J8U_A_    :        1.19  
   1a29_2       CALMODULIN (1A29_A_TFPA153_1)           :        1.19  
   3oxw_2       HIV-1 PROTEASE;HIV-1 PROTEASE (3OXW_    :        1.19  
   1dvx_2       TRANSTHYRETIN;TRANSTHYRETIN (1DVX_B_    :        1.20  
   1dvx_4       TRANSTHYRETIN (1DVX_B_DIFB125_2)        :        1.20  
   3bjw_17      PHOSPHOLIPASE A2 (3BJW_H_SVRH504_3)     :        1.20  
   2a1n_1       CYTOCHROME P450-CAM (2A1N_A_CAMA1422    :        1.21  
   1rd7_2       DIHYDROFOLATE REDUCTASE (1RD7_A_FOLA    :        1.21  
   3bjw_10      PHOSPHOLIPASE A2 (3BJW_E_SVRE503_1)     :        1.22  
   1p2y_1       CYTOCHROME P450-CAM (1P2Y_A_NCTA440_    :        1.23  
   5jh7_5       TUBULIN ALPHA-1B CHAIN;TUBULIN BETA-    :        1.23  
   2a1n_1       CYTOCHROME P450-CAM (2A1N_A_CAMA1422    :        1.23  
   1lin_1       CALMODULIN (1LIN_A_TFPA153_1)           :        1.24  
   5w3j_1       TUBULIN BETA CHAIN (5W3J_B_TA1B502_1    :        1.24  
   3sxr_3       CYTOPLASMIC TYROSINE-PROTEIN KINASE     :        1.25  
   3bjw_17      PHOSPHOLIPASE A2 (3BJW_H_SVRH504_3)     :        1.25  
   4dqh_4       WILD-TYPE HIV-1 PROTEASE DIMER (4DQH    :        1.25  
   5o96_7       RIBOSOMAL RNA SMALL SUBUNIT METHYLTR    :        1.25  
   1rx7_1       DIHYDROFOLATE REDUCTASE (1RX7_A_FOLA    :        1.25  
   1p2y_1       CYTOCHROME P450-CAM (1P2Y_A_NCTA440_    :        1.25  
   5hwk_2       GLUTATHIONE-SPECIFIC GAMMA-GLUTAMYLC    :        1.26  
   4u5j_1       PROTO-ONCOGENE TYROSINE-PROTEIN KINA    :        1.26  
   4z90_1       GAMMA-AMINOBUTYRIC-ACID RECEPTOR SUB    :        1.26  
   1rd7_2       DIHYDROFOLATE REDUCTASE (1RD7_A_FOLA    :        1.26  
   4z90_2       GAMMA-AMINOBUTYRIC-ACID RECEPTOR SUB    :        1.27  
   4mxo_1       PROTO-ONCOGENE TYROSINE-PROTEIN KINA    :        1.27  
   1dz8_2       CYTOCHROME P450-CAM (1DZ8_A_CAMA503_    :        1.27  
   4z2d_0       DNA GYRASE SUBUNIT A;DNA GYRASE SUBU    :        1.27  
   5vop_3       5-METHYLTETRAHYDROFOLATE HOMOCYSTEIN    :        1.27  
   4u5j_1       PROTO-ONCOGENE TYROSINE-PROTEIN KINA    :        1.27  
   5vop_3       5-METHYLTETRAHYDROFOLATE HOMOCYSTEIN    :        1.27  
   1dz8_2       CYTOCHROME P450-CAM (1DZ8_A_CAMA503_    :        1.28  
   4dqb_6       ASPARTYL PROTEASE (4DQB_B_017B101_2)    :        1.29  
   1dz8_2       CYTOCHROME P450-CAM (1DZ8_A_CAMA503_    :        1.30  
   1eqb_0       SERINE HYDROXYMETHYLTRANSFERASE (1EQ    :        1.30  
   1eqb_7       SERINE HYDROXYMETHYLTRANSFERASE (1EQ    :        1.30  
   2ljc_1       M2 PROTEIN, BM2 PROTEIN CHIMERA;M2 P    :        1.31  
   3g0e_3       MAST/STEM CELL GROWTH FACTOR RECEPTO    :        1.31  
   4zau_1       EPIDERMAL GROWTH FACTOR RECEPTOR (4Z    :        1.31  
   4xey_2       TYROSINE-PROTEIN KINASE ABL1 (4XEY_A    :        1.32  
   4z91_1       GAMMA-AMINOBUTYRIC-ACID RECEPTOR SUB    :        1.32  
   1hwi_6       HMG-COA REDUCTASE;HMG-COA REDUCTASE     :        1.32  
   4z91_2       GAMMA-AMINOBUTYRIC-ACID RECEPTOR SUB    :        1.32  
   3oxw_2       HIV-1 PROTEASE;HIV-1 PROTEASE (3OXW_    :        1.32  
   3bjw_10      PHOSPHOLIPASE A2 (3BJW_E_SVRE503_1)     :        1.32  
   3heg_4       MITOGEN-ACTIVATED PROTEIN KINASE 14     :        1.32  
   4p65_3       INSULIN (4P65_G_IPHG101_0)              :        1.34  
   1mx1_6       LIVER CARBOXYLESTERASE I (1MX1_E_THA    :        1.34  
   5x7z_1       UNCHARACTERIZED HTH-TYPE TRANSCRIPTI    :        1.34  
   2zuj_1       CAMPHOR 5-MONOOXYGENASE (2ZUJ_A_CAMA    :        1.35  
   5vop_3       5-METHYLTETRAHYDROFOLATE HOMOCYSTEIN    :        1.36  
   5jh7_5       TUBULIN ALPHA-1B CHAIN;TUBULIN BETA-    :        1.36  
   3oxw_2       HIV-1 PROTEASE;HIV-1 PROTEASE (3OXW_    :        1.36  
   1s19_3       VITAMIN D3 RECEPTOR (1S19_A_MC9A500_    :        1.37  
   4lzr_2       BROMODOMAIN-CONTAINING PROTEIN 4 (4L    :        1.37  
   1rj6_3       CARBONIC ANHYDRASE XIV (1RJ6_A_AZMA4    :        1.37  
   2zuj_1       CAMPHOR 5-MONOOXYGENASE (2ZUJ_A_CAMA    :        1.38  
   4dqb_6       ASPARTYL PROTEASE (4DQB_B_017B101_2)    :        1.38  
   5x7z_1       UNCHARACTERIZED HTH-TYPE TRANSCRIPTI    :        1.38  
   1rx7_1       DIHYDROFOLATE REDUCTASE (1RX7_A_FOLA    :        1.38  
   3bjw_17      PHOSPHOLIPASE A2 (3BJW_H_SVRH504_3)     :        1.40  
   2qo5_2       LIVER-BASIC FATTY ACID BINDING PROTE    :        1.40  
   4lzr_2       BROMODOMAIN-CONTAINING PROTEIN 4 (4L    :        1.40  
   3oxw_2       HIV-1 PROTEASE;HIV-1 PROTEASE (3OXW_    :        1.40  
   4zau_1       EPIDERMAL GROWTH FACTOR RECEPTOR (4Z    :        1.40  
   4dqh_4       WILD-TYPE HIV-1 PROTEASE DIMER (4DQH    :        1.40  
   1hwi_6       HMG-COA REDUCTASE;HMG-COA REDUCTASE     :        1.41  
   3u5k_1       BROMODOMAIN-CONTAINING PROTEIN 4 (3U    :        1.41  
   6a7p_1       SERUM ALBUMIN (6A7P_A_9SCA601_0)        :        1.41  
   5x23_3       CYTOCHROME P450 2C9 (5X23_A_LSNA502_    :        1.41  
   2ocf_1       ESTROGEN RECEPTOR (2OCF_A_ESTA596_1)    :        1.42  
   5e4d_1       HYDROXYNITRILE LYASE (5E4D_A_BEZA201    :        1.42  
   1pk9_1       PURINE NUCLEOSIDE PHOSPHORYLASE (1PK    :        1.43  
   4u5j_1       PROTO-ONCOGENE TYROSINE-PROTEIN KINA    :        1.43  
   1eiz_3       FTSJ (1EIZ_A_SAMA301_0)                 :        1.44  
   5gs4_5       ESTROGEN RECEPTOR (5GS4_A_ESTA603_2)    :        1.44  
   5ljd_2       RETINOL-BINDING PROTEIN 1 (5LJD_A_RT    :        1.44  
   2zuj_1       CAMPHOR 5-MONOOXYGENASE (2ZUJ_A_CAMA    :        1.45  
   3sxr_3       CYTOPLASMIC TYROSINE-PROTEIN KINASE     :        1.45  
   1ej0_1       FTSJ (1EJ0_A_SAMA301_0)                 :        1.46  
   5vop_3       5-METHYLTETRAHYDROFOLATE HOMOCYSTEIN    :        1.46  
   1pk7_2       PURINE NUCLEOSIDE PHOSPHORYLASE (1PK    :        1.46  
   4mxo_1       PROTO-ONCOGENE TYROSINE-PROTEIN KINA    :        1.46  
   4z91_2       GAMMA-AMINOBUTYRIC-ACID RECEPTOR SUB    :        1.47  
   3oxw_2       HIV-1 PROTEASE;HIV-1 PROTEASE (3OXW_    :        1.47  
   4z90_1       GAMMA-AMINOBUTYRIC-ACID RECEPTOR SUB    :        1.48  
   4z90_2       GAMMA-AMINOBUTYRIC-ACID RECEPTOR SUB    :        1.49  
   2q64_8       PROTEASE RETROPEPSIN (2Q64_B_1UNB100    :        1.49  
   5ljd_2       RETINOL-BINDING PROTEIN 1 (5LJD_A_RT    :        1.50  
   2z0y_1       PUTATIVE UNCHARACTERIZED PROTEIN TTH    :        1.50  
   4lzr_2       BROMODOMAIN-CONTAINING PROTEIN 4 (4L    :        1.50  
