# Supplementary material for: Predicted antiviral drugs Darunavir, Amprenavir, Rimantadine and Saquinavir can potentially bind to neutralize SARS-CoV-2 conserved proteins
Source: J Biol Res (Thessalon). 2021 Aug 4;28:18. doi: 10.1186/s40709-021-00149-2 (PMC8331326; doi:10.1186/s40709-021-00149-2)
Supplement: Supplementary file 2 — Additional file 1: S2. List of drug binding hits for 6WEY-NSP3. [file 40709_2021_149_MOESM2_ESM.txt]

******************************************************* user.XUMS **************************************************************
  TRANSFORM   -0.2716 -0.8615  0.4289 -0.9612  0.2207 -0.1654  0.0478 -0.4572 -0.8881   -12.324   -17.146    -2.066  
 
 Match found in 3uvv_1       THYROID HORMONE RECEPTOR ALPHA (3UVV
   Pattern 3uvv_1                 Query structure     RMSD=  1.18 A  No. of residues =   4
   ------- -------                --------------- 
    A 261    ALA       matches     A 231    ALA  
    A 274    LEU       matches     A 292    LEU  
    A 285    LEU       matches     A 257    LEU  
    A 297    ILE       matches     A 227    ILE  
  TRANSFORM   -0.1093 -0.8909 -0.4409 -0.1755 -0.4193  0.8907 -0.9784  0.1748 -0.1105    21.251    98.732    -6.768  
 
 Match found in 2cbr_2       PROTEIN (CRABP-I) (2CBR_A_A80A201_1)
   Pattern 2cbr_2                 Query structure     RMSD=  1.48 A  No. of residues =   4
   ------- -------                --------------- 
    A  24    VAL       matches     A 286    VAL  
    A  28    LEU       matches     A 297    LEU  
    A  31    VAL       matches     A 299    VAL  
    A  78    GLY       matches     A 289    GLY  
  TRANSFORM   -0.5207 -0.5612 -0.6434 -0.0520 -0.7314  0.6800 -0.8522  0.3875  0.3517     8.632    16.777   121.372  
 
 Match found in 1fiq_1       XANTHINE OXIDASE (1FIQ_C_SALC1335_1)
   Pattern 1fiq_1                 Query structure     RMSD=  0.47 A  No. of residues =   3
   ------- -------                --------------- 
    C1010    THR       matches     A 237    THR  
    C1011    VAL       matches     A 238    VAL  
    C1014    LEU       matches     A 326    LEU  
  TRANSFORM    0.1451  0.0537 -0.9880 -0.5336  0.8451 -0.0324  0.8332  0.5318  0.1513   -31.728     0.717    13.383  
 
 Match found in 1eup_2       CYTOCHROME P450ERYF (1EUP_A_ASDA451_
   Pattern 1eup_2                 Query structure     RMSD=  0.56 A  No. of residues =   3
   ------- -------                --------------- 
    A 244    GLU       matches     A 230    GLU  
    A 245    ALA       matches     A 231    ALA  
    A 392    LEU       matches     A 327    LEU  
  TRANSFORM   -0.9342  0.0058  0.3568  0.2873 -0.5808  0.7616  0.2116  0.8140  0.5410     6.271  -123.220    19.230  
 
 Match found in 4qw3_1       PROTEASOME SUBUNIT BETA TYPE-5;PROTE
   Pattern 4qw3_1                 Query structure     RMSD=  0.56 A  No. of residues =   3
   ------- -------                --------------- 
    K  47    GLY       matches     A 283    GLY  
    K  48    GLY       matches     A 282    GLY  
    K  49    ALA       matches     A 316    ALA  
  TRANSFORM    0.6438 -0.6925  0.3256  0.1237 -0.3256 -0.9374  0.7551  0.6438 -0.1240   -10.305     3.228   -13.707  
 
 Match found in 4qd3_3       PEPTIDYL-TRNA HYDROLASE (4QD3_A_5AEA
   Pattern 4qd3_3                 Query structure     RMSD=  0.65 A  No. of residues =   3
   ------- -------                --------------- 
    A  97    LEU       matches     A 214    LEU  
    A 147    VAL       matches     A 369    VAL  
    A 148    SER       matches     A 370    SER  
  TRANSFORM   -0.7237  0.1554 -0.6724 -0.4895  0.5712  0.6589  0.4865  0.8059 -0.3373    34.782    66.656    10.493  
 
 Match found in 3czv_2       CARBONIC ANHYDRASE 13;CARBONIC ANHYD
   Pattern 3czv_2                 Query structure     RMSD=  0.68 A  No. of residues =   3
   ------- -------                --------------- 
    A 198    LEU       matches     A 216    LEU  
    A 199    THR       matches     A 217    THR  
    A 200    VAL       matches     A 220    VAL  
  TRANSFORM   -0.9457  0.1693  0.2773 -0.2432  0.1970 -0.9497 -0.2154 -0.9657 -0.1452    10.517  -158.770    25.483  
 
 Match found in 4qw3_1       PROTEASOME SUBUNIT BETA TYPE-5;PROTE
   Pattern 4qw3_1                 Query structure     RMSD=  0.68 A  No. of residues =   3
   ------- -------                --------------- 
    K  47    GLY       matches     A 251    GLY  
    K  48    GLY       matches     A 255    GLY  
    K  49    ALA       matches     A 256    ALA  
  TRANSFORM   -0.5722  0.8139 -0.1013 -0.1749 -0.2417 -0.9545 -0.8013 -0.5284  0.2806     0.573    -3.085     3.595  
 
 Match found in 5ien_5       CDL2.2 (5IEN_A_VDYA201_2)           
   Pattern 5ien_5                 Query structure     RMSD=  0.70 A  No. of residues =   3
   ------- -------                --------------- 
    A  68    LEU       matches     A 214    LEU  
    A  86    ILE       matches     A 222    ILE  
    A 104    TYR       matches     A 365    TYR  
  TRANSFORM    0.1291  0.4584 -0.8793 -0.2733  0.8688  0.4128  0.9532  0.1871  0.2374   -26.652   -20.516     0.804  
 
 Match found in 3kp5_2       TRANSCRIPTIONAL REGULATOR TCAR (3KP5
   Pattern 3kp5_2                 Query structure     RMSD=  0.71 A  No. of residues =   3
   ------- -------                --------------- 
    A  19    VAL       matches     A 220    VAL  
    A  20    ASN       matches     A 219    ASN  
    A  23    THR       matches     A 217    THR  
  TRANSFORM   -0.4507 -0.5599  0.6953  0.5967  0.3903  0.7011 -0.6639  0.7309  0.1581    20.669    26.518    30.899  
 
 Match found in 3bog_1       6.5 KDA GLYCINE-RICH ANTIFREEZE PROT
   Pattern 3bog_1                 Query structure     RMSD=  0.73 A  No. of residues =   3
   ------- -------                --------------- 
    C   6    GLY       matches     A 255    GLY  
    C  21    GLY       matches     A 251    GLY  
    C  33    GLY       matches     A 252    GLY  
  TRANSFORM   -0.1514  0.6720 -0.7249 -0.6313  0.4985  0.5940  0.7606  0.5476  0.3488   -25.115    11.993    50.167  
 
 Match found in 3bog_1       6.5 KDA GLYCINE-RICH ANTIFREEZE PROT
   Pattern 3bog_1                 Query structure     RMSD=  0.74 A  No. of residues =   3
   ------- -------                --------------- 
    C   6    GLY       matches     A 255    GLY  
    C  21    GLY       matches     A 251    GLY  
    C  33    GLY       matches     A 250    GLY  
  TRANSFORM    0.1942  0.6912 -0.6961  0.8204 -0.5035 -0.2710 -0.5378 -0.5184 -0.6649    -7.812  -124.454     5.216  
 
 Match found in 4qw3_1       PROTEASOME SUBUNIT BETA TYPE-5;PROTE
   Pattern 4qw3_1                 Query structure     RMSD=  0.74 A  No. of residues =   3
   ------- -------                --------------- 
    K  47    GLY       matches     A 251    GLY  
    K  48    GLY       matches     A 255    GLY  
    K  49    ALA       matches     A 254    ALA  
  TRANSFORM    0.0755  0.9970 -0.0164  0.6655 -0.0626 -0.7438 -0.7426  0.0452 -0.6682    33.931    38.967   -19.810  
 
 Match found in 1usq_1       DR HEMAGGLUTININ STRUCTURAL SUBUNIT 
   Pattern 1usq_1                 Query structure     RMSD=  0.75 A  No. of residues =   3
   ------- -------                --------------- 
    A  42    GLY       matches     A 301    GLY  
    A  43    PRO       matches     A 302    PRO  
    A 113    GLY       matches     A 282    GLY  
  TRANSFORM    0.1057 -0.6408  0.7604  0.0351  0.7666  0.6412 -0.9938 -0.0411  0.1035    28.127    15.264    37.265  
 
 Match found in 3bog_1       6.5 KDA GLYCINE-RICH ANTIFREEZE PROT
   Pattern 3bog_1                 Query structure     RMSD=  0.76 A  No. of residues =   3
   ------- -------                --------------- 
    C   6    GLY       matches     A 255    GLY  
    C  21    GLY       matches     A 250    GLY  
    C  33    GLY       matches     A 251    GLY  
  TRANSFORM    0.1034  0.9944 -0.0210  0.6805 -0.0861 -0.7276 -0.7254  0.0609 -0.6857    34.515    39.460   -19.804  
 
 Match found in 2jkl_1       DR HEMAGGLUTININ STRUCTURAL SUBUNIT 
   Pattern 2jkl_1                 Query structure     RMSD=  0.77 A  No. of residues =   3
   ------- -------                --------------- 
    A  42    GLY       matches     A 301    GLY  
    A  43    PRO       matches     A 302    PRO  
    A 113    GLY       matches     A 282    GLY  
  TRANSFORM    0.1458  0.9892  0.0177 -0.9774  0.1468 -0.1521 -0.1531  0.0049  0.9882     2.800    -8.883    44.810  
 
 Match found in 3sxr_3       CYTOPLASMIC TYROSINE-PROTEIN KINASE 
   Pattern 3sxr_3                 Query structure     RMSD=  0.77 A  No. of residues =   3
   ------- -------                --------------- 
    A 423    LEU       matches     A 327    LEU  
    A 431    VAL       matches     A 239    VAL  
    A 443    ALA       matches     A 231    ALA  
  TRANSFORM   -0.0982  0.7353  0.6705 -0.0376 -0.6761  0.7359  0.9945  0.0471  0.0940     9.632   107.961    33.734  
 
 Match found in 4z90_2       GAMMA-AMINOBUTYRIC-ACID RECEPTOR SUB
   Pattern 4z90_2                 Query structure     RMSD=  0.77 A  No. of residues =   3
   ------- -------                --------------- 
    A 240    LEU       matches     A 279    LEU  
    A 244    ALA       matches     A 243    ALA  
    B 240    LEU       matches     A 247    LEU  
  TRANSFORM    0.5621  0.7851 -0.2602 -0.2256 -0.1572 -0.9615 -0.7957  0.5991  0.0887    20.321     9.393    77.586  
 
 Match found in 3ztv_1       NAD NUCLEOTIDASE (3ZTV_A_ADNA1600_1)
   Pattern 3ztv_1                 Query structure     RMSD=  0.78 A  No. of residues =   3
   ------- -------                --------------- 
    A 432    ASN       matches     A 319    ASN  
    A 434    GLY       matches     A 283    GLY  
    A 435    GLY       matches     A 282    GLY  
  TRANSFORM   -0.0942  0.6687 -0.7375  0.9815  0.1866  0.0439  0.1669 -0.7197 -0.6739   -24.758    21.591    43.605  
 
 Match found in 3bog_1       6.5 KDA GLYCINE-RICH ANTIFREEZE PROT
   Pattern 3bog_1                 Query structure     RMSD=  0.79 A  No. of residues =   3
   ------- -------                --------------- 
    C   6    GLY       matches     A 250    GLY  
    C  21    GLY       matches     A 255    GLY  
    C  33    GLY       matches     A 251    GLY  
  TRANSFORM   -0.3804 -0.8332 -0.4013  0.8645 -0.4745  0.1657 -0.3285 -0.2839  0.9008    -7.327    15.927    15.093  
 
 Match found in 1epb_4       EPIDIDYMAL RETINOIC ACID-BINDING PRO
   Pattern 1epb_4                 Query structure     RMSD=  0.80 A  No. of residues =   3
   ------- -------                --------------- 
    A  48    LEU       matches     A 357    LEU  
    A  67    ALA       matches     A 328    ALA  
    A  78    VAL       matches     A 240    VAL  
  TRANSFORM   -0.1024  0.7576  0.6447 -0.0718 -0.6520  0.7548  0.9921  0.0311  0.1211     8.826   109.844    33.828  
 
 Match found in 4z91_2       GAMMA-AMINOBUTYRIC-ACID RECEPTOR SUB
   Pattern 4z91_2                 Query structure     RMSD=  0.81 A  No. of residues =   3
   ------- -------                --------------- 
    A 240    LEU       matches     A 279    LEU  
    A 244    ALA       matches     A 243    ALA  
    B 240    LEU       matches     A 247    LEU  
  TRANSFORM    0.0850 -0.5969  0.7978  0.0956 -0.7922 -0.6028  0.9918  0.1275 -0.0103    21.719    -1.873    30.002  
 
 Match found in 2zlc_1       VITAMIN D3 RECEPTOR (2ZLC_A_VDXA500_
   Pattern 2zlc_1                 Query structure     RMSD=  0.81 A  No. of residues =   3
   ------- -------                --------------- 
    A 229    LEU       matches     A 297    LEU  
    A 230    VAL       matches     A 299    VAL  
    A 233    SER       matches     A 284    SER  
  TRANSFORM    0.0378 -0.9964 -0.0754 -0.3133  0.0599 -0.9478  0.9489  0.0595 -0.3099     3.699    76.893    26.032  
 
 Match found in 4z91_1       GAMMA-AMINOBUTYRIC-ACID RECEPTOR SUB
   Pattern 4z91_1                 Query structure     RMSD=  0.81 A  No. of residues =   3
   ------- -------                --------------- 
    C 240    LEU       matches     A 279    LEU  
    C 244    ALA       matches     A 243    ALA  
    D 240    LEU       matches     A 247    LEU  
  TRANSFORM   -0.3788 -0.6927 -0.6137  0.3534  0.5046 -0.7877  0.8553 -0.5153  0.0536    19.202   -25.142    69.983  
 
 Match found in 3tbg_5       CYTOCHROME P450 2D6 (3TBG_B_RTZB2_1)
   Pattern 3tbg_5                 Query structure     RMSD=  0.82 A  No. of residues =   3
   ------- -------                --------------- 
    B  73    LEU       matches     A 216    LEU  
    B  76    THR       matches     A 217    THR  
    B  78    VAL       matches     A 220    VAL  
  TRANSFORM    0.2978  0.8615  0.4113  0.9391 -0.3419  0.0361  0.1717  0.3755 -0.9108    63.692    -8.781    15.641  
 
 Match found in 5mvm_1       PROTON-GATED ION CHANNEL;PROTON-GATE
   Pattern 5mvm_1                 Query structure     RMSD=  0.82 A  No. of residues =   3
   ------- -------                --------------- 
    E 201    ILE       matches     A 227    ILE  
    E 238    ALA       matches     A 256    ALA  
    E 241    LEU       matches     A 257    LEU  
  TRANSFORM    0.0779 -0.5659  0.8208  0.1075 -0.8137 -0.5712  0.9912  0.1327 -0.0026    22.069     2.756    30.135  
 
 Match found in 3vt7_1       VITAMIN D3 RECEPTOR (3VT7_A_VDXA500_
   Pattern 3vt7_1                 Query structure     RMSD=  0.83 A  No. of residues =   3
   ------- -------                --------------- 
    A 229    LEU       matches     A 297    LEU  
    A 230    VAL       matches     A 299    VAL  
    A 233    SER       matches     A 284    SER  
  TRANSFORM   -0.0153 -0.9425  0.3337 -0.0617  0.3340  0.9405 -0.9980 -0.0062 -0.0633    24.310    79.285    33.493  
 
 Match found in 1t86_2       CYTOCHROME P450-CAM (1T86_A_CAMA1422
   Pattern 1t86_2                 Query structure     RMSD=  0.83 A  No. of residues =   3
   ------- -------                --------------- 
    A 185    THR       matches     A 217    THR  
    A 295    VAL       matches     A 355    VAL  
    A 396    VAL       matches     A 220    VAL  
  TRANSFORM   -0.2497 -0.3214  0.9134  0.0511 -0.9464 -0.3190  0.9670 -0.0329  0.2527     4.738    15.242    -7.481  
 
 Match found in 4qd3_3       PEPTIDYL-TRNA HYDROLASE (4QD3_A_5AEA
   Pattern 4qd3_3                 Query structure     RMSD=  0.83 A  No. of residues =   3
   ------- -------                --------------- 
    A  97    LEU       matches     A 216    LEU  
    A 147    VAL       matches     A 369    VAL  
    A 148    SER       matches     A 370    SER  
  TRANSFORM    0.4484  0.7376 -0.5049  0.6372 -0.6599 -0.3981 -0.6268 -0.1432 -0.7659   -45.852    22.110    -2.768  
 
 Match found in 4an2_3       DUAL SPECIFICITY MITOGEN-ACTIVATED P
   Pattern 4an2_3                 Query structure     RMSD=  0.84 A  No. of residues =   3
   ------- -------                --------------- 
    A 208    ASP       matches     A 339    ASP  
    A 210    GLY       matches     A 337    GLY  
    A 211    VAL       matches     A 304    VAL  
  TRANSFORM   -0.3318 -0.7939 -0.5096 -0.9396  0.3261  0.1037  0.0838  0.5132 -0.8541     8.795   -35.870     4.355  
 
 Match found in 1hwi_6       HMG-COA REDUCTASE;HMG-COA REDUCTASE 
   Pattern 1hwi_6                 Query structure     RMSD=  0.85 A  No. of residues =   3
   ------- -------                --------------- 
    B 853    LEU       matches     A 279    LEU  
    B 856    ALA       matches     A 243    ALA  
    B 857    LEU       matches     A 247    LEU  
  TRANSFORM    0.4357  0.6100 -0.6619 -0.0211  0.7421  0.6700  0.8999 -0.2779  0.3362   -17.668    15.635    62.261  
 
 Match found in 3bog_1       6.5 KDA GLYCINE-RICH ANTIFREEZE PROT
   Pattern 3bog_1                 Query structure     RMSD=  0.85 A  No. of residues =   3
   ------- -------                --------------- 
    C   6    GLY       matches     A 255    GLY  
    C  21    GLY       matches     A 252    GLY  
    C  33    GLY       matches     A 251    GLY  
  TRANSFORM   -0.0641  0.5755 -0.8153  0.1152 -0.8072 -0.5789 -0.9913 -0.1311 -0.0145    53.474    -2.169    -9.673  
 
 Match found in 1rk3_3       VITAMIN D3 RECEPTOR (1RK3_A_VDXA500_
   Pattern 1rk3_3                 Query structure     RMSD=  0.85 A  No. of residues =   3
   ------- -------                --------------- 
    A 229    LEU       matches     A 297    LEU  
    A 230    VAL       matches     A 299    VAL  
    A 233    SER       matches     A 284    SER  
  TRANSFORM   -0.6140 -0.4651 -0.6378 -0.7875  0.3062  0.5349 -0.0535  0.8306 -0.5542    17.244   126.972   234.838  
 
 Match found in 5e4d_1       HYDROXYNITRILE LYASE (5E4D_A_BEZA201
   Pattern 5e4d_1                 Query structure     RMSD=  0.85 A  No. of residues =   3
   ------- -------                --------------- 
    A  48    VAL       matches     A 220    VAL  
    A  52    VAL       matches     A 351    VAL  
    A  71    PHE       matches     A 320    PHE  
  TRANSFORM   -0.5417  0.6534  0.5287 -0.8324 -0.5043 -0.2297  0.1165 -0.5646  0.8171     5.021    25.785    46.465  
 
 Match found in 2hc4_2       VITAMIN D RECEPTOR (2HC4_A_VDXA525_1
   Pattern 2hc4_2                 Query structure     RMSD=  0.85 A  No. of residues =   3
   ------- -------                --------------- 
    A 261    LEU       matches     A 297    LEU  
    A 262    VAL       matches     A 299    VAL  
    A 265    SER       matches     A 284    SER  
  TRANSFORM    0.0745 -0.9925 -0.0971 -0.3024  0.0703 -0.9506  0.9503  0.1002 -0.2949     4.106    74.704    26.660  
 
 Match found in 4z90_1       GAMMA-AMINOBUTYRIC-ACID RECEPTOR SUB
   Pattern 4z90_1                 Query structure     RMSD=  0.86 A  No. of residues =   3
   ------- -------                --------------- 
    C 240    LEU       matches     A 279    LEU  
    C 244    ALA       matches     A 243    ALA  
    D 240    LEU       matches     A 247    LEU  
  TRANSFORM   -0.0741 -0.9827 -0.1699  0.8290 -0.1554  0.5372 -0.5543 -0.1010  0.8262   -15.086    28.914    22.123  
 
 Match found in 3oxw_2       HIV-1 PROTEASE;HIV-1 PROTEASE (3OXW_
   Pattern 3oxw_2                 Query structure     RMSD=  0.86 A  No. of residues =   3
   ------- -------                --------------- 
    A  23    LEU       matches     A 292    LEU  
    A  32    VAL       matches     A 234    VAL  
    A  82    VAL       matches     A 239    VAL  
  TRANSFORM   -0.6330  0.4413  0.6360  0.6789  0.7112  0.1822 -0.3720  0.5472 -0.7498   -15.782     2.453    -4.875  
 
 Match found in 3gcs_2       MITOGEN-ACTIVATED PROTEIN KINASE 14 
   Pattern 3gcs_2                 Query structure     RMSD=  0.87 A  No. of residues =   3
   ------- -------                --------------- 
    A  38    VAL       matches     A 228    VAL  
    A  51    ALA       matches     A 260    ALA  
    A 106    THR       matches     A 261    THR  
  TRANSFORM    0.1841  0.8189 -0.5436  0.9772 -0.2118  0.0119 -0.1054 -0.5334 -0.8393   -20.115    26.109    34.679  
 
 Match found in 3bog_1       6.5 KDA GLYCINE-RICH ANTIFREEZE PROT
   Pattern 3bog_1                 Query structure     RMSD=  0.87 A  No. of residues =   3
   ------- -------                --------------- 
    C   6    GLY       matches     A 250    GLY  
    C  21    GLY       matches     A 255    GLY  
    C  33    GLY       matches     A 252    GLY  
  TRANSFORM    0.5687  0.0262  0.8221  0.0467 -0.9989 -0.0005  0.8212  0.0387 -0.5693    33.495    24.156    29.335  
 
 Match found in 1gxs_2       P-(S)-HYDROXYMANDELONITRILE LYASE CH
   Pattern 1gxs_2                 Query structure     RMSD=  0.87 A  No. of residues =   3
   ------- -------                --------------- 
    A  62    GLY       matches     A 282    GLY  
    A  64    PRO       matches     A 302    PRO  
    A 158    SER       matches     A 315    SER  
  TRANSFORM   -0.1690 -0.8410  0.5139 -0.9635  0.0313 -0.2657  0.2074 -0.5401 -0.8156    23.225    -0.284    38.014  
 
 Match found in 3bog_1       6.5 KDA GLYCINE-RICH ANTIFREEZE PROT
   Pattern 3bog_1                 Query structure     RMSD=  0.88 A  No. of residues =   3
   ------- -------                --------------- 
    C   6    GLY       matches     A 252    GLY  
    C  21    GLY       matches     A 255    GLY  
    C  33    GLY       matches     A 250    GLY  
  TRANSFORM    0.7409 -0.2629 -0.6180  0.4310  0.8918  0.1374  0.5150 -0.3682  0.7741     2.641   -28.618    37.591  
 
 Match found in 3ekp_2       PROTEASE;PROTEASE (3EKP_B_478B200_1)
   Pattern 3ekp_2                 Query structure     RMSD=  0.88 A  No. of residues =   3
   ------- -------                --------------- 
    A  23    LEU       matches     A 214    LEU  
    A  32    VAL       matches     A 359    VAL  
    A  84    ILE       matches     A 222    ILE  
  TRANSFORM   -0.7737 -0.6114 -0.1661 -0.3850  0.2456  0.8896 -0.5031  0.7523 -0.4254    72.007    59.450    28.178  
 
 Match found in 3b6h_1       PROSTACYCLIN SYNTHASE (3B6H_A_MXDA55
   Pattern 3b6h_1                 Query structure     RMSD=  0.88 A  No. of residues =   3
   ------- -------                --------------- 
    A  99    TYR       matches     A 317    TYR  
    A 100    ALA       matches     A 316    ALA  
    A 103    LEU       matches     A 313    LEU  
  TRANSFORM   -0.3132 -0.9064  0.2833  0.2997  0.1887  0.9352 -0.9011  0.3778  0.2126    14.461   -25.016   -12.910  
 
 Match found in 4mxo_1       PROTO-ONCOGENE TYROSINE-PROTEIN KINA
   Pattern 4mxo_1                 Query structure     RMSD=  0.89 A  No. of residues =   3
   ------- -------                --------------- 
    A 273    LEU       matches     A 297    LEU  
    A 281    VAL       matches     A 240    VAL  
    A 344    GLY       matches     A 283    GLY  
  TRANSFORM   -0.6463 -0.7502 -0.1395 -0.7609  0.6201  0.1910 -0.0568  0.2296 -0.9716    43.875    30.068    30.220  
 
 Match found in 3g8i_5       PEROXISOME PROLIFERATOR-ACTIVATED RE
   Pattern 3g8i_5                 Query structure     RMSD=  0.89 A  No. of residues =   3
   ------- -------                --------------- 
    A 247    LEU       matches     A 297    LEU  
    A 332    VAL       matches     A 351    VAL  
    A 344    LEU       matches     A 331    LEU  
  TRANSFORM   -0.8781 -0.2419  0.4129 -0.4779  0.3974 -0.7834  0.0254 -0.8852 -0.4646    24.132   -12.197    19.499  
 
 Match found in 2h79_1       THRA PROTEIN (2H79_A_T3A1_1)        
   Pattern 2h79_1                 Query structure     RMSD=  0.89 A  No. of residues =   3
   ------- -------                --------------- 
    A 263    ALA       matches     A 242    ALA  
    A 276    LEU       matches     A 331    LEU  
    A 277    SER       matches     A 332    SER  
  TRANSFORM    0.1272 -0.6879  0.7146 -0.8762 -0.4156 -0.2441  0.4649 -0.5951 -0.6556    28.152     7.026    44.936  
 
 Match found in 3bog_1       6.5 KDA GLYCINE-RICH ANTIFREEZE PROT
   Pattern 3bog_1                 Query structure     RMSD=  0.90 A  No. of residues =   3
   ------- -------                --------------- 
    C   6    GLY       matches     A 251    GLY  
    C  21    GLY       matches     A 255    GLY  
    C  33    GLY       matches     A 250    GLY  
  TRANSFORM    0.4123  0.1856 -0.8919 -0.6760 -0.5939 -0.4361 -0.6107  0.7828 -0.1194    -3.517    -0.487    27.657  
 
 Match found in 3aia_1       UPF0217 PROTEIN MJ1640 (3AIA_A_SAMA2
   Pattern 3aia_1                 Query structure     RMSD=  0.90 A  No. of residues =   3
   ------- -------                --------------- 
    A 138    MET       matches     A 375    MET  
    A 179    LEU       matches     A 373    LEU  
    A 180    SER       matches     A 371    SER  
  TRANSFORM   -0.4375 -0.8648  0.2465 -0.8531  0.3125 -0.4178  0.2843 -0.3931 -0.8745     7.717    38.771    -8.910  
 
 Match found in 5jh7_5       TUBULIN ALPHA-1B CHAIN;TUBULIN BETA-
   Pattern 5jh7_5                 Query structure     RMSD=  0.90 A  No. of residues =   3
   ------- -------                --------------- 
    C 248    LEU       matches     A 327    LEU  
    C 250    VAL       matches     A 325    VAL  
    C 254    GLU       matches     A 324    GLU  
  TRANSFORM   -0.6451  0.7605  0.0739  0.7281  0.6411 -0.2424 -0.2317 -0.1026 -0.9674    -7.200   -52.328   -43.138  
 
 Match found in 2vdv_2       TRNA (GUANINE-N(7)-)-METHYLTRANSFERA
   Pattern 2vdv_2                 Query structure     RMSD=  0.92 A  No. of residues =   3
   ------- -------                --------------- 
    E 103    GLY       matches     A 301    GLY  
    E 105    GLY       matches     A 282    GLY  
    E 184    ASP       matches     A 309    ASP  
  TRANSFORM    0.8426 -0.1609 -0.5140 -0.1048  0.8871 -0.4495  0.5283  0.4326  0.7306    -1.133   -66.284    34.570  
 
 Match found in 4zau_1       EPIDERMAL GROWTH FACTOR RECEPTOR (4Z
   Pattern 4zau_1                 Query structure     RMSD=  0.92 A  No. of residues =   3
   ------- -------                --------------- 
    A 718    LEU       matches     A 257    LEU  
    A 719    GLY       matches     A 255    GLY  
    A 726    VAL       matches     A 253    VAL  
  TRANSFORM    0.1209 -0.8924 -0.4347 -0.9248  0.0578 -0.3760  0.3607  0.4475 -0.8183    40.588     1.740   -27.674  
 
 Match found in 6aji_3       DRUG EXPORTERS OF THE RND SUPERFAMIL
   Pattern 6aji_3                 Query structure     RMSD=  0.92 A  No. of residues =   3
   ------- -------                --------------- 
    A 245    VAL       matches     A 369    VAL  
    A 319    ILE       matches     A 222    ILE  
    A 638    VAL       matches     A 359    VAL  
  TRANSFORM   -0.3748  0.0463  0.9260  0.3680 -0.9093  0.1944  0.8509  0.4137  0.3237     1.329    18.366    37.261  
 
 Match found in 4z7f_3       FOLATE ECF TRANSPORTER (4Z7F_A_FOLA2
   Pattern 4z7f_3                 Query structure     RMSD=  0.93 A  No. of residues =   3
   ------- -------                --------------- 
    A  35    LEU       matches     A 364    LEU  
    A  36    LYS       matches     A 367    LYS  
    A  38    SER       matches     A 370    SER  
  TRANSFORM    0.3204 -0.8879 -0.3303  0.2524 -0.2560  0.9331 -0.9130 -0.3823  0.1421    -7.146    33.328     9.771  
 
 Match found in 1j8u_2       PHENYLALANINE-4-HYDROXYLASE (1J8U_A_
   Pattern 1j8u_2                 Query structure     RMSD=  0.93 A  No. of residues =   3
   ------- -------                --------------- 
    A 245    VAL       matches     A 240    VAL  
    A 248    LEU       matches     A 330    LEU  
    A 249    LEU       matches     A 331    LEU  
  TRANSFORM    0.7242  0.5026  0.4721  0.1955  0.5070 -0.8395 -0.6613  0.7003  0.2689    -2.957   -46.416    51.951  
 
 Match found in 4jd6_2       ENHANCED INTRACELLULAR SURVIVAL PROT
   Pattern 4jd6_2                 Query structure     RMSD=  0.93 A  No. of residues =   3
   ------- -------                --------------- 
    A  83    SER       matches     A 209    SER  
    A  85    VAL       matches     A 234    VAL  
    A 126    TYR       matches     A 213    TYR  
  TRANSFORM   -0.3623  0.5673 -0.7395 -0.2072  0.7245  0.6574  0.9087  0.3914 -0.1449   -17.920     2.457   -13.371  
 
 Match found in 4oqr_3       CYP105AS1 (4OQR_A_2UOA502_1)        
   Pattern 4oqr_3                 Query structure     RMSD=  0.93 A  No. of residues =   3
   ------- -------                --------------- 
    A 182    VAL       matches     A 253    VAL  
    A 282    VAL       matches     A 299    VAL  
    A 388    ALA       matches     A 242    ALA  
  TRANSFORM   -0.6748 -0.4956  0.5468 -0.7019  0.6597 -0.2683 -0.2278 -0.5649 -0.7931    -6.257    -2.568   -23.727  
 
 Match found in 3ogp_4       FIV PROTEASE;FIV PROTEASE (3OGP_A_01
   Pattern 3ogp_4                 Query structure     RMSD=  0.93 A  No. of residues =   3
   ------- -------                --------------- 
    B  33    ALA       matches     A 231    ALA  
    B  35    ILE       matches     A 227    ILE  
    B  37    VAL       matches     A 239    VAL  
  TRANSFORM   -0.4874  0.8719  0.0472 -0.8717 -0.4890  0.0322  0.0512 -0.0255  0.9984    -3.660    12.393   101.277  
 
 Match found in 1ya4_4       CES1 PROTEIN (1YA4_B_CTXB2_1)       
   Pattern 1ya4_4                 Query structure     RMSD=  0.93 A  No. of residues =   3
   ------- -------                --------------- 
    B 142    GLY       matches     A 282    GLY  
    B 143    GLY       matches     A 283    GLY  
    B 221    SER       matches     A 315    SER  
  TRANSFORM   -0.0761  0.3394  0.9376  0.1568 -0.9245  0.3474  0.9847  0.1734  0.0172     5.614    70.472    11.069  
 
 Match found in 2vcv_6       GLUTATHIONE S-TRANSFERASE A3 (2VCV_L
   Pattern 2vcv_6                 Query structure     RMSD=  0.94 A  No. of residues =   3
   ------- -------                --------------- 
    L 110    PRO       matches     A 340    PRO  
    L 208    ALA       matches     A 333    ALA  
    L 213    LEU       matches     A 330    LEU  
  TRANSFORM   -0.0888 -0.9745 -0.2062 -0.4793 -0.1397  0.8665 -0.8732  0.1758 -0.4546    23.803    52.954     4.019  
 
 Match found in 4dqh_4       WILD-TYPE HIV-1 PROTEASE DIMER (4DQH
   Pattern 4dqh_4                 Query structure     RMSD=  0.95 A  No. of residues =   3
   ------- -------                --------------- 
    B  23    LEU       matches     A 292    LEU  
    B  32    VAL       matches     A 234    VAL  
    B  82    VAL       matches     A 239    VAL  
  TRANSFORM   -0.4552 -0.5839  0.6722 -0.8762  0.4280 -0.2215 -0.1584 -0.6898 -0.7064    20.550    -3.845    39.721  
 
 Match found in 3bog_1       6.5 KDA GLYCINE-RICH ANTIFREEZE PROT
   Pattern 3bog_1                 Query structure     RMSD=  0.95 A  No. of residues =   3
   ------- -------                --------------- 
    C   6    GLY       matches     A 252    GLY  
    C  21    GLY       matches     A 255    GLY  
    C  33    GLY       matches     A 251    GLY  
  TRANSFORM   -0.9860  0.1397 -0.0904 -0.0152  0.4652  0.8851  0.1658  0.8741 -0.4566    -3.459   115.392    -0.231  
 
 Match found in 4z91_2       GAMMA-AMINOBUTYRIC-ACID RECEPTOR SUB
   Pattern 4z91_2                 Query structure     RMSD=  0.96 A  No. of residues =   3
   ------- -------                --------------- 
    A 240    LEU       matches     A 257    LEU  
    A 244    ALA       matches     A 260    ALA  
    B 240    LEU       matches     A 292    LEU  
  TRANSFORM    0.4791  0.5590 -0.6768  0.7638 -0.6454  0.0076 -0.4325 -0.5206 -0.7361   -16.835    30.130    34.372  
 
 Match found in 3bog_1       6.5 KDA GLYCINE-RICH ANTIFREEZE PROT
   Pattern 3bog_1                 Query structure     RMSD=  0.96 A  No. of residues =   3
   ------- -------                --------------- 
    C   6    GLY       matches     A 251    GLY  
    C  21    GLY       matches     A 255    GLY  
    C  33    GLY       matches     A 252    GLY  
  TRANSFORM   -0.9434 -0.3143  0.1055 -0.3050  0.6978 -0.6481  0.1301 -0.6436 -0.7542   -21.960    -7.899   -13.289  
 
 Match found in 2ivu_4       PROTO-ONCOGENE TYROSINE-PROTEIN KINA
   Pattern 2ivu_4                 Query structure     RMSD=  0.96 A  No. of residues =   3
   ------- -------                --------------- 
    A 756    ALA       matches     A 242    ALA  
    A 810    GLY       matches     A 334    GLY  
    A 891    SER       matches     A 343    SER  
  TRANSFORM   -0.0787 -0.9703 -0.2289 -0.5091 -0.1582  0.8460 -0.8571  0.1831 -0.4815    23.440    52.282     3.119  
 
 Match found in 4dqb_6       ASPARTYL PROTEASE (4DQB_B_017B101_2)
   Pattern 4dqb_6                 Query structure     RMSD=  0.96 A  No. of residues =   3
   ------- -------                --------------- 
    B  23    LEU       matches     A 292    LEU  
    B  32    VAL       matches     A 234    VAL  
    B  82    VAL       matches     A 239    VAL  
  TRANSFORM    0.8540 -0.1495 -0.4984  0.0776 -0.9105  0.4062 -0.5145 -0.3856 -0.7659    -1.568    69.769     7.590  
 
 Match found in 2vcv_6       GLUTATHIONE S-TRANSFERASE A3 (2VCV_L
   Pattern 2vcv_6                 Query structure     RMSD=  0.96 A  No. of residues =   3
   ------- -------                --------------- 
    L 110    PRO       matches     A 329    PRO  
    L 208    ALA       matches     A 333    ALA  
    L 213    LEU       matches     A 331    LEU  
  TRANSFORM   -0.6326 -0.3442  0.6938 -0.1900  0.9374  0.2919 -0.7508  0.0529 -0.6584   -30.085    21.945  -141.877  
 
 Match found in 4kya_1       BIFUNCTIONAL DIHYDROFOLATE REDUCTASE
   Pattern 4kya_1                 Query structure     RMSD=  0.97 A  No. of residues =   3
   ------- -------                --------------- 
    C  10    ALA       matches     A 274    ALA  
    C  31    ASP       matches     A 271    ASP  
    C 172    THR       matches     A 275    THR  
  TRANSFORM    0.3988 -0.9068 -0.1366  0.4252  0.3148 -0.8486  0.8125  0.2803  0.5111     9.540    -7.797    19.591  
 
 Match found in 4r38_5       BLUE-LIGHT-ACTIVATED HISTIDINE KINAS
   Pattern 4r38_5                 Query structure     RMSD=  0.98 A  No. of residues =   3
   ------- -------                --------------- 
    A  68    VAL       matches     A 220    VAL  
    A  71    LEU       matches     A 216    LEU  
    A  85    ILE       matches     A 222    ILE  
  TRANSFORM   -0.7902  0.3094 -0.5290  0.2168  0.9485  0.2309  0.5732  0.0678 -0.8166    48.227   -15.858    20.443  
 
 Match found in 5mvm_1       PROTON-GATED ION CHANNEL;PROTON-GATE
   Pattern 5mvm_1                 Query structure     RMSD=  0.98 A  No. of residues =   3
   ------- -------                --------------- 
    E 201    ILE       matches     A 227    ILE  
    E 238    ALA       matches     A 231    ALA  
    E 241    LEU       matches     A 327    LEU  
  TRANSFORM    0.9460 -0.0894  0.3117 -0.1820  0.6493  0.7385 -0.2684 -0.7553  0.5979    -3.076    38.836    48.992  
 
 Match found in 2hc4_2       VITAMIN D RECEPTOR (2HC4_A_VDXA525_1
   Pattern 2hc4_2                 Query structure     RMSD=  0.98 A  No. of residues =   3
   ------- -------                --------------- 
    A 261    LEU       matches     A 368    LEU  
    A 262    VAL       matches     A 369    VAL  
    A 265    SER       matches     A 371    SER  
  TRANSFORM    0.7866  0.1633  0.5954  0.4707 -0.7827 -0.4071  0.3996  0.6005 -0.6926    16.922    93.794    -3.663  
 
 Match found in 4z91_1       GAMMA-AMINOBUTYRIC-ACID RECEPTOR SUB
   Pattern 4z91_1                 Query structure     RMSD=  0.98 A  No. of residues =   3
   ------- -------                --------------- 
    C 240    LEU       matches     A 257    LEU  
    C 244    ALA       matches     A 260    ALA  
    D 240    LEU       matches     A 292    LEU  
  TRANSFORM   -0.5369  0.7279 -0.4264  0.5545  0.6854  0.4720  0.6359  0.0169 -0.7716   -30.049    12.037   -22.566  
 
 Match found in 5p9i_2       TYROSINE-PROTEIN KINASE BTK (5P9I_A_
   Pattern 5p9i_2                 Query structure     RMSD=  0.98 A  No. of residues =   3
   ------- -------                --------------- 
    A 480    GLY       matches     A 301    GLY  
    A 484    ASN       matches     A 303    ASN  
    A 528    LEU       matches     A 331    LEU  
  TRANSFORM   -0.7707  0.5043 -0.3894  0.6048  0.7713 -0.1982  0.2004 -0.3883 -0.8995     0.052    56.532     8.557  
 
 Match found in 3gp0_1       MITOGEN-ACTIVATED PROTEIN KINASE 11 
   Pattern 3gp0_1                 Query structure     RMSD=  0.99 A  No. of residues =   3
   ------- -------                --------------- 
    A  38    VAL       matches     A 228    VAL  
    A  51    ALA       matches     A 260    ALA  
    A 106    THR       matches     A 261    THR  
  TRANSFORM   -0.9857  0.1580 -0.0585  0.0262  0.4870  0.8730  0.1664  0.8590 -0.4841    -2.531   112.884    -0.469  
 
 Match found in 4z90_2       GAMMA-AMINOBUTYRIC-ACID RECEPTOR SUB
   Pattern 4z90_2                 Query structure     RMSD=  0.99 A  No. of residues =   3
   ------- -------                --------------- 
    A 240    LEU       matches     A 257    LEU  
    A 244    ALA       matches     A 260    ALA  
    B 240    LEU       matches     A 292    LEU  
  TRANSFORM    0.9859 -0.1599  0.0500  0.1013  0.8068  0.5820 -0.1334 -0.5688  0.8116    48.671    14.624    12.341  
 
 Match found in 3o9m_1       CHOLINESTERASE (3O9M_A_BEZA999_0)   
   Pattern 3o9m_1                 Query structure     RMSD=  0.99 A  No. of residues =   3
   ------- -------                --------------- 
    A 116    GLY       matches     A 282    GLY  
    A 117    GLY       matches     A 283    GLY  
    A 198    SER       matches     A 315    SER  
  TRANSFORM    0.2614  0.7256 -0.6365 -0.9264  0.3737  0.0456  0.2710  0.5778  0.7699    50.440    10.835    -1.665  
 
 Match found in 1rk3_3       VITAMIN D3 RECEPTOR (1RK3_A_VDXA500_
   Pattern 1rk3_3                 Query structure     RMSD=  0.99 A  No. of residues =   3
   ------- -------                --------------- 
    A 229    LEU       matches     A 368    LEU  
    A 230    VAL       matches     A 369    VAL  
    A 233    SER       matches     A 371    SER  
  TRANSFORM   -0.0479  0.9988 -0.0120  0.7508  0.0280 -0.6599 -0.6588 -0.0406 -0.7513   -20.181    -4.296   -18.918  
 
 Match found in 3k54_3       TYROSINE-PROTEIN KINASE BTK (3K54_A_
   Pattern 3k54_3                 Query structure     RMSD=  1.01 A  No. of residues =   3
   ------- -------                --------------- 
    A 408    LEU       matches     A 297    LEU  
    A 480    GLY       matches     A 283    GLY  
    A 528    LEU       matches     A 279    LEU  
  TRANSFORM    0.0648 -0.4699  0.8804 -0.7522 -0.6027 -0.2663  0.6557 -0.6450 -0.3925    31.527    11.188     0.107  
 
 Match found in 5x7z_1       UNCHARACTERIZED HTH-TYPE TRANSCRIPTI
   Pattern 5x7z_1                 Query structure     RMSD=  1.01 A  No. of residues =   3
   ------- -------                --------------- 
    A  24    VAL       matches     A 220    VAL  
    A  35    LEU       matches     A 357    LEU  
    A 110    VAL       matches     A 351    VAL  
  TRANSFORM    0.2582  0.1782  0.9495  0.0388 -0.9840  0.1741  0.9653 -0.0081 -0.2610    12.644    25.024     7.731  
 
 Match found in 4u5j_1       PROTO-ONCOGENE TYROSINE-PROTEIN KINA
   Pattern 4u5j_1                 Query structure     RMSD=  1.01 A  No. of residues =   3
   ------- -------                --------------- 
    A 273    LEU       matches     A 297    LEU  
    A 276    GLY       matches     A 289    GLY  
    A 281    VAL       matches     A 286    VAL  
  TRANSFORM   -0.7191 -0.6149 -0.3239 -0.4497  0.0564  0.8914 -0.5298  0.7866 -0.3170    -6.239    34.813    -0.852  
 
 Match found in 1eiz_3       FTSJ (1EIZ_A_SAMA301_0)             
   Pattern 1eiz_3                 Query structure     RMSD=  1.01 A  No. of residues =   3
   ------- -------                --------------- 
    A  59    GLY       matches     A 282    GLY  
    A  84    LEU       matches     A 331    LEU  
    A  85    LEU       matches     A 313    LEU  
  TRANSFORM   -0.1748  0.1352  0.9753 -0.8652 -0.4939 -0.0866  0.4700 -0.8590  0.2033    24.152   -27.996     4.026  
 
 Match found in 4jec_7       HIV-1 PROTEASE (4JEC_B_478B401_3)   
   Pattern 4jec_7                 Query structure     RMSD=  1.01 A  No. of residues =   3
   ------- -------                --------------- 
    B 129    ASP       matches     A 270    ASP  
    B 176    LEU       matches     A 287    LEU  
    B 182    VAL       matches     A 300    VAL  
  TRANSFORM    0.8087  0.3890  0.4411 -0.4923  0.8582  0.1457 -0.3219 -0.3350  0.8855    27.778   -43.455     1.819  
 
 Match found in 4mxx_3       PROTO-ONCOGENE TYROSINE-PROTEIN KINA
   Pattern 4mxx_3                 Query structure     RMSD=  1.01 A  No. of residues =   3
   ------- -------                --------------- 
    A 273    LEU       matches     A 297    LEU  
    A 344    GLY       matches     A 283    GLY  
    A 393    LEU       matches     A 279    LEU  
  TRANSFORM   -0.4452  0.5274  0.7237 -0.0886  0.7782 -0.6217 -0.8910 -0.3409 -0.2997    18.864   -22.757   -21.051  
 
 Match found in 4pm9_3       BETA-LACTAMASE CTX-M-14 (4PM9_A_CE3A
   Pattern 4pm9_3                 Query structure     RMSD=  1.01 A  No. of residues =   3
   ------- -------                --------------- 
    A 170    ASN       matches     A 258    ASN  
    A 237    ALA       matches     A 256    ALA  
    A 238    GLY       matches     A 255    GLY  
  TRANSFORM   -0.2514 -0.7385  0.6257 -0.9277  0.3681  0.0617 -0.2759 -0.5649 -0.7777    24.818    15.930    22.226  
 
 Match found in 3vt7_1       VITAMIN D3 RECEPTOR (3VT7_A_VDXA500_
   Pattern 3vt7_1                 Query structure     RMSD=  1.02 A  No. of residues =   3
   ------- -------                --------------- 
    A 229    LEU       matches     A 368    LEU  
    A 230    VAL       matches     A 369    VAL  
    A 233    SER       matches     A 371    SER  
  TRANSFORM    0.0183  0.7603 -0.6493  0.9840  0.1013  0.1464  0.1771 -0.6416 -0.7463    -9.233  -122.102    11.614  
 
 Match found in 4qw3_1       PROTEASOME SUBUNIT BETA TYPE-5;PROTE
   Pattern 4qw3_1                 Query structure     RMSD=  1.02 A  No. of residues =   3
   ------- -------                --------------- 
    K  47    GLY       matches     A 250    GLY  
    K  48    GLY       matches     A 255    GLY  
    K  49    ALA       matches     A 254    ALA  
  TRANSFORM    0.9072  0.4034 -0.1196  0.2375 -0.2562  0.9370  0.3473 -0.8784 -0.3283     5.398    -7.978   -21.906  
 
 Match found in 2zuj_1       CAMPHOR 5-MONOOXYGENASE (2ZUJ_A_CAMA
   Pattern 2zuj_1                 Query structure     RMSD=  1.02 A  No. of residues =   3
   ------- -------                --------------- 
    A 295    VAL       matches     A 220    VAL  
    A 297    LEU       matches     A 216    LEU  
    A 396    VAL       matches     A 355    VAL  
  TRANSFORM    0.4386 -0.6285 -0.6423  0.6512  0.7148 -0.2548  0.6193 -0.3065  0.7229   177.363   -10.381    30.399  
 
 Match found in 4qkn_2       ALPHA-KETOGLUTARATE-DEPENDENT DIOXYG
   Pattern 4qkn_2                 Query structure     RMSD=  1.02 A  No. of residues =   3
   ------- -------                --------------- 
    A 228    VAL       matches     A 346    VAL  
    A 229    SER       matches     A 343    SER  
    A 231    HIS       matches     A 342    HIS  
  TRANSFORM   -0.2600 -0.9362 -0.2364 -0.8022  0.0732  0.5925 -0.5374  0.3437 -0.7701    79.113   -19.815   -29.413  
 
 Match found in 4ogr_2       CYCLIN-DEPENDENT KINASE 9 (4OGR_A_AD
   Pattern 4ogr_2                 Query structure     RMSD=  1.02 A  No. of residues =   3
   ------- -------                --------------- 
    A  25    ILE       matches     A 310    ILE  
    A  33    VAL       matches     A 304    VAL  
    A  46    ALA       matches     A 338    ALA  
  TRANSFORM    0.8088  0.1806  0.5597  0.4659 -0.7776 -0.4222  0.3590  0.6022 -0.7131    16.183    91.085    -3.805  
 
 Match found in 4z90_1       GAMMA-AMINOBUTYRIC-ACID RECEPTOR SUB
   Pattern 4z90_1                 Query structure     RMSD=  1.02 A  No. of residues =   3
   ------- -------                --------------- 
    C 240    LEU       matches     A 257    LEU  
    C 244    ALA       matches     A 260    ALA  
    D 240    LEU       matches     A 292    LEU  
  TRANSFORM    0.1510 -0.9400  0.3060 -0.2262  0.2685  0.9363 -0.9623 -0.2107 -0.1721    28.051    15.896    25.639  
 
 Match found in 4r38_3       BLUE-LIGHT-ACTIVATED HISTIDINE KINAS
   Pattern 4r38_3                 Query structure     RMSD=  1.03 A  No. of residues =   3
   ------- -------                --------------- 
    A  23    ALA       matches     A 256    ALA  
    A  72    ALA       matches     A 358    ALA  
    A  75    ILE       matches     A 227    ILE  
  TRANSFORM   -0.2895 -0.7182  0.6328 -0.9146  0.4025  0.0384 -0.2822 -0.5677 -0.7734    24.967    11.197    22.311  
 
 Match found in 2zlc_1       VITAMIN D3 RECEPTOR (2ZLC_A_VDXA500_
   Pattern 2zlc_1                 Query structure     RMSD=  1.03 A  No. of residues =   3
   ------- -------                --------------- 
    A 229    LEU       matches     A 368    LEU  
    A 230    VAL       matches     A 369    VAL  
    A 233    SER       matches     A 371    SER  
  TRANSFORM   -0.6498 -0.7591  0.0389  0.7600 -0.6496  0.0206  0.0096  0.0429  0.9990    25.470    32.368    31.794  
 
 Match found in 2f8g_6       POL POLYPROTEIN (2F8G_B_017B401_2)  
   Pattern 2f8g_6                 Query structure     RMSD=  1.03 A  No. of residues =   3
   ------- -------                --------------- 
    B 147    ILE       matches     A 335    ILE  
    B 149    GLY       matches     A 252    GLY  
    B 150    VAL       matches     A 253    VAL  
  TRANSFORM    0.6986  0.0271 -0.7150 -0.6564 -0.3733 -0.6556 -0.2847  0.9273 -0.2430    66.657    -4.872    -0.339  
 
 Match found in 3u5k_1       BROMODOMAIN-CONTAINING PROTEIN 4 (3U
   Pattern 3u5k_1                 Query structure     RMSD=  1.04 A  No. of residues =   3
   ------- -------                --------------- 
    A  87    VAL       matches     A 359    VAL  
    A  92    LEU       matches     A 364    LEU  
    A  94    LEU       matches     A 368    LEU  
  TRANSFORM   -0.4440 -0.8861 -0.1327 -0.6942  0.2466  0.6762 -0.5665  0.3924 -0.7247    45.523    37.458    29.424  
 
 Match found in 3g8i_5       PEROXISOME PROLIFERATOR-ACTIVATED RE
   Pattern 3g8i_5                 Query structure     RMSD=  1.04 A  No. of residues =   3
   ------- -------                --------------- 
    A 247    LEU       matches     A 297    LEU  
    A 332    VAL       matches     A 355    VAL  
    A 344    LEU       matches     A 331    LEU  
  TRANSFORM    0.3767  0.6836 -0.6252  0.3010 -0.7286 -0.6153 -0.8761  0.0436 -0.4802    -4.537  -133.321    -1.092  
 
 Match found in 4qw3_1       PROTEASOME SUBUNIT BETA TYPE-5;PROTE
   Pattern 4qw3_1                 Query structure     RMSD=  1.04 A  No. of residues =   3
   ------- -------                --------------- 
    K  47    GLY       matches     A 252    GLY  
    K  48    GLY       matches     A 255    GLY  
    K  49    ALA       matches     A 254    ALA  
  TRANSFORM    0.0894  0.5606  0.8233 -0.0243  0.8276 -0.5608 -0.9957  0.0301  0.0876    16.472   -24.519    23.478  
 
 Match found in 5yvn_1       GLUTATHIONE S-TRANSFERASE OMEGA-1 (5
   Pattern 5yvn_1                 Query structure     RMSD=  1.04 A  No. of residues =   3
   ------- -------                --------------- 
    A 113    GLN       matches     A 311    GLN  
    A 114    LYS       matches     A 314    LYS  
    A 117    LEU       matches     A 313    LEU  
  TRANSFORM    0.6880  0.5399 -0.4848  0.4440  0.2153  0.8698  0.5740 -0.8137 -0.0916    98.096    93.291     6.998  
 
 Match found in 1z2b_2       TUBULIN BETA CHAIN;TUBULIN ALPHA CHA
   Pattern 1z2b_2                 Query structure     RMSD=  1.04 A  No. of residues =   3
   ------- -------                --------------- 
    B 210    TYR       matches     A 246    TYR  
    B 224    TYR       matches     A 272    TYR  
    B 227    LEU       matches     A 247    LEU  
  TRANSFORM    0.9114  0.2714 -0.3094  0.1061  0.5714  0.8138  0.3977 -0.7745  0.4920     4.591    57.837    70.251  
 
 Match found in 1d1g_3       DIHYDROFOLATE REDUCTASE (1D1G_A_MTXA
   Pattern 1d1g_3                 Query structure     RMSD=  1.05 A  No. of residues =   3
   ------- -------                --------------- 
    A   8    ALA       matches     A 260    ALA  
    A 100    ILE       matches     A 227    ILE  
    A 121    THR       matches     A 261    THR  
  TRANSFORM   -0.7421 -0.5959 -0.3069 -0.4180  0.0534  0.9069 -0.5240  0.8013 -0.2887    -6.499    35.424    -0.607  
 
 Match found in 1ej0_1       FTSJ (1EJ0_A_SAMA301_0)             
   Pattern 1ej0_1                 Query structure     RMSD=  1.05 A  No. of residues =   3
   ------- -------                --------------- 
    A  59    GLY       matches     A 282    GLY  
    A  84    LEU       matches     A 331    LEU  
    A  85    LEU       matches     A 313    LEU  
  TRANSFORM    0.3369 -0.9366 -0.0965  0.8249  0.2442  0.5097 -0.4539 -0.2513  0.8549    24.295    68.236     2.258  
 
 Match found in 2j2p_4       FICOLIN-2;FICOLIN-2 (2J2P_C_SC2C1289
   Pattern 2j2p_4                 Query structure     RMSD=  1.05 A  No. of residues =   3
   ------- -------                --------------- 
    C 143    SER       matches     A 315    SER  
    C 145    LEU       matches     A 312    LEU  
    C 146    GLY       matches     A 282    GLY  
  TRANSFORM   -0.2870  0.7483 -0.5981  0.8554 -0.0809 -0.5116 -0.4313 -0.6584 -0.6168   -28.948   -14.783    -6.524  
 
 Match found in 5gs4_5       ESTROGEN RECEPTOR (5GS4_A_ESTA603_2)
   Pattern 5gs4_5                 Query structure     RMSD=  1.06 A  No. of residues =   3
   ------- -------                --------------- 
    A 384    LEU       matches     A 326    LEU  
    A 387    LEU       matches     A 297    LEU  
    A 428    LEU       matches     A 331    LEU  
  TRANSFORM   -0.3983 -0.2585 -0.8801  0.9033 -0.2775 -0.3273 -0.1596 -0.9253  0.3440   -44.894     8.026     9.842  
 
 Match found in 2vcv_1       GLUTATHIONE S-TRANSFERASE A3 (2VCV_A
   Pattern 2vcv_1                 Query structure     RMSD=  1.06 A  No. of residues =   3
   ------- -------                --------------- 
    A 213    LEU       matches     A 331    LEU  
    A 216    ALA       matches     A 328    ALA  
    A 222    PHE       matches     A 320    PHE  
  TRANSFORM   -0.2489 -0.1637  0.9546  0.3751  0.8924  0.2509 -0.8929  0.4205 -0.1607     9.865    10.914    -9.560  
 
 Match found in 1zz1_5       HISTONE DEACETYLASE-LIKE AMIDOHYDROL
   Pattern 1zz1_5                 Query structure     RMSD=  1.07 A  No. of residues =   3
   ------- -------                --------------- 
    C  21    LEU       matches     A 368    LEU  
    C  98    ASP       matches     A 339    ASP  
    C 100    ILE       matches     A 341    ILE  
  TRANSFORM    0.5392 -0.7695 -0.3422 -0.8196 -0.5729 -0.0030 -0.1937  0.2821 -0.9396    34.325    17.275    27.214  
 
 Match found in 2pgr_4       ADENOSINE DEAMINASE (2PGR_A_DCFA501_
   Pattern 2pgr_4                 Query structure     RMSD=  1.07 A  No. of residues =   3
   ------- -------                --------------- 
    A  47    LEU       matches     A 331    LEU  
    A  85    LEU       matches     A 279    LEU  
    A 132    PHE       matches     A 320    PHE  
  TRANSFORM   -0.1678  0.7436  0.6472  0.1225  0.6671 -0.7348 -0.9782 -0.0440 -0.2031    42.184    41.385    42.221  
 
 Match found in 5v02_2       CALMODULIN-1;SMALL CONDUCTANCE CALCI
   Pattern 5v02_2                 Query structure     RMSD=  1.07 A  No. of residues =   3
   ------- -------                --------------- 
    B 477    ALA       matches     A 328    ALA  
    B 480    LEU       matches     A 326    LEU  
    B 481    VAL       matches     A 239    VAL  
  TRANSFORM   -0.0125 -0.6764 -0.7364  0.9048  0.3059 -0.2963  0.4257 -0.6700  0.6082    41.654    26.353    40.271  
 
 Match found in 3r9t_1       ECHA1_1 (3R9T_A_BEZA264_0)          
   Pattern 3r9t_1                 Query structure     RMSD=  1.07 A  No. of residues =   3
   ------- -------                --------------- 
    A  67    ALA       matches     A 358    ALA  
    A  72    ILE       matches     A 227    ILE  
    A  78    LEU       matches     A 327    LEU  
  TRANSFORM   -0.4685 -0.0139 -0.8834  0.8349 -0.3338 -0.4376 -0.2888 -0.9425  0.1680    -7.051    18.128    17.737  
 
 Match found in 2m9p_0       SERINE PROTEASE INHIBITOR;SERINE PRO
   Pattern 2m9p_0                 Query structure     RMSD=  1.07 A  No. of residues =   3
   ------- -------                --------------- 
    A 216    VAL       matches     A 300    VAL  
    A 219    SER       matches     A 284    SER  
    A 220    GLY       matches     A 283    GLY  
  TRANSFORM   -0.7968  0.1973  0.5712  0.3737 -0.5820  0.7223  0.4749  0.7889  0.3900    -4.217    25.341    33.675  
 
 Match found in 2qo5_2       LIVER-BASIC FATTY ACID BINDING PROTE
   Pattern 2qo5_2                 Query structure     RMSD=  1.08 A  No. of residues =   3
   ------- -------                --------------- 
    A  18    LEU       matches     A 279    LEU  
    A  27    VAL       matches     A 299    VAL  
    A  31    ALA       matches     A 243    ALA  
  TRANSFORM    0.6083  0.5989 -0.5209  0.5377 -0.7936 -0.2845 -0.5838 -0.1070 -0.8048    -0.028    11.667   -32.794  
 
 Match found in 4pm9_3       BETA-LACTAMASE CTX-M-14 (4PM9_A_CE3A
   Pattern 4pm9_3                 Query structure     RMSD=  1.08 A  No. of residues =   3
   ------- -------                --------------- 
    A 170    ASN       matches     A 258    ASN  
    A 237    ALA       matches     A 254    ALA  
    A 238    GLY       matches     A 255    GLY  
  TRANSFORM    0.5954 -0.5857  0.5499 -0.7942 -0.5326  0.2926  0.1215 -0.6110 -0.7823    17.294   -57.459   -35.060  
 
 Match found in 2vdv_2       TRNA (GUANINE-N(7)-)-METHYLTRANSFERA
   Pattern 2vdv_2                 Query structure     RMSD=  1.08 A  No. of residues =   3
   ------- -------                --------------- 
    E 103    GLY       matches     A 282    GLY  
    E 105    GLY       matches     A 301    GLY  
    E 184    ASP       matches     A 309    ASP  
  TRANSFORM   -0.5106  0.5161 -0.6877 -0.0191 -0.8065 -0.5910 -0.8596 -0.2886  0.4216   -26.620    -5.407    24.353  
 
 Match found in 4xnx_3       TRANSPORTER (4XNX_A_41XA707_1)      
   Pattern 4xnx_3                 Query structure     RMSD=  1.08 A  No. of residues =   3
   ------- -------                --------------- 
    A 117    ALA       matches     A 316    ALA  
    A 327    VAL       matches     A 281    VAL  
    A 425    GLY       matches     A 301    GLY  
  TRANSFORM   -0.3442 -0.7379  0.5805  0.0601  0.5997  0.7980 -0.9370  0.3095 -0.1620    94.038     2.543   -13.385  
 
 Match found in 2ljc_1       M2 PROTEIN, BM2 PROTEIN CHIMERA;M2 P
   Pattern 2ljc_1                 Query structure     RMSD=  1.08 A  No. of residues =   3
   ------- -------                --------------- 
    D  27    VAL       matches     A 281    VAL  
    D  30    ALA       matches     A 316    ALA  
    D  31    SER       matches     A 315    SER  
  TRANSFORM   -0.1286  0.6124  0.7800 -0.8792  0.2934 -0.3753 -0.4587 -0.7341  0.5007     1.196    -4.862    15.500  
 
 Match found in 4lzr_2       BROMODOMAIN-CONTAINING PROTEIN 4 (4L
   Pattern 4lzr_2                 Query structure     RMSD=  1.09 A  No. of residues =   3
   ------- -------                --------------- 
    A  87    VAL       matches     A 239    VAL  
    A  92    LEU       matches     A 257    LEU  
    A  94    LEU       matches     A 292    LEU  
  TRANSFORM   -0.7869 -0.5725  0.2304  0.5727 -0.5383  0.6183 -0.2300  0.6185  0.7514    84.329    14.510    24.520  
 
 Match found in 3u5k_1       BROMODOMAIN-CONTAINING PROTEIN 4 (3U
   Pattern 3u5k_1                 Query structure     RMSD=  1.09 A  No. of residues =   3
   ------- -------                --------------- 
    A  87    VAL       matches     A 239    VAL  
    A  92    LEU       matches     A 257    LEU  
    A  94    LEU       matches     A 292    LEU  
  TRANSFORM   -0.2969 -0.7796  0.5515 -0.3898 -0.4283 -0.8152  0.8717 -0.4570 -0.1767    -0.901   -65.282   327.118  
 
 Match found in 3jb1_2       STRUCTURAL PROTEIN VP3 (3JB1_A_SAMA1
   Pattern 3jb1_2                 Query structure     RMSD=  1.09 A  No. of residues =   3
   ------- -------                --------------- 
    A 867    ALA       matches     A 256    ALA  
    A 922    ILE       matches     A 227    ILE  
    A 923    ALA       matches     A 231    ALA  
  TRANSFORM   -0.1924  0.5939 -0.7812 -0.8870  0.2353  0.3974  0.4199  0.7693  0.4815    -7.826    48.821    15.046  
 
 Match found in 2vcv_6       GLUTATHIONE S-TRANSFERASE A3 (2VCV_L
   Pattern 2vcv_6                 Query structure     RMSD=  1.10 A  No. of residues =   3
   ------- -------                --------------- 
    L 110    PRO       matches     A 302    PRO  
    L 208    ALA       matches     A 316    ALA  
    L 213    LEU       matches     A 312    LEU  
  TRANSFORM   -0.0323 -0.6855 -0.7273  0.8263  0.3910 -0.4053  0.5622 -0.6141  0.5538   -23.519   -28.464    35.997  
 
 Match found in 4xey_2       TYROSINE-PROTEIN KINASE ABL1 (4XEY_A
   Pattern 4xey_2                 Query structure     RMSD=  1.10 A  No. of residues =   3
   ------- -------                --------------- 
    A 267    LEU       matches     A 297    LEU  
    A 340    GLY       matches     A 283    GLY  
    A 389    LEU       matches     A 279    LEU  
  TRANSFORM    0.5779 -0.7137  0.3957 -0.5981 -0.7003 -0.3897  0.5552 -0.0114 -0.8316    -1.111    22.427     5.574  
 
 Match found in 2o4l_3       PROTEASE (2O4L_A_TPVA403_1)         
   Pattern 2o4l_3                 Query structure     RMSD=  1.10 A  No. of residues =   3
   ------- -------                --------------- 
    A  47    ILE       matches     A 335    ILE  
    A  49    GLY       matches     A 252    GLY  
    A  50    VAL       matches     A 253    VAL  
  TRANSFORM    0.0446 -0.6330 -0.7729  0.4418  0.7064 -0.5530  0.8960 -0.3168  0.3112    -0.785    -7.908    30.592  
 
 Match found in 4r38_5       BLUE-LIGHT-ACTIVATED HISTIDINE KINAS
   Pattern 4r38_5                 Query structure     RMSD=  1.10 A  No. of residues =   3
   ------- -------                --------------- 
    A  68    VAL       matches     A 239    VAL  
    A  71    LEU       matches     A 327    LEU  
    A  85    ILE       matches     A 227    ILE  
  TRANSFORM   -0.2909  0.1281  0.9482  0.7623 -0.5678  0.3106  0.5781  0.8131  0.0675    57.432    30.103    28.133  
 
 Match found in 3mze_2       D-ALANYL-D-ALANINE CARBOXYPEPTIDASE 
   Pattern 3mze_2                 Query structure     RMSD=  1.10 A  No. of residues =   3
   ------- -------                --------------- 
    A  85    GLY       matches     A 252    GLY  
    A 112    ASN       matches     A 241    ASN  
    A 153    LEU       matches     A 257    LEU  
  TRANSFORM   -0.7555  0.3448  0.5570 -0.2768  0.6026 -0.7485 -0.5938 -0.7197 -0.3598    16.202  -159.929    14.628  
 
 Match found in 4qw3_1       PROTEASOME SUBUNIT BETA TYPE-5;PROTE
   Pattern 4qw3_1                 Query structure     RMSD=  1.11 A  No. of residues =   3
   ------- -------                --------------- 
    K  47    GLY       matches     A 252    GLY  
    K  48    GLY       matches     A 255    GLY  
    K  49    ALA       matches     A 256    ALA  
  TRANSFORM   -0.2959 -0.8945  0.3351 -0.8581  0.4031  0.3182 -0.4197 -0.1934 -0.8868   251.619   214.953   312.178  
 
 Match found in 5nd3_1       TUBULIN BETA-2B CHAIN (5ND3_B_TA1B60
   Pattern 5nd3_1                 Query structure     RMSD=  1.11 A  No. of residues =   3
   ------- -------                --------------- 
    B 229    HIS       matches     A 249    HIS  
    B 230    LEU       matches     A 257    LEU  
    B 233    ALA       matches     A 254    ALA  
  TRANSFORM   -0.9780  0.0481 -0.2032  0.1195  0.9269 -0.3559  0.1712 -0.3723 -0.9122    30.690   -21.591    -2.646  
 
 Match found in 2qxs_2       ESTROGEN RECEPTOR (2QXS_A_RALA600_1)
   Pattern 2qxs_2                 Query structure     RMSD=  1.12 A  No. of residues =   3
   ------- -------                --------------- 
    A 343    MET       matches     A 265    MET  
    A 424    ILE       matches     A 227    ILE  
    A 525    LEU       matches     A 292    LEU  
  TRANSFORM    0.5792 -0.6015  0.5502 -0.7921 -0.2556  0.5543 -0.1928 -0.7569 -0.6244   186.568   173.655    -4.162  
 
 Match found in 5i75_1       SODIUM-DEPENDENT SEROTONIN TRANSPORT
   Pattern 5i75_1                 Query structure     RMSD=  1.12 A  No. of residues =   3
   ------- -------                --------------- 
    A 172    ILE       matches     A 273    ILE  
    A 173    ALA       matches     A 274    ALA  
    A 175    TYR       matches     A 272    TYR  
  TRANSFORM   -0.3694  0.8972 -0.2418  0.8660  0.4268  0.2606  0.3370 -0.1131 -0.9347   -23.976     2.473    -9.651  
 
 Match found in 4lzr_2       BROMODOMAIN-CONTAINING PROTEIN 4 (4L
   Pattern 4lzr_2                 Query structure     RMSD=  1.12 A  No. of residues =   3
   ------- -------                --------------- 
    A  87    VAL       matches     A 359    VAL  
    A  92    LEU       matches     A 364    LEU  
    A  94    LEU       matches     A 368    LEU  
  TRANSFORM   -0.1349 -0.7581  0.6380  0.5419 -0.5955 -0.5931  0.8296  0.2657  0.4912    42.200    83.653    63.847  
 
 Match found in 1aeg_2       CYTOCHROME C PEROXIDASE (1AEG_A_4APA
   Pattern 1aeg_2                 Query structure     RMSD=  1.12 A  No. of residues =   3
   ------- -------                --------------- 
    A 178    GLY       matches     A 289    GLY  
    A 179    LYS       matches     A 294    LYS  
    A 180    THR       matches     A 237    THR  
  TRANSFORM   -0.2425 -0.9130 -0.3280  0.4091 -0.4028  0.8188 -0.8797  0.0643  0.4712     8.283    14.631    45.368  
 
 Match found in 6bkl_3       MATRIX PROTEIN 2 (6BKL_F_RIMF101_0) 
   Pattern 6bkl_3                 Query structure     RMSD=  1.13 A  No. of residues =   3
   ------- -------                --------------- 
    E  30    ALA       matches     A 333    ALA  
    E  31    SER       matches     A 332    SER  
    E  34    GLY       matches     A 337    GLY  
  TRANSFORM   -0.5732  0.6980 -0.4293  0.5505  0.7161  0.4291  0.6069  0.0096 -0.7947     0.342    20.274     6.007  
 
 Match found in 3nu5_3       PROTEASE;PROTEASE (3NU5_B_478B401_1)
   Pattern 3nu5_3                 Query structure     RMSD=  1.13 A  No. of residues =   3
   ------- -------                --------------- 
    A  47    ILE       matches     A 335    ILE  
    A  49    GLY       matches     A 252    GLY  
    A  50    VAL       matches     A 253    VAL  
  TRANSFORM    0.6483  0.7431  0.1659  0.1446 -0.3341  0.9314  0.7475 -0.5798 -0.3240    11.520  -109.822    24.306  
 
 Match found in 4qw3_1       PROTEASOME SUBUNIT BETA TYPE-5;PROTE
   Pattern 4qw3_1                 Query structure     RMSD=  1.13 A  No. of residues =   3
   ------- -------                --------------- 
    K  47    GLY       matches     A 251    GLY  
    K  48    GLY       matches     A 252    GLY  
    K  49    ALA       matches     A 254    ALA  
  TRANSFORM   -0.1121 -0.9540 -0.2779 -0.8732 -0.0389  0.4858 -0.4743  0.2971 -0.8287    10.434    -2.981    30.308  
 
 Match found in 6bkl_5       MATRIX PROTEIN 2 (6BKL_F_RIMF101_0) 
   Pattern 6bkl_5                 Query structure     RMSD=  1.13 A  No. of residues =   3
   ------- -------                --------------- 
    F  30    ALA       matches     A 333    ALA  
    F  31    SER       matches     A 332    SER  
    F  34    GLY       matches     A 337    GLY  
  TRANSFORM    0.8207  0.3599  0.4438 -0.5688  0.4415  0.6939  0.0538 -0.8219  0.5671     4.705     8.218    89.556  
 
 Match found in 4iom_2       FORMATE--TETRAHYDROFOLATE LIGASE (4I
   Pattern 4iom_2                 Query structure     RMSD=  1.13 A  No. of residues =   3
   ------- -------                --------------- 
    A 383    ALA       matches     A 338    ALA  
    A 385    PRO       matches     A 340    PRO  
    A 408    LEU       matches     A 313    LEU  
  TRANSFORM   -0.7723  0.3261 -0.5452 -0.2795  0.5964  0.7525  0.5705  0.7335 -0.3694    75.664     5.207     1.324  
 
 Match found in 4v01_3       FIBROBLAST GROWTH FACTOR RECEPTOR 1 
   Pattern 4v01_3                 Query structure     RMSD=  1.13 A  No. of residues =   3
   ------- -------                --------------- 
    A 512    ALA       matches     A 242    ALA  
    A 561    VAL       matches     A 253    VAL  
    A 564    ALA       matches     A 328    ALA  
  TRANSFORM   -0.7025  0.2612 -0.6620  0.4788 -0.5148 -0.7112 -0.5266 -0.8166  0.2366     0.623    -8.285    21.620  
 
 Match found in 4bjc_1       TANKYRASE-2 (4BJC_A_RPBA2162_1)     
   Pattern 4bjc_1                 Query structure     RMSD=  1.13 A  No. of residues =   3
   ------- -------                --------------- 
    A1060    TYR       matches     A 356    TYR  
    A1062    ALA       matches     A 358    ALA  
    A1138    GLU       matches     A 230    GLU  
  TRANSFORM   -0.6197  0.3517  0.7016 -0.4540 -0.8898  0.0450  0.6401 -0.2907  0.7111    14.855    -0.343    32.365  
 
 Match found in 3sxr_3       CYTOPLASMIC TYROSINE-PROTEIN KINASE 
   Pattern 3sxr_3                 Query structure     RMSD=  1.13 A  No. of residues =   3
   ------- -------                --------------- 
    A 423    LEU       matches     A 357    LEU  
    A 431    VAL       matches     A 355    VAL  
    A 443    ALA       matches     A 328    ALA  
  TRANSFORM   -0.6566  0.4268  0.6219 -0.2543 -0.9015  0.3502  0.7101  0.0718  0.7004   -28.604    37.724    23.449  
 
 Match found in 2o4l_3       PROTEASE (2O4L_A_TPVA403_1)         
   Pattern 2o4l_3                 Query structure     RMSD=  1.14 A  No. of residues =   3
   ------- -------                --------------- 
    A  47    ILE       matches     A 335    ILE  
    A  49    GLY       matches     A 337    GLY  
    A  50    VAL       matches     A 304    VAL  
  TRANSFORM    0.4886  0.6878 -0.5368  0.6243  0.1541  0.7658  0.6094 -0.7093 -0.3541   -33.860   -35.874   325.587  
 
 Match found in 3jb1_2       STRUCTURAL PROTEIN VP3 (3JB1_A_SAMA1
   Pattern 3jb1_2                 Query structure     RMSD=  1.14 A  No. of residues =   3
   ------- -------                --------------- 
    A 867    ALA       matches     A 242    ALA  
    A 922    ILE       matches     A 227    ILE  
    A 923    ALA       matches     A 358    ALA  
  TRANSFORM    0.3988 -0.3229 -0.8583 -0.8664 -0.4394 -0.2373 -0.3005  0.8383 -0.4550   -27.575    16.369   -16.381  
 
 Match found in 3oxw_5       HIV-1 PROTEASE (3OXW_B_017B200_2)   
   Pattern 3oxw_5                 Query structure     RMSD=  1.14 A  No. of residues =   3
   ------- -------                --------------- 
    B  47    ILE       matches     A 335    ILE  
    B  49    GLY       matches     A 252    GLY  
    B  50    VAL       matches     A 253    VAL  
  TRANSFORM   -0.1341  0.1661 -0.9769 -0.7353 -0.6776 -0.0142 -0.6643  0.7165  0.2130     9.654    -1.683   -86.634  
 
 Match found in 3g0e_3       MAST/STEM CELL GROWTH FACTOR RECEPTO
   Pattern 3g0e_3                 Query structure     RMSD=  1.15 A  No. of residues =   3
   ------- -------                --------------- 
    A 595    LEU       matches     A 257    LEU  
    A 603    VAL       matches     A 228    VAL  
    A 814    ALA       matches     A 260    ALA  
  TRANSFORM    0.3655  0.1640  0.9162 -0.8509  0.4578  0.2575 -0.3772 -0.8738  0.3069    57.449    -3.758   -85.263  
 
 Match found in 3wxo_2       CATALASE-PEROXIDASE (3WXO_A_NIZA802_
   Pattern 3wxo_2                 Query structure     RMSD=  1.15 A  No. of residues =   3
   ------- -------                --------------- 
    A 294    ILE       matches     A 335    ILE  
    A 295    ASN       matches     A 305    ASN  
    A 300    GLY       matches     A 337    GLY  
  TRANSFORM   -0.7825  0.5700  0.2508 -0.0684  0.3217 -0.9444 -0.6189 -0.7561 -0.2127   -45.582    14.274    -5.618  
 
 Match found in 5vop_3       5-METHYLTETRAHYDROFOLATE HOMOCYSTEIN
   Pattern 5vop_3                 Query structure     RMSD=  1.15 A  No. of residues =   3
   ------- -------                --------------- 
    A 490    VAL       matches     A 220    VAL  
    A 492    LEU       matches     A 357    LEU  
    A 568    VAL       matches     A 351    VAL  
  TRANSFORM    0.4100  0.3438 -0.8448  0.9087 -0.0742  0.4108  0.0785 -0.9361 -0.3428     9.008   -13.065     2.485  
 
 Match found in 5mxb_3       CLASS 10 PLANT PATHOGENESIS-RELATED 
   Pattern 5mxb_3                 Query structure     RMSD=  1.15 A  No. of residues =   3
   ------- -------                --------------- 
    A  22    LEU       matches     A 368    LEU  
    A  23    VAL       matches     A 369    VAL  
    A  80    TYR       matches     A 365    TYR  
  TRANSFORM   -0.4053 -0.8861  0.2248  0.8841 -0.4425 -0.1501  0.2325  0.1379  0.9628    31.493    26.782    30.960  
 
 Match found in 3nu5_6       PROTEASE (3NU5_B_478B401_2)         
   Pattern 3nu5_6                 Query structure     RMSD=  1.16 A  No. of residues =   3
   ------- -------                --------------- 
    B 147    ILE       matches     A 335    ILE  
    B 149    GLY       matches     A 252    GLY  
    B 150    VAL       matches     A 253    VAL  
  TRANSFORM   -0.4336 -0.4126  0.8011  0.6765  0.4382  0.5919 -0.5953  0.7986  0.0891    32.570   -28.248   -16.469  
 
 Match found in 4mxo_1       PROTO-ONCOGENE TYROSINE-PROTEIN KINA
   Pattern 4mxo_1                 Query structure     RMSD=  1.16 A  No. of residues =   3
   ------- -------                --------------- 
    A 273    LEU       matches     A 257    LEU  
    A 281    VAL       matches     A 228    VAL  
    A 344    GLY       matches     A 252    GLY  
  TRANSFORM   -0.3290  0.2007 -0.9228 -0.8460  0.3714  0.3824  0.4195  0.9065  0.0476   -19.844    -2.136    26.582  
 
 Match found in 2qo5_2       LIVER-BASIC FATTY ACID BINDING PROTE
   Pattern 2qo5_2                 Query structure     RMSD=  1.18 A  No. of residues =   3
   ------- -------                --------------- 
    A  18    LEU       matches     A 247    LEU  
    A  27    VAL       matches     A 245    VAL  
    A  31    ALA       matches     A 243    ALA  
  TRANSFORM   -0.2016 -0.9651  0.1669 -0.9494  0.1507 -0.2756  0.2408 -0.2140 -0.9467    18.170    33.182    -5.231  
 
 Match found in 1eiz_4       FTSJ (1EIZ_A_SAMA301_1)             
   Pattern 1eiz_4                 Query structure     RMSD=  1.18 A  No. of residues =   3
   ------- -------                --------------- 
    A  83    ASP       matches     A 361    ASP  
    A  99    ASP       matches     A 366    ASP  
    A 124    ASP       matches     A 226    ASP  
  TRANSFORM   -0.7550  0.6263  0.1943  0.5203  0.7525 -0.4038 -0.3991 -0.2038 -0.8940   -14.714    16.038   -61.515  
 
 Match found in 4p6x_6       GLUCOCORTICOID RECEPTOR (4P6X_E_HCYE
   Pattern 4p6x_6                 Query structure     RMSD=  1.18 A  No. of residues =   3
   ------- -------                --------------- 
    E 563    LEU       matches     A 257    LEU  
    E 564    ASN       matches     A 258    ASN  
    E 567    GLY       matches     A 255    GLY  
  TRANSFORM    0.6256 -0.3433 -0.7006  0.3354 -0.6924  0.6388 -0.7043 -0.6346 -0.3181   -54.688    44.037   -28.815  
 
 Match found in 5jq7_2       ENVELOPE GLYCOPROTEIN 1,ENVELOPE GLY
   Pattern 5jq7_2                 Query structure     RMSD=  1.18 A  No. of residues =   3
   ------- -------                --------------- 
    A  66    VAL       matches     A 267    VAL  
    A 100    GLU       matches     A 268    GLU  
    A 101    ALA       matches     A 264    ALA  
  TRANSFORM   -0.6579  0.6097  0.4421 -0.6949 -0.2651 -0.6684 -0.2903 -0.7470  0.5981    19.480   -22.911    37.124  
 
 Match found in 6ay4_2       CYP51, STEROL 14ALPHA-DEMETHYLASE (6
   Pattern 6ay4_2                 Query structure     RMSD=  1.18 A  No. of residues =   3
   ------- -------                --------------- 
    A 297    THR       matches     A 261    THR  
    A 358    LEU       matches     A 292    LEU  
    A 430    CYH       matches     A 296    CYH  
  TRANSFORM    0.7922 -0.5116 -0.3326  0.4202  0.0620  0.9053 -0.4425 -0.8570  0.2641     2.896   101.173    21.356  
 
 Match found in 4z90_1       GAMMA-AMINOBUTYRIC-ACID RECEPTOR SUB
   Pattern 4z90_1                 Query structure     RMSD=  1.19 A  No. of residues =   3
   ------- -------                --------------- 
    C 240    LEU       matches     A 331    LEU  
    C 244    ALA       matches     A 316    ALA  
    D 240    LEU       matches     A 313    LEU  
  TRANSFORM   -0.5701  0.6089  0.5515 -0.8095 -0.5309 -0.2507  0.1401 -0.5894  0.7956     4.921     0.105    17.301  
 
 Match found in 4qd3_1       PEPTIDYL-TRNA HYDROLASE (4QD3_A_5AEA
   Pattern 4qd3_1                 Query structure     RMSD=  1.19 A  No. of residues =   3
   ------- -------                --------------- 
    A  22    HIS       matches     A 323    HIS  
    A 151    VAL       matches     A 238    VAL  
    A 152    LEU       matches     A 326    LEU  
  TRANSFORM    0.0350  0.4113 -0.9108 -0.9148 -0.3538 -0.1949 -0.4024  0.8401  0.3638    -5.908    -8.724    -6.508  
 
 Match found in 3lb3_1       DEHALOPEROXIDASE A (3LB3_A_4CHA191_0
   Pattern 3lb3_1                 Query structure     RMSD=  1.19 A  No. of residues =   3
   ------- -------                --------------- 
    A  55    HIS       matches     A 295    HIS  
    A  56    THR       matches     A 237    THR  
    A  59    VAL       matches     A 238    VAL  
  TRANSFORM    0.4920  0.8652 -0.0969  0.4506 -0.1578  0.8787  0.7450 -0.4759 -0.4675   -15.531    20.887     2.770  
 
 Match found in 1eup_2       CYTOCHROME P450ERYF (1EUP_A_ASDA451_
   Pattern 1eup_2                 Query structure     RMSD=  1.20 A  No. of residues =   3
   ------- -------                --------------- 
    A 244    GLU       matches     A 230    GLU  
    A 245    ALA       matches     A 358    ALA  
    A 392    LEU       matches     A 327    LEU  
  TRANSFORM   -0.7766  0.5581 -0.2923  0.3030 -0.0760 -0.9500 -0.5524 -0.8263 -0.1101    -2.948    89.445    18.637  
 
 Match found in 4z90_2       GAMMA-AMINOBUTYRIC-ACID RECEPTOR SUB
   Pattern 4z90_2                 Query structure     RMSD=  1.20 A  No. of residues =   3
   ------- -------                --------------- 
    A 240    LEU       matches     A 331    LEU  
    A 244    ALA       matches     A 316    ALA  
    B 240    LEU       matches     A 313    LEU  
  TRANSFORM    0.3187 -0.6618  0.6786 -0.0715  0.6971  0.7134 -0.9452 -0.2759  0.1749    52.973    97.441   109.043  
 
 Match found in 2ij7_2       CYTOCHROME P450 121 (2IJ7_D_TPFD2473
   Pattern 2ij7_2                 Query structure     RMSD=  1.20 A  No. of residues =   3
   ------- -------                --------------- 
    D  85    ASN       matches     A 208    ASN  
    D 229    THR       matches     A 237    THR  
    D 233    ALA       matches     A 293    ALA  
  TRANSFORM    0.2004  0.0865 -0.9759 -0.9381  0.3042 -0.1657  0.2826  0.9487  0.1421   -18.928    -7.191   -20.049  
 
 Match found in 5ljc_3       RETINOL-BINDING PROTEIN 1 (5LJC_A_RT
   Pattern 5ljc_3                 Query structure     RMSD=  1.20 A  No. of residues =   3
   ------- -------                --------------- 
    A  29    LEU       matches     A 292    LEU  
    A  33    ALA       matches     A 260    ALA  
    A  77    ILE       matches     A 227    ILE  
  TRANSFORM   -0.1472 -0.8576  0.4929 -0.8050 -0.1857 -0.5634  0.5747 -0.4797 -0.6630   -28.160    -6.997   -40.034  
 
 Match found in 3czh_3       CYTOCHROME P450 2R1 (3CZH_A_D2VA602_
   Pattern 3czh_3                 Query structure     RMSD=  1.20 A  No. of residues =   3
   ------- -------                --------------- 
    A 257    LEU       matches     A 292    LEU  
    A 306    GLU       matches     A 229    GLU  
    A 309    ILE       matches     A 227    ILE  
  TRANSFORM    0.9982 -0.0291 -0.0533 -0.0502  0.1006 -0.9937  0.0343  0.9945  0.0990     5.690   -12.265    73.902  
 
 Match found in 5gtr_1       ESTROGEN RECEPTOR (5GTR_A_ESTA601_1)
   Pattern 5gtr_1                 Query structure     RMSD=  1.21 A  No. of residues =   3
   ------- -------                --------------- 
    A 349    LEU       matches     A 327    LEU  
    A 350    ALA       matches     A 231    ALA  
    A 353    GLU       matches     A 230    GLU  
  TRANSFORM    0.6771 -0.4388 -0.5908  0.2213  0.8871 -0.4051  0.7018  0.1436  0.6977    28.648     4.529    22.019  
 
 Match found in 3nu5_3       PROTEASE;PROTEASE (3NU5_B_478B401_1)
   Pattern 3nu5_3                 Query structure     RMSD=  1.21 A  No. of residues =   3
   ------- -------                --------------- 
    A  47    ILE       matches     A 335    ILE  
    A  49    GLY       matches     A 337    GLY  
    A  50    VAL       matches     A 304    VAL  
  TRANSFORM    0.8634  0.4783  0.1606 -0.3930  0.8371 -0.3805 -0.3164  0.2654  0.9108     5.339    -2.736    30.761  
 
 Match found in 2qo5_2       LIVER-BASIC FATTY ACID BINDING PROTE
   Pattern 2qo5_2                 Query structure     RMSD=  1.21 A  No. of residues =   3
   ------- -------                --------------- 
    A  18    LEU       matches     A 331    LEU  
    A  27    VAL       matches     A 300    VAL  
    A  31    ALA       matches     A 316    ALA  
  TRANSFORM   -0.2611  0.7440 -0.6150 -0.2785 -0.6681 -0.6900 -0.9243 -0.0089  0.3817     4.826   -40.553   -10.296  
 
 Match found in 4mxo_1       PROTO-ONCOGENE TYROSINE-PROTEIN KINA
   Pattern 4mxo_1                 Query structure     RMSD=  1.21 A  No. of residues =   3
   ------- -------                --------------- 
    A 273    LEU       matches     A 313    LEU  
    A 281    VAL       matches     A 346    VAL  
    A 344    GLY       matches     A 282    GLY  
  TRANSFORM   -0.6954  0.7077  0.1243  0.0512 -0.1238  0.9910  0.7168  0.6955  0.0498    16.423    16.500     5.701  
 
 Match found in 4ok1_4       ANDROGEN RECEPTOR (4OK1_A_198A1001_2
   Pattern 4ok1_4                 Query structure     RMSD=  1.22 A  No. of residues =   3
   ------- -------                --------------- 
    A 701    LEU       matches     A 247    LEU  
    A 705    ASN       matches     A 244    ASN  
    A 898    ILE       matches     A 335    ILE  
  TRANSFORM   -0.7806  0.5693 -0.2579  0.2925 -0.0319 -0.9557 -0.5523 -0.8215 -0.1417    -3.035    91.387    18.041  
 
 Match found in 4z91_2       GAMMA-AMINOBUTYRIC-ACID RECEPTOR SUB
   Pattern 4z91_2                 Query structure     RMSD=  1.22 A  No. of residues =   3
   ------- -------                --------------- 
    A 240    LEU       matches     A 331    LEU  
    A 244    ALA       matches     A 316    ALA  
    B 240    LEU       matches     A 313    LEU  
  TRANSFORM   -0.2335  0.5016 -0.8330  0.7264 -0.4795 -0.4924 -0.6464 -0.7201 -0.2524    25.391    26.024    38.044  
 
 Match found in 3g8i_5       PEROXISOME PROLIFERATOR-ACTIVATED RE
   Pattern 3g8i_5                 Query structure     RMSD=  1.22 A  No. of residues =   3
   ------- -------                --------------- 
    A 247    LEU       matches     A 292    LEU  
    A 332    VAL       matches     A 253    VAL  
    A 344    LEU       matches     A 327    LEU  
  TRANSFORM    0.6149 -0.1947 -0.7642 -0.5318 -0.8179 -0.2195 -0.5823  0.5414 -0.6065   -22.981    17.201    32.226  
 
 Match found in 5q1s_1       DNA CROSS-LINK REPAIR 1A PROTEIN (5Q
   Pattern 5q1s_1                 Query structure     RMSD=  1.23 A  No. of residues =   3
   ------- -------                --------------- 
    A1004    VAL       matches     A 369    VAL  
    A1008    LYS       matches     A 367    LYS  
    A1012    ILE       matches     A 222    ILE  
  TRANSFORM    0.4379  0.4993  0.7476 -0.0480 -0.8174  0.5740  0.8977 -0.2873 -0.3340    32.851    16.706     1.738  
 
 Match found in 5x7z_1       UNCHARACTERIZED HTH-TYPE TRANSCRIPTI
   Pattern 5x7z_1                 Query structure     RMSD=  1.23 A  No. of residues =   3
   ------- -------                --------------- 
    A  24    VAL       matches     A 355    VAL  
    A  35    LEU       matches     A 326    LEU  
    A 110    VAL       matches     A 351    VAL  
  TRANSFORM    0.2616  0.9421 -0.2098 -0.5069 -0.0509 -0.8605 -0.8213  0.3314  0.4643     0.729     1.920    32.584  
 
 Match found in 4r38_5       BLUE-LIGHT-ACTIVATED HISTIDINE KINAS
   Pattern 4r38_5                 Query structure     RMSD=  1.23 A  No. of residues =   3
   ------- -------                --------------- 
    A  68    VAL       matches     A 369    VAL  
    A  71    LEU       matches     A 368    LEU  
    A  85    ILE       matches     A 222    ILE  
  TRANSFORM   -0.2414 -0.9595  0.1452 -0.9391  0.1933 -0.2841  0.2445 -0.2049 -0.9477    17.885    32.516    -5.291  
 
 Match found in 1ej0_4       FTSJ (1EJ0_A_SAMA301_1)             
   Pattern 1ej0_4                 Query structure     RMSD=  1.23 A  No. of residues =   3
   ------- -------                --------------- 
    A  83    ASP       matches     A 361    ASP  
    A  99    ASP       matches     A 366    ASP  
    A 124    ASP       matches     A 226    ASP  
  TRANSFORM    0.8054 -0.4736 -0.3564  0.4352  0.0643  0.8980 -0.4024 -0.8784  0.2579     2.409   103.439    20.996  
 
 Match found in 4z91_1       GAMMA-AMINOBUTYRIC-ACID RECEPTOR SUB
   Pattern 4z91_1                 Query structure     RMSD=  1.23 A  No. of residues =   3
   ------- -------                --------------- 
    C 240    LEU       matches     A 331    LEU  
    C 244    ALA       matches     A 316    ALA  
    D 240    LEU       matches     A 313    LEU  
  TRANSFORM   -0.5176  0.7853  0.3397 -0.1632 -0.4804  0.8617  0.8399  0.3906  0.3769     9.006    -5.697   -87.784  
 
 Match found in 4rs0_2       PROSTAGLANDIN G/H SYNTHASE 2 (4RS0_A
   Pattern 4rs0_2                 Query structure     RMSD=  1.24 A  No. of residues =   3
   ------- -------                --------------- 
    A 349    VAL       matches     A 369    VAL  
    A 352    LEU       matches     A 373    LEU  
    A 353    SER       matches     A 371    SER  
  TRANSFORM   -0.3433 -0.2567 -0.9035 -0.3402  0.9306 -0.1352  0.8754  0.2610 -0.4068   -46.903     8.503   -18.957  
 
 Match found in 4mkc_1       ALK TYROSINE KINASE RECEPTOR (4MKC_A
   Pattern 4mkc_1                 Query structure     RMSD=  1.24 A  No. of residues =   3
   ------- -------                --------------- 
    A1148    ALA       matches     A 231    ALA  
    A1196    LEU       matches     A 292    LEU  
    A1198    LEU       matches     A 327    LEU  
  TRANSFORM   -0.9311  0.3329 -0.1491  0.0621  0.5475  0.8345  0.3594  0.7678 -0.5304    14.737    23.179    -0.338  
 
 Match found in 5x7z_1       UNCHARACTERIZED HTH-TYPE TRANSCRIPTI
   Pattern 5x7z_1                 Query structure     RMSD=  1.24 A  No. of residues =   3
   ------- -------                --------------- 
    A  24    VAL       matches     A 240    VAL  
    A  35    LEU       matches     A 326    LEU  
    A 110    VAL       matches     A 299    VAL  
  TRANSFORM    0.3191 -0.9321  0.1715 -0.3634 -0.2874 -0.8862  0.8753  0.2205 -0.4305    39.383     8.773    36.875  
 
 Match found in 2pgr_4       ADENOSINE DEAMINASE (2PGR_A_DCFA501_
   Pattern 2pgr_4                 Query structure     RMSD=  1.24 A  No. of residues =   3
   ------- -------                --------------- 
    A  47    LEU       matches     A 331    LEU  
    A  85    LEU       matches     A 257    LEU  
    A 132    PHE       matches     A 320    PHE  
  TRANSFORM    0.1306 -0.7047 -0.6973  0.0198 -0.7014  0.7125 -0.9912 -0.1069 -0.0777     2.538    26.808    20.932  
 
 Match found in 4a6n_2       TETX2 PROTEIN (4A6N_A_T1CA392_1)    
   Pattern 4a6n_2                 Query structure     RMSD=  1.24 A  No. of residues =   3
   ------- -------                --------------- 
    A 318    PRO       matches     A 340    PRO  
    A 320    ALA       matches     A 338    ALA  
    A 321    GLY       matches     A 337    GLY  
  TRANSFORM   -0.4132  0.8945 -0.1707  0.2623 -0.0626 -0.9629 -0.8721 -0.4426 -0.2088   -12.535    -2.101    92.528  
 
 Match found in 4m2v_3       CARBONIC ANHYDRASE 2 (4M2V_A_BZ1A302
   Pattern 4m2v_3                 Query structure     RMSD=  1.24 A  No. of residues =   3
   ------- -------                --------------- 
    A 119    HIS       matches     A 342    HIS  
    A 131    VAL       matches     A 359    VAL  
    A 141    LEU       matches     A 330    LEU  
  TRANSFORM   -0.8407  0.3512 -0.4122  0.4379 -0.0069 -0.8990 -0.3185 -0.9363 -0.1480     8.163     9.804    -0.104  
 
 Match found in 1aq7_2       TRYPSIN;AERUGINOSIN 98-B (1AQ7_B_AG2
   Pattern 1aq7_2                 Query structure     RMSD=  1.25 A  No. of residues =   3
   ------- -------                --------------- 
    A 192    GLN       matches     A 322    GLN  
    A 195    SER       matches     A 284    SER  
    A 213    VAL       matches     A 299    VAL  
  TRANSFORM    0.9599  0.2416  0.1421  0.1231  0.0922 -0.9881 -0.2518  0.9660  0.0587    54.049   -17.003    71.519  
 
 Match found in 4qrc_6       FIBROBLAST GROWTH FACTOR RECEPTOR 4 
   Pattern 4qrc_6                 Query structure     RMSD=  1.25 A  No. of residues =   3
   ------- -------                --------------- 
    A 534    ILE       matches     A 227    ILE  
    A 553    ALA       matches     A 256    ALA  
    A 619    LEU       matches     A 257    LEU  
  TRANSFORM   -0.7258  0.5984 -0.3394  0.5337  0.8010  0.2711  0.4341  0.0156 -0.9007     2.981    16.535     3.216  
 
 Match found in 3cyx_3       HIV-1 PROTEASE (3CYX_A_ROCA201_1)   
   Pattern 3cyx_3                 Query structure     RMSD=  1.25 A  No. of residues =   3
   ------- -------                --------------- 
    A  47    ILE       matches     A 335    ILE  
    A  49    GLY       matches     A 252    GLY  
    A  50    VAL       matches     A 253    VAL  
  TRANSFORM    0.1858  0.9822  0.0280  0.0483 -0.0376  0.9981  0.9814 -0.1841 -0.0545    -5.041   -10.296   -89.954  
 
 Match found in 4rs0_2       PROSTAGLANDIN G/H SYNTHASE 2 (4RS0_A
   Pattern 4rs0_2                 Query structure     RMSD=  1.25 A  No. of residues =   3
   ------- -------                --------------- 
    A 349    VAL       matches     A 369    VAL  
    A 352    LEU       matches     A 373    LEU  
    A 353    SER       matches     A 370    SER  
  TRANSFORM   -0.8571 -0.0639  0.5112  0.4638 -0.5276  0.7116  0.2242  0.8471  0.4819   -16.999    29.070    -2.024  
 
 Match found in 4mkc_1       ALK TYROSINE KINASE RECEPTOR (4MKC_A
   Pattern 4mkc_1                 Query structure     RMSD=  1.26 A  No. of residues =   3
   ------- -------                --------------- 
    A1148    ALA       matches     A 328    ALA  
    A1196    LEU       matches     A 326    LEU  
    A1198    LEU       matches     A 327    LEU  
  TRANSFORM    0.8629  0.2451 -0.4419  0.2480 -0.9674 -0.0523 -0.4403 -0.0645 -0.8955    32.809     4.820   -29.327  
 
 Match found in 6aji_3       DRUG EXPORTERS OF THE RND SUPERFAMIL
   Pattern 6aji_3                 Query structure     RMSD=  1.26 A  No. of residues =   3
   ------- -------                --------------- 
    A 245    VAL       matches     A 253    VAL  
    A 319    ILE       matches     A 227    ILE  
    A 638    VAL       matches     A 239    VAL  
  TRANSFORM    0.6722 -0.6973  0.2487  0.6049  0.3236 -0.7276  0.4269  0.6395  0.6393    33.863    11.916    35.871  
 
 Match found in 5xxi_3       CYTOCHROME P450 2C9 (5XXI_A_LSNA501_
   Pattern 5xxi_3                 Query structure     RMSD=  1.26 A  No. of residues =   3
   ------- -------                --------------- 
    A 214    GLN       matches     A 322    GLN  
    A 362    LEU       matches     A 326    LEU  
    A 366    LEU       matches     A 297    LEU  
  TRANSFORM    0.1967  0.4580  0.8669 -0.4167  0.8394 -0.3489 -0.8875 -0.2926  0.3560    76.175   -27.229    46.499  
 
 Match found in 5mvm_1       PROTON-GATED ION CHANNEL;PROTON-GATE
   Pattern 5mvm_1                 Query structure     RMSD=  1.26 A  No. of residues =   3
   ------- -------                --------------- 
    E 201    ILE       matches     A 227    ILE  
    E 238    ALA       matches     A 328    ALA  
    E 241    LEU       matches     A 327    LEU  
  TRANSFORM   -0.5354 -0.8113  0.2350  0.8306 -0.4552  0.3209 -0.1534  0.3670  0.9175    54.825    -2.070     0.161  
 
 Match found in 6aji_3       DRUG EXPORTERS OF THE RND SUPERFAMIL
   Pattern 6aji_3                 Query structure     RMSD=  1.26 A  No. of residues =   3
   ------- -------                --------------- 
    A 245    VAL       matches     A 359    VAL  
    A 319    ILE       matches     A 222    ILE  
    A 638    VAL       matches     A 369    VAL  
  TRANSFORM   -0.5853  0.5933 -0.5527  0.5581 -0.1997 -0.8054 -0.5882 -0.7798 -0.2142     9.432   -27.049   -14.288  
 
 Match found in 2zuj_1       CAMPHOR 5-MONOOXYGENASE (2ZUJ_A_CAMA
   Pattern 2zuj_1                 Query structure     RMSD=  1.26 A  No. of residues =   3
   ------- -------                --------------- 
    A 295    VAL       matches     A 220    VAL  
    A 297    LEU       matches     A 357    LEU  
    A 396    VAL       matches     A 348    VAL  
  TRANSFORM    0.1248 -0.4226 -0.8977  0.9501 -0.2100  0.2309 -0.2861 -0.8817  0.3753   -34.499    28.937     8.436  
 
 Match found in 3osh_1       PHOSPHOLIPASE A2 ISOFORM 3 (3OSH_A_O
   Pattern 3osh_1                 Query structure     RMSD=  1.26 A  No. of residues =   3
   ------- -------                --------------- 
    A  30    GLY       matches     A 289    GLY  
    A  31    LYS       matches     A 294    LYS  
    A  48    HIS       matches     A 298    HIS  
  TRANSFORM    0.1944 -0.0843 -0.9773  0.6924  0.7175  0.0758  0.6948 -0.6914  0.1978   -20.261    -4.060    36.977  
 
 Match found in 3sxr_3       CYTOPLASMIC TYROSINE-PROTEIN KINASE 
   Pattern 3sxr_3                 Query structure     RMSD=  1.26 A  No. of residues =   3
   ------- -------                --------------- 
    A 423    LEU       matches     A 292    LEU  
    A 431    VAL       matches     A 228    VAL  
    A 443    ALA       matches     A 260    ALA  
  TRANSFORM    0.4149  0.0981  0.9045 -0.7502 -0.5256  0.4011  0.5148 -0.8450 -0.1445    22.791    32.146    15.636  
 
 Match found in 2g78_3       CELLULAR RETINOIC ACID-BINDING PROTE
   Pattern 2g78_3                 Query structure     RMSD=  1.26 A  No. of residues =   3
   ------- -------                --------------- 
    A  15    PHE       matches     A 372    PHE  
    A  19    LEU       matches     A 344    LEU  
    A  76    VAL       matches     A 220    VAL  
  TRANSFORM   -0.4025  0.8253  0.3960  0.8206  0.1336  0.5556  0.4057  0.5486 -0.7311    -1.677    38.288    43.364  
 
 Match found in 2vh3_1       RANASMURFIN (2VH3_A_DAHA2_1)        
   Pattern 2vh3_1                 Query structure     RMSD=  1.27 A  No. of residues =   3
   ------- -------                --------------- 
    A   5    SER       matches     A 332    SER  
    A   6    PHE       matches     A 336    PHE  
    A  27    GLY       matches     A 301    GLY  
  TRANSFORM   -0.6247 -0.0664  0.7780 -0.6007 -0.5958 -0.5331  0.4989 -0.8004  0.3323   -45.389   -47.156   115.257  
 
 Match found in 5o96_11      RIBOSOMAL RNA SMALL SUBUNIT METHYLTR
   Pattern 5o96_11                Query structure     RMSD=  1.27 A  No. of residues =   3
   ------- -------                --------------- 
    G 196    GLY       matches     A 282    GLY  
    G 198    GLU       matches     A 308    GLU  
    G 200    GLY       matches     A 301    GLY  
  TRANSFORM    0.3847 -0.8060 -0.4499 -0.9040 -0.4275 -0.0073 -0.1865  0.4095 -0.8930   -14.570    16.963   -11.220  
 
 Match found in 4lzr_2       BROMODOMAIN-CONTAINING PROTEIN 4 (4L
   Pattern 4lzr_2                 Query structure     RMSD=  1.27 A  No. of residues =   3
   ------- -------                --------------- 
    A  87    VAL       matches     A 359    VAL  
    A  92    LEU       matches     A 357    LEU  
    A  94    LEU       matches     A 330    LEU  
  TRANSFORM   -0.4784 -0.7954  0.3721  0.8032 -0.2251  0.5515 -0.3549  0.5627  0.7466   154.599    53.859   -47.932  
 
 Match found in 5ybb_3       TYPE I RESTRICTION-MODIFICATION SYST
   Pattern 5ybb_3                 Query structure     RMSD=  1.28 A  No. of residues =   3
   ------- -------                --------------- 
    A 261    THR       matches     A 217    THR  
    A 262    LEU       matches     A 216    LEU  
    A 305    PHE       matches     A 372    PHE  
  TRANSFORM    0.5529 -0.3462 -0.7579 -0.4873  0.6035 -0.6312  0.6759  0.7183  0.1650    40.905    23.838    41.366  
 
 Match found in 3g8i_5       PEROXISOME PROLIFERATOR-ACTIVATED RE
   Pattern 3g8i_5                 Query structure     RMSD=  1.28 A  No. of residues =   3
   ------- -------                --------------- 
    A 247    LEU       matches     A 357    LEU  
    A 332    VAL       matches     A 351    VAL  
    A 344    LEU       matches     A 331    LEU  
  TRANSFORM    0.7675 -0.2452 -0.5923  0.5912 -0.0866  0.8019 -0.2479 -0.9656  0.0785   -14.935    34.751     1.763  
 
 Match found in 3oxw_2       HIV-1 PROTEASE;HIV-1 PROTEASE (3OXW_
   Pattern 3oxw_2                 Query structure     RMSD=  1.28 A  No. of residues =   3
   ------- -------                --------------- 
    A  23    LEU       matches     A 287    LEU  
    A  32    VAL       matches     A 240    VAL  
    A  82    VAL       matches     A 286    VAL  
  TRANSFORM   -0.5734  0.2381 -0.7839  0.7594  0.5136 -0.3995  0.3075 -0.8244 -0.4753    70.798   -17.859    10.134  
 
 Match found in 3u5k_1       BROMODOMAIN-CONTAINING PROTEIN 4 (3U
   Pattern 3u5k_1                 Query structure     RMSD=  1.28 A  No. of residues =   3
   ------- -------                --------------- 
    A  87    VAL       matches     A 359    VAL  
    A  92    LEU       matches     A 357    LEU  
    A  94    LEU       matches     A 330    LEU  
  TRANSFORM    0.4544 -0.5605  0.6924  0.2614  0.8269  0.4978 -0.8516 -0.0452  0.5222    36.630    30.080    -0.346  
 
 Match found in 4c9k_2       CYTOCHROME P450 (4C9K_A_CAMA424_0)  
   Pattern 4c9k_2                 Query structure     RMSD=  1.28 A  No. of residues =   3
   ------- -------                --------------- 
    A 252    LEU       matches     A 313    LEU  
    A 255    LEU       matches     A 331    LEU  
    A 256    GLY       matches     A 301    GLY  
  TRANSFORM    0.0900  0.9871  0.1326  0.8864 -0.1401  0.4411  0.4540  0.0779 -0.8876    10.501    69.024    -1.643  
 
 Match found in 2j2p_4       FICOLIN-2;FICOLIN-2 (2J2P_C_SC2C1289
   Pattern 2j2p_4                 Query structure     RMSD=  1.28 A  No. of residues =   3
   ------- -------                --------------- 
    C 143    SER       matches     A 332    SER  
    C 145    LEU       matches     A 331    LEU  
    C 146    GLY       matches     A 301    GLY  
  TRANSFORM    0.6020  0.6659  0.4406  0.7749 -0.3543 -0.5234 -0.1925  0.6566 -0.7293    19.313    43.541    49.026  
 
 Match found in 4odo_2       PEPTIDYL-PROLYL CIS-TRANS ISOMERASE 
   Pattern 4odo_2                 Query structure     RMSD=  1.29 A  No. of residues =   3
   ------- -------                --------------- 
    A  36    LEU       matches     A 344    LEU  
    A  37    ILE       matches     A 341    ILE  
    A  40    LEU       matches     A 368    LEU  
  TRANSFORM    0.0072  0.5154 -0.8569  0.9220 -0.3351 -0.1938 -0.3870 -0.7887 -0.4776   -21.476     4.839    67.952  
 
 Match found in 1mx1_6       LIVER CARBOXYLESTERASE I (1MX1_E_THA
   Pattern 1mx1_6                 Query structure     RMSD=  1.29 A  No. of residues =   3
   ------- -------                --------------- 
    E5097    LEU       matches     A 279    LEU  
    E5142    GLY       matches     A 283    GLY  
    E5146    VAL       matches     A 300    VAL  
  TRANSFORM   -0.1649 -0.9846  0.0589 -0.3959  0.0114 -0.9182  0.9034 -0.1747 -0.3916   -11.085   -18.461     0.482  
 
 Match found in 5gs4_5       ESTROGEN RECEPTOR (5GS4_A_ESTA603_2)
   Pattern 5gs4_5                 Query structure     RMSD=  1.29 A  No. of residues =   3
   ------- -------                --------------- 
    A 384    LEU       matches     A 330    LEU  
    A 387    LEU       matches     A 344    LEU  
    A 428    LEU       matches     A 313    LEU  
  TRANSFORM    0.6815  0.7307  0.0391 -0.7317  0.6812  0.0228 -0.0100 -0.0442  0.9990   -23.363    11.200    33.177  
 
 Match found in 2o4l_7       PROTEASE;PROTEASE (2O4L_A_TPVA403_2)
   Pattern 2o4l_7                 Query structure     RMSD=  1.29 A  No. of residues =   3
   ------- -------                --------------- 
    B  47    ILE       matches     A 335    ILE  
    B  49    GLY       matches     A 252    GLY  
    B  50    VAL       matches     A 253    VAL  

******************************************************* user.XUML **************************************************************
  TRANSFORM    0.3325  0.6295 -0.7023 -0.9411  0.2704 -0.2031 -0.0621 -0.7284 -0.6823   -46.444   -18.284     4.140  
 
 Match found in 3uvv_1       THYROID HORMONE RECEPTOR ALPHA (3UVV
   Pattern 3uvv_1                 Query structure     RMSD=  1.19 A  No. of residues =   4
   ------- -------                --------------- 
    A 261    ALA       matches     A 231    ALA  
    A 274    LEU       matches     A 292    LEU  
    A 285    LEU       matches     A 257    LEU  
    A 297    ILE       matches     A 227    ILE  
  TRANSFORM   -0.7563  0.3057 -0.5784 -0.3200 -0.9440 -0.0805  0.5706 -0.1242 -0.8118    75.361     6.879     2.822  
 
 Match found in 4v01_3       FIBROBLAST GROWTH FACTOR RECEPTOR 1 
   Pattern 4v01_3                 Query structure     RMSD=  0.46 A  No. of residues =   3
   ------- -------                --------------- 
    A 512    ALA       matches     A 242    ALA  
    A 561    VAL       matches     A 253    VAL  
    A 564    ALA       matches     A 333    ALA  
  TRANSFORM    0.5126  0.8453  0.1504  0.5859 -0.2163 -0.7810  0.6277 -0.4885  0.6062    63.031    16.711    56.173  
 
 Match found in 2xat_0       XENOBIOTIC ACETYLTRANSFERASE (2XAT_A
   Pattern 2xat_0                 Query structure     RMSD=  0.64 A  No. of residues =   3
   ------- -------                --------------- 
    A  11    GLY       matches     A 212    GLY  
    A  30    TYR       matches     A 213    TYR  
    A  32    SER       matches     A 211    SER  
  TRANSFORM    0.6766  0.4262  0.6004 -0.4868  0.8707 -0.0695  0.5524  0.2453 -0.7967    14.413    -2.219     4.602  
 
 Match found in 1a29_2       CALMODULIN (1A29_A_TFPA153_1)       
   Pattern 1a29_2                 Query structure     RMSD=  0.71 A  No. of residues =   3
   ------- -------                --------------- 
    A 100    ILE       matches     A 310    ILE  
    A 105    LEU       matches     A 313    LEU  
    A 136    VAL       matches     A 304    VAL  
  TRANSFORM    0.7487 -0.4356  0.4997  0.5988  0.1210 -0.7917 -0.2843 -0.8920 -0.3514    65.812    17.075    21.114  
 
 Match found in 3r9t_1       ECHA1_1 (3R9T_A_BEZA264_0)          
   Pattern 3r9t_1                 Query structure     RMSD=  0.72 A  No. of residues =   3
   ------- -------                --------------- 
    A  67    ALA       matches     A 231    ALA  
    A  72    ILE       matches     A 227    ILE  
    A  78    LEU       matches     A 327    LEU  
  TRANSFORM   -0.9332  0.1048  0.3438 -0.0165 -0.9680  0.2504 -0.3590 -0.2280 -0.9051    13.002  -113.900    -2.928  
 
 Match found in 4qw3_1       PROTEASOME SUBUNIT BETA TYPE-5;PROTE
   Pattern 4qw3_1                 Query structure     RMSD=  0.75 A  No. of residues =   3
   ------- -------                --------------- 
    K  47    GLY       matches     A 251    GLY  
    K  48    GLY       matches     A 255    GLY  
    K  49    ALA       matches     A 256    ALA  
  TRANSFORM   -0.1376  0.6914 -0.7092  0.0436  0.7196  0.6930 -0.9895 -0.0644  0.1292   -24.968    17.136    38.194  
 
 Match found in 3bog_1       6.5 KDA GLYCINE-RICH ANTIFREEZE PROT
   Pattern 3bog_1                 Query structure     RMSD=  0.75 A  No. of residues =   3
   ------- -------                --------------- 
    C   6    GLY       matches     A 255    GLY  
    C  21    GLY       matches     A 250    GLY  
    C  33    GLY       matches     A 251    GLY  
  TRANSFORM    0.9060 -0.2234 -0.3595 -0.3516 -0.8700 -0.3456  0.2355 -0.4396  0.8668    36.926   167.066    40.318  
 
 Match found in 4a7a_2       AMINE OXIDASE [FLAVIN-CONTAINING] B 
   Pattern 4a7a_2                 Query structure     RMSD=  0.76 A  No. of residues =   3
   ------- -------                --------------- 
    A 164    LEU       matches     A 344    LEU  
    A 316    ILE       matches     A 222    ILE  
    A 326    TYR       matches     A 365    TYR  
  TRANSFORM   -0.0208  0.8702  0.4922  0.5340 -0.4065  0.7413 -0.8452 -0.2782  0.4563   -16.420     6.112    24.653  
 
 Match found in 4xnx_3       TRANSPORTER (4XNX_A_41XA707_1)      
   Pattern 4xnx_3                 Query structure     RMSD=  0.77 A  No. of residues =   3
   ------- -------                --------------- 
    A 117    ALA       matches     A 316    ALA  
    A 327    VAL       matches     A 281    VAL  
    A 425    GLY       matches     A 301    GLY  
  TRANSFORM    0.2091 -0.0573 -0.9762  0.9731 -0.0865  0.2135  0.0966  0.9946 -0.0377     0.807    38.907    42.108  
 
 Match found in 2vh3_1       RANASMURFIN (2VH3_A_DAHA2_1)        
   Pattern 2vh3_1                 Query structure     RMSD=  0.79 A  No. of residues =   3
   ------- -------                --------------- 
    A   5    SER       matches     A 332    SER  
    A   6    PHE       matches     A 336    PHE  
    A  27    GLY       matches     A 301    GLY  
  TRANSFORM    0.3552  0.8481 -0.3930 -0.7772  0.5016  0.3799 -0.5194 -0.1705 -0.8374    -2.863    -3.064   -32.072  
 
 Match found in 4pm9_3       BETA-LACTAMASE CTX-M-14 (4PM9_A_CE3A
   Pattern 4pm9_3                 Query structure     RMSD=  0.79 A  No. of residues =   3
   ------- -------                --------------- 
    A 170    ASN       matches     A 258    ASN  
    A 237    ALA       matches     A 254    ALA  
    A 238    GLY       matches     A 255    GLY  
  TRANSFORM   -0.0688  0.9620  0.2643  0.8646 -0.0746  0.4969 -0.4977 -0.2627  0.8266     5.397    13.822    25.506  
 
 Match found in 1lin_1       CALMODULIN (1LIN_A_TFPA153_1)       
   Pattern 1lin_1                 Query structure     RMSD=  0.80 A  No. of residues =   3
   ------- -------                --------------- 
    A 100    ILE       matches     A 310    ILE  
    A 105    LEU       matches     A 313    LEU  
    A 136    VAL       matches     A 304    VAL  
  TRANSFORM   -0.1240  0.6575 -0.7432 -0.8741 -0.4269 -0.2318  0.4697 -0.6208 -0.6276   -24.988     7.472    45.954  
 
 Match found in 3bog_1       6.5 KDA GLYCINE-RICH ANTIFREEZE PROT
   Pattern 3bog_1                 Query structure     RMSD=  0.80 A  No. of residues =   3
   ------- -------                --------------- 
    C   6    GLY       matches     A 251    GLY  
    C  21    GLY       matches     A 255    GLY  
    C  33    GLY       matches     A 250    GLY  
  TRANSFORM    0.0737 -0.8522  0.5179 -0.9799  0.0347  0.1966  0.1856  0.5220  0.8325    21.522   -47.605     6.138  
 
 Match found in 4mxx_3       PROTO-ONCOGENE TYROSINE-PROTEIN KINA
   Pattern 4mxx_3                 Query structure     RMSD=  0.81 A  No. of residues =   3
   ------- -------                --------------- 
    A 273    LEU       matches     A 297    LEU  
    A 344    GLY       matches     A 283    GLY  
    A 393    LEU       matches     A 279    LEU  
  TRANSFORM    0.4431  0.6106 -0.6564  0.5777  0.3654  0.7299 -0.6855  0.7026  0.1908   -17.510    27.330    31.821  
 
 Match found in 3bog_1       6.5 KDA GLYCINE-RICH ANTIFREEZE PROT
   Pattern 3bog_1                 Query structure     RMSD=  0.81 A  No. of residues =   3
   ------- -------                --------------- 
    C   6    GLY       matches     A 255    GLY  
    C  21    GLY       matches     A 251    GLY  
    C  33    GLY       matches     A 252    GLY  
  TRANSFORM    0.8523  0.4525  0.2622 -0.4614  0.8867 -0.0301  0.2461  0.0954 -0.9645    -7.425     0.375    -8.449  
 
 Match found in 1eup_2       CYTOCHROME P450ERYF (1EUP_A_ASDA451_
   Pattern 1eup_2                 Query structure     RMSD=  0.82 A  No. of residues =   3
   ------- -------                --------------- 
    A 244    GLU       matches     A 230    GLU  
    A 245    ALA       matches     A 358    ALA  
    A 392    LEU       matches     A 327    LEU  
  TRANSFORM   -0.2578  0.8618 -0.4369 -0.4502 -0.5072 -0.7349  0.8549 -0.0073 -0.5187   -39.339    -1.221   -20.771  
 
 Match found in 4mkc_1       ALK TYROSINE KINASE RECEPTOR (4MKC_A
   Pattern 4mkc_1                 Query structure     RMSD=  0.83 A  No. of residues =   3
   ------- -------                --------------- 
    A1148    ALA       matches     A 231    ALA  
    A1196    LEU       matches     A 292    LEU  
    A1198    LEU       matches     A 327    LEU  
  TRANSFORM    0.5952  0.5666 -0.5698 -0.7855  0.2606 -0.5614  0.1696 -0.7817 -0.6002   -23.812   -24.300    -3.060  
 
 Match found in 5gs4_5       ESTROGEN RECEPTOR (5GS4_A_ESTA603_2)
   Pattern 5gs4_5                 Query structure     RMSD=  0.83 A  No. of residues =   3
   ------- -------                --------------- 
    A 384    LEU       matches     A 297    LEU  
    A 387    LEU       matches     A 326    LEU  
    A 428    LEU       matches     A 331    LEU  
  TRANSFORM   -0.6569 -0.4827 -0.5792  0.6321 -0.7713 -0.0741  0.4110  0.4148 -0.8118    22.513    -2.492   -99.829  
 
 Match found in 3g0e_3       MAST/STEM CELL GROWTH FACTOR RECEPTO
   Pattern 3g0e_3                 Query structure     RMSD=  0.83 A  No. of residues =   3
   ------- -------                --------------- 
    A 595    LEU       matches     A 327    LEU  
    A 603    VAL       matches     A 239    VAL  
    A 814    ALA       matches     A 293    ALA  
  TRANSFORM    0.2769 -0.9467  0.1644 -0.9318 -0.3064 -0.1948 -0.2348  0.0993  0.9670    -2.686     1.203    20.669  
 
 Match found in 4qd3_1       PEPTIDYL-TRNA HYDROLASE (4QD3_A_5AEA
   Pattern 4qd3_1                 Query structure     RMSD=  0.83 A  No. of residues =   3
   ------- -------                --------------- 
    A  22    HIS       matches     A 323    HIS  
    A 151    VAL       matches     A 238    VAL  
    A 152    LEU       matches     A 326    LEU  
  TRANSFORM   -0.7028  0.7009 -0.1217  0.6203  0.6876  0.3774 -0.3482 -0.1898  0.9180    -8.535    15.012    15.019  
 
 Match found in 1epb_4       EPIDIDYMAL RETINOIC ACID-BINDING PRO
   Pattern 1epb_4                 Query structure     RMSD=  0.84 A  No. of residues =   3
   ------- -------                --------------- 
    A  48    LEU       matches     A 357    LEU  
    A  67    ALA       matches     A 328    ALA  
    A  78    VAL       matches     A 240    VAL  
  TRANSFORM    0.9258 -0.0089  0.3778  0.3559 -0.3158 -0.8796 -0.1271 -0.9488  0.2892    58.963    15.286    53.064  
 
 Match found in 3g8i_5       PEROXISOME PROLIFERATOR-ACTIVATED RE
   Pattern 3g8i_5                 Query structure     RMSD=  0.84 A  No. of residues =   3
   ------- -------                --------------- 
    A 247    LEU       matches     A 327    LEU  
    A 332    VAL       matches     A 253    VAL  
    A 344    LEU       matches     A 292    LEU  
  TRANSFORM   -0.9463  0.2337  0.2234  0.2050  0.9681 -0.1444  0.2500  0.0909  0.9640     4.471  -135.456    24.942  
 
 Match found in 4qw3_1       PROTEASOME SUBUNIT BETA TYPE-5;PROTE
   Pattern 4qw3_1                 Query structure     RMSD=  0.84 A  No. of residues =   3
   ------- -------                --------------- 
    K  47    GLY       matches     A 283    GLY  
    K  48    GLY       matches     A 282    GLY  
    K  49    ALA       matches     A 316    ALA  
  TRANSFORM   -0.8970 -0.4353  0.0767  0.3019 -0.7301 -0.6130 -0.3228  0.5267 -0.7864   -27.408    -8.117   -16.059  
 
 Match found in 3k54_3       TYROSINE-PROTEIN KINASE BTK (3K54_A_
   Pattern 3k54_3                 Query structure     RMSD=  0.85 A  No. of residues =   3
   ------- -------                --------------- 
    A 408    LEU       matches     A 297    LEU  
    A 480    GLY       matches     A 283    GLY  
    A 528    LEU       matches     A 279    LEU  
  TRANSFORM    0.6824  0.7308 -0.0175  0.4599 -0.4478 -0.7668  0.5682 -0.5152  0.6417     8.504  -137.753    40.189  
 
 Match found in 4qw3_1       PROTEASOME SUBUNIT BETA TYPE-5;PROTE
   Pattern 4qw3_1                 Query structure     RMSD=  0.86 A  No. of residues =   3
   ------- -------                --------------- 
    K  47    GLY       matches     A 251    GLY  
    K  48    GLY       matches     A 252    GLY  
    K  49    ALA       matches     A 254    ALA  
  TRANSFORM    0.1535  0.8205 -0.5506 -0.9674  0.0113 -0.2529  0.2013 -0.5715 -0.7955   -20.550     0.243    38.841  
 
 Match found in 3bog_1       6.5 KDA GLYCINE-RICH ANTIFREEZE PROT
   Pattern 3bog_1                 Query structure     RMSD=  0.86 A  No. of residues =   3
   ------- -------                --------------- 
    C   6    GLY       matches     A 252    GLY  
    C  21    GLY       matches     A 255    GLY  
    C  33    GLY       matches     A 250    GLY  
  TRANSFORM    0.1149 -0.6452  0.7554 -0.6386  0.5345  0.5537  0.7609  0.5460  0.3506    28.184    10.540    50.232  
 
 Match found in 3bog_1       6.5 KDA GLYCINE-RICH ANTIFREEZE PROT
   Pattern 3bog_1                 Query structure     RMSD=  0.87 A  No. of residues =   3
   ------- -------                --------------- 
    C   6    GLY       matches     A 255    GLY  
    C  21    GLY       matches     A 251    GLY  
    C  33    GLY       matches     A 250    GLY  
  TRANSFORM   -0.1376 -0.8448  0.5171  0.9854 -0.1697 -0.0149 -0.1004 -0.5075 -0.8558    23.623    25.001    33.998  
 
 Match found in 3bog_1       6.5 KDA GLYCINE-RICH ANTIFREEZE PROT
   Pattern 3bog_1                 Query structure     RMSD=  0.88 A  No. of residues =   3
   ------- -------                --------------- 
    C   6    GLY       matches     A 250    GLY  
    C  21    GLY       matches     A 255    GLY  
    C  33    GLY       matches     A 252    GLY  
  TRANSFORM    0.1562 -0.6779  0.7184  0.9742  0.2259  0.0014  0.1632 -0.6996 -0.6957    28.356    20.042    42.810  
 
 Match found in 3bog_1       6.5 KDA GLYCINE-RICH ANTIFREEZE PROT
   Pattern 3bog_1                 Query structure     RMSD=  0.89 A  No. of residues =   3
   ------- -------                --------------- 
    C   6    GLY       matches     A 250    GLY  
    C  21    GLY       matches     A 255    GLY  
    C  33    GLY       matches     A 251    GLY  
  TRANSFORM   -0.1810  0.9804  0.0776 -0.2452  0.0314 -0.9690  0.9524  0.1945 -0.2347    -1.700    75.818    27.436  
 
 Match found in 4z90_2       GAMMA-AMINOBUTYRIC-ACID RECEPTOR SUB
   Pattern 4z90_2                 Query structure     RMSD=  0.89 A  No. of residues =   3
   ------- -------                --------------- 
    A 240    LEU       matches     A 247    LEU  
    A 244    ALA       matches     A 243    ALA  
    B 240    LEU       matches     A 279    LEU  
  TRANSFORM    0.0168 -0.7627 -0.6465 -0.0873 -0.6452  0.7590  0.9960 -0.0437  0.0774    -6.126   107.079    33.616  
 
 Match found in 4z90_1       GAMMA-AMINOBUTYRIC-ACID RECEPTOR SUB
   Pattern 4z90_1                 Query structure     RMSD=  0.89 A  No. of residues =   3
   ------- -------                --------------- 
    C 240    LEU       matches     A 247    LEU  
    C 244    ALA       matches     A 243    ALA  
    D 240    LEU       matches     A 279    LEU  
  TRANSFORM   -0.7532  0.2855  0.5926  0.2372  0.9582 -0.1600  0.6135 -0.0200  0.7894    71.379   -23.927    54.079  
 
 Match found in 5mvm_1       PROTON-GATED ION CHANNEL;PROTON-GATE
   Pattern 5mvm_1                 Query structure     RMSD=  0.89 A  No. of residues =   3
   ------- -------                --------------- 
    E 201    ILE       matches     A 227    ILE  
    E 238    ALA       matches     A 328    ALA  
    E 241    LEU       matches     A 327    LEU  
  TRANSFORM    0.5369  0.2807 -0.7956  0.0363 -0.9499 -0.3105  0.8429 -0.1378  0.5202   -18.785   -35.033    38.330  
 
 Match found in 4xey_2       TYROSINE-PROTEIN KINASE ABL1 (4XEY_A
   Pattern 4xey_2                 Query structure     RMSD=  0.89 A  No. of residues =   3
   ------- -------                --------------- 
    A 267    LEU       matches     A 297    LEU  
    A 340    GLY       matches     A 283    GLY  
    A 389    LEU       matches     A 279    LEU  
  TRANSFORM    0.3200  0.8140  0.4848  0.1627  0.4568 -0.8745  0.9334 -0.3587 -0.0137    17.557   -19.162    25.181  
 
 Match found in 6ay4_3       CYP51, STEROL 14ALPHA-DEMETHYLASE (6
   Pattern 6ay4_3                 Query structure     RMSD=  0.91 A  No. of residues =   3
   ------- -------                --------------- 
    A 289    ALA       matches     A 338    ALA  
    A 292    PHE       matches     A 336    PHE  
    A 293    ALA       matches     A 333    ALA  
  TRANSFORM    0.5345  0.3896 -0.7500  0.8323 -0.0885  0.5472 -0.1468  0.9167  0.3716     2.722    40.654    -1.952  
 
 Match found in 4o0w_1       AURORA KINASE A (4O0W_A_ADNA501_1)  
   Pattern 4o0w_1                 Query structure     RMSD=  0.91 A  No. of residues =   3
   ------- -------                --------------- 
    A 139    LEU       matches     A 312    LEU  
    A 140    GLY       matches     A 282    GLY  
    A 147    VAL       matches     A 281    VAL  
  TRANSFORM   -0.8652 -0.4504  0.2202 -0.4893  0.6626 -0.5671 -0.1095  0.5984  0.7937   -43.949    -3.536   -19.388  
 
 Match found in 3czh_2       CYTOCHROME P450 2R1 (3CZH_A_D2VA602_
   Pattern 3czh_2                 Query structure     RMSD=  0.91 A  No. of residues =   3
   ------- -------                --------------- 
    A 214    PHE       matches     A 320    PHE  
    A 250    ALA       matches     A 316    ALA  
    A 253    VAL       matches     A 299    VAL  
  TRANSFORM    0.3036  0.9528  0.0078 -0.9515  0.3036 -0.0503  0.0503 -0.0079 -0.9987   -11.961    27.690    -1.164  
 
 Match found in 1ej0_1       FTSJ (1EJ0_A_SAMA301_0)             
   Pattern 1ej0_1                 Query structure     RMSD=  0.91 A  No. of residues =   3
   ------- -------                --------------- 
    A  59    GLY       matches     A 334    GLY  
    A  84    LEU       matches     A 330    LEU  
    A  85    LEU       matches     A 331    LEU  
  TRANSFORM   -0.0779 -0.6607  0.7466  0.3454  0.6846  0.6419  0.9352 -0.3079 -0.1749    30.727    16.873    20.512  
 
 Match found in 4r38_5       BLUE-LIGHT-ACTIVATED HISTIDINE KINAS
   Pattern 4r38_5                 Query structure     RMSD=  0.92 A  No. of residues =   3
   ------- -------                --------------- 
    A  68    VAL       matches     A 239    VAL  
    A  71    LEU       matches     A 327    LEU  
    A  85    ILE       matches     A 227    ILE  
  TRANSFORM   -0.4524 -0.3428  0.8233 -0.8055  0.5532 -0.2123  0.3827  0.7592  0.5264    22.396     9.443    19.483  
 
 Match found in 4dm8_1       RETINOIC ACID RECEPTOR BETA (4DM8_A_
   Pattern 4dm8_1                 Query structure     RMSD=  0.92 A  No. of residues =   3
   ------- -------                --------------- 
    A 268    LEU       matches     A 368    LEU  
    A 271    LEU       matches     A 344    LEU  
    A 272    ILE       matches     A 341    ILE  
  TRANSFORM   -0.1777  0.9778  0.1108 -0.2809  0.0575 -0.9580  0.9431  0.2014 -0.2644    -1.385    77.551    26.461  
 
 Match found in 4z91_2       GAMMA-AMINOBUTYRIC-ACID RECEPTOR SUB
   Pattern 4z91_2                 Query structure     RMSD=  0.92 A  No. of residues =   3
   ------- -------                --------------- 
    A 240    LEU       matches     A 247    LEU  
    A 244    ALA       matches     A 243    ALA  
    B 240    LEU       matches     A 279    LEU  
  TRANSFORM    0.3012 -0.9534 -0.0184 -0.1144 -0.0170 -0.9933 -0.9467 -0.3013  0.1142    35.051    53.553   107.483  
 
 Match found in 2ij7_2       CYTOCHROME P450 121 (2IJ7_D_TPFD2473
   Pattern 2ij7_2                 Query structure     RMSD=  0.92 A  No. of residues =   3
   ------- -------                --------------- 
    D  85    ASN       matches     A 208    ASN  
    D 229    THR       matches     A 237    THR  
    D 233    ALA       matches     A 293    ALA  
  TRANSFORM    0.4520  0.5754 -0.6817 -0.8768  0.4273 -0.2207 -0.1643 -0.6974 -0.6976   -17.397    -3.821    39.969  
 
 Match found in 3bog_1       6.5 KDA GLYCINE-RICH ANTIFREEZE PROT
   Pattern 3bog_1                 Query structure     RMSD=  0.93 A  No. of residues =   3
   ------- -------                --------------- 
    C   6    GLY       matches     A 252    GLY  
    C  21    GLY       matches     A 255    GLY  
    C  33    GLY       matches     A 251    GLY  
  TRANSFORM    0.0710  0.3098  0.9482 -0.1603 -0.9347  0.3173 -0.9845  0.1745  0.0167    -0.702   -14.963    39.634  
 
 Match found in 5yu9_3       EPIDERMAL GROWTH FACTOR RECEPTOR (5Y
   Pattern 5yu9_3                 Query structure     RMSD=  0.93 A  No. of residues =   3
   ------- -------                --------------- 
    A 718    LEU       matches     A 312    LEU  
    A 719    GLY       matches     A 282    GLY  
    A 726    VAL       matches     A 281    VAL  
  TRANSFORM   -0.4269  0.4877  0.7615 -0.6515  0.4182 -0.6330  0.6272  0.7663 -0.1392   -20.196     5.073   -10.847  
 
 Match found in 5lvn_2       3-PHOSPHOINOSITIDE-DEPENDENT PROTEIN
   Pattern 5lvn_2                 Query structure     RMSD=  0.93 A  No. of residues =   3
   ------- -------                --------------- 
    A  88    LEU       matches     A 312    LEU  
    A  89    GLY       matches     A 282    GLY  
    A  96    VAL       matches     A 281    VAL  
  TRANSFORM    0.4524 -0.6120 -0.6487  0.8336  0.5486  0.0639 -0.3168  0.5697 -0.7584   -14.263   -43.232   -18.816  
 
 Match found in 4j14_1       CHOLESTEROL 24-HYDROXYLASE (4J14_A_X
   Pattern 4j14_1                 Query structure     RMSD=  0.94 A  No. of residues =   3
   ------- -------                --------------- 
    A 112    LEU       matches     A 373    LEU  
    A 121    PHE       matches     A 372    PHE  
    A 126    VAL       matches     A 369    VAL  
  TRANSFORM    0.9610  0.0816  0.2641  0.1946 -0.8783 -0.4367 -0.1963 -0.4711  0.8600    48.470    -3.708     9.615  
 
 Match found in 6aji_3       DRUG EXPORTERS OF THE RND SUPERFAMIL
   Pattern 6aji_3                 Query structure     RMSD=  0.94 A  No. of residues =   3
   ------- -------                --------------- 
    A 245    VAL       matches     A 253    VAL  
    A 319    ILE       matches     A 227    ILE  
    A 638    VAL       matches     A 239    VAL  
  TRANSFORM   -0.4521 -0.5539  0.6991  0.0086  0.7811  0.6244  0.8919 -0.2883  0.3484    20.642    14.353    62.603  
 
 Match found in 3bog_1       6.5 KDA GLYCINE-RICH ANTIFREEZE PROT
   Pattern 3bog_1                 Query structure     RMSD=  0.94 A  No. of residues =   3
   ------- -------                --------------- 
    C   6    GLY       matches     A 255    GLY  
    C  21    GLY       matches     A 252    GLY  
    C  33    GLY       matches     A 251    GLY  
  TRANSFORM    0.6036  0.5721 -0.5554  0.7459 -0.1590  0.6468 -0.2817  0.8046  0.5227    46.292     2.213    41.443  
 
 Match found in 5mvm_1       PROTON-GATED ION CHANNEL;PROTON-GATE
   Pattern 5mvm_1                 Query structure     RMSD=  0.94 A  No. of residues =   3
   ------- -------                --------------- 
    E 201    ILE       matches     A 227    ILE  
    E 238    ALA       matches     A 256    ALA  
    E 241    LEU       matches     A 257    LEU  
  TRANSFORM   -0.1986 -0.9115 -0.3603 -0.5089 -0.2182  0.8327  0.8376 -0.3487  0.4205     8.934     3.339    53.068  
 
 Match found in 6bkl_5       MATRIX PROTEIN 2 (6BKL_F_RIMF101_0) 
   Pattern 6bkl_5                 Query structure     RMSD=  0.94 A  No. of residues =   3
   ------- -------                --------------- 
    F  30    ALA       matches     A 333    ALA  
    F  31    SER       matches     A 332    SER  
    F  34    GLY       matches     A 337    GLY  
  TRANSFORM    0.3284  0.9441  0.0304 -0.9414  0.3297 -0.0708  0.0769  0.0054 -0.9970   -11.488    26.942    -1.347  
 
 Match found in 1eiz_3       FTSJ (1EIZ_A_SAMA301_0)             
   Pattern 1eiz_3                 Query structure     RMSD=  0.94 A  No. of residues =   3
   ------- -------                --------------- 
    A  59    GLY       matches     A 334    GLY  
    A  84    LEU       matches     A 330    LEU  
    A  85    LEU       matches     A 331    LEU  
  TRANSFORM    0.1184 -0.0272  0.9926 -0.6156 -0.7863  0.0519 -0.7791  0.6172  0.1098    22.529    18.462    26.157  
 
 Match found in 4r38_5       BLUE-LIGHT-ACTIVATED HISTIDINE KINAS
   Pattern 4r38_5                 Query structure     RMSD=  0.94 A  No. of residues =   3
   ------- -------                --------------- 
    A  68    VAL       matches     A 369    VAL  
    A  71    LEU       matches     A 368    LEU  
    A  85    ILE       matches     A 222    ILE  
  TRANSFORM   -0.5174  0.8557 -0.0075  0.2031  0.1312  0.9703 -0.8313 -0.5005  0.2417   -22.142     3.927    67.388  
 
 Match found in 1mx1_6       LIVER CARBOXYLESTERASE I (1MX1_E_THA
   Pattern 1mx1_6                 Query structure     RMSD=  0.95 A  No. of residues =   3
   ------- -------                --------------- 
    E5097    LEU       matches     A 279    LEU  
    E5142    GLY       matches     A 283    GLY  
    E5146    VAL       matches     A 300    VAL  
  TRANSFORM   -0.4083  0.2726  0.8712  0.1568 -0.9192  0.3611 -0.8993 -0.2841 -0.3326    25.942    24.403   -22.630  
 
 Match found in 4pm9_3       BETA-LACTAMASE CTX-M-14 (4PM9_A_CE3A
   Pattern 4pm9_3                 Query structure     RMSD=  0.95 A  No. of residues =   3
   ------- -------                --------------- 
    A 170    ASN       matches     A 258    ASN  
    A 237    ALA       matches     A 256    ALA  
    A 238    GLY       matches     A 255    GLY  
  TRANSFORM    0.0831  0.6727 -0.7353 -0.3829 -0.6596 -0.6468  0.9200 -0.3353 -0.2027   -27.699    -9.080     7.737  
 
 Match found in 1eup_2       CYTOCHROME P450ERYF (1EUP_A_ASDA451_
   Pattern 1eup_2                 Query structure     RMSD=  0.95 A  No. of residues =   3
   ------- -------                --------------- 
    A 244    GLU       matches     A 230    GLU  
    A 245    ALA       matches     A 231    ALA  
    A 392    LEU       matches     A 327    LEU  
  TRANSFORM   -0.1431 -0.9619 -0.2331 -0.8809  0.2312 -0.4129 -0.4511 -0.1463  0.8804    10.008    -7.760    52.807  
 
 Match found in 6bkl_3       MATRIX PROTEIN 2 (6BKL_F_RIMF101_0) 
   Pattern 6bkl_3                 Query structure     RMSD=  0.95 A  No. of residues =   3
   ------- -------                --------------- 
    E  30    ALA       matches     A 333    ALA  
    E  31    SER       matches     A 332    SER  
    E  34    GLY       matches     A 337    GLY  
  TRANSFORM    0.3042 -0.2224 -0.9263  0.8198  0.5563  0.1357 -0.4851  0.8007 -0.3516   -32.962     5.781   -15.441  
 
 Match found in 4an2_3       DUAL SPECIFICITY MITOGEN-ACTIVATED P
   Pattern 4an2_3                 Query structure     RMSD=  0.95 A  No. of residues =   3
   ------- -------                --------------- 
    A 208    ASP       matches     A 339    ASP  
    A 210    GLY       matches     A 337    GLY  
    A 211    VAL       matches     A 304    VAL  
  TRANSFORM   -0.6446  0.1303 -0.7533  0.1670 -0.9376 -0.3051  0.7460  0.3225 -0.5826   -20.484   -16.350    56.112  
 
 Match found in 5yu9_3       EPIDERMAL GROWTH FACTOR RECEPTOR (5Y
   Pattern 5yu9_3                 Query structure     RMSD=  0.95 A  No. of residues =   3
   ------- -------                --------------- 
    A 718    LEU       matches     A 279    LEU  
    A 719    GLY       matches     A 283    GLY  
    A 726    VAL       matches     A 300    VAL  
  TRANSFORM    0.2905 -0.0460 -0.9558  0.6604 -0.7132  0.2350  0.6925  0.6995  0.1767    -2.692   -31.354    28.778  
 
 Match found in 4zau_1       EPIDERMAL GROWTH FACTOR RECEPTOR (4Z
   Pattern 4zau_1                 Query structure     RMSD=  0.96 A  No. of residues =   3
   ------- -------                --------------- 
    A 718    LEU       matches     A 279    LEU  
    A 719    GLY       matches     A 283    GLY  
    A 726    VAL       matches     A 300    VAL  
  TRANSFORM    0.5478 -0.8366  0.0081  0.1708  0.1023 -0.9800 -0.8190 -0.5382 -0.1989     1.994    -3.484    93.331  
 
 Match found in 4m2v_3       CARBONIC ANHYDRASE 2 (4M2V_A_BZ1A302
   Pattern 4m2v_3                 Query structure     RMSD=  0.97 A  No. of residues =   3
   ------- -------                --------------- 
    A 119    HIS       matches     A 342    HIS  
    A 131    VAL       matches     A 359    VAL  
    A 141    LEU       matches     A 330    LEU  
  TRANSFORM   -0.1248 -0.9854 -0.1156 -0.9893  0.1325 -0.0616 -0.0760 -0.1067  0.9914   -12.987    18.754    12.496  
 
 Match found in 3oxw_2       HIV-1 PROTEASE;HIV-1 PROTEASE (3OXW_
   Pattern 3oxw_2                 Query structure     RMSD=  0.97 A  No. of residues =   3
   ------- -------                --------------- 
    A  23    LEU       matches     A 216    LEU  
    A  32    VAL       matches     A 355    VAL  
    A  82    VAL       matches     A 348    VAL  
  TRANSFORM   -0.3571 -0.8161 -0.4543  0.3001  0.3604 -0.8832 -0.8845  0.4518 -0.1162    17.971     0.847    -2.575  
 
 Match found in 5x7z_1       UNCHARACTERIZED HTH-TYPE TRANSCRIPTI
   Pattern 5x7z_1                 Query structure     RMSD=  0.97 A  No. of residues =   3
   ------- -------                --------------- 
    A  24    VAL       matches     A 299    VAL  
    A  35    LEU       matches     A 331    LEU  
    A 110    VAL       matches     A 240    VAL  
  TRANSFORM   -0.4285 -0.6012  0.6745  0.7938 -0.6071 -0.0369 -0.4317 -0.5196 -0.7373    21.072    28.880    34.339  
 
 Match found in 3bog_1       6.5 KDA GLYCINE-RICH ANTIFREEZE PROT
   Pattern 3bog_1                 Query structure     RMSD=  0.97 A  No. of residues =   3
   ------- -------                --------------- 
    C   6    GLY       matches     A 251    GLY  
    C  21    GLY       matches     A 255    GLY  
    C  33    GLY       matches     A 252    GLY  
  TRANSFORM   -0.7703 -0.0586  0.6350 -0.2941 -0.8509 -0.4353 -0.5658  0.5221 -0.6382    -4.254   -46.333     7.767  
 
 Match found in 4zau_1       EPIDERMAL GROWTH FACTOR RECEPTOR (4Z
   Pattern 4zau_1                 Query structure     RMSD=  0.98 A  No. of residues =   3
   ------- -------                --------------- 
    A 718    LEU       matches     A 312    LEU  
    A 719    GLY       matches     A 282    GLY  
    A 726    VAL       matches     A 281    VAL  
  TRANSFORM    0.8427 -0.3125 -0.4384 -0.4018  0.1769 -0.8985 -0.3583 -0.9333 -0.0235    22.376    -2.037    10.501  
 
 Match found in 6drz_3       5HT2B RECEPTOR, BRIL CHIMERA (6DRZ_A
   Pattern 6drz_3                 Query structure     RMSD=  0.98 A  No. of residues =   3
   ------- -------                --------------- 
    A 208    VAL       matches     A 286    VAL  
    A 209    LEU       matches     A 297    LEU  
    A 217    PHE       matches     A 320    PHE  
  TRANSFORM   -0.1116  0.4217  0.8998 -0.9513 -0.3072  0.0259 -0.2874  0.8531 -0.4355     6.815    15.933    -8.183  
 
 Match found in 4o0w_1       AURORA KINASE A (4O0W_A_ADNA501_1)  
   Pattern 4o0w_1                 Query structure     RMSD=  0.98 A  No. of residues =   3
   ------- -------                --------------- 
    A 139    LEU       matches     A 279    LEU  
    A 140    GLY       matches     A 283    GLY  
    A 147    VAL       matches     A 300    VAL  
  TRANSFORM   -0.1767  0.4142 -0.8929  0.7780  0.6145  0.1311 -0.6029  0.6715  0.4308   -28.075    27.626   -20.654  
 
 Match found in 5lvn_2       3-PHOSPHOINOSITIDE-DEPENDENT PROTEIN
   Pattern 5lvn_2                 Query structure     RMSD=  0.98 A  No. of residues =   3
   ------- -------                --------------- 
    A  88    LEU       matches     A 279    LEU  
    A  89    GLY       matches     A 283    GLY  
    A  96    VAL       matches     A 300    VAL  
  TRANSFORM   -0.1287  0.5134 -0.8484 -0.4767 -0.7822 -0.4010  0.8696 -0.3529 -0.3454    -6.328    11.172   -20.770  
 
 Match found in 5ljd_2       RETINOL-BINDING PROTEIN 1 (5LJD_A_RT
   Pattern 5ljd_2                 Query structure     RMSD=  0.99 A  No. of residues =   3
   ------- -------                --------------- 
    A  20    LEU       matches     A 364    LEU  
    A  36    LEU       matches     A 357    LEU  
    A  77    ILE       matches     A 341    ILE  
  TRANSFORM   -0.9991 -0.0240 -0.0337  0.0182  0.4772 -0.8786 -0.0372  0.8785  0.4763    47.163    21.733    43.995  
 
 Match found in 3g8i_5       PEROXISOME PROLIFERATOR-ACTIVATED RE
   Pattern 3g8i_5                 Query structure     RMSD=  0.99 A  No. of residues =   3
   ------- -------                --------------- 
    A 247    LEU       matches     A 331    LEU  
    A 332    VAL       matches     A 351    VAL  
    A 344    LEU       matches     A 357    LEU  
  TRANSFORM   -0.9039 -0.0576 -0.4238 -0.4232 -0.0237  0.9057  0.0622 -0.9981  0.0029   -11.318    35.542    15.416  
 
 Match found in 1eiz_3       FTSJ (1EIZ_A_SAMA301_0)             
   Pattern 1eiz_3                 Query structure     RMSD=  1.00 A  No. of residues =   3
   ------- -------                --------------- 
    A  59    GLY       matches     A 282    GLY  
    A  84    LEU       matches     A 331    LEU  
    A  85    LEU       matches     A 313    LEU  
  TRANSFORM   -0.0954 -0.9873 -0.1272 -0.1727 -0.1095  0.9789  0.9803 -0.1154  0.1601    26.567    42.539    13.254  
 
 Match found in 4dqh_4       WILD-TYPE HIV-1 PROTEASE DIMER (4DQH
   Pattern 4dqh_4                 Query structure     RMSD=  1.01 A  No. of residues =   3
   ------- -------                --------------- 
    B  23    LEU       matches     A 216    LEU  
    B  32    VAL       matches     A 355    VAL  
    B  82    VAL       matches     A 348    VAL  
  TRANSFORM   -0.8593  0.4715  0.1982 -0.3702 -0.8407  0.3951 -0.3530 -0.2661 -0.8970    -6.829   -50.429   -42.929  
 
 Match found in 2vdv_2       TRNA (GUANINE-N(7)-)-METHYLTRANSFERA
   Pattern 2vdv_2                 Query structure     RMSD=  1.01 A  No. of residues =   3
   ------- -------                --------------- 
    E 103    GLY       matches     A 282    GLY  
    E 105    GLY       matches     A 301    GLY  
    E 184    ASP       matches     A 309    ASP  
  TRANSFORM    0.9208 -0.1451  0.3619  0.2711  0.9055 -0.3265  0.2803 -0.3988 -0.8731    16.723   -59.311   -35.315  
 
 Match found in 2vdv_2       TRNA (GUANINE-N(7)-)-METHYLTRANSFERA
   Pattern 2vdv_2                 Query structure     RMSD=  1.01 A  No. of residues =   3
   ------- -------                --------------- 
    E 103    GLY       matches     A 301    GLY  
    E 105    GLY       matches     A 282    GLY  
    E 184    ASP       matches     A 309    ASP  
  TRANSFORM    0.0607  0.7066 -0.7050 -0.8700 -0.3087 -0.3843  0.4892 -0.6367 -0.5960    -9.401  -144.578    17.442  
 
 Match found in 4qw3_1       PROTEASOME SUBUNIT BETA TYPE-5;PROTE
   Pattern 4qw3_1                 Query structure     RMSD=  1.01 A  No. of residues =   3
   ------- -------                --------------- 
    K  47    GLY       matches     A 251    GLY  
    K  48    GLY       matches     A 255    GLY  
    K  49    ALA       matches     A 254    ALA  
  TRANSFORM    0.7206  0.5754 -0.3869  0.0596 -0.6073 -0.7922  0.6908 -0.5478  0.4719    -1.677    -7.607    19.652  
 
 Match found in 4bjc_1       TANKYRASE-2 (4BJC_A_RPBA2162_1)     
   Pattern 4bjc_1                 Query structure     RMSD=  1.01 A  No. of residues =   3
   ------- -------                --------------- 
    A1060    TYR       matches     A 356    TYR  
    A1062    ALA       matches     A 358    ALA  
    A1138    GLU       matches     A 230    GLU  
  TRANSFORM    0.0882 -0.3362 -0.9377 -0.4570 -0.8501  0.2618  0.8851 -0.4054  0.2286    29.577     2.096    46.664  
 
 Match found in 3f33_1       FERRITIN LIGHT CHAIN (3F33_A_PFLA200
   Pattern 3f33_1                 Query structure     RMSD=  1.02 A  No. of residues =   3
   ------- -------                --------------- 
    A  27    SER       matches     A 315    SER  
    A  28    TYR       matches     A 317    TYR  
    A  31    LEU       matches     A 313    LEU  
  TRANSFORM    0.8992 -0.1909  0.3936  0.0716  0.9518  0.2983  0.4315  0.2400 -0.8696    80.080   -15.772   -42.869  
 
 Match found in 4ogr_2       CYCLIN-DEPENDENT KINASE 9 (4OGR_A_AD
   Pattern 4ogr_2                 Query structure     RMSD=  1.02 A  No. of residues =   3
   ------- -------                --------------- 
    A  25    ILE       matches     A 227    ILE  
    A  33    VAL       matches     A 228    VAL  
    A  46    ALA       matches     A 231    ALA  
  TRANSFORM    0.8522 -0.3055 -0.4248 -0.1624  0.6174 -0.7697 -0.4974 -0.7249 -0.4765    20.555    10.543    12.873  
 
 Match found in 2g78_3       CELLULAR RETINOIC ACID-BINDING PROTE
   Pattern 2g78_3                 Query structure     RMSD=  1.02 A  No. of residues =   3
   ------- -------                --------------- 
    A  15    PHE       matches     A 320    PHE  
    A  19    LEU       matches     A 331    LEU  
    A  76    VAL       matches     A 299    VAL  
  TRANSFORM   -0.9135 -0.0769 -0.3996 -0.4009  0.0018  0.9161  0.0698 -0.9970  0.0325   -11.221    35.894    15.759  
 
 Match found in 1ej0_1       FTSJ (1EJ0_A_SAMA301_0)             
   Pattern 1ej0_1                 Query structure     RMSD=  1.02 A  No. of residues =   3
   ------- -------                --------------- 
    A  59    GLY       matches     A 282    GLY  
    A  84    LEU       matches     A 331    LEU  
    A  85    LEU       matches     A 313    LEU  
  TRANSFORM   -0.7847 -0.6163  0.0663  0.3812 -0.3955  0.8356  0.4888 -0.6810 -0.5453    24.814    20.258    -0.895  
 
 Match found in 5x7z_1       UNCHARACTERIZED HTH-TYPE TRANSCRIPTI
   Pattern 5x7z_1                 Query structure     RMSD=  1.03 A  No. of residues =   3
   ------- -------                --------------- 
    A  24    VAL       matches     A 355    VAL  
    A  35    LEU       matches     A 357    LEU  
    A 110    VAL       matches     A 351    VAL  
  TRANSFORM   -0.0886 -0.9845 -0.1513 -0.1427 -0.1378  0.9801  0.9858 -0.1084  0.1283    26.483    42.238    12.667  
 
 Match found in 4dqb_6       ASPARTYL PROTEASE (4DQB_B_017B101_2)
   Pattern 4dqb_6                 Query structure     RMSD=  1.04 A  No. of residues =   3
   ------- -------                --------------- 
    B  23    LEU       matches     A 216    LEU  
    B  32    VAL       matches     A 355    VAL  
    B  82    VAL       matches     A 348    VAL  
  TRANSFORM   -0.0079 -0.0485  0.9988  0.9977  0.0663  0.0112  0.0667 -0.9966 -0.0479     2.134    21.150     6.408  
 
 Match found in 4qd3_3       PEPTIDYL-TRNA HYDROLASE (4QD3_A_5AEA
   Pattern 4qd3_3                 Query structure     RMSD=  1.04 A  No. of residues =   3
   ------- -------                --------------- 
    A  97    LEU       matches     A 331    LEU  
    A 147    VAL       matches     A 299    VAL  
    A 148    SER       matches     A 284    SER  
  TRANSFORM   -0.3324 -0.7055  0.6259 -0.7936  0.5679  0.2186  0.5097  0.4240  0.7486    21.160   -53.217    34.923  
 
 Match found in 4zau_1       EPIDERMAL GROWTH FACTOR RECEPTOR (4Z
   Pattern 4zau_1                 Query structure     RMSD=  1.04 A  No. of residues =   3
   ------- -------                --------------- 
    A 718    LEU       matches     A 257    LEU  
    A 719    GLY       matches     A 255    GLY  
    A 726    VAL       matches     A 253    VAL  
  TRANSFORM   -0.1641  0.9175  0.3622 -0.9606 -0.2321  0.1527 -0.2242  0.3229 -0.9195    25.690     8.573    -8.673  
 
 Match found in 5x7z_1       UNCHARACTERIZED HTH-TYPE TRANSCRIPTI
   Pattern 5x7z_1                 Query structure     RMSD=  1.05 A  No. of residues =   3
   ------- -------                --------------- 
    A  24    VAL       matches     A 240    VAL  
    A  35    LEU       matches     A 326    LEU  
    A 110    VAL       matches     A 299    VAL  
  TRANSFORM    0.6661  0.0294  0.7453 -0.1731 -0.9658  0.1929 -0.7255  0.2575  0.6383     0.563    27.519    19.952  
 
 Match found in 4a6n_2       TETX2 PROTEIN (4A6N_A_T1CA392_1)    
   Pattern 4a6n_2                 Query structure     RMSD=  1.05 A  No. of residues =   3
   ------- -------                --------------- 
    A 318    PRO       matches     A 340    PRO  
    A 320    ALA       matches     A 338    ALA  
    A 321    GLY       matches     A 337    GLY  
  TRANSFORM   -0.2874  0.6486  0.7048  0.8891  0.4543 -0.0555  0.3562 -0.6107  0.7072   -42.094    21.550     1.897  
 
 Match found in 5vop_3       5-METHYLTETRAHYDROFOLATE HOMOCYSTEIN
   Pattern 5vop_3                 Query structure     RMSD=  1.06 A  No. of residues =   3
   ------- -------                --------------- 
    A 490    VAL       matches     A 355    VAL  
    A 492    LEU       matches     A 357    LEU  
    A 568    VAL       matches     A 351    VAL  
  TRANSFORM    0.9286  0.3702  0.0235 -0.2122  0.5822 -0.7849  0.3043 -0.7239 -0.6192    47.116    25.403    -3.632  
 
 Match found in 1usq_1       DR HEMAGGLUTININ STRUCTURAL SUBUNIT 
   Pattern 1usq_1                 Query structure     RMSD=  1.06 A  No. of residues =   3
   ------- -------                --------------- 
    A  42    GLY       matches     A 301    GLY  
    A  43    PRO       matches     A 302    PRO  
    A 113    GLY       matches     A 282    GLY  
  TRANSFORM   -0.7497 -0.6077  0.2620 -0.6001  0.4574 -0.6562 -0.2789  0.6492  0.7076    27.443   114.155   248.390  
 
 Match found in 5e4d_1       HYDROXYNITRILE LYASE (5E4D_A_BEZA201
   Pattern 5e4d_1                 Query structure     RMSD=  1.06 A  No. of residues =   3
   ------- -------                --------------- 
    A  48    VAL       matches     A 220    VAL  
    A  52    VAL       matches     A 355    VAL  
    A  71    PHE       matches     A 320    PHE  
  TRANSFORM    0.6085  0.7630  0.2179 -0.4880  0.5763 -0.6555  0.6258 -0.2926 -0.7230     8.625   -34.166   -53.263  
 
 Match found in 4mwz_3       PHOSPHOETHANOLAMINE N-METHYLTRANSFER
   Pattern 4mwz_3                 Query structure     RMSD=  1.06 A  No. of residues =   3
   ------- -------                --------------- 
    B   6    VAL       matches     A 238    VAL  
    B 129    HIS       matches     A 295    HIS  
    B 130    LEU       matches     A 297    LEU  
  TRANSFORM    0.0166 -0.6319 -0.7749 -0.3650  0.7177 -0.5931 -0.9309 -0.2927  0.2187   -25.150    -7.699    -9.764  
 
 Match found in 2ivu_4       PROTO-ONCOGENE TYROSINE-PROTEIN KINA
   Pattern 2ivu_4                 Query structure     RMSD=  1.06 A  No. of residues =   3
   ------- -------                --------------- 
    A 756    ALA       matches     A 242    ALA  
    A 810    GLY       matches     A 334    GLY  
    A 891    SER       matches     A 343    SER  
  TRANSFORM    0.9177  0.3970  0.0159 -0.2423  0.5909 -0.7695  0.3149 -0.7023 -0.6384    47.086    25.214    -3.745  
 
 Match found in 2jkl_1       DR HEMAGGLUTININ STRUCTURAL SUBUNIT 
   Pattern 2jkl_1                 Query structure     RMSD=  1.07 A  No. of residues =   3
   ------- -------                --------------- 
    A  42    GLY       matches     A 301    GLY  
    A  43    PRO       matches     A 302    PRO  
    A 113    GLY       matches     A 282    GLY  
  TRANSFORM   -0.5818  0.3900  0.7137  0.8128  0.3105  0.4929  0.0294 -0.8669  0.4977    15.075     4.231    30.135  
 
 Match found in 3sxr_3       CYTOPLASMIC TYROSINE-PROTEIN KINASE 
   Pattern 3sxr_3                 Query structure     RMSD=  1.07 A  No. of residues =   3
   ------- -------                --------------- 
    A 423    LEU       matches     A 326    LEU  
    A 431    VAL       matches     A 355    VAL  
    A 443    ALA       matches     A 328    ALA  
  TRANSFORM   -0.0815  0.6958 -0.7136 -0.2648 -0.7053 -0.6575  0.9608 -0.1353 -0.2418   -10.633  -139.608    22.600  
 
 Match found in 4qw3_1       PROTEASOME SUBUNIT BETA TYPE-5;PROTE
   Pattern 4qw3_1                 Query structure     RMSD=  1.07 A  No. of residues =   3
   ------- -------                --------------- 
    K  47    GLY       matches     A 250    GLY  
    K  48    GLY       matches     A 255    GLY  
    K  49    ALA       matches     A 254    ALA  
  TRANSFORM    0.8348  0.3981  0.3803  0.1720 -0.8448  0.5067 -0.5230  0.3576  0.7737    69.172     5.710    41.079  
 
 Match found in 2a1n_1       CYTOCHROME P450-CAM (2A1N_A_CAMA1422
   Pattern 2a1n_1                 Query structure     RMSD=  1.07 A  No. of residues =   3
   ------- -------                --------------- 
    A 244    LEU       matches     A 312    LEU  
    A 247    VAL       matches     A 281    VAL  
    A 248    GLY       matches     A 282    GLY  
  TRANSFORM    0.1180 -0.9725  0.2010  0.1847 -0.1774 -0.9666 -0.9757 -0.1512 -0.1587    39.048     9.686    33.794  
 
 Match found in 2pgr_4       ADENOSINE DEAMINASE (2PGR_A_DCFA501_
   Pattern 2pgr_4                 Query structure     RMSD=  1.08 A  No. of residues =   3
   ------- -------                --------------- 
    A  47    LEU       matches     A 331    LEU  
    A  85    LEU       matches     A 257    LEU  
    A 132    PHE       matches     A 320    PHE  
  TRANSFORM   -0.1028 -0.4096  0.9064 -0.5483 -0.7370 -0.3952 -0.8300  0.5376  0.1489    23.767    11.065    77.763  
 
 Match found in 3ztv_1       NAD NUCLEOTIDASE (3ZTV_A_ADNA1600_1)
   Pattern 3ztv_1                 Query structure     RMSD=  1.08 A  No. of residues =   3
   ------- -------                --------------- 
    A 432    ASN       matches     A 319    ASN  
    A 434    GLY       matches     A 283    GLY  
    A 435    GLY       matches     A 282    GLY  
  TRANSFORM    0.9421  0.2893  0.1697  0.1887 -0.8755  0.4448 -0.2773  0.3870  0.8794    37.173     4.514    42.537  
 
 Match found in 1dz8_2       CYTOCHROME P450-CAM (1DZ8_A_CAMA503_
   Pattern 1dz8_2                 Query structure     RMSD=  1.08 A  No. of residues =   3
   ------- -------                --------------- 
    A 244    LEU       matches     A 312    LEU  
    A 247    VAL       matches     A 281    VAL  
    A 248    GLY       matches     A 282    GLY  
  TRANSFORM    0.8949  0.1356 -0.4251 -0.3056 -0.5081 -0.8052  0.3252 -0.8505  0.4133     9.751    21.039    20.966  
 
 Match found in 2g78_3       CELLULAR RETINOIC ACID-BINDING PROTE
   Pattern 2g78_3                 Query structure     RMSD=  1.09 A  No. of residues =   3
   ------- -------                --------------- 
    A  15    PHE       matches     A 372    PHE  
    A  19    LEU       matches     A 344    LEU  
    A  76    VAL       matches     A 348    VAL  
  TRANSFORM    0.8542 -0.3364  0.3965 -0.3761  0.1268  0.9178  0.3590  0.9331  0.0183     0.900    47.247    21.814  
 
 Match found in 2hc4_2       VITAMIN D RECEPTOR (2HC4_A_VDXA525_1
   Pattern 2hc4_2                 Query structure     RMSD=  1.09 A  No. of residues =   3
   ------- -------                --------------- 
    A 261    LEU       matches     A 368    LEU  
    A 262    VAL       matches     A 369    VAL  
    A 265    SER       matches     A 371    SER  
  TRANSFORM   -0.0087  0.1810  0.9834 -0.0739 -0.9809  0.1799 -0.9972  0.0711 -0.0219    11.171    24.247    -5.509  
 
 Match found in 4u5j_1       PROTO-ONCOGENE TYROSINE-PROTEIN KINA
   Pattern 4u5j_1                 Query structure     RMSD=  1.09 A  No. of residues =   3
   ------- -------                --------------- 
    A 273    LEU       matches     A 297    LEU  
    A 276    GLY       matches     A 289    GLY  
    A 281    VAL       matches     A 238    VAL  
  TRANSFORM   -0.8934  0.4451 -0.0615  0.2353  0.3468 -0.9079  0.3827  0.8256  0.4145    10.344    18.213   -25.860  
 
 Match found in 5vm8_3       RIBOSOMAL RNA SMALL SUBUNIT METHYLTR
   Pattern 5vm8_3                 Query structure     RMSD=  1.09 A  No. of residues =   3
   ------- -------                --------------- 
    B 215    LEU       matches     A 331    LEU  
    B 219    ILE       matches     A 310    ILE  
    B 220    LEU       matches     A 313    LEU  
  TRANSFORM    0.2470 -0.9625  0.1125  0.6240  0.0692 -0.7784 -0.7414 -0.2624 -0.6177    24.301   -17.316    17.009  
 
 Match found in 4r38_3       BLUE-LIGHT-ACTIVATED HISTIDINE KINAS
   Pattern 4r38_3                 Query structure     RMSD=  1.09 A  No. of residues =   3
   ------- -------                --------------- 
    A  23    ALA       matches     A 256    ALA  
    A  72    ALA       matches     A 358    ALA  
    A  75    ILE       matches     A 227    ILE  
  TRANSFORM   -0.5364 -0.1319  0.8336 -0.6931 -0.4946 -0.5243 -0.4815  0.8590 -0.1739     3.384    15.282     3.334  
 
 Match found in 4lzr_2       BROMODOMAIN-CONTAINING PROTEIN 4 (4L
   Pattern 4lzr_2                 Query structure     RMSD=  1.09 A  No. of residues =   3
   ------- -------                --------------- 
    A  87    VAL       matches     A 369    VAL  
    A  92    LEU       matches     A 216    LEU  
    A  94    LEU       matches     A 214    LEU  
  TRANSFORM    0.7563  0.6296 -0.1778 -0.0090  0.2817  0.9595 -0.6541  0.7241 -0.2187    -8.467    11.032    -9.439  
 
 Match found in 2jn3_4       FATTY ACID-BINDING PROTEIN, LIVER (2
   Pattern 2jn3_4                 Query structure     RMSD=  1.10 A  No. of residues =   3
   ------- -------                --------------- 
    A  17    PHE       matches     A 320    PHE  
    A  21    LEU       matches     A 331    LEU  
    A  23    LEU       matches     A 313    LEU  
  TRANSFORM   -0.3552 -0.9324 -0.0669 -0.9344  0.3521  0.0531  0.0259 -0.0813  0.9964    77.136    11.183     8.947  
 
 Match found in 1rk3_3       VITAMIN D3 RECEPTOR (1RK3_A_VDXA500_
   Pattern 1rk3_3                 Query structure     RMSD=  1.10 A  No. of residues =   3
   ------- -------                --------------- 
    A 229    LEU       matches     A 368    LEU  
    A 230    VAL       matches     A 369    VAL  
    A 233    SER       matches     A 371    SER  
  TRANSFORM    0.9301 -0.3632 -0.0545 -0.3660 -0.9290 -0.0549  0.0307 -0.0711  0.9970    48.015    10.535    13.876  
 
 Match found in 3o9m_1       CHOLINESTERASE (3O9M_A_BEZA999_0)   
   Pattern 3o9m_1                 Query structure     RMSD=  1.10 A  No. of residues =   3
   ------- -------                --------------- 
    A 116    GLY       matches     A 283    GLY  
    A 117    GLY       matches     A 282    GLY  
    A 198    SER       matches     A 315    SER  
  TRANSFORM   -0.7573  0.2108  0.6182 -0.2966 -0.9542 -0.0380 -0.5819  0.2122 -0.7851    19.413  -122.650    -7.687  
 
 Match found in 4qw3_1       PROTEASOME SUBUNIT BETA TYPE-5;PROTE
   Pattern 4qw3_1                 Query structure     RMSD=  1.10 A  No. of residues =   3
   ------- -------                --------------- 
    K  47    GLY       matches     A 252    GLY  
    K  48    GLY       matches     A 255    GLY  
    K  49    ALA       matches     A 256    ALA  
  TRANSFORM    0.9505 -0.1875 -0.2479 -0.1442 -0.9726  0.1826  0.2754  0.1378  0.9514    20.591    35.124    30.984  
 
 Match found in 2f8g_6       POL POLYPROTEIN (2F8G_B_017B401_2)  
   Pattern 2f8g_6                 Query structure     RMSD=  1.10 A  No. of residues =   3
   ------- -------                --------------- 
    B 147    ILE       matches     A 335    ILE  
    B 149    GLY       matches     A 252    GLY  
    B 150    VAL       matches     A 253    VAL  
  TRANSFORM    0.4251 -0.9049  0.0198 -0.5499 -0.2756 -0.7884 -0.7189 -0.3243  0.6148    21.741     9.216    15.727  
 
 Match found in 5x7z_1       UNCHARACTERIZED HTH-TYPE TRANSCRIPTI
   Pattern 5x7z_1                 Query structure     RMSD=  1.10 A  No. of residues =   3
   ------- -------                --------------- 
    A  24    VAL       matches     A 348    VAL  
    A  35    LEU       matches     A 344    LEU  
    A 110    VAL       matches     A 220    VAL  
  TRANSFORM    0.6056 -0.7703 -0.1998 -0.1939 -0.3864  0.9017  0.7718  0.5073  0.3833    26.176    61.106    10.835  
 
 Match found in 2j2p_4       FICOLIN-2;FICOLIN-2 (2J2P_C_SC2C1289
   Pattern 2j2p_4                 Query structure     RMSD=  1.11 A  No. of residues =   3
   ------- -------                --------------- 
    C 143    SER       matches     A 315    SER  
    C 145    LEU       matches     A 312    LEU  
    C 146    GLY       matches     A 282    GLY  
  TRANSFORM    0.0763 -0.9111  0.4051  0.1854  0.4122  0.8920  0.9797 -0.0071 -0.2004    27.681    16.288    15.316  
 
 Match found in 2hyy_3       PROTO-ONCOGENE TYROSINE-PROTEIN KINA
   Pattern 2hyy_3                 Query structure     RMSD=  1.11 A  No. of residues =   3
   ------- -------                --------------- 
    A 370    LEU       matches     A 313    LEU  
    A 380    ALA       matches     A 338    ALA  
    A 381    ASP       matches     A 339    ASP  
  TRANSFORM    0.9804 -0.0010 -0.1971  0.0724 -0.9282  0.3650  0.1833  0.3721  0.9099    13.646    67.088    16.910  
 
 Match found in 3ms9_3       TYROSINE-PROTEIN KINASE ABL1 (3MS9_A
   Pattern 3ms9_3                 Query structure     RMSD=  1.11 A  No. of residues =   3
   ------- -------                --------------- 
    A 370    LEU       matches     A 313    LEU  
    A 380    ALA       matches     A 338    ALA  
    A 381    ASP       matches     A 339    ASP  
  TRANSFORM    0.3688  0.9280  0.0524 -0.9287  0.3655  0.0626 -0.0389  0.0717 -0.9967    -2.026    15.971    11.970  
 
 Match found in 3vt7_1       VITAMIN D3 RECEPTOR (3VT7_A_VDXA500_
   Pattern 3vt7_1                 Query structure     RMSD=  1.12 A  No. of residues =   3
   ------- -------                --------------- 
    A 229    LEU       matches     A 368    LEU  
    A 230    VAL       matches     A 369    VAL  
    A 233    SER       matches     A 371    SER  
  TRANSFORM    0.0177 -0.9839  0.1777  0.7269  0.1347  0.6734  0.6865 -0.1172 -0.7176    10.366    39.473     4.034  
 
 Match found in 4qd3_2       PEPTIDYL-TRNA HYDROLASE (4QD3_A_5AEA
   Pattern 4qd3_2                 Query structure     RMSD=  1.12 A  No. of residues =   3
   ------- -------                --------------- 
    A 114    GLY       matches     A 250    GLY  
    A 115    HIS       matches     A 249    HIS  
    A 116    ASN       matches     A 258    ASN  
  TRANSFORM    0.9455 -0.3142 -0.0852 -0.1639 -0.2333 -0.9585 -0.2813 -0.9203  0.2721   -31.014    -2.996     8.585  
 
 Match found in 2vcv_1       GLUTATHIONE S-TRANSFERASE A3 (2VCV_A
   Pattern 2vcv_1                 Query structure     RMSD=  1.12 A  No. of residues =   3
   ------- -------                --------------- 
    A 213    LEU       matches     A 331    LEU  
    A 216    ALA       matches     A 328    ALA  
    A 222    PHE       matches     A 320    PHE  
  TRANSFORM    0.0211 -0.3170 -0.9482 -0.9117 -0.3953  0.1119  0.4103 -0.8621  0.2974    20.954    54.828    19.240  
 
 Match found in 1tlm_0       TRANSTHYRETIN (1TLM_A_MILA128_1)    
   Pattern 1tlm_0                 Query structure     RMSD=  1.13 A  No. of residues =   3
   ------- -------                --------------- 
    A  17    LEU       matches     A 364    LEU  
    A 110    LEU       matches     A 368    LEU  
    A 117    SER       matches     A 371    SER  
  TRANSFORM    0.1840 -0.8816 -0.4346  0.5403 -0.2786  0.7940  0.8211  0.3809 -0.4251   -19.923   -32.031   315.906  
 
 Match found in 3jb1_2       STRUCTURAL PROTEIN VP3 (3JB1_A_SAMA1
   Pattern 3jb1_2                 Query structure     RMSD=  1.13 A  No. of residues =   3
   ------- -------                --------------- 
    A 867    ALA       matches     A 242    ALA  
    A 922    ILE       matches     A 227    ILE  
    A 923    ALA       matches     A 358    ALA  
  TRANSFORM    0.3283  0.9423  0.0645 -0.9437  0.3244  0.0651 -0.0404  0.0823 -0.9958    -1.755    12.454    11.851  
 
 Match found in 2zlc_1       VITAMIN D3 RECEPTOR (2ZLC_A_VDXA500_
   Pattern 2zlc_1                 Query structure     RMSD=  1.13 A  No. of residues =   3
   ------- -------                --------------- 
    A 229    LEU       matches     A 368    LEU  
    A 230    VAL       matches     A 369    VAL  
    A 233    SER       matches     A 371    SER  
  TRANSFORM    0.6846  0.1545  0.7123 -0.7288  0.1580  0.6662  0.0096  0.9753 -0.2208    70.858   -20.457   -34.193  
 
 Match found in 4ogr_2       CYCLIN-DEPENDENT KINASE 9 (4OGR_A_AD
   Pattern 4ogr_2                 Query structure     RMSD=  1.13 A  No. of residues =   3
   ------- -------                --------------- 
    A  25    ILE       matches     A 310    ILE  
    A  33    VAL       matches     A 304    VAL  
    A  46    ALA       matches     A 338    ALA  
  TRANSFORM    0.9040 -0.1030 -0.4150 -0.1648 -0.9795 -0.1160  0.3945 -0.1732  0.9024   -25.838    20.456     7.820  
 
 Match found in 4qd3_3       PEPTIDYL-TRNA HYDROLASE (4QD3_A_5AEA
   Pattern 4qd3_3                 Query structure     RMSD=  1.13 A  No. of residues =   3
   ------- -------                --------------- 
    A  97    LEU       matches     A 214    LEU  
    A 147    VAL       matches     A 369    VAL  
    A 148    SER       matches     A 370    SER  
  TRANSFORM    0.0762 -0.7009  0.7091  0.9833 -0.0650 -0.1699 -0.1652 -0.7103 -0.6843    46.205     7.663    23.120  
 
 Match found in 5x23_3       CYTOCHROME P450 2C9 (5X23_A_LSNA502_
   Pattern 5x23_3                 Query structure     RMSD=  1.14 A  No. of residues =   3
   ------- -------                --------------- 
    A 201    LEU       matches     A 327    LEU  
    A 292    VAL       matches     A 228    VAL  
    A 293    ASP       matches     A 226    ASP  
  TRANSFORM    0.9607 -0.1586  0.2277  0.1172  0.9757  0.1849  0.2515  0.1509 -0.9560     1.024    25.236   -17.808  
 
 Match found in 4u5j_1       PROTO-ONCOGENE TYROSINE-PROTEIN KINA
   Pattern 4u5j_1                 Query structure     RMSD=  1.14 A  No. of residues =   3
   ------- -------                --------------- 
    A 273    LEU       matches     A 327    LEU  
    A 276    GLY       matches     A 289    GLY  
    A 281    VAL       matches     A 239    VAL  
  TRANSFORM   -0.0901  0.8165 -0.5703  0.0091  0.5733  0.8193 -0.9959 -0.0686  0.0591    10.201    11.310    25.276  
 
 Match found in 1p2y_1       CYTOCHROME P450-CAM (1P2Y_A_NCTA440_
   Pattern 1p2y_1                 Query structure     RMSD=  1.14 A  No. of residues =   3
   ------- -------                --------------- 
    A 244    LEU       matches     A 312    LEU  
    A 247    VAL       matches     A 281    VAL  
    A 248    GLY       matches     A 282    GLY  
  TRANSFORM   -0.8307 -0.3876 -0.3996 -0.5493  0.6869  0.4758 -0.0901 -0.6147  0.7836    -6.592    15.296   100.098  
 
 Match found in 1ya4_4       CES1 PROTEIN (1YA4_B_CTXB2_1)       
   Pattern 1ya4_4                 Query structure     RMSD=  1.14 A  No. of residues =   3
   ------- -------                --------------- 
    B 142    GLY       matches     A 283    GLY  
    B 143    GLY       matches     A 282    GLY  
    B 221    SER       matches     A 315    SER  
  TRANSFORM    0.9670  0.0003 -0.2549  0.0768 -0.9539  0.2903  0.2430  0.3003  0.9224    12.991    66.828    17.983  
 
 Match found in 1iep_2       PROTO-ONCOGENE TYROSINE-PROTEIN KINA
   Pattern 1iep_2                 Query structure     RMSD=  1.14 A  No. of residues =   3
   ------- -------                --------------- 
    A 370    LEU       matches     A 313    LEU  
    A 380    ALA       matches     A 338    ALA  
    A 381    ASP       matches     A 339    ASP  
  TRANSFORM   -0.8951 -0.3151  0.3155 -0.1588 -0.4357 -0.8859 -0.4167  0.8431 -0.3400   -19.830     3.542   -16.055  
 
 Match found in 4mkc_1       ALK TYROSINE KINASE RECEPTOR (4MKC_A
   Pattern 4mkc_1                 Query structure     RMSD=  1.14 A  No. of residues =   3
   ------- -------                --------------- 
    A1148    ALA       matches     A 328    ALA  
    A1196    LEU       matches     A 326    LEU  
    A1198    LEU       matches     A 357    LEU  
  TRANSFORM   -0.0818 -0.6257 -0.7757  0.9379  0.2149 -0.2723 -0.3371  0.7499 -0.5693   106.941   324.951   177.268  
 
 Match found in 2eim_4       CYTOCHROME C OXIDASE SUBUNIT 1;CYTOC
   Pattern 2eim_4                 Query structure     RMSD=  1.15 A  No. of residues =   3
   ------- -------                --------------- 
    N 300    ASP       matches     A 349    ASP  
    N 301    THR       matches     A 350    THR  
    N 304    TYR       matches     A 317    TYR  
  TRANSFORM    0.7199 -0.1447  0.6788 -0.6131 -0.5911  0.5242 -0.3254  0.7935  0.5142    39.236    -6.653    24.058  
 
 Match found in 1hwi_6       HMG-COA REDUCTASE;HMG-COA REDUCTASE 
   Pattern 1hwi_6                 Query structure     RMSD=  1.15 A  No. of residues =   3
   ------- -------                --------------- 
    B 853    LEU       matches     A 292    LEU  
    B 856    ALA       matches     A 260    ALA  
    B 857    LEU       matches     A 257    LEU  
  TRANSFORM    0.0449 -0.9111  0.4097 -0.1156  0.4026  0.9081  0.9923  0.0881  0.0873    43.855    29.460    54.081  
 
 Match found in 1kt5_2       PLASMA RETINOL-BINDING PROTEIN (1KT5
   Pattern 1kt5_2                 Query structure     RMSD=  1.15 A  No. of residues =   3
   ------- -------                --------------- 
    A  35    LEU       matches     A 357    LEU  
    A  37    LEU       matches     A 331    LEU  
    A  97    LEU       matches     A 326    LEU  
  TRANSFORM   -0.9789 -0.0083  0.2044  0.1480 -0.7185  0.6796 -0.1412 -0.6955 -0.7046   -53.238   -30.564   101.071  
 
 Match found in 5o96_11      RIBOSOMAL RNA SMALL SUBUNIT METHYLTR
   Pattern 5o96_11                Query structure     RMSD=  1.16 A  No. of residues =   3
   ------- -------                --------------- 
    G 196    GLY       matches     A 282    GLY  
    G 198    GLU       matches     A 308    GLU  
    G 200    GLY       matches     A 301    GLY  
  TRANSFORM    0.0271  0.7111  0.7025 -0.9242 -0.2501  0.2888 -0.3811  0.6571 -0.6504    79.425   304.002   178.247  
 
 Match found in 3ag3_1       CYTOCHROME C OXIDASE SUBUNIT 1;CYTOC
   Pattern 3ag3_1                 Query structure     RMSD=  1.16 A  No. of residues =   3
   ------- -------                --------------- 
    A 300    ASP       matches     A 349    ASP  
    A 301    THR       matches     A 350    THR  
    A 304    TYR       matches     A 317    TYR  
  TRANSFORM   -0.1326 -0.2369  0.9624 -0.4419  0.8833  0.1565  0.8872  0.4046  0.2218   -12.048    12.857   -82.792  
 
 Match found in 4kya_1       BIFUNCTIONAL DIHYDROFOLATE REDUCTASE
   Pattern 4kya_1                 Query structure     RMSD=  1.16 A  No. of residues =   3
   ------- -------                --------------- 
    C  10    ALA       matches     A 274    ALA  
    C  31    ASP       matches     A 271    ASP  
    C 172    THR       matches     A 275    THR  
  TRANSFORM   -0.7926  0.2766  0.5434  0.5138  0.7828  0.3510  0.3283 -0.5574  0.7626    13.741     2.093    49.604  
 
 Match found in 3sxr_3       CYTOPLASMIC TYROSINE-PROTEIN KINASE 
   Pattern 3sxr_3                 Query structure     RMSD=  1.17 A  No. of residues =   3
   ------- -------                --------------- 
    A 423    LEU       matches     A 292    LEU  
    A 431    VAL       matches     A 228    VAL  
    A 443    ALA       matches     A 260    ALA  
  TRANSFORM    0.9976  0.0058  0.0692 -0.0219  0.9719  0.2345  0.0659  0.2354 -0.9697    48.570    31.861    30.850  
 
 Match found in 3g8i_5       PEROXISOME PROLIFERATOR-ACTIVATED RE
   Pattern 3g8i_5                 Query structure     RMSD=  1.17 A  No. of residues =   3
   ------- -------                --------------- 
    A 247    LEU       matches     A 357    LEU  
    A 332    VAL       matches     A 351    VAL  
    A 344    LEU       matches     A 331    LEU  
  TRANSFORM    0.8390  0.2630  0.4764 -0.3327 -0.4450  0.8315 -0.4306  0.8561  0.2858    31.488    38.023    -5.975  
 
 Match found in 4c9k_2       CYTOCHROME P450 (4C9K_A_CAMA424_0)  
   Pattern 4c9k_2                 Query structure     RMSD=  1.17 A  No. of residues =   3
   ------- -------                --------------- 
    A 252    LEU       matches     A 313    LEU  
    A 255    LEU       matches     A 331    LEU  
    A 256    GLY       matches     A 301    GLY  
  TRANSFORM    0.5547 -0.2981 -0.7768 -0.1778  0.8696 -0.4607 -0.8129 -0.3936 -0.4294    17.812    24.453     7.854  
 
 Match found in 4dqb_6       ASPARTYL PROTEASE (4DQB_B_017B101_2)
   Pattern 4dqb_6                 Query structure     RMSD=  1.17 A  No. of residues =   3
   ------- -------                --------------- 
    B  23    LEU       matches     A 297    LEU  
    B  32    VAL       matches     A 355    VAL  
    B  82    VAL       matches     A 240    VAL  
  TRANSFORM   -0.3778  0.8203 -0.4294 -0.2675  0.3473  0.8988 -0.8864 -0.4544 -0.0882   -27.806    43.379   -44.602  
 
 Match found in 4p6x_6       GLUCOCORTICOID RECEPTOR (4P6X_E_HCYE
   Pattern 4p6x_6                 Query structure     RMSD=  1.17 A  No. of residues =   3
   ------- -------                --------------- 
    E 563    LEU       matches     A 257    LEU  
    E 564    ASN       matches     A 258    ASN  
    E 567    GLY       matches     A 255    GLY  
  TRANSFORM    0.0277  0.7155  0.6980 -0.9375 -0.2237  0.2666 -0.3469  0.6618 -0.6646    79.592   301.055   178.602  
 
 Match found in 1v55_2       CYTOCHROME C OXIDASE POLYPEPTIDE I;C
   Pattern 1v55_2                 Query structure     RMSD=  1.17 A  No. of residues =   3
   ------- -------                --------------- 
    A 300    ASP       matches     A 349    ASP  
    A 301    THR       matches     A 350    THR  
    A 304    TYR       matches     A 317    TYR  
  TRANSFORM    0.0215  0.7193  0.6944 -0.9396 -0.2228  0.2599 -0.3416  0.6580 -0.6710    79.573   301.010   178.571  
 
 Match found in 2eij_2       CYTOCHROME C OXIDASE SUBUNIT 1;CYTOC
   Pattern 2eij_2                 Query structure     RMSD=  1.17 A  No. of residues =   3
   ------- -------                --------------- 
    A 300    ASP       matches     A 349    ASP  
    A 301    THR       matches     A 350    THR  
    A 304    TYR       matches     A 317    TYR  
  TRANSFORM    0.8979  0.4371  0.0524 -0.3662  0.8077 -0.4620  0.2443 -0.3957 -0.8853    35.043    44.660    34.030  
 
 Match found in 5v02_2       CALMODULIN-1;SMALL CONDUCTANCE CALCI
   Pattern 5v02_2                 Query structure     RMSD=  1.17 A  No. of residues =   3
   ------- -------                --------------- 
    B 477    ALA       matches     A 328    ALA  
    B 480    LEU       matches     A 326    LEU  
    B 481    VAL       matches     A 239    VAL  
  TRANSFORM   -0.8912  0.4418 -0.1029  0.3464  0.8093  0.4744 -0.2929 -0.3871  0.8743   -12.062    32.784    44.000  
 
 Match found in 2v0m_2       CYTOCHROME P450 3A4 (2V0M_B_KLNB1498
   Pattern 2v0m_2                 Query structure     RMSD=  1.18 A  No. of residues =   3
   ------- -------                --------------- 
    B  57    PHE       matches     A 336    PHE  
    B 481    GLY       matches     A 301    GLY  
    B 482    LEU       matches     A 331    LEU  
  TRANSFORM    0.2311 -0.3296  0.9154 -0.9674 -0.1783  0.1800 -0.1039  0.9272  0.3600    -8.693    18.144    -4.528  
 
 Match found in 4mkc_1       ALK TYROSINE KINASE RECEPTOR (4MKC_A
   Pattern 4mkc_1                 Query structure     RMSD=  1.18 A  No. of residues =   3
   ------- -------                --------------- 
    A1148    ALA       matches     A 328    ALA  
    A1196    LEU       matches     A 326    LEU  
    A1198    LEU       matches     A 327    LEU  
  TRANSFORM   -0.9836  0.1168 -0.1372  0.1649  0.2760 -0.9469  0.0727  0.9540  0.2908    -2.702   -22.306   -17.173  
 
 Match found in 5ljc_3       RETINOL-BINDING PROTEIN 1 (5LJC_A_RT
   Pattern 5ljc_3                 Query structure     RMSD=  1.18 A  No. of residues =   3
   ------- -------                --------------- 
    A  29    LEU       matches     A 292    LEU  
    A  33    ALA       matches     A 260    ALA  
    A  77    ILE       matches     A 227    ILE  
  TRANSFORM    0.5700 -0.2419 -0.7852  0.7831  0.4493  0.4300 -0.2488  0.8600 -0.4455   -22.286    22.811    -5.038  
 
 Match found in 3oxw_2       HIV-1 PROTEASE;HIV-1 PROTEASE (3OXW_
   Pattern 3oxw_2                 Query structure     RMSD=  1.18 A  No. of residues =   3
   ------- -------                --------------- 
    A  23    LEU       matches     A 297    LEU  
    A  32    VAL       matches     A 355    VAL  
    A  82    VAL       matches     A 240    VAL  
  TRANSFORM    0.9665  0.0528 -0.2514  0.0375 -0.9972 -0.0651  0.2541 -0.0535  0.9657    38.941     4.395     8.723  
 
 Match found in 6aji_3       DRUG EXPORTERS OF THE RND SUPERFAMIL
   Pattern 6aji_3                 Query structure     RMSD=  1.18 A  No. of residues =   3
   ------- -------                --------------- 
    A 245    VAL       matches     A 253    VAL  
    A 319    ILE       matches     A 227    ILE  
    A 638    VAL       matches     A 240    VAL  
  TRANSFORM    0.9024 -0.4308  0.0063 -0.4302 -0.9001  0.0695  0.0243  0.0654  0.9976    27.949    30.343    31.524  
 
 Match found in 3nu5_6       PROTEASE (3NU5_B_478B401_2)         
   Pattern 3nu5_6                 Query structure     RMSD=  1.18 A  No. of residues =   3
   ------- -------                --------------- 
    B 147    ILE       matches     A 335    ILE  
    B 149    GLY       matches     A 252    GLY  
    B 150    VAL       matches     A 253    VAL  
  TRANSFORM   -0.5522 -0.7341 -0.3951 -0.4168 -0.1674  0.8935  0.7220 -0.6581  0.2136    24.309    24.576    64.191  
 
 Match found in 3k5v_3       TYROSINE-PROTEIN KINASE ABL1 (3K5V_A
   Pattern 3k5v_3                 Query structure     RMSD=  1.18 A  No. of residues =   3
   ------- -------                --------------- 
    A 389    LEU       matches     A 313    LEU  
    A 399    ALA       matches     A 338    ALA  
    A 400    ASP       matches     A 339    ASP  
  TRANSFORM   -0.3678 -0.2861  0.8848  0.3621 -0.9205 -0.1471 -0.8565 -0.2663 -0.4421    33.529   -35.716   -21.367  
 
 Match found in 4mxo_1       PROTO-ONCOGENE TYROSINE-PROTEIN KINA
   Pattern 4mxo_1                 Query structure     RMSD=  1.18 A  No. of residues =   3
   ------- -------                --------------- 
    A 273    LEU       matches     A 257    LEU  
    A 281    VAL       matches     A 228    VAL  
    A 344    GLY       matches     A 289    GLY  
  TRANSFORM   -0.7098  0.5626 -0.4239  0.3779  0.8120  0.4448 -0.5944 -0.1555  0.7890    82.459    -9.016    28.309  
 
 Match found in 3u5k_1       BROMODOMAIN-CONTAINING PROTEIN 4 (3U
   Pattern 3u5k_1                 Query structure     RMSD=  1.18 A  No. of residues =   3
   ------- -------                --------------- 
    A  87    VAL       matches     A 369    VAL  
    A  92    LEU       matches     A 216    LEU  
    A  94    LEU       matches     A 214    LEU  
  TRANSFORM    0.0013  0.7084  0.7058 -0.9350 -0.2495  0.2521 -0.3547  0.6603 -0.6620    79.537   298.975   178.494  
 
 Match found in 2dyr_2       CYTOCHROME C OXIDASE SUBUNIT 1;CYTOC
   Pattern 2dyr_2                 Query structure     RMSD=  1.19 A  No. of residues =   3
   ------- -------                --------------- 
    A 300    ASP       matches     A 349    ASP  
    A 301    THR       matches     A 350    THR  
    A 304    TYR       matches     A 317    TYR  
  TRANSFORM   -0.3443  0.7202 -0.6023 -0.9074 -0.0906  0.4104 -0.2410 -0.6878 -0.6848    -8.922    48.106   -15.674  
 
 Match found in 3s8p_3       HISTONE-LYSINE N-METHYLTRANSFERASE S
   Pattern 3s8p_3                 Query structure     RMSD=  1.19 A  No. of residues =   3
   ------- -------                --------------- 
    A  98    HIS       matches     A 295    HIS  
    A 205    SER       matches     A 269    SER  
    A 206    GLU       matches     A 268    GLU  
  TRANSFORM   -0.5173 -0.5457 -0.6593 -0.5091  0.8154 -0.2755 -0.6879 -0.1931  0.6996   177.106   -10.693    30.047  
 
 Match found in 4qkn_2       ALPHA-KETOGLUTARATE-DEPENDENT DIOXYG
   Pattern 4qkn_2                 Query structure     RMSD=  1.20 A  No. of residues =   3
   ------- -------                --------------- 
    A 228    VAL       matches     A 346    VAL  
    A 229    SER       matches     A 343    SER  
    A 231    HIS       matches     A 342    HIS  
  TRANSFORM    0.7345  0.6279 -0.2572  0.6728 -0.7234  0.1551  0.0887  0.2870  0.9538     6.359    23.914   -18.682  
 
 Match found in 5vm8_3       RIBOSOMAL RNA SMALL SUBUNIT METHYLTR
   Pattern 5vm8_3                 Query structure     RMSD=  1.20 A  No. of residues =   3
   ------- -------                --------------- 
    B 215    LEU       matches     A 216    LEU  
    B 219    ILE       matches     A 341    ILE  
    B 220    LEU       matches     A 344    LEU  
  TRANSFORM   -0.3767 -0.1100  0.9198 -0.3050 -0.9228 -0.2353 -0.8747  0.3692 -0.3141     4.648   -28.715     2.905  
 
 Match found in 5li8_2       PUTATIVE CYTOCHROME P450 126 (5LI8_A
   Pattern 5li8_2                 Query structure     RMSD=  1.20 A  No. of residues =   3
   ------- -------                --------------- 
    A  94    VAL       matches     A 325    VAL  
    A  96    ASN       matches     A 208    ASN  
    A 253    ALA       matches     A 293    ALA  
  TRANSFORM    0.0353 -0.8850  0.4643  0.7820 -0.2648 -0.5642 -0.6222 -0.3830 -0.6827    -0.278    20.309     7.381  
 
 Match found in 2o4l_3       PROTEASE (2O4L_A_TPVA403_1)         
   Pattern 2o4l_3                 Query structure     RMSD=  1.20 A  No. of residues =   3
   ------- -------                --------------- 
    A  47    ILE       matches     A 335    ILE  
    A  49    GLY       matches     A 252    GLY  
    A  50    VAL       matches     A 253    VAL  
  TRANSFORM    0.2793  0.5984  0.7510 -0.1744  0.8007 -0.5731  0.9442 -0.0291 -0.3279   -18.089   -21.954    -0.162  
 
 Match found in 5gs4_5       ESTROGEN RECEPTOR (5GS4_A_ESTA603_2)
   Pattern 5gs4_5                 Query structure     RMSD=  1.20 A  No. of residues =   3
   ------- -------                --------------- 
    A 384    LEU       matches     A 330    LEU  
    A 387    LEU       matches     A 344    LEU  
    A 428    LEU       matches     A 313    LEU  
  TRANSFORM   -0.3488 -0.5824 -0.7343  0.8401  0.1530 -0.5204 -0.4155  0.7984 -0.4359   -25.576    11.806   -16.073  
 
 Match found in 3oxw_5       HIV-1 PROTEASE (3OXW_B_017B200_2)   
   Pattern 3oxw_5                 Query structure     RMSD=  1.20 A  No. of residues =   3
   ------- -------                --------------- 
    B  47    ILE       matches     A 335    ILE  
    B  49    GLY       matches     A 252    GLY  
    B  50    VAL       matches     A 253    VAL  
  TRANSFORM    0.2339  0.9710 -0.0487 -0.4977  0.0766 -0.8639  0.8352 -0.2263 -0.5012    16.345    -3.428    44.942  
 
 Match found in 1p2y_1       CYTOCHROME P450-CAM (1P2Y_A_NCTA440_
   Pattern 1p2y_1                 Query structure     RMSD=  1.21 A  No. of residues =   3
   ------- -------                --------------- 
    A 244    LEU       matches     A 279    LEU  
    A 247    VAL       matches     A 300    VAL  
    A 248    GLY       matches     A 282    GLY  
  TRANSFORM    0.6787  0.7336 -0.0346  0.7339 -0.6754  0.0725 -0.0298  0.0746  0.9968     6.479    52.744    73.719  
 
 Match found in 1d1g_3       DIHYDROFOLATE REDUCTASE (1D1G_A_MTXA
   Pattern 1d1g_3                 Query structure     RMSD=  1.21 A  No. of residues =   3
   ------- -------                --------------- 
    A   8    ALA       matches     A 260    ALA  
    A 100    ILE       matches     A 227    ILE  
    A 121    THR       matches     A 261    THR  
  TRANSFORM   -0.0536  0.8650 -0.4988 -0.7397  0.3011  0.6017 -0.6707 -0.4013 -0.6238    -0.566    22.531     8.242  
 
 Match found in 3nu5_3       PROTEASE;PROTEASE (3NU5_B_478B401_1)
   Pattern 3nu5_3                 Query structure     RMSD=  1.22 A  No. of residues =   3
   ------- -------                --------------- 
    A  47    ILE       matches     A 335    ILE  
    A  49    GLY       matches     A 252    GLY  
    A  50    VAL       matches     A 253    VAL  
  TRANSFORM   -0.2173 -0.2910  0.9317 -0.2295  0.9430  0.2410  0.9487  0.1615  0.2717    62.899    -9.569   -97.662  
 
 Match found in 3wxo_2       CATALASE-PEROXIDASE (3WXO_A_NIZA802_
   Pattern 3wxo_2                 Query structure     RMSD=  1.22 A  No. of residues =   3
   ------- -------                --------------- 
    A 294    ILE       matches     A 335    ILE  
    A 295    ASN       matches     A 305    ASN  
    A 300    GLY       matches     A 337    GLY  
  TRANSFORM    0.6720  0.6112  0.4181  0.3765  0.2043 -0.9036  0.6377 -0.7646  0.0929    25.489   -26.036     4.291  
 
 Match found in 4jec_7       HIV-1 PROTEASE (4JEC_B_478B401_3)   
   Pattern 4jec_7                 Query structure     RMSD=  1.22 A  No. of residues =   3
   ------- -------                --------------- 
    B 129    ASP       matches     A 270    ASP  
    B 176    LEU       matches     A 287    LEU  
    B 182    VAL       matches     A 300    VAL  
  TRANSFORM   -0.9631  0.2624 -0.0593 -0.2685 -0.9512  0.1519  0.0166 -0.1622 -0.9866    44.830    -1.014    38.886  
 
 Match found in 2a1n_1       CYTOCHROME P450-CAM (2A1N_A_CAMA1422
   Pattern 2a1n_1                 Query structure     RMSD=  1.22 A  No. of residues =   3
   ------- -------                --------------- 
    A 244    LEU       matches     A 279    LEU  
    A 247    VAL       matches     A 300    VAL  
    A 248    GLY       matches     A 282    GLY  
  TRANSFORM    0.1902 -0.5734  0.7969 -0.9184 -0.3908 -0.0620 -0.3470  0.7200  0.6010    -0.585    26.972     8.416  
 
 Match found in 4qd3_3       PEPTIDYL-TRNA HYDROLASE (4QD3_A_5AEA
   Pattern 4qd3_3                 Query structure     RMSD=  1.22 A  No. of residues =   3
   ------- -------                --------------- 
    A  97    LEU       matches     A 216    LEU  
    A 147    VAL       matches     A 369    VAL  
    A 148    SER       matches     A 370    SER  
  TRANSFORM    0.3079  0.9351  0.1756  0.3683  0.0531 -0.9282  0.8773 -0.3504  0.3281   -12.135    -7.303    88.723  
 
 Match found in 1mx1_6       LIVER CARBOXYLESTERASE I (1MX1_E_THA
   Pattern 1mx1_6                 Query structure     RMSD=  1.22 A  No. of residues =   3
   ------- -------                --------------- 
    E5097    LEU       matches     A 312    LEU  
    E5142    GLY       matches     A 282    GLY  
    E5146    VAL       matches     A 281    VAL  
  TRANSFORM   -0.8212 -0.5343 -0.2004 -0.5613  0.8196  0.1153 -0.1027 -0.2072  0.9729     2.924   -44.570     5.223  
 
 Match found in 4mxo_1       PROTO-ONCOGENE TYROSINE-PROTEIN KINA
   Pattern 4mxo_1                 Query structure     RMSD=  1.22 A  No. of residues =   3
   ------- -------                --------------- 
    A 273    LEU       matches     A 297    LEU  
    A 281    VAL       matches     A 240    VAL  
    A 344    GLY       matches     A 283    GLY  
  TRANSFORM   -0.5697 -0.7924  0.2182  0.1627  0.1514  0.9750  0.8056 -0.5909 -0.0427    61.960    53.397    26.426  
 
 Match found in 3r9t_1       ECHA1_1 (3R9T_A_BEZA264_0)          
   Pattern 3r9t_1                 Query structure     RMSD=  1.23 A  No. of residues =   3
   ------- -------                --------------- 
    A  67    ALA       matches     A 358    ALA  
    A  72    ILE       matches     A 227    ILE  
    A  78    LEU       matches     A 327    LEU  
  TRANSFORM   -0.2647 -0.7648  0.5874  0.6346  0.3206  0.7032  0.7261 -0.5589 -0.4005    30.271    14.557    -0.604  
 
 Match found in 5x7z_1       UNCHARACTERIZED HTH-TYPE TRANSCRIPTI
   Pattern 5x7z_1                 Query structure     RMSD=  1.23 A  No. of residues =   3
   ------- -------                --------------- 
    A  24    VAL       matches     A 220    VAL  
    A  35    LEU       matches     A 357    LEU  
    A 110    VAL       matches     A 348    VAL  
  TRANSFORM    0.9493  0.3066  0.0698 -0.1148  0.5445 -0.8309  0.2928 -0.7807 -0.5521     7.576    -9.772    63.932  
 
 Match found in 5gtr_1       ESTROGEN RECEPTOR (5GTR_A_ESTA601_1)
   Pattern 5gtr_1                 Query structure     RMSD=  1.23 A  No. of residues =   3
   ------- -------                --------------- 
    A 349    LEU       matches     A 327    LEU  
    A 350    ALA       matches     A 231    ALA  
    A 353    GLU       matches     A 230    GLU  
  TRANSFORM    0.0532 -0.9000  0.4325 -0.9278  0.1156  0.3547  0.3693  0.4202  0.8289   149.655    69.959   -54.667  
 
 Match found in 5ybb_3       TYPE I RESTRICTION-MODIFICATION SYST
   Pattern 5ybb_3                 Query structure     RMSD=  1.24 A  No. of residues =   3
   ------- -------                --------------- 
    A 261    THR       matches     A 217    THR  
    A 262    LEU       matches     A 216    LEU  
    A 305    PHE       matches     A 372    PHE  
  TRANSFORM   -0.8029 -0.5668  0.1846 -0.0640  0.3899  0.9186  0.5926 -0.7257  0.3494   -15.241    20.355    34.175  
 
 Match found in 2o4l_3       PROTEASE (2O4L_A_TPVA403_1)         
   Pattern 2o4l_3                 Query structure     RMSD=  1.24 A  No. of residues =   3
   ------- -------                --------------- 
    A  47    ILE       matches     A 335    ILE  
    A  49    GLY       matches     A 337    GLY  
    A  50    VAL       matches     A 304    VAL  
  TRANSFORM    0.9373  0.2937 -0.1874  0.1877 -0.8788 -0.4388  0.2935 -0.3762  0.8788    38.162    -8.267   -66.474  
 
 Match found in 3g0e_3       MAST/STEM CELL GROWTH FACTOR RECEPTO
   Pattern 3g0e_3                 Query structure     RMSD=  1.25 A  No. of residues =   3
   ------- -------                --------------- 
    A 595    LEU       matches     A 297    LEU  
    A 603    VAL       matches     A 240    VAL  
    A 814    ALA       matches     A 328    ALA  
  TRANSFORM    0.9628 -0.0830  0.2571 -0.0954 -0.9948  0.0360 -0.2527  0.0592  0.9657    44.459   170.791    43.245  
 
 Match found in 4a7a_2       AMINE OXIDASE [FLAVIN-CONTAINING] B 
   Pattern 4a7a_2                 Query structure     RMSD=  1.25 A  No. of residues =   3
   ------- -------                --------------- 
    A 164    LEU       matches     A 330    LEU  
    A 316    ILE       matches     A 222    ILE  
    A 326    TYR       matches     A 365    TYR  
  TRANSFORM   -0.0389 -0.9071 -0.4192  0.9495  0.0971 -0.2983 -0.3113  0.4096 -0.8575   -29.328    -3.716    -6.257  
 
 Match found in 3gcs_2       MITOGEN-ACTIVATED PROTEIN KINASE 14 
   Pattern 3gcs_2                 Query structure     RMSD=  1.25 A  No. of residues =   3
   ------- -------                --------------- 
    A  38    VAL       matches     A 228    VAL  
    A  51    ALA       matches     A 260    ALA  
    A 106    THR       matches     A 261    THR  
  TRANSFORM   -0.4452  0.7242 -0.5265  0.6274  0.6719  0.3937 -0.6389  0.1550  0.7535     6.219     2.412    -5.616  
 
 Match found in 5mxb_3       CLASS 10 PLANT PATHOGENESIS-RELATED 
   Pattern 5mxb_3                 Query structure     RMSD=  1.25 A  No. of residues =   3
   ------- -------                --------------- 
    A  22    LEU       matches     A 279    LEU  
    A  23    VAL       matches     A 245    VAL  
    A  80    TYR       matches     A 246    TYR  
  TRANSFORM   -0.5552  0.2812 -0.7827  0.7132  0.6450 -0.2742 -0.4278  0.7105  0.5587    70.418   -17.066    14.689  
 
 Match found in 3u5k_1       BROMODOMAIN-CONTAINING PROTEIN 4 (3U
   Pattern 3u5k_1                 Query structure     RMSD=  1.25 A  No. of residues =   3
   ------- -------                --------------- 
    A  87    VAL       matches     A 359    VAL  
    A  92    LEU       matches     A 330    LEU  
    A  94    LEU       matches     A 357    LEU  
  TRANSFORM   -0.8929  0.2475  0.3761 -0.3046 -0.9472 -0.1001 -0.3315  0.2039 -0.9211    16.632    -5.915    30.234  
 
 Match found in 1dz8_2       CYTOCHROME P450-CAM (1DZ8_A_CAMA503_
   Pattern 1dz8_2                 Query structure     RMSD=  1.25 A  No. of residues =   3
   ------- -------                --------------- 
    A 244    LEU       matches     A 279    LEU  
    A 247    VAL       matches     A 300    VAL  
    A 248    GLY       matches     A 283    GLY  
  TRANSFORM    0.0449  0.2062 -0.9775  0.5454 -0.8248 -0.1490  0.8370  0.5264  0.1496    63.476    53.377    39.326  
 
 Match found in 1w76_2       ACETYLCHOLINESTERASE (1W76_A_GNTA153
   Pattern 1w76_2                 Query structure     RMSD=  1.26 A  No. of residues =   3
   ------- -------                --------------- 
    A 199    GLU       matches     A 268    GLU  
    A 200    SER       matches     A 288    SER  
    A 440    HIS       matches     A 290    HIS  
  TRANSFORM    0.7311 -0.1217 -0.6714 -0.6447 -0.4455 -0.6212  0.2235 -0.8870  0.4041    68.658    -3.716    24.654  
 
 Match found in 3u5k_1       BROMODOMAIN-CONTAINING PROTEIN 4 (3U
   Pattern 3u5k_1                 Query structure     RMSD=  1.26 A  No. of residues =   3
   ------- -------                --------------- 
    A  87    VAL       matches     A 359    VAL  
    A  92    LEU       matches     A 368    LEU  
    A  94    LEU       matches     A 364    LEU  
  TRANSFORM   -0.5455 -0.7622  0.3486  0.3480  0.1724  0.9215  0.7625 -0.6240 -0.1712    -2.170    55.486    22.551  
 
 Match found in 2w3a_2       DIHYDROFOLATE REDUCTASE (2W3A_A_TOPA
   Pattern 2w3a_2                 Query structure     RMSD=  1.26 A  No. of residues =   3
   ------- -------                --------------- 
    A  56    THR       matches     A 275    THR  
    A  60    ILE       matches     A 273    ILE  
    A  61    PRO       matches     A 278    PRO  
  TRANSFORM   -0.9023  0.4016 -0.1567 -0.0045  0.3549  0.9349 -0.4311 -0.8443  0.3184    10.387    25.772     3.958  
 
 Match found in 1aq7_2       TRYPSIN;AERUGINOSIN 98-B (1AQ7_B_AG2
   Pattern 1aq7_2                 Query structure     RMSD=  1.26 A  No. of residues =   3
   ------- -------                --------------- 
    A 192    GLN       matches     A 322    GLN  
    A 195    SER       matches     A 284    SER  
    A 213    VAL       matches     A 299    VAL  
  TRANSFORM    0.0040 -0.3364 -0.9417  0.8929  0.4253 -0.1482 -0.4503  0.8402 -0.3021    33.806    68.246    46.288  
 
 Match found in 4pev_4       MEMBRANE LIPOPROTEIN FAMILY PROTEIN 
   Pattern 4pev_4                 Query structure     RMSD=  1.26 A  No. of residues =   3
   ------- -------                --------------- 
    A 222    PRO       matches     A 329    PRO  
    A 223    LEU       matches     A 330    LEU  
    A 284    HIS       matches     A 342    HIS  
  TRANSFORM   -0.8263  0.1149  0.5514 -0.4842 -0.6451 -0.5911 -0.2878  0.7554 -0.5887   -35.029    -3.752   -48.758  
 
 Match found in 3czh_3       CYTOCHROME P450 2R1 (3CZH_A_D2VA602_
   Pattern 3czh_3                 Query structure     RMSD=  1.27 A  No. of residues =   3
   ------- -------                --------------- 
    A 257    LEU       matches     A 292    LEU  
    A 306    GLU       matches     A 229    GLU  
    A 309    ILE       matches     A 227    ILE  
  TRANSFORM    0.2067 -0.7432 -0.6363 -0.9698 -0.0696 -0.2338 -0.1295 -0.6654  0.7352    -7.220   -10.134    40.933  
 
 Match found in 3sxr_3       CYTOPLASMIC TYROSINE-PROTEIN KINASE 
   Pattern 3sxr_3                 Query structure     RMSD=  1.28 A  No. of residues =   3
   ------- -------                --------------- 
    A 423    LEU       matches     A 327    LEU  
    A 431    VAL       matches     A 239    VAL  
    A 443    ALA       matches     A 231    ALA  
  TRANSFORM    0.0484  0.9383  0.3424 -0.2986 -0.3135  0.9014 -0.9532  0.1459 -0.2650    -1.447    32.554   -39.362  
 
 Match found in 4oqr_2       CYP105AS1 (4OQR_A_2UOA502_1)        
   Pattern 4oqr_2                 Query structure     RMSD=  1.28 A  No. of residues =   3
   ------- -------                --------------- 
    A 239    VAL       matches     A 267    VAL  
    A 240    ALA       matches     A 264    ALA  
    A 244    THR       matches     A 261    THR  
  TRANSFORM   -0.3309  0.8024 -0.4966  0.0187  0.5317  0.8467 -0.9435 -0.2709  0.1910   -11.533    96.016    14.921  
 
 Match found in 4z90_1       GAMMA-AMINOBUTYRIC-ACID RECEPTOR SUB
   Pattern 4z90_1                 Query structure     RMSD=  1.28 A  No. of residues =   3
   ------- -------                --------------- 
    C 240    LEU       matches     A 331    LEU  
    C 244    ALA       matches     A 316    ALA  
    D 240    LEU       matches     A 313    LEU  
  TRANSFORM   -0.1958  0.2665 -0.9437 -0.8360 -0.5484  0.0186  0.5126 -0.7926 -0.3302   -12.966    59.849    18.742  
 
 Match found in 2vcv_6       GLUTATHIONE S-TRANSFERASE A3 (2VCV_L
   Pattern 2vcv_6                 Query structure     RMSD=  1.28 A  No. of residues =   3
   ------- -------                --------------- 
    L 110    PRO       matches     A 329    PRO  
    L 208    ALA       matches     A 333    ALA  
    L 213    LEU       matches     A 331    LEU  
  TRANSFORM   -0.5185 -0.7298 -0.4456 -0.2340  0.6223 -0.7470 -0.8224  0.2830  0.4934   -29.537     1.818    -1.566  
 
 Match found in 4mkc_1       ALK TYROSINE KINASE RECEPTOR (4MKC_A
   Pattern 4mkc_1                 Query structure     RMSD=  1.28 A  No. of residues =   3
   ------- -------                --------------- 
    A1148    ALA       matches     A 328    ALA  
    A1196    LEU       matches     A 327    LEU  
    A1198    LEU       matches     A 357    LEU  
  TRANSFORM    0.1363 -0.9040  0.4053  0.9133  0.2732  0.3021  0.3838 -0.3290 -0.8628     0.883     4.400    -6.643  
 
 Match found in 4lzr_2       BROMODOMAIN-CONTAINING PROTEIN 4 (4L
   Pattern 4lzr_2                 Query structure     RMSD=  1.28 A  No. of residues =   3
   ------- -------                --------------- 
    A  87    VAL       matches     A 359    VAL  
    A  92    LEU       matches     A 368    LEU  
    A  94    LEU       matches     A 364    LEU  
  TRANSFORM   -0.8409  0.0741 -0.5361  0.3531 -0.6755 -0.6473  0.4101  0.7336 -0.5419     6.973   -11.336    22.971  
 
 Match found in 4xi3_3       ESTROGEN RECEPTOR (4XI3_A_29SA601_2)
   Pattern 4xi3_3                 Query structure     RMSD=  1.29 A  No. of residues =   3
   ------- -------                --------------- 
    A 346    LEU       matches     A 373    LEU  
    A 424    ILE       matches     A 341    ILE  
    A 428    LEU       matches     A 344    LEU  
  TRANSFORM    0.0022 -0.5120  0.8590  0.0187 -0.8588 -0.5119 -0.9998 -0.0172 -0.0077   -37.627    17.700   -11.180  
 
 Match found in 5vop_3       5-METHYLTETRAHYDROFOLATE HOMOCYSTEIN
   Pattern 5vop_3                 Query structure     RMSD=  1.29 A  No. of residues =   3
   ------- -------                --------------- 
    A 490    VAL       matches     A 240    VAL  
    A 492    LEU       matches     A 326    LEU  
    A 568    VAL       matches     A 299    VAL  
  TRANSFORM    0.2542  0.7860 -0.5636 -0.9486  0.3161  0.0130 -0.1883 -0.5313 -0.8260    -5.692  -145.097     5.389  
 
 Match found in 4qw3_1       PROTEASOME SUBUNIT BETA TYPE-5;PROTE
   Pattern 4qw3_1                 Query structure     RMSD=  1.29 A  No. of residues =   3
   ------- -------                --------------- 
    K  47    GLY       matches     A 252    GLY  
    K  48    GLY       matches     A 255    GLY  
    K  49    ALA       matches     A 254    ALA  
  TRANSFORM    0.9399 -0.3414  0.0033  0.1595  0.4304 -0.8884 -0.3019 -0.8355 -0.4590   184.183   167.365    -3.440  
 
 Match found in 5i75_1       SODIUM-DEPENDENT SEROTONIN TRANSPORT
   Pattern 5i75_1                 Query structure     RMSD=  1.29 A  No. of residues =   3
   ------- -------                --------------- 
    A 172    ILE       matches     A 273    ILE  
    A 173    ALA       matches     A 274    ALA  
    A 175    TYR       matches     A 272    TYR  
  TRANSFORM    0.4550 -0.8831 -0.1145  0.0899  0.1734 -0.9807 -0.8859 -0.4360 -0.1583    12.864    86.708    14.355  
 
 Match found in 4z90_2       GAMMA-AMINOBUTYRIC-ACID RECEPTOR SUB
   Pattern 4z90_2                 Query structure     RMSD=  1.29 A  No. of residues =   3
   ------- -------                --------------- 
    A 240    LEU       matches     A 331    LEU  
    A 244    ALA       matches     A 316    ALA  
    B 240    LEU       matches     A 313    LEU  
  TRANSFORM    0.1325  0.9101 -0.3926  0.8695 -0.2969 -0.3948  0.4758  0.2891  0.8307    77.342    -8.105    21.067  
 
 Match found in 4v01_3       FIBROBLAST GROWTH FACTOR RECEPTOR 1 
   Pattern 4v01_3                 Query structure     RMSD=  1.29 A  No. of residues =   3
   ------- -------                --------------- 
    A 512    ALA       matches     A 358    ALA  
    A 561    VAL       matches     A 359    VAL  
    A 564    ALA       matches     A 328    ALA  
  TRANSFORM   -0.9319  0.1523  0.3293  0.1152  0.9849 -0.1295  0.3441  0.0828  0.9353   -18.393     8.591    32.087  
 
 Match found in 2o4l_7       PROTEASE;PROTEASE (2O4L_A_TPVA403_2)
   Pattern 2o4l_7                 Query structure     RMSD=  1.29 A  No. of residues =   3
   ------- -------                --------------- 
    B  47    ILE       matches     A 335    ILE  
    B  49    GLY       matches     A 252    GLY  
    B  50    VAL       matches     A 253    VAL  
  TRANSFORM   -0.0092 -0.7874  0.6164 -0.2896 -0.5879 -0.7553 -0.9571  0.1854  0.2226     4.062     6.705    48.466  
 
 Match found in 5q1s_1       DNA CROSS-LINK REPAIR 1A PROTEIN (5Q
   Pattern 5q1s_1                 Query structure     RMSD=  1.30 A  No. of residues =   3
   ------- -------                --------------- 
    A1004    VAL       matches     A 369    VAL  
    A1008    LYS       matches     A 367    LYS  
    A1012    ILE       matches     A 222    ILE  
  TRANSFORM   -0.9396  0.3166  0.1296 -0.3347 -0.9292 -0.1568 -0.0708  0.1908 -0.9791    46.402    -5.632    35.211  
 
 Match found in 2a1n_1       CYTOCHROME P450-CAM (2A1N_A_CAMA1422
   Pattern 2a1n_1                 Query structure     RMSD=  1.30 A  No. of residues =   3
   ------- -------                --------------- 
    A 244    LEU       matches     A 279    LEU  
    A 247    VAL       matches     A 300    VAL  
    A 248    GLY       matches     A 283    GLY  
  TRANSFORM    0.8280  0.5369 -0.1614  0.0325 -0.3334 -0.9422  0.5597 -0.7750  0.2935    15.565    20.893    34.335  
 
 Match found in 3nu5_3       PROTEASE;PROTEASE (3NU5_B_478B401_1)
   Pattern 3nu5_3                 Query structure     RMSD=  1.30 A  No. of residues =   3
   ------- -------                --------------- 
    A  47    ILE       matches     A 335    ILE  
    A  49    GLY       matches     A 337    GLY  
    A  50    VAL       matches     A 304    VAL  
  TRANSFORM   -0.7273  0.5730 -0.3777  0.5219  0.1044 -0.8466  0.4457  0.8129  0.3750    19.752    28.189    72.630  
 
 Match found in 5mm4_2       TUBULIN BETA CHAIN (5MM4_B_TA1B501_1
   Pattern 5mm4_2                 Query structure     RMSD=  1.31 A  No. of residues =   3
   ------- -------                --------------- 
    B  27    GLU       matches     A 308    GLU  
    B 360    PRO       matches     A 302    PRO  
    B 371    LEU       matches     A 313    LEU  
  TRANSFORM   -0.9627 -0.0277 -0.2691 -0.1255 -0.8356  0.5348  0.2397 -0.5486 -0.8010    24.023     4.156    63.268  
 
 Match found in 3lw5_1       PHOTOSYSTEM I P700 CHLOROPHYLL A APO
   Pattern 3lw5_1                 Query structure     RMSD=  1.31 A  No. of residues =   3
   ------- -------                --------------- 
    A 691    MET       matches     A 375    MET  
    A 692    PHE       matches     A 372    PHE  
    A 695    SER       matches     A 371    SER  

************************************************* user.SUMS ********************************************************
   3uvv_1       THYROID HORMONE RECEPTOR ALPHA (3UVV    :        1.18  <
   2cbr_2       PROTEIN (CRABP-I) (2CBR_A_A80A201_1)    :        1.48  <
   1fiq_1       XANTHINE OXIDASE (1FIQ_C_SALC1335_1)    :        0.47  
   1eup_2       CYTOCHROME P450ERYF (1EUP_A_ASDA451_    :        0.56  
   4qw3_1       PROTEASOME SUBUNIT BETA TYPE-5;PROTE    :        0.56  
   4qd3_3       PEPTIDYL-TRNA HYDROLASE (4QD3_A_5AEA    :        0.65  
   3czv_2       CARBONIC ANHYDRASE 13;CARBONIC ANHYD    :        0.68  
   4qw3_1       PROTEASOME SUBUNIT BETA TYPE-5;PROTE    :        0.68  
   5ien_5       CDL2.2 (5IEN_A_VDYA201_2)               :        0.70  
   3kp5_2       TRANSCRIPTIONAL REGULATOR TCAR (3KP5    :        0.71  
   3bog_1       6.5 KDA GLYCINE-RICH ANTIFREEZE PROT    :        0.73  
   3bog_1       6.5 KDA GLYCINE-RICH ANTIFREEZE PROT    :        0.74  
   4qw3_1       PROTEASOME SUBUNIT BETA TYPE-5;PROTE    :        0.74  
   1usq_1       DR HEMAGGLUTININ STRUCTURAL SUBUNIT     :        0.75  
   3bog_1       6.5 KDA GLYCINE-RICH ANTIFREEZE PROT    :        0.76  
   2jkl_1       DR HEMAGGLUTININ STRUCTURAL SUBUNIT     :        0.77  
   3sxr_3       CYTOPLASMIC TYROSINE-PROTEIN KINASE     :        0.77  
   4z90_2       GAMMA-AMINOBUTYRIC-ACID RECEPTOR SUB    :        0.77  
   3ztv_1       NAD NUCLEOTIDASE (3ZTV_A_ADNA1600_1)    :        0.78  
   3bog_1       6.5 KDA GLYCINE-RICH ANTIFREEZE PROT    :        0.79  
   1epb_4       EPIDIDYMAL RETINOIC ACID-BINDING PRO    :        0.80  
   4z91_2       GAMMA-AMINOBUTYRIC-ACID RECEPTOR SUB    :        0.81  
   2zlc_1       VITAMIN D3 RECEPTOR (2ZLC_A_VDXA500_    :        0.81  
   4z91_1       GAMMA-AMINOBUTYRIC-ACID RECEPTOR SUB    :        0.81  
   3tbg_5       CYTOCHROME P450 2D6 (3TBG_B_RTZB2_1)    :        0.82  
   5mvm_1       PROTON-GATED ION CHANNEL;PROTON-GATE    :        0.82  
   3vt7_1       VITAMIN D3 RECEPTOR (3VT7_A_VDXA500_    :        0.83  
   1t86_2       CYTOCHROME P450-CAM (1T86_A_CAMA1422    :        0.83  
   4qd3_3       PEPTIDYL-TRNA HYDROLASE (4QD3_A_5AEA    :        0.83  
   4an2_3       DUAL SPECIFICITY MITOGEN-ACTIVATED P    :        0.84  
   1hwi_6       HMG-COA REDUCTASE;HMG-COA REDUCTASE     :        0.85  
   3bog_1       6.5 KDA GLYCINE-RICH ANTIFREEZE PROT    :        0.85  
   1rk3_3       VITAMIN D3 RECEPTOR (1RK3_A_VDXA500_    :        0.85  
   5e4d_1       HYDROXYNITRILE LYASE (5E4D_A_BEZA201    :        0.85  
   2hc4_2       VITAMIN D RECEPTOR (2HC4_A_VDXA525_1    :        0.85  
   4z90_1       GAMMA-AMINOBUTYRIC-ACID RECEPTOR SUB    :        0.86  
   3oxw_2       HIV-1 PROTEASE;HIV-1 PROTEASE (3OXW_    :        0.86  
   3gcs_2       MITOGEN-ACTIVATED PROTEIN KINASE 14     :        0.87  
   3bog_1       6.5 KDA GLYCINE-RICH ANTIFREEZE PROT    :        0.87  
   1gxs_2       P-(S)-HYDROXYMANDELONITRILE LYASE CH    :        0.87  
   3bog_1       6.5 KDA GLYCINE-RICH ANTIFREEZE PROT    :        0.88  
   3ekp_2       PROTEASE;PROTEASE (3EKP_B_478B200_1)    :        0.88  
   3b6h_1       PROSTACYCLIN SYNTHASE (3B6H_A_MXDA55    :        0.88  
   4mxo_1       PROTO-ONCOGENE TYROSINE-PROTEIN KINA    :        0.89  
   3g8i_5       PEROXISOME PROLIFERATOR-ACTIVATED RE    :        0.89  
   2h79_1       THRA PROTEIN (2H79_A_T3A1_1)            :        0.89  
   3bog_1       6.5 KDA GLYCINE-RICH ANTIFREEZE PROT    :        0.90  
   3aia_1       UPF0217 PROTEIN MJ1640 (3AIA_A_SAMA2    :        0.90  
   5jh7_5       TUBULIN ALPHA-1B CHAIN;TUBULIN BETA-    :        0.90  
   2vdv_2       TRNA (GUANINE-N(7)-)-METHYLTRANSFERA    :        0.92  
   4zau_1       EPIDERMAL GROWTH FACTOR RECEPTOR (4Z    :        0.92  
   6aji_3       DRUG EXPORTERS OF THE RND SUPERFAMIL    :        0.92  
   4z7f_3       FOLATE ECF TRANSPORTER (4Z7F_A_FOLA2    :        0.93  
   1j8u_2       PHENYLALANINE-4-HYDROXYLASE (1J8U_A_    :        0.93  
   4jd6_2       ENHANCED INTRACELLULAR SURVIVAL PROT    :        0.93  
   4oqr_3       CYP105AS1 (4OQR_A_2UOA502_1)            :        0.93  
   3ogp_4       FIV PROTEASE;FIV PROTEASE (3OGP_A_01    :        0.93  
   1ya4_4       CES1 PROTEIN (1YA4_B_CTXB2_1)           :        0.93  
   2vcv_6       GLUTATHIONE S-TRANSFERASE A3 (2VCV_L    :        0.94  
   4dqh_4       WILD-TYPE HIV-1 PROTEASE DIMER (4DQH    :        0.95  
   3bog_1       6.5 KDA GLYCINE-RICH ANTIFREEZE PROT    :        0.95  
   4z91_2       GAMMA-AMINOBUTYRIC-ACID RECEPTOR SUB    :        0.96  
   3bog_1       6.5 KDA GLYCINE-RICH ANTIFREEZE PROT    :        0.96  
   2ivu_4       PROTO-ONCOGENE TYROSINE-PROTEIN KINA    :        0.96  
   4dqb_6       ASPARTYL PROTEASE (4DQB_B_017B101_2)    :        0.96  
   2vcv_6       GLUTATHIONE S-TRANSFERASE A3 (2VCV_L    :        0.96  
   4kya_1       BIFUNCTIONAL DIHYDROFOLATE REDUCTASE    :        0.97  
   4r38_5       BLUE-LIGHT-ACTIVATED HISTIDINE KINAS    :        0.98  
   5mvm_1       PROTON-GATED ION CHANNEL;PROTON-GATE    :        0.98  
   2hc4_2       VITAMIN D RECEPTOR (2HC4_A_VDXA525_1    :        0.98  
   4z91_1       GAMMA-AMINOBUTYRIC-ACID RECEPTOR SUB    :        0.98  
   5p9i_2       TYROSINE-PROTEIN KINASE BTK (5P9I_A_    :        0.98  
   3gp0_1       MITOGEN-ACTIVATED PROTEIN KINASE 11     :        0.99  
   4z90_2       GAMMA-AMINOBUTYRIC-ACID RECEPTOR SUB    :        0.99  
   3o9m_1       CHOLINESTERASE (3O9M_A_BEZA999_0)       :        0.99  
   1rk3_3       VITAMIN D3 RECEPTOR (1RK3_A_VDXA500_    :        0.99  
   3k54_3       TYROSINE-PROTEIN KINASE BTK (3K54_A_    :        1.01  
   5x7z_1       UNCHARACTERIZED HTH-TYPE TRANSCRIPTI    :        1.01  
   4u5j_1       PROTO-ONCOGENE TYROSINE-PROTEIN KINA    :        1.01  
   1eiz_3       FTSJ (1EIZ_A_SAMA301_0)                 :        1.01  
   4jec_7       HIV-1 PROTEASE (4JEC_B_478B401_3)       :        1.01  
   4mxx_3       PROTO-ONCOGENE TYROSINE-PROTEIN KINA    :        1.01  
   4pm9_3       BETA-LACTAMASE CTX-M-14 (4PM9_A_CE3A    :        1.01  
   3vt7_1       VITAMIN D3 RECEPTOR (3VT7_A_VDXA500_    :        1.02  
   4qw3_1       PROTEASOME SUBUNIT BETA TYPE-5;PROTE    :        1.02  
   2zuj_1       CAMPHOR 5-MONOOXYGENASE (2ZUJ_A_CAMA    :        1.02  
   4qkn_2       ALPHA-KETOGLUTARATE-DEPENDENT DIOXYG    :        1.02  
   4ogr_2       CYCLIN-DEPENDENT KINASE 9 (4OGR_A_AD    :        1.02  
   4z90_1       GAMMA-AMINOBUTYRIC-ACID RECEPTOR SUB    :        1.02  
   4r38_3       BLUE-LIGHT-ACTIVATED HISTIDINE KINAS    :        1.03  
   2zlc_1       VITAMIN D3 RECEPTOR (2ZLC_A_VDXA500_    :        1.03  
   2f8g_6       POL POLYPROTEIN (2F8G_B_017B401_2)      :        1.03  
   3u5k_1       BROMODOMAIN-CONTAINING PROTEIN 4 (3U    :        1.04  
   3g8i_5       PEROXISOME PROLIFERATOR-ACTIVATED RE    :        1.04  
   4qw3_1       PROTEASOME SUBUNIT BETA TYPE-5;PROTE    :        1.04  
   5yvn_1       GLUTATHIONE S-TRANSFERASE OMEGA-1 (5    :        1.04  
   1z2b_2       TUBULIN BETA CHAIN;TUBULIN ALPHA CHA    :        1.04  
   1d1g_3       DIHYDROFOLATE REDUCTASE (1D1G_A_MTXA    :        1.05  
   1ej0_1       FTSJ (1EJ0_A_SAMA301_0)                 :        1.05  
   2j2p_4       FICOLIN-2;FICOLIN-2 (2J2P_C_SC2C1289    :        1.05  
   5gs4_5       ESTROGEN RECEPTOR (5GS4_A_ESTA603_2)    :        1.06  
   2vcv_1       GLUTATHIONE S-TRANSFERASE A3 (2VCV_A    :        1.06  
   1zz1_5       HISTONE DEACETYLASE-LIKE AMIDOHYDROL    :        1.07  
   2pgr_4       ADENOSINE DEAMINASE (2PGR_A_DCFA501_    :        1.07  
   5v02_2       CALMODULIN-1;SMALL CONDUCTANCE CALCI    :        1.07  
   3r9t_1       ECHA1_1 (3R9T_A_BEZA264_0)              :        1.07  
   2m9p_0       SERINE PROTEASE INHIBITOR;SERINE PRO    :        1.07  
   2qo5_2       LIVER-BASIC FATTY ACID BINDING PROTE    :        1.08  
   4pm9_3       BETA-LACTAMASE CTX-M-14 (4PM9_A_CE3A    :        1.08  
   2vdv_2       TRNA (GUANINE-N(7)-)-METHYLTRANSFERA    :        1.08  
   4xnx_3       TRANSPORTER (4XNX_A_41XA707_1)          :        1.08  
   2ljc_1       M2 PROTEIN, BM2 PROTEIN CHIMERA;M2 P    :        1.08  
   4lzr_2       BROMODOMAIN-CONTAINING PROTEIN 4 (4L    :        1.09  
   3u5k_1       BROMODOMAIN-CONTAINING PROTEIN 4 (3U    :        1.09  
   3jb1_2       STRUCTURAL PROTEIN VP3 (3JB1_A_SAMA1    :        1.09  
   2vcv_6       GLUTATHIONE S-TRANSFERASE A3 (2VCV_L    :        1.10  
   4xey_2       TYROSINE-PROTEIN KINASE ABL1 (4XEY_A    :        1.10  
   2o4l_3       PROTEASE (2O4L_A_TPVA403_1)             :        1.10  
   4r38_5       BLUE-LIGHT-ACTIVATED HISTIDINE KINAS    :        1.10  
   3mze_2       D-ALANYL-D-ALANINE CARBOXYPEPTIDASE     :        1.10  
   4qw3_1       PROTEASOME SUBUNIT BETA TYPE-5;PROTE    :        1.11  
   5nd3_1       TUBULIN BETA-2B CHAIN (5ND3_B_TA1B60    :        1.11  
   2qxs_2       ESTROGEN RECEPTOR (2QXS_A_RALA600_1)    :        1.12  
   5i75_1       SODIUM-DEPENDENT SEROTONIN TRANSPORT    :        1.12  
   4lzr_2       BROMODOMAIN-CONTAINING PROTEIN 4 (4L    :        1.12  
   1aeg_2       CYTOCHROME C PEROXIDASE (1AEG_A_4APA    :        1.12  
   6bkl_3       MATRIX PROTEIN 2 (6BKL_F_RIMF101_0)     :        1.13  
   3nu5_3       PROTEASE;PROTEASE (3NU5_B_478B401_1)    :        1.13  
   4qw3_1       PROTEASOME SUBUNIT BETA TYPE-5;PROTE    :        1.13  
   6bkl_5       MATRIX PROTEIN 2 (6BKL_F_RIMF101_0)     :        1.13  
   4iom_2       FORMATE--TETRAHYDROFOLATE LIGASE (4I    :        1.13  
   4v01_3       FIBROBLAST GROWTH FACTOR RECEPTOR 1     :        1.13  
   4bjc_1       TANKYRASE-2 (4BJC_A_RPBA2162_1)         :        1.13  
   3sxr_3       CYTOPLASMIC TYROSINE-PROTEIN KINASE     :        1.13  
   2o4l_3       PROTEASE (2O4L_A_TPVA403_1)             :        1.14  
   3jb1_2       STRUCTURAL PROTEIN VP3 (3JB1_A_SAMA1    :        1.14  
   3oxw_5       HIV-1 PROTEASE (3OXW_B_017B200_2)       :        1.14  
   3g0e_3       MAST/STEM CELL GROWTH FACTOR RECEPTO    :        1.15  
   3wxo_2       CATALASE-PEROXIDASE (3WXO_A_NIZA802_    :        1.15  
   5vop_3       5-METHYLTETRAHYDROFOLATE HOMOCYSTEIN    :        1.15  
   5mxb_3       CLASS 10 PLANT PATHOGENESIS-RELATED     :        1.15  
   3nu5_6       PROTEASE (3NU5_B_478B401_2)             :        1.16  
   4mxo_1       PROTO-ONCOGENE TYROSINE-PROTEIN KINA    :        1.16  
   2qo5_2       LIVER-BASIC FATTY ACID BINDING PROTE    :        1.18  
   1eiz_4       FTSJ (1EIZ_A_SAMA301_1)                 :        1.18  
   4p6x_6       GLUCOCORTICOID RECEPTOR (4P6X_E_HCYE    :        1.18  
   5jq7_2       ENVELOPE GLYCOPROTEIN 1,ENVELOPE GLY    :        1.18  
   6ay4_2       CYP51, STEROL 14ALPHA-DEMETHYLASE (6    :        1.18  
   4z90_1       GAMMA-AMINOBUTYRIC-ACID RECEPTOR SUB    :        1.19  
   4qd3_1       PEPTIDYL-TRNA HYDROLASE (4QD3_A_5AEA    :        1.19  
   3lb3_1       DEHALOPEROXIDASE A (3LB3_A_4CHA191_0    :        1.19  
   1eup_2       CYTOCHROME P450ERYF (1EUP_A_ASDA451_    :        1.20  
   4z90_2       GAMMA-AMINOBUTYRIC-ACID RECEPTOR SUB    :        1.20  
   2ij7_2       CYTOCHROME P450 121 (2IJ7_D_TPFD2473    :        1.20  
   5ljc_3       RETINOL-BINDING PROTEIN 1 (5LJC_A_RT    :        1.20  
   3czh_3       CYTOCHROME P450 2R1 (3CZH_A_D2VA602_    :        1.20  
   5gtr_1       ESTROGEN RECEPTOR (5GTR_A_ESTA601_1)    :        1.21  
   3nu5_3       PROTEASE;PROTEASE (3NU5_B_478B401_1)    :        1.21  
   2qo5_2       LIVER-BASIC FATTY ACID BINDING PROTE    :        1.21  
   4mxo_1       PROTO-ONCOGENE TYROSINE-PROTEIN KINA    :        1.21  
   4ok1_4       ANDROGEN RECEPTOR (4OK1_A_198A1001_2    :        1.22  
   4z91_2       GAMMA-AMINOBUTYRIC-ACID RECEPTOR SUB    :        1.22  
   3g8i_5       PEROXISOME PROLIFERATOR-ACTIVATED RE    :        1.22  
   5q1s_1       DNA CROSS-LINK REPAIR 1A PROTEIN (5Q    :        1.23  
   5x7z_1       UNCHARACTERIZED HTH-TYPE TRANSCRIPTI    :        1.23  
   4r38_5       BLUE-LIGHT-ACTIVATED HISTIDINE KINAS    :        1.23  
   1ej0_4       FTSJ (1EJ0_A_SAMA301_1)                 :        1.23  
   4z91_1       GAMMA-AMINOBUTYRIC-ACID RECEPTOR SUB    :        1.23  
   4rs0_2       PROSTAGLANDIN G/H SYNTHASE 2 (4RS0_A    :        1.24  
   4mkc_1       ALK TYROSINE KINASE RECEPTOR (4MKC_A    :        1.24  
   5x7z_1       UNCHARACTERIZED HTH-TYPE TRANSCRIPTI    :        1.24  
   2pgr_4       ADENOSINE DEAMINASE (2PGR_A_DCFA501_    :        1.24  
   4a6n_2       TETX2 PROTEIN (4A6N_A_T1CA392_1)        :        1.24  
   4m2v_3       CARBONIC ANHYDRASE 2 (4M2V_A_BZ1A302    :        1.24  
   1aq7_2       TRYPSIN;AERUGINOSIN 98-B (1AQ7_B_AG2    :        1.25  
   4qrc_6       FIBROBLAST GROWTH FACTOR RECEPTOR 4     :        1.25  
   3cyx_3       HIV-1 PROTEASE (3CYX_A_ROCA201_1)       :        1.25  
   4rs0_2       PROSTAGLANDIN G/H SYNTHASE 2 (4RS0_A    :        1.25  
   4mkc_1       ALK TYROSINE KINASE RECEPTOR (4MKC_A    :        1.26  
   6aji_3       DRUG EXPORTERS OF THE RND SUPERFAMIL    :        1.26  
   5xxi_3       CYTOCHROME P450 2C9 (5XXI_A_LSNA501_    :        1.26  
   5mvm_1       PROTON-GATED ION CHANNEL;PROTON-GATE    :        1.26  
   6aji_3       DRUG EXPORTERS OF THE RND SUPERFAMIL    :        1.26  
   2zuj_1       CAMPHOR 5-MONOOXYGENASE (2ZUJ_A_CAMA    :        1.26  
   3osh_1       PHOSPHOLIPASE A2 ISOFORM 3 (3OSH_A_O    :        1.26  
   3sxr_3       CYTOPLASMIC TYROSINE-PROTEIN KINASE     :        1.26  
   2g78_3       CELLULAR RETINOIC ACID-BINDING PROTE    :        1.26  
   2vh3_1       RANASMURFIN (2VH3_A_DAHA2_1)            :        1.27  
   5o96_11      RIBOSOMAL RNA SMALL SUBUNIT METHYLTR    :        1.27  
   4lzr_2       BROMODOMAIN-CONTAINING PROTEIN 4 (4L    :        1.27  
   5ybb_3       TYPE I RESTRICTION-MODIFICATION SYST    :        1.28  
   3g8i_5       PEROXISOME PROLIFERATOR-ACTIVATED RE    :        1.28  
   3oxw_2       HIV-1 PROTEASE;HIV-1 PROTEASE (3OXW_    :        1.28  
   3u5k_1       BROMODOMAIN-CONTAINING PROTEIN 4 (3U    :        1.28  
   4c9k_2       CYTOCHROME P450 (4C9K_A_CAMA424_0)      :        1.28  
   2j2p_4       FICOLIN-2;FICOLIN-2 (2J2P_C_SC2C1289    :        1.28  
   4odo_2       PEPTIDYL-PROLYL CIS-TRANS ISOMERASE     :        1.29  
   1mx1_6       LIVER CARBOXYLESTERASE I (1MX1_E_THA    :        1.29  
   5gs4_5       ESTROGEN RECEPTOR (5GS4_A_ESTA603_2)    :        1.29  
   2o4l_7       PROTEASE;PROTEASE (2O4L_A_TPVA403_2)    :        1.29  
   4mkc_1       ALK TYROSINE KINASE RECEPTOR (4MKC_A    :        1.29  
   3g8i_5       PEROXISOME PROLIFERATOR-ACTIVATED RE    :        1.30  

************************************************* user.SUML ********************************************************
   3uvv_1       THYROID HORMONE RECEPTOR ALPHA (3UVV    :        1.19  <
   4v01_3       FIBROBLAST GROWTH FACTOR RECEPTOR 1     :        0.46  
   2xat_0       XENOBIOTIC ACETYLTRANSFERASE (2XAT_A    :        0.64  
   1a29_2       CALMODULIN (1A29_A_TFPA153_1)           :        0.71  
   3r9t_1       ECHA1_1 (3R9T_A_BEZA264_0)              :        0.72  
   4qw3_1       PROTEASOME SUBUNIT BETA TYPE-5;PROTE    :        0.75  
   3bog_1       6.5 KDA GLYCINE-RICH ANTIFREEZE PROT    :        0.75  
   4a7a_2       AMINE OXIDASE [FLAVIN-CONTAINING] B     :        0.76  
   4xnx_3       TRANSPORTER (4XNX_A_41XA707_1)          :        0.77  
   2vh3_1       RANASMURFIN (2VH3_A_DAHA2_1)            :        0.79  
   4pm9_3       BETA-LACTAMASE CTX-M-14 (4PM9_A_CE3A    :        0.79  
   1lin_1       CALMODULIN (1LIN_A_TFPA153_1)           :        0.80  
   3bog_1       6.5 KDA GLYCINE-RICH ANTIFREEZE PROT    :        0.80  
   4mxx_3       PROTO-ONCOGENE TYROSINE-PROTEIN KINA    :        0.81  
   3bog_1       6.5 KDA GLYCINE-RICH ANTIFREEZE PROT    :        0.81  
   1eup_2       CYTOCHROME P450ERYF (1EUP_A_ASDA451_    :        0.82  
   4mkc_1       ALK TYROSINE KINASE RECEPTOR (4MKC_A    :        0.83  
   5gs4_5       ESTROGEN RECEPTOR (5GS4_A_ESTA603_2)    :        0.83  
   3g0e_3       MAST/STEM CELL GROWTH FACTOR RECEPTO    :        0.83  
   4qd3_1       PEPTIDYL-TRNA HYDROLASE (4QD3_A_5AEA    :        0.83  
   1epb_4       EPIDIDYMAL RETINOIC ACID-BINDING PRO    :        0.84  
   3g8i_5       PEROXISOME PROLIFERATOR-ACTIVATED RE    :        0.84  
   4qw3_1       PROTEASOME SUBUNIT BETA TYPE-5;PROTE    :        0.84  
   3k54_3       TYROSINE-PROTEIN KINASE BTK (3K54_A_    :        0.85  
   4qw3_1       PROTEASOME SUBUNIT BETA TYPE-5;PROTE    :        0.86  
   3bog_1       6.5 KDA GLYCINE-RICH ANTIFREEZE PROT    :        0.86  
   3bog_1       6.5 KDA GLYCINE-RICH ANTIFREEZE PROT    :        0.87  
   3bog_1       6.5 KDA GLYCINE-RICH ANTIFREEZE PROT    :        0.88  
   3bog_1       6.5 KDA GLYCINE-RICH ANTIFREEZE PROT    :        0.89  
   4z90_2       GAMMA-AMINOBUTYRIC-ACID RECEPTOR SUB    :        0.89  
   4z90_1       GAMMA-AMINOBUTYRIC-ACID RECEPTOR SUB    :        0.89  
   5mvm_1       PROTON-GATED ION CHANNEL;PROTON-GATE    :        0.89  
   4xey_2       TYROSINE-PROTEIN KINASE ABL1 (4XEY_A    :        0.89  
   6ay4_3       CYP51, STEROL 14ALPHA-DEMETHYLASE (6    :        0.91  
   4o0w_1       AURORA KINASE A (4O0W_A_ADNA501_1)      :        0.91  
   3czh_2       CYTOCHROME P450 2R1 (3CZH_A_D2VA602_    :        0.91  
   1ej0_1       FTSJ (1EJ0_A_SAMA301_0)                 :        0.91  
   4r38_5       BLUE-LIGHT-ACTIVATED HISTIDINE KINAS    :        0.92  
   4dm8_1       RETINOIC ACID RECEPTOR BETA (4DM8_A_    :        0.92  
   4z91_2       GAMMA-AMINOBUTYRIC-ACID RECEPTOR SUB    :        0.92  
   2ij7_2       CYTOCHROME P450 121 (2IJ7_D_TPFD2473    :        0.92  
   3bog_1       6.5 KDA GLYCINE-RICH ANTIFREEZE PROT    :        0.93  
   5yu9_3       EPIDERMAL GROWTH FACTOR RECEPTOR (5Y    :        0.93  
   5lvn_2       3-PHOSPHOINOSITIDE-DEPENDENT PROTEIN    :        0.93  
   4j14_1       CHOLESTEROL 24-HYDROXYLASE (4J14_A_X    :        0.94  
   6aji_3       DRUG EXPORTERS OF THE RND SUPERFAMIL    :        0.94  
   3bog_1       6.5 KDA GLYCINE-RICH ANTIFREEZE PROT    :        0.94  
   5mvm_1       PROTON-GATED ION CHANNEL;PROTON-GATE    :        0.94  
   6bkl_5       MATRIX PROTEIN 2 (6BKL_F_RIMF101_0)     :        0.94  
   1eiz_3       FTSJ (1EIZ_A_SAMA301_0)                 :        0.94  
   4r38_5       BLUE-LIGHT-ACTIVATED HISTIDINE KINAS    :        0.94  
   1mx1_6       LIVER CARBOXYLESTERASE I (1MX1_E_THA    :        0.95  
   4pm9_3       BETA-LACTAMASE CTX-M-14 (4PM9_A_CE3A    :        0.95  
   1eup_2       CYTOCHROME P450ERYF (1EUP_A_ASDA451_    :        0.95  
   6bkl_3       MATRIX PROTEIN 2 (6BKL_F_RIMF101_0)     :        0.95  
   4an2_3       DUAL SPECIFICITY MITOGEN-ACTIVATED P    :        0.95  
   5yu9_3       EPIDERMAL GROWTH FACTOR RECEPTOR (5Y    :        0.95  
   4zau_1       EPIDERMAL GROWTH FACTOR RECEPTOR (4Z    :        0.96  
   4m2v_3       CARBONIC ANHYDRASE 2 (4M2V_A_BZ1A302    :        0.97  
   3oxw_2       HIV-1 PROTEASE;HIV-1 PROTEASE (3OXW_    :        0.97  
   5x7z_1       UNCHARACTERIZED HTH-TYPE TRANSCRIPTI    :        0.97  
   3bog_1       6.5 KDA GLYCINE-RICH ANTIFREEZE PROT    :        0.97  
   4zau_1       EPIDERMAL GROWTH FACTOR RECEPTOR (4Z    :        0.98  
   6drz_3       5HT2B RECEPTOR, BRIL CHIMERA (6DRZ_A    :        0.98  
   4o0w_1       AURORA KINASE A (4O0W_A_ADNA501_1)      :        0.98  
   5lvn_2       3-PHOSPHOINOSITIDE-DEPENDENT PROTEIN    :        0.98  
   5ljd_2       RETINOL-BINDING PROTEIN 1 (5LJD_A_RT    :        0.99  
   3g8i_5       PEROXISOME PROLIFERATOR-ACTIVATED RE    :        0.99  
   1eiz_3       FTSJ (1EIZ_A_SAMA301_0)                 :        1.00  
   4dqh_4       WILD-TYPE HIV-1 PROTEASE DIMER (4DQH    :        1.01  
   2vdv_2       TRNA (GUANINE-N(7)-)-METHYLTRANSFERA    :        1.01  
   2vdv_2       TRNA (GUANINE-N(7)-)-METHYLTRANSFERA    :        1.01  
   4qw3_1       PROTEASOME SUBUNIT BETA TYPE-5;PROTE    :        1.01  
   4bjc_1       TANKYRASE-2 (4BJC_A_RPBA2162_1)         :        1.01  
   3f33_1       FERRITIN LIGHT CHAIN (3F33_A_PFLA200    :        1.02  
   4ogr_2       CYCLIN-DEPENDENT KINASE 9 (4OGR_A_AD    :        1.02  
   2g78_3       CELLULAR RETINOIC ACID-BINDING PROTE    :        1.02  
   1ej0_1       FTSJ (1EJ0_A_SAMA301_0)                 :        1.02  
   5x7z_1       UNCHARACTERIZED HTH-TYPE TRANSCRIPTI    :        1.03  
   4dqb_6       ASPARTYL PROTEASE (4DQB_B_017B101_2)    :        1.04  
   4qd3_3       PEPTIDYL-TRNA HYDROLASE (4QD3_A_5AEA    :        1.04  
   4zau_1       EPIDERMAL GROWTH FACTOR RECEPTOR (4Z    :        1.04  
   5x7z_1       UNCHARACTERIZED HTH-TYPE TRANSCRIPTI    :        1.05  
   4a6n_2       TETX2 PROTEIN (4A6N_A_T1CA392_1)        :        1.05  
   5vop_3       5-METHYLTETRAHYDROFOLATE HOMOCYSTEIN    :        1.06  
   1usq_1       DR HEMAGGLUTININ STRUCTURAL SUBUNIT     :        1.06  
   5e4d_1       HYDROXYNITRILE LYASE (5E4D_A_BEZA201    :        1.06  
   4mwz_3       PHOSPHOETHANOLAMINE N-METHYLTRANSFER    :        1.06  
   2ivu_4       PROTO-ONCOGENE TYROSINE-PROTEIN KINA    :        1.06  
   2jkl_1       DR HEMAGGLUTININ STRUCTURAL SUBUNIT     :        1.07  
   3sxr_3       CYTOPLASMIC TYROSINE-PROTEIN KINASE     :        1.07  
   4qw3_1       PROTEASOME SUBUNIT BETA TYPE-5;PROTE    :        1.07  
   2a1n_1       CYTOCHROME P450-CAM (2A1N_A_CAMA1422    :        1.07  
   2pgr_4       ADENOSINE DEAMINASE (2PGR_A_DCFA501_    :        1.08  
   3ztv_1       NAD NUCLEOTIDASE (3ZTV_A_ADNA1600_1)    :        1.08  
   1dz8_2       CYTOCHROME P450-CAM (1DZ8_A_CAMA503_    :        1.08  
   2g78_3       CELLULAR RETINOIC ACID-BINDING PROTE    :        1.09  
   2hc4_2       VITAMIN D RECEPTOR (2HC4_A_VDXA525_1    :        1.09  
   4u5j_1       PROTO-ONCOGENE TYROSINE-PROTEIN KINA    :        1.09  
   5vm8_3       RIBOSOMAL RNA SMALL SUBUNIT METHYLTR    :        1.09  
   4r38_3       BLUE-LIGHT-ACTIVATED HISTIDINE KINAS    :        1.09  
   4lzr_2       BROMODOMAIN-CONTAINING PROTEIN 4 (4L    :        1.09  
   2jn3_4       FATTY ACID-BINDING PROTEIN, LIVER (2    :        1.10  
   1rk3_3       VITAMIN D3 RECEPTOR (1RK3_A_VDXA500_    :        1.10  
   3o9m_1       CHOLINESTERASE (3O9M_A_BEZA999_0)       :        1.10  
   4qw3_1       PROTEASOME SUBUNIT BETA TYPE-5;PROTE    :        1.10  
   2f8g_6       POL POLYPROTEIN (2F8G_B_017B401_2)      :        1.10  
   5x7z_1       UNCHARACTERIZED HTH-TYPE TRANSCRIPTI    :        1.10  
   2j2p_4       FICOLIN-2;FICOLIN-2 (2J2P_C_SC2C1289    :        1.11  
   2hyy_3       PROTO-ONCOGENE TYROSINE-PROTEIN KINA    :        1.11  
   3ms9_3       TYROSINE-PROTEIN KINASE ABL1 (3MS9_A    :        1.11  
   3vt7_1       VITAMIN D3 RECEPTOR (3VT7_A_VDXA500_    :        1.12  
   4qd3_2       PEPTIDYL-TRNA HYDROLASE (4QD3_A_5AEA    :        1.12  
   2vcv_1       GLUTATHIONE S-TRANSFERASE A3 (2VCV_A    :        1.12  
   1tlm_0       TRANSTHYRETIN (1TLM_A_MILA128_1)        :        1.13  
   3jb1_2       STRUCTURAL PROTEIN VP3 (3JB1_A_SAMA1    :        1.13  
   2zlc_1       VITAMIN D3 RECEPTOR (2ZLC_A_VDXA500_    :        1.13  
   4ogr_2       CYCLIN-DEPENDENT KINASE 9 (4OGR_A_AD    :        1.13  
   4qd3_3       PEPTIDYL-TRNA HYDROLASE (4QD3_A_5AEA    :        1.13  
   5x23_3       CYTOCHROME P450 2C9 (5X23_A_LSNA502_    :        1.14  
   4u5j_1       PROTO-ONCOGENE TYROSINE-PROTEIN KINA    :        1.14  
   1p2y_1       CYTOCHROME P450-CAM (1P2Y_A_NCTA440_    :        1.14  
   1ya4_4       CES1 PROTEIN (1YA4_B_CTXB2_1)           :        1.14  
   1iep_2       PROTO-ONCOGENE TYROSINE-PROTEIN KINA    :        1.14  
   4mkc_1       ALK TYROSINE KINASE RECEPTOR (4MKC_A    :        1.14  
   2eim_4       CYTOCHROME C OXIDASE SUBUNIT 1;CYTOC    :        1.15  
   1hwi_6       HMG-COA REDUCTASE;HMG-COA REDUCTASE     :        1.15  
   1kt5_2       PLASMA RETINOL-BINDING PROTEIN (1KT5    :        1.15  
   5o96_11      RIBOSOMAL RNA SMALL SUBUNIT METHYLTR    :        1.16  
   3ag3_1       CYTOCHROME C OXIDASE SUBUNIT 1;CYTOC    :        1.16  
   4kya_1       BIFUNCTIONAL DIHYDROFOLATE REDUCTASE    :        1.16  
   3sxr_3       CYTOPLASMIC TYROSINE-PROTEIN KINASE     :        1.17  
   3g8i_5       PEROXISOME PROLIFERATOR-ACTIVATED RE    :        1.17  
   4c9k_2       CYTOCHROME P450 (4C9K_A_CAMA424_0)      :        1.17  
   4dqb_6       ASPARTYL PROTEASE (4DQB_B_017B101_2)    :        1.17  
   4p6x_6       GLUCOCORTICOID RECEPTOR (4P6X_E_HCYE    :        1.17  
   1v55_2       CYTOCHROME C OXIDASE POLYPEPTIDE I;C    :        1.17  
   2eij_2       CYTOCHROME C OXIDASE SUBUNIT 1;CYTOC    :        1.17  
   5v02_2       CALMODULIN-1;SMALL CONDUCTANCE CALCI    :        1.17  
   2v0m_2       CYTOCHROME P450 3A4 (2V0M_B_KLNB1498    :        1.18  
   4mkc_1       ALK TYROSINE KINASE RECEPTOR (4MKC_A    :        1.18  
   5ljc_3       RETINOL-BINDING PROTEIN 1 (5LJC_A_RT    :        1.18  
   3oxw_2       HIV-1 PROTEASE;HIV-1 PROTEASE (3OXW_    :        1.18  
   6aji_3       DRUG EXPORTERS OF THE RND SUPERFAMIL    :        1.18  
   3nu5_6       PROTEASE (3NU5_B_478B401_2)             :        1.18  
   3k5v_3       TYROSINE-PROTEIN KINASE ABL1 (3K5V_A    :        1.18  
   4mxo_1       PROTO-ONCOGENE TYROSINE-PROTEIN KINA    :        1.18  
   3u5k_1       BROMODOMAIN-CONTAINING PROTEIN 4 (3U    :        1.18  
   2dyr_2       CYTOCHROME C OXIDASE SUBUNIT 1;CYTOC    :        1.19  
   3s8p_3       HISTONE-LYSINE N-METHYLTRANSFERASE S    :        1.19  
   4qkn_2       ALPHA-KETOGLUTARATE-DEPENDENT DIOXYG    :        1.20  
   5vm8_3       RIBOSOMAL RNA SMALL SUBUNIT METHYLTR    :        1.20  
   5li8_2       PUTATIVE CYTOCHROME P450 126 (5LI8_A    :        1.20  
   2o4l_3       PROTEASE (2O4L_A_TPVA403_1)             :        1.20  
   5gs4_5       ESTROGEN RECEPTOR (5GS4_A_ESTA603_2)    :        1.20  
   3oxw_5       HIV-1 PROTEASE (3OXW_B_017B200_2)       :        1.20  
   1p2y_1       CYTOCHROME P450-CAM (1P2Y_A_NCTA440_    :        1.21  
   1d1g_3       DIHYDROFOLATE REDUCTASE (1D1G_A_MTXA    :        1.21  
   3nu5_3       PROTEASE;PROTEASE (3NU5_B_478B401_1)    :        1.22  
   3wxo_2       CATALASE-PEROXIDASE (3WXO_A_NIZA802_    :        1.22  
   4jec_7       HIV-1 PROTEASE (4JEC_B_478B401_3)       :        1.22  
   2a1n_1       CYTOCHROME P450-CAM (2A1N_A_CAMA1422    :        1.22  
   4qd3_3       PEPTIDYL-TRNA HYDROLASE (4QD3_A_5AEA    :        1.22  
   1mx1_6       LIVER CARBOXYLESTERASE I (1MX1_E_THA    :        1.22  
   4mxo_1       PROTO-ONCOGENE TYROSINE-PROTEIN KINA    :        1.22  
   3r9t_1       ECHA1_1 (3R9T_A_BEZA264_0)              :        1.23  
   5x7z_1       UNCHARACTERIZED HTH-TYPE TRANSCRIPTI    :        1.23  
   5gtr_1       ESTROGEN RECEPTOR (5GTR_A_ESTA601_1)    :        1.23  
   5ybb_3       TYPE I RESTRICTION-MODIFICATION SYST    :        1.24  
   2o4l_3       PROTEASE (2O4L_A_TPVA403_1)             :        1.24  
   3g0e_3       MAST/STEM CELL GROWTH FACTOR RECEPTO    :        1.25  
   4a7a_2       AMINE OXIDASE [FLAVIN-CONTAINING] B     :        1.25  
   3gcs_2       MITOGEN-ACTIVATED PROTEIN KINASE 14     :        1.25  
   5mxb_3       CLASS 10 PLANT PATHOGENESIS-RELATED     :        1.25  
   3u5k_1       BROMODOMAIN-CONTAINING PROTEIN 4 (3U    :        1.25  
   1dz8_2       CYTOCHROME P450-CAM (1DZ8_A_CAMA503_    :        1.25  
   1w76_2       ACETYLCHOLINESTERASE (1W76_A_GNTA153    :        1.26  
   3u5k_1       BROMODOMAIN-CONTAINING PROTEIN 4 (3U    :        1.26  
   2w3a_2       DIHYDROFOLATE REDUCTASE (2W3A_A_TOPA    :        1.26  
   1aq7_2       TRYPSIN;AERUGINOSIN 98-B (1AQ7_B_AG2    :        1.26  
   4pev_4       MEMBRANE LIPOPROTEIN FAMILY PROTEIN     :        1.26  
   3czh_3       CYTOCHROME P450 2R1 (3CZH_A_D2VA602_    :        1.27  
   3sxr_3       CYTOPLASMIC TYROSINE-PROTEIN KINASE     :        1.28  
   4oqr_2       CYP105AS1 (4OQR_A_2UOA502_1)            :        1.28  
   4z90_1       GAMMA-AMINOBUTYRIC-ACID RECEPTOR SUB    :        1.28  
   2vcv_6       GLUTATHIONE S-TRANSFERASE A3 (2VCV_L    :        1.28  
   4mkc_1       ALK TYROSINE KINASE RECEPTOR (4MKC_A    :        1.28  
   4lzr_2       BROMODOMAIN-CONTAINING PROTEIN 4 (4L    :        1.28  
   4xi3_3       ESTROGEN RECEPTOR (4XI3_A_29SA601_2)    :        1.29  
   5vop_3       5-METHYLTETRAHYDROFOLATE HOMOCYSTEIN    :        1.29  
   4qw3_1       PROTEASOME SUBUNIT BETA TYPE-5;PROTE    :        1.29  
   5i75_1       SODIUM-DEPENDENT SEROTONIN TRANSPORT    :        1.29  
   4z90_2       GAMMA-AMINOBUTYRIC-ACID RECEPTOR SUB    :        1.29  
   4v01_3       FIBROBLAST GROWTH FACTOR RECEPTOR 1     :        1.29  
   2o4l_7       PROTEASE;PROTEASE (2O4L_A_TPVA403_2)    :        1.29  
   5q1s_1       DNA CROSS-LINK REPAIR 1A PROTEIN (5Q    :        1.30  
   2a1n_1       CYTOCHROME P450-CAM (2A1N_A_CAMA1422    :        1.30  
   3nu5_3       PROTEASE;PROTEASE (3NU5_B_478B401_1)    :        1.30  
   5mm4_2       TUBULIN BETA CHAIN (5MM4_B_TA1B501_1    :        1.31  
   3lw5_1       PHOTOSYSTEM I P700 CHLOROPHYLL A APO    :        1.31  
   3ekp_2       PROTEASE;PROTEASE (3EKP_B_478B200_1)    :        1.31  
