# Supplementary material for: Predicted antiviral drugs Darunavir, Amprenavir, Rimantadine and Saquinavir can potentially bind to neutralize SARS-CoV-2 conserved proteins
Source: J Biol Res (Thessalon). 2021 Aug 4;28:18. doi: 10.1186/s40709-021-00149-2 (PMC8331326; doi:10.1186/s40709-021-00149-2)
Supplement: Supplementary file 3 — Additional file 1: S3. List of drug binding hits for 6M03 –NSP5. [file 40709_2021_149_MOESM3_ESM.txt]

******************************************************* user.XUMS **************************************************************
  TRANSFORM   -0.0350 -0.2757  0.9606  0.1905 -0.9454 -0.2644  0.9811  0.1737  0.0856   -18.610    17.375   -18.222  
 
 Match found in 5gwy_0       N-[(5-METHYLISOXAZOL-3-YL)CARBONYL]A
   Pattern 5gwy_0                 Query structure     RMSD=  0.44 A  No. of residues =   4
   ------- -------                --------------- 
    A  25    THR       matches     A  25    THR  
    A  27    LEU       matches     A  27    LEU  
    A  41    HIS       matches     A  41    HIS  
    A 142    GLY       matches     A 143    GLY  
  TRANSFORM    0.5280 -0.7230 -0.4455  0.1874 -0.4124  0.8915 -0.8283 -0.5542 -0.0822   -26.666    -6.780     1.567  
 
 Match found in 2ivu_2       PROTO-ONCOGENE TYROSINE-PROTEIN KINA
   Pattern 2ivu_2                 Query structure     RMSD=  1.14 A  No. of residues =   4
   ------- -------                --------------- 
    A 730    LEU       matches     A 167    LEU  
    A 731    GLY       matches     A 170    GLY  
    A 738    VAL       matches     A 171    VAL  
    A 758    LYS       matches     A 137    LYS  
  TRANSFORM   -0.8928  0.0699 -0.4451 -0.4355  0.1189  0.8923  0.1153  0.9904 -0.0757    19.044     7.923     4.890  
 
 Match found in 3lxk_2       TYROSINE-PROTEIN KINASE JAK3 (3LXK_A
   Pattern 3lxk_2                 Query structure     RMSD=  1.34 A  No. of residues =   4
   ------- -------                --------------- 
    A 828    LEU       matches     A 167    LEU  
    A 829    GLY       matches     A 170    GLY  
    A 836    VAL       matches     A 171    VAL  
    A 855    LYS       matches     A 137    LYS  
  TRANSFORM   -0.8124  0.5302  0.2426  0.5823  0.7164  0.3844  0.0300  0.4536 -0.8907    42.781    61.314    62.271  
 
 Match found in 5v02_2       CALMODULIN-1;SMALL CONDUCTANCE CALCI
   Pattern 5v02_2                 Query structure     RMSD=  0.61 A  No. of residues =   3
   ------- -------                --------------- 
    B 477    ALA       matches     A 116    ALA  
    B 480    LEU       matches     A 115    LEU  
    B 481    VAL       matches     A 114    VAL  
  TRANSFORM    0.8682  0.1268  0.4798 -0.3192 -0.5976  0.7355  0.3800 -0.7917 -0.4783    25.394   -18.876    32.987  
 
 Match found in 1dz8_2       CYTOCHROME P450-CAM (1DZ8_A_CAMA503_
   Pattern 1dz8_2                 Query structure     RMSD=  0.64 A  No. of residues =   3
   ------- -------                --------------- 
    A 244    LEU       matches     A 115    LEU  
    A 247    VAL       matches     A 125    VAL  
    A 248    GLY       matches     A 124    GLY  
  TRANSFORM   -0.6077 -0.1491  0.7801 -0.3343  0.9390 -0.0810 -0.7204 -0.3100 -0.6204    62.845   -22.600     0.749  
 
 Match found in 3bjw_10      PHOSPHOLIPASE A2 (3BJW_E_SVRE503_1) 
   Pattern 3bjw_10                Query structure     RMSD=  0.66 A  No. of residues =   3
   ------- -------                --------------- 
    E   2    VAL       matches     A 247    VAL  
    E   5    LEU       matches     A 250    LEU  
    E   6    GLY       matches     A 251    GLY  
  TRANSFORM    0.9407 -0.0686  0.3322 -0.2945 -0.6512  0.6995  0.1683 -0.7558 -0.6328    55.801   -18.313    36.471  
 
 Match found in 2a1n_1       CYTOCHROME P450-CAM (2A1N_A_CAMA1422
   Pattern 2a1n_1                 Query structure     RMSD=  0.67 A  No. of residues =   3
   ------- -------                --------------- 
    A 244    LEU       matches     A 115    LEU  
    A 247    VAL       matches     A 125    VAL  
    A 248    GLY       matches     A 124    GLY  
  TRANSFORM   -0.5334 -0.2600 -0.8050  0.3072 -0.9461  0.1020 -0.7881 -0.1929  0.5845    14.973    -9.871    51.256  
 
 Match found in 6hlp_1       SUBSTANCE-P RECEPTOR,SUBSTANCE-P REC
   Pattern 6hlp_1                 Query structure     RMSD=  0.70 A  No. of residues =   3
   ------- -------                --------------- 
    A 200    VAL       matches     A 202    VAL  
    A 201    THR       matches     A 201    THR  
    A 204    ILE       matches     A 200    ILE  
  TRANSFORM   -0.3729 -0.7899 -0.4868  0.8270 -0.0451 -0.5604  0.4207 -0.6116  0.6701    28.939   -19.206    44.475  
 
 Match found in 3cs9_2       PROTO-ONCOGENE TYROSINE-PROTEIN KINA
   Pattern 3cs9_2                 Query structure     RMSD=  0.70 A  No. of residues =   3
   ------- -------                --------------- 
    A 299    VAL       matches     A 202    VAL  
    A 379    VAL       matches     A 247    VAL  
    A 381    ASP       matches     A 245    ASP  
  TRANSFORM   -0.1722  0.9600 -0.2208  0.5192  0.2789  0.8079  0.8371  0.0245 -0.5464    10.207    10.440     4.079  
 
 Match found in 4o0w_1       AURORA KINASE A (4O0W_A_ADNA501_1)  
   Pattern 4o0w_1                 Query structure     RMSD=  0.73 A  No. of residues =   3
   ------- -------                --------------- 
    A 139    LEU       matches     A 167    LEU  
    A 140    GLY       matches     A 170    GLY  
    A 147    VAL       matches     A 171    VAL  
  TRANSFORM    0.7500  0.3570 -0.5568  0.5925 -0.7368  0.3257 -0.2939 -0.5742 -0.7641     3.822    -6.368    -6.232  
 
 Match found in 3bjw_17      PHOSPHOLIPASE A2 (3BJW_H_SVRH504_3) 
   Pattern 3bjw_17                Query structure     RMSD=  0.74 A  No. of residues =   3
   ------- -------                --------------- 
    H   2    VAL       matches     A 247    VAL  
    H   5    LEU       matches     A 250    LEU  
    H   6    GLY       matches     A 251    GLY  
  TRANSFORM    0.7781 -0.5610 -0.2825 -0.3245  0.0261 -0.9455  0.5379  0.8274 -0.1617   -20.551    36.669   -13.404  
 
 Match found in 5lvn_2       3-PHOSPHOINOSITIDE-DEPENDENT PROTEIN
   Pattern 5lvn_2                 Query structure     RMSD=  0.74 A  No. of residues =   3
   ------- -------                --------------- 
    A  88    LEU       matches     A 167    LEU  
    A  89    GLY       matches     A 170    GLY  
    A  96    VAL       matches     A 171    VAL  
  TRANSFORM    0.2767 -0.0883 -0.9569 -0.7844  0.5546 -0.2780  0.5552  0.8275  0.0842    20.175    74.978     7.221  
 
 Match found in 3bvb_3       PROTEASE (RETROPEPSIN);PROTEASE (RET
   Pattern 3bvb_3                 Query structure     RMSD=  0.76 A  No. of residues =   3
   ------- -------                --------------- 
    A  25    ASN       matches     A 133    ASN  
    A  27    GLY       matches     A 195    GLY  
    A  28    ALA       matches     A 194    ALA  
  TRANSFORM    0.9042 -0.3640  0.2236 -0.4179 -0.6453  0.6394 -0.0885 -0.6716 -0.7356   -17.678   -28.092    62.997  
 
 Match found in 5yu9_3       EPIDERMAL GROWTH FACTOR RECEPTOR (5Y
   Pattern 5yu9_3                 Query structure     RMSD=  0.78 A  No. of residues =   3
   ------- -------                --------------- 
    A 718    LEU       matches     A 167    LEU  
    A 719    GLY       matches     A 170    GLY  
    A 726    VAL       matches     A 171    VAL  
  TRANSFORM    0.4685 -0.7022  0.5361  0.4440  0.7118  0.5443 -0.7637 -0.0170  0.6453   -17.495    21.921    14.628  
 
 Match found in 2g78_3       CELLULAR RETINOIC ACID-BINDING PROTE
   Pattern 2g78_3                 Query structure     RMSD=  0.79 A  No. of residues =   3
   ------- -------                --------------- 
    A  15    PHE       matches     A  66    PHE  
    A  19    LEU       matches     A  87    LEU  
    A  76    VAL       matches     A  42    VAL  
  TRANSFORM   -0.9207  0.0337 -0.3887 -0.3530 -0.4965  0.7930 -0.1663  0.8674  0.4691    58.326    19.796    60.549  
 
 Match found in 3g8i_5       PEROXISOME PROLIFERATOR-ACTIVATED RE
   Pattern 3g8i_5                 Query structure     RMSD=  0.80 A  No. of residues =   3
   ------- -------                --------------- 
    A 247    LEU       matches     A 115    LEU  
    A 332    VAL       matches     A 157    VAL  
    A 344    LEU       matches     A  30    LEU  
  TRANSFORM   -0.2318 -0.5240  0.8196 -0.6342  0.7203  0.2812 -0.7376 -0.4546 -0.4993   162.707   197.075   170.229  
 
 Match found in 6dm0_1       GLUTAMATE RECEPTOR 2,VOLTAGE-DEPENDE
   Pattern 6dm0_1                 Query structure     RMSD=  0.80 A  No. of residues =   3
   ------- -------                --------------- 
    B 481    ILE       matches     A 259    ILE  
    C 751    LEU       matches     A 220    LEU  
    C 754    SER       matches     A 267    SER  
  TRANSFORM   -0.6503  0.3381 -0.6803 -0.4393  0.5633  0.6998  0.6198  0.7539 -0.2178    30.857    27.313     2.106  
 
 Match found in 1sdt_7       PROTEASE RETROPEPSIN (1SDT_B_MK1B902
   Pattern 1sdt_7                 Query structure     RMSD=  0.82 A  No. of residues =   3
   ------- -------                --------------- 
    B 147    ILE       matches     A 106    ILE  
    B 149    GLY       matches     A 109    GLY  
    B 150    ILE       matches     A 200    ILE  
  TRANSFORM    0.0037 -0.6492 -0.7606  0.9988 -0.0349  0.0346 -0.0490 -0.7598  0.6483    55.450   -15.767    70.748  
 
 Match found in 4qrc_5       FIBROBLAST GROWTH FACTOR RECEPTOR 4 
   Pattern 4qrc_5                 Query structure     RMSD=  0.82 A  No. of residues =   3
   ------- -------                --------------- 
    A 473    LEU       matches     A 167    LEU  
    A 481    VAL       matches     A 171    VAL  
    A 503    LYS       matches     A 137    LYS  
  TRANSFORM   -0.4458 -0.3368 -0.8293  0.8391  0.1654 -0.5182  0.3117 -0.9269  0.2089    19.342   -11.138     1.952  
 
 Match found in 1sh9_1       POL POLYPROTEIN;POL POLYPROTEIN (1SH
   Pattern 1sh9_1                 Query structure     RMSD=  0.83 A  No. of residues =   3
   ------- -------                --------------- 
    A  47    ILE       matches     A 106    ILE  
    A  49    GLY       matches     A 109    GLY  
    A  50    ILE       matches     A 200    ILE  
  TRANSFORM    0.3720 -0.1444  0.9169 -0.7493 -0.6298  0.2048  0.5479 -0.7632 -0.3425     7.029     4.257    20.203  
 
 Match found in 1p2y_1       CYTOCHROME P450-CAM (1P2Y_A_NCTA440_
   Pattern 1p2y_1                 Query structure     RMSD=  0.83 A  No. of residues =   3
   ------- -------                --------------- 
    A 244    LEU       matches     A 115    LEU  
    A 247    VAL       matches     A 148    VAL  
    A 248    GLY       matches     A 149    GLY  
  TRANSFORM   -0.0053  0.9650  0.2621 -0.6141  0.2037 -0.7625 -0.7892 -0.1650  0.5915    23.784    73.050    28.980  
 
 Match found in 1x1a_3       CRTF-RELATED PROTEIN (1X1A_A_SAMA426
   Pattern 1x1a_3                 Query structure     RMSD=  0.83 A  No. of residues =   3
   ------- -------                --------------- 
    A 177    GLY       matches     A 146    GLY  
    A 179    GLY       matches     A  29    GLY  
    A 242    CYH       matches     A 117    CYH  
  TRANSFORM    0.3619 -0.9228  0.1320 -0.8910 -0.3841 -0.2421  0.2741 -0.0300 -0.9612    23.907  -138.971    80.580  
 
 Match found in 4qvq_1       PROTEASOME SUBUNIT BETA TYPE-2;PROTE
   Pattern 4qvq_1                 Query structure     RMSD=  0.84 A  No. of residues =   3
   ------- -------                --------------- 
    N  20    THR       matches     A  26    THR  
    N  21    THR       matches     A  25    THR  
    N  22    THR       matches     A  24    THR  
  TRANSFORM   -0.6539  0.3358 -0.6780 -0.4256  0.5776  0.6966  0.6255  0.7441 -0.2347    30.882    27.279     1.835  
 
 Match found in 1sdv_5       PROTEASE RETROPEPSIN (1SDV_B_MK1B902
   Pattern 1sdv_5                 Query structure     RMSD=  0.84 A  No. of residues =   3
   ------- -------                --------------- 
    B 147    ILE       matches     A 106    ILE  
    B 149    GLY       matches     A 109    GLY  
    B 150    ILE       matches     A 200    ILE  
  TRANSFORM    0.3714 -0.9193  0.1304 -0.8867 -0.3928 -0.2440  0.2755 -0.0250 -0.9610    23.912  -139.335    80.625  
 
 Match found in 4qvp_5       PROTEASOME SUBUNIT BETA TYPE-2;PROTE
   Pattern 4qvp_5                 Query structure     RMSD=  0.84 A  No. of residues =   3
   ------- -------                --------------- 
    N  20    THR       matches     A  26    THR  
    N  21    THR       matches     A  25    THR  
    N  22    THR       matches     A  24    THR  
  TRANSFORM    0.3818 -0.9146  0.1333 -0.8850 -0.4034 -0.2324  0.2663 -0.0293 -0.9634    24.235  -139.445    80.785  
 
 Match found in 4qvm_2       PROTEASOME SUBUNIT BETA TYPE-2;PROTE
   Pattern 4qvm_2                 Query structure     RMSD=  0.84 A  No. of residues =   3
   ------- -------                --------------- 
    N  20    THR       matches     A  26    THR  
    N  21    THR       matches     A  25    THR  
    N  22    THR       matches     A  24    THR  
  TRANSFORM   -0.9214 -0.1886  0.3398 -0.1329 -0.6687 -0.7316  0.3652 -0.7192  0.5910     9.481     4.344    30.356  
 
 Match found in 5ccl_2       HISTONE-LYSINE N-METHYLTRANSFERASE S
   Pattern 5ccl_2                 Query structure     RMSD=  0.84 A  No. of residues =   3
   ------- -------                --------------- 
    A  14    ARG       matches     A   4    ARG  
    A  15    GLY       matches     A   2    GLY  
    A  16    ASN       matches     A 214    ASN  
  TRANSFORM    0.1480  0.8735  0.4637 -0.8853 -0.0920  0.4558  0.4408 -0.4780  0.7598    23.061    33.939     6.922  
 
 Match found in 1xkk_3       EPIDERMAL GROWTH FACTOR RECEPTOR (1X
   Pattern 1xkk_3                 Query structure     RMSD=  0.84 A  No. of residues =   3
   ------- -------                --------------- 
    A 796    GLY       matches     A 146    GLY  
    A 797    CYH       matches     A 145    CYH  
    A 844    LEU       matches     A  27    LEU  
  TRANSFORM    0.5658 -0.0496 -0.8230  0.5192 -0.7540  0.4024 -0.6405 -0.6550 -0.4009   159.110   125.116   157.738  
 
 Match found in 6hco_1       ATP-BINDING CASSETTE SUB-FAMILY G ME
   Pattern 6hco_1                 Query structure     RMSD=  0.85 A  No. of residues =   3
   ------- -------                --------------- 
    A 435    THR       matches     A 175    THR  
    A 436    ASN       matches     A 180    ASN  
    A 439    PHE       matches     A 181    PHE  
  TRANSFORM    0.3738 -0.9180  0.1323 -0.8892 -0.3952 -0.2303  0.2637 -0.0316 -0.9641    24.450  -139.304    80.908  
 
 Match found in 4qw3_5       PROTEASOME SUBUNIT BETA TYPE-2;PROTE
   Pattern 4qw3_5                 Query structure     RMSD=  0.85 A  No. of residues =   3
   ------- -------                --------------- 
    N  20    THR       matches     A  26    THR  
    N  21    THR       matches     A  25    THR  
    N  22    THR       matches     A  24    THR  
  TRANSFORM    0.3890 -0.9094  0.1473 -0.8813 -0.4139 -0.2278  0.2682 -0.0412 -0.9625    23.481  -140.087    80.496  
 
 Match found in 4qvw_2       PROTEASOME SUBUNIT BETA TYPE-2;PROTE
   Pattern 4qvw_2                 Query structure     RMSD=  0.85 A  No. of residues =   3
   ------- -------                --------------- 
    N  20    THR       matches     A  26    THR  
    N  21    THR       matches     A  25    THR  
    N  22    THR       matches     A  24    THR  
  TRANSFORM    0.3801 -0.9145  0.1387 -0.8844 -0.4032 -0.2350  0.2709 -0.0334 -0.9620    23.624  -139.462    80.592  
 
 Match found in 4qw1_2       PROTEASOME SUBUNIT BETA TYPE-2;PROTE
   Pattern 4qw1_2                 Query structure     RMSD=  0.85 A  No. of residues =   3
   ------- -------                --------------- 
    N  20    THR       matches     A  26    THR  
    N  21    THR       matches     A  25    THR  
    N  22    THR       matches     A  24    THR  
  TRANSFORM   -0.7594  0.2395 -0.6049  0.5697 -0.2043 -0.7960 -0.3142 -0.9492  0.0187    40.868   -13.256    12.471  
 
 Match found in 4tyj_5       FIBROBLAST GROWTH FACTOR RECEPTOR 4 
   Pattern 4tyj_5                 Query structure     RMSD=  0.85 A  No. of residues =   3
   ------- -------                --------------- 
    A 473    LEU       matches     A 167    LEU  
    A 481    VAL       matches     A 171    VAL  
    A 503    LYS       matches     A 137    LYS  
  TRANSFORM    0.3775 -0.9142  0.1473 -0.8880 -0.4025 -0.2225  0.2627 -0.0468 -0.9637    23.468  -140.165    80.523  
 
 Match found in 4qvy_6       PROTEASOME SUBUNIT BETA TYPE-2;PROTE
   Pattern 4qvy_6                 Query structure     RMSD=  0.85 A  No. of residues =   3
   ------- -------                --------------- 
    N  20    THR       matches     A  26    THR  
    N  21    THR       matches     A  25    THR  
    N  22    THR       matches     A  24    THR  
  TRANSFORM   -0.8869 -0.0098  0.4619  0.2654  0.8076  0.5267 -0.3782  0.5897 -0.7136   116.997     9.429    27.911  
 
 Match found in 4mme_2       TRANSPORTER (4MME_A_29QA603_1)      
   Pattern 4mme_2                 Query structure     RMSD=  0.85 A  No. of residues =   3
   ------- -------                --------------- 
    A 104    VAL       matches     A 233    VAL  
    A 105    ALA       matches     A 234    ALA  
    A 108    TYR       matches     A 237    TYR  
  TRANSFORM    0.3860 -0.9120  0.1385 -0.8838 -0.4086 -0.2277  0.2643 -0.0345 -0.9638    23.518  -139.824    80.645  
 
 Match found in 4qvl_5       PROTEASOME SUBUNIT BETA TYPE-2;PROTE
   Pattern 4qvl_5                 Query structure     RMSD=  0.86 A  No. of residues =   3
   ------- -------                --------------- 
    N  20    THR       matches     A  26    THR  
    N  21    THR       matches     A  25    THR  
    N  22    THR       matches     A  24    THR  
  TRANSFORM   -0.9921 -0.0707 -0.1039 -0.0368  0.9541 -0.2971  0.1201 -0.2909 -0.9492    38.946    45.503    24.045  
 
 Match found in 6drz_3       5HT2B RECEPTOR, BRIL CHIMERA (6DRZ_A
   Pattern 6drz_3                 Query structure     RMSD=  0.86 A  No. of residues =   3
   ------- -------                --------------- 
    A 208    VAL       matches     A  86    VAL  
    A 209    LEU       matches     A  87    LEU  
    A 217    PHE       matches     A  66    PHE  
  TRANSFORM    0.2518 -0.9481 -0.1944 -0.9384 -0.2883  0.1903 -0.2365  0.1345 -0.9623    -0.533   -40.498    38.701  
 
 Match found in 4zau_1       EPIDERMAL GROWTH FACTOR RECEPTOR (4Z
   Pattern 4zau_1                 Query structure     RMSD=  0.86 A  No. of residues =   3
   ------- -------                --------------- 
    A 718    LEU       matches     A 167    LEU  
    A 719    GLY       matches     A 170    GLY  
    A 726    VAL       matches     A 171    VAL  
  TRANSFORM   -0.6455 -0.2206 -0.7312 -0.7053 -0.1953  0.6815 -0.2931  0.9556 -0.0296    23.337     8.830    19.228  
 
 Match found in 1sgu_3       POL POLYPROTEIN (1SGU_B_MK1B2632_2) 
   Pattern 1sgu_3                 Query structure     RMSD=  0.87 A  No. of residues =   3
   ------- -------                --------------- 
    B  47    ILE       matches     A 106    ILE  
    B  49    GLY       matches     A 109    GLY  
    B  50    ILE       matches     A 200    ILE  
  TRANSFORM   -0.0283 -0.7093  0.7043 -0.8125 -0.3941 -0.4296  0.5823 -0.5844 -0.5652    -4.284   -44.659   -18.534  
 
 Match found in 4mxo_1       PROTO-ONCOGENE TYROSINE-PROTEIN KINA
   Pattern 4mxo_1                 Query structure     RMSD=  0.88 A  No. of residues =   3
   ------- -------                --------------- 
    A 273    LEU       matches     A 115    LEU  
    A 281    VAL       matches     A 125    VAL  
    A 344    GLY       matches     A  11    GLY  
  TRANSFORM   -0.2778  0.3787 -0.8828 -0.9287 -0.3410  0.1460 -0.2458  0.8604  0.4464    31.511    90.167    15.431  
 
 Match found in 2wgj_3       HEPATOCYTE GROWTH FACTOR RECEPTOR (2
   Pattern 2wgj_3                 Query structure     RMSD=  0.88 A  No. of residues =   3
   ------- -------                --------------- 
    A1085    GLY       matches     A 149    GLY  
    A1092    VAL       matches     A 114    VAL  
    A1230    TYR       matches     A 161    TYR  
  TRANSFORM    0.7576  0.6354  0.1490  0.2928 -0.1268 -0.9477 -0.5833  0.7617 -0.2822    -2.799    -7.652   -21.621  
 
 Match found in 5ljd_2       RETINOL-BINDING PROTEIN 1 (5LJD_A_RT
   Pattern 5ljd_2                 Query structure     RMSD=  0.88 A  No. of residues =   3
   ------- -------                --------------- 
    A  20    LEU       matches     A 271    LEU  
    A  36    LEU       matches     A 220    LEU  
    A  77    ILE       matches     A 281    ILE  
  TRANSFORM    0.8851  0.4642 -0.0326  0.0760 -0.2134 -0.9740 -0.4591  0.8597 -0.2241     8.182    -8.126    28.102  
 
 Match found in 2m9p_0       SERINE PROTEASE INHIBITOR;SERINE PRO
   Pattern 2m9p_0                 Query structure     RMSD=  0.88 A  No. of residues =   3
   ------- -------                --------------- 
    A 216    VAL       matches     A 303    VAL  
    A 219    SER       matches     A 301    SER  
    A 220    GLY       matches     A 302    GLY  
  TRANSFORM    0.1411 -0.8872 -0.4392  0.8425  0.3406 -0.4174  0.5200 -0.3111  0.7955    52.481  -169.858    62.495  
 
 Match found in 4qvm_2       PROTEASOME SUBUNIT BETA TYPE-2;PROTE
   Pattern 4qvm_2                 Query structure     RMSD=  0.88 A  No. of residues =   3
   ------- -------                --------------- 
    N  20    THR       matches     A 226    THR  
    N  21    THR       matches     A 225    THR  
    N  22    THR       matches     A 224    THR  
  TRANSFORM    0.0799 -0.9958  0.0442  0.2504 -0.0229 -0.9679  0.9648  0.0884  0.2475    -6.545    32.305   -13.344  
 
 Match found in 3csj_1       GLUTATHIONE S-TRANSFERASE P (3CSJ_B_
   Pattern 3csj_1                 Query structure     RMSD=  0.89 A  No. of residues =   3
   ------- -------                --------------- 
    B  12    GLY       matches     A 179    GLY  
    B  13    ARG       matches     A  40    ARG  
    B 205    GLY       matches     A 174    GLY  
  TRANSFORM    0.1373 -0.8851 -0.4447  0.8440  0.3395 -0.4152  0.5185 -0.3183  0.7936    51.972  -169.930    62.551  
 
 Match found in 4qw1_2       PROTEASOME SUBUNIT BETA TYPE-2;PROTE
   Pattern 4qw1_2                 Query structure     RMSD=  0.89 A  No. of residues =   3
   ------- -------                --------------- 
    N  20    THR       matches     A 226    THR  
    N  21    THR       matches     A 225    THR  
    N  22    THR       matches     A 224    THR  
  TRANSFORM    0.1305 -0.8840 -0.4488  0.8385  0.3400 -0.4259  0.5291 -0.3208  0.7856    52.089  -170.389    62.382  
 
 Match found in 4qvy_6       PROTEASOME SUBUNIT BETA TYPE-2;PROTE
   Pattern 4qvy_6                 Query structure     RMSD=  0.89 A  No. of residues =   3
   ------- -------                --------------- 
    N  20    THR       matches     A 226    THR  
    N  21    THR       matches     A 225    THR  
    N  22    THR       matches     A 224    THR  
  TRANSFORM    0.1237 -0.8876 -0.4437  0.8429  0.3300 -0.4251  0.5237 -0.3214  0.7890    52.324  -170.107    62.466  
 
 Match found in 4qvw_2       PROTEASOME SUBUNIT BETA TYPE-2;PROTE
   Pattern 4qvw_2                 Query structure     RMSD=  0.89 A  No. of residues =   3
   ------- -------                --------------- 
    N  20    THR       matches     A 226    THR  
    N  21    THR       matches     A 225    THR  
    N  22    THR       matches     A 224    THR  
  TRANSFORM    0.1450 -0.8852 -0.4421  0.8403  0.3461 -0.4172  0.5223 -0.3110  0.7940    52.548  -169.894    62.563  
 
 Match found in 4qw3_5       PROTEASOME SUBUNIT BETA TYPE-2;PROTE
   Pattern 4qw3_5                 Query structure     RMSD=  0.89 A  No. of residues =   3
   ------- -------                --------------- 
    N  20    THR       matches     A 226    THR  
    N  21    THR       matches     A 225    THR  
    N  22    THR       matches     A 224    THR  
  TRANSFORM    0.1323 -0.8881 -0.4402  0.8413  0.3354 -0.4239  0.5241 -0.3142  0.7916    52.051  -169.993    62.346  
 
 Match found in 4qvl_5       PROTEASOME SUBUNIT BETA TYPE-2;PROTE
   Pattern 4qvl_5                 Query structure     RMSD=  0.89 A  No. of residues =   3
   ------- -------                --------------- 
    N  20    THR       matches     A 226    THR  
    N  21    THR       matches     A 225    THR  
    N  22    THR       matches     A 224    THR  
  TRANSFORM    0.1557 -0.8786 -0.4514  0.8434  0.3561 -0.4023  0.5142 -0.3181  0.7965    51.590  -170.104    62.633  
 
 Match found in 4qvq_1       PROTEASOME SUBUNIT BETA TYPE-2;PROTE
   Pattern 4qvq_1                 Query structure     RMSD=  0.89 A  No. of residues =   3
   ------- -------                --------------- 
    N  20    THR       matches     A 226    THR  
    N  21    THR       matches     A 225    THR  
    N  22    THR       matches     A 224    THR  
  TRANSFORM   -0.8937  0.4481 -0.0224 -0.3880 -0.7468  0.5401  0.2253  0.4914  0.8413    66.262  -170.836    45.784  
 
 Match found in 4qvy_6       PROTEASOME SUBUNIT BETA TYPE-2;PROTE
   Pattern 4qvy_6                 Query structure     RMSD=  0.90 A  No. of residues =   3
   ------- -------                --------------- 
    N  20    THR       matches     A  24    THR  
    N  21    THR       matches     A  25    THR  
    N  22    THR       matches     A  26    THR  
  TRANSFORM    0.1502 -0.8830 -0.4448  0.8464  0.3473 -0.4037  0.5110 -0.3158  0.7995    51.798  -170.268    62.663  
 
 Match found in 4qvp_5       PROTEASOME SUBUNIT BETA TYPE-2;PROTE
   Pattern 4qvp_5                 Query structure     RMSD=  0.90 A  No. of residues =   3
   ------- -------                --------------- 
    N  20    THR       matches     A 226    THR  
    N  21    THR       matches     A 225    THR  
    N  22    THR       matches     A 224    THR  
  TRANSFORM   -0.8092 -0.4399  0.3894 -0.5481  0.3268 -0.7699  0.2115 -0.8365 -0.5056    42.848    28.866   -12.757  
 
 Match found in 4c9k_2       CYTOCHROME P450 (4C9K_A_CAMA424_0)  
   Pattern 4c9k_2                 Query structure     RMSD=  0.90 A  No. of residues =   3
   ------- -------                --------------- 
    A 252    LEU       matches     A 253    LEU  
    A 255    LEU       matches     A 250    LEU  
    A 256    GLY       matches     A 251    GLY  
  TRANSFORM   -0.8924  0.4512 -0.0091 -0.3817 -0.7439  0.5485  0.2407  0.4930  0.8361    66.412  -170.527    45.757  
 
 Match found in 4qvm_2       PROTEASOME SUBUNIT BETA TYPE-2;PROTE
   Pattern 4qvm_2                 Query structure     RMSD=  0.91 A  No. of residues =   3
   ------- -------                --------------- 
    N  20    THR       matches     A  24    THR  
    N  21    THR       matches     A  25    THR  
    N  22    THR       matches     A  26    THR  
  TRANSFORM   -0.8907  0.4539 -0.0258 -0.3931 -0.7403  0.5454  0.2285  0.4959  0.8378    66.435  -170.558    45.867  
 
 Match found in 4qvw_2       PROTEASOME SUBUNIT BETA TYPE-2;PROTE
   Pattern 4qvw_2                 Query structure     RMSD=  0.91 A  No. of residues =   3
   ------- -------                --------------- 
    N  20    THR       matches     A  24    THR  
    N  21    THR       matches     A  25    THR  
    N  22    THR       matches     A  26    THR  
  TRANSFORM    0.7700 -0.4799 -0.4205  0.6013  0.3250  0.7300 -0.2137 -0.8149  0.5388   -20.031     1.511    22.497  
 
 Match found in 5d4u_2       UNCHARACTERIZED PROTEIN MJ0489 (5D4U
   Pattern 5d4u_2                 Query structure     RMSD=  0.91 A  No. of residues =   3
   ------- -------                --------------- 
    A  54    GLY       matches     A 174    GLY  
    A 118    THR       matches     A 175    THR  
    A 122    GLY       matches     A 179    GLY  
  TRANSFORM   -0.8940  0.4480 -0.0062 -0.3784 -0.7475  0.5460  0.2400  0.4905  0.8378    66.493  -170.576    45.805  
 
 Match found in 4qw3_5       PROTEASOME SUBUNIT BETA TYPE-2;PROTE
   Pattern 4qw3_5                 Query structure     RMSD=  0.91 A  No. of residues =   3
   ------- -------                --------------- 
    N  20    THR       matches     A  24    THR  
    N  21    THR       matches     A  25    THR  
    N  22    THR       matches     A  26    THR  
  TRANSFORM    0.8940 -0.3249 -0.3084 -0.3843 -0.9101 -0.1550 -0.2303  0.2571 -0.9385     4.118     4.713    32.081  
 
 Match found in 2g78_3       CELLULAR RETINOIC ACID-BINDING PROTE
   Pattern 2g78_3                 Query structure     RMSD=  0.91 A  No. of residues =   3
   ------- -------                --------------- 
    A  15    PHE       matches     A 159    PHE  
    A  19    LEU       matches     A  30    LEU  
    A  76    VAL       matches     A  13    VAL  
  TRANSFORM   -0.8931  0.4496 -0.0143 -0.3825 -0.7422  0.5503  0.2369  0.4970  0.8348    66.034  -170.618    45.868  
 
 Match found in 4qw1_2       PROTEASOME SUBUNIT BETA TYPE-2;PROTE
   Pattern 4qw1_2                 Query structure     RMSD=  0.91 A  No. of residues =   3
   ------- -------                --------------- 
    N  20    THR       matches     A  24    THR  
    N  21    THR       matches     A  25    THR  
    N  22    THR       matches     A  26    THR  
  TRANSFORM   -0.7761  0.6305 -0.0131 -0.3499 -0.4478 -0.8228 -0.5247 -0.6340  0.5682    28.040   -21.440    -8.357  
 
 Match found in 6b52_2       SULFOTRANSFERASE (6B52_A_OAQA302_0) 
   Pattern 6b52_2                 Query structure     RMSD=  0.92 A  No. of residues =   3
   ------- -------                --------------- 
    A  57    ILE       matches     A 249    ILE  
    A 156    LEU       matches     A 250    LEU  
    A 162    PHE       matches     A 294    PHE  
  TRANSFORM   -0.8900  0.4556 -0.0164 -0.3902 -0.7426  0.5444  0.2358  0.4909  0.8387    66.075  -170.469    45.628  
 
 Match found in 4qvl_5       PROTEASOME SUBUNIT BETA TYPE-2;PROTE
   Pattern 4qvl_5                 Query structure     RMSD=  0.92 A  No. of residues =   3
   ------- -------                --------------- 
    N  20    THR       matches     A  24    THR  
    N  21    THR       matches     A  25    THR  
    N  22    THR       matches     A  26    THR  
  TRANSFORM   -0.8957  0.4447 -0.0025 -0.3706 -0.7434  0.5568  0.2457  0.4997  0.8306    65.756  -171.241    45.883  
 
 Match found in 4qvp_5       PROTEASOME SUBUNIT BETA TYPE-2;PROTE
   Pattern 4qvp_5                 Query structure     RMSD=  0.92 A  No. of residues =   3
   ------- -------                --------------- 
    N  20    THR       matches     A  24    THR  
    N  21    THR       matches     A  25    THR  
    N  22    THR       matches     A  26    THR  
  TRANSFORM    0.9948 -0.0713 -0.0729  0.0110  0.7857 -0.6185  0.1014  0.6145  0.7824   -10.409    51.867    91.378  
 
 Match found in 4x20_3       TUBULIN BETA CHAIN (4X20_B_LOCB502_1
   Pattern 4x20_3                 Query structure     RMSD=  0.92 A  No. of residues =   3
   ------- -------                --------------- 
    B 255    LEU       matches     A 205    LEU  
    B 258    ASN       matches     A 203    ASN  
    B 314    THR       matches     A 199    THR  
  TRANSFORM    0.4043  0.7522 -0.5203 -0.2000 -0.4824 -0.8528 -0.8925  0.4489 -0.0446    20.999   -23.579    10.295  
 
 Match found in 4j14_1       CHOLESTEROL 24-HYDROXYLASE (4J14_A_X
   Pattern 4j14_1                 Query structure     RMSD=  0.92 A  No. of residues =   3
   ------- -------                --------------- 
    A 112    LEU       matches     A  89    LEU  
    A 121    PHE       matches     A  66    PHE  
    A 126    VAL       matches     A  20    VAL  
  TRANSFORM   -0.9003  0.4353 -0.0010 -0.3627 -0.7489  0.5546  0.2407  0.4996  0.8321    65.592  -171.164    45.927  
 
 Match found in 4qvq_1       PROTEASOME SUBUNIT BETA TYPE-2;PROTE
   Pattern 4qvq_1                 Query structure     RMSD=  0.92 A  No. of residues =   3
   ------- -------                --------------- 
    N  20    THR       matches     A  24    THR  
    N  21    THR       matches     A  25    THR  
    N  22    THR       matches     A  26    THR  
  TRANSFORM    0.2407 -0.6248  0.7427  0.8683 -0.2033 -0.4524  0.4337  0.7538  0.4936   -28.636    33.321   -39.461  
 
 Match found in 4p6x_6       GLUCOCORTICOID RECEPTOR (4P6X_E_HCYE
   Pattern 4p6x_6                 Query structure     RMSD=  0.93 A  No. of residues =   3
   ------- -------                --------------- 
    E 563    LEU       matches     A 141    LEU  
    E 564    ASN       matches     A 142    ASN  
    E 567    GLY       matches     A 143    GLY  
  TRANSFORM    0.2896  0.9497 -0.1190  0.2169 -0.1862 -0.9583 -0.9322  0.2517 -0.2599    30.355  -158.413    70.655  
 
 Match found in 4qvy_6       PROTEASOME SUBUNIT BETA TYPE-2;PROTE
   Pattern 4qvy_6                 Query structure     RMSD=  0.94 A  No. of residues =   3
   ------- -------                --------------- 
    N  20    THR       matches     A 224    THR  
    N  21    THR       matches     A 225    THR  
    N  22    THR       matches     A 226    THR  
  TRANSFORM    0.6086  0.0983  0.7874 -0.3965  0.8972  0.1944 -0.6874 -0.4305  0.5850   -23.610    24.214     5.964  
 
 Match found in 4mkc_1       ALK TYROSINE KINASE RECEPTOR (4MKC_A
   Pattern 4mkc_1                 Query structure     RMSD=  0.94 A  No. of residues =   3
   ------- -------                --------------- 
    A1148    ALA       matches     A 206    ALA  
    A1196    LEU       matches     A 205    LEU  
    A1198    LEU       matches     A 253    LEU  
  TRANSFORM   -0.5207  0.7081 -0.4768  0.4149  0.6981  0.5835  0.7461  0.1060 -0.6573     0.767     1.827    17.099  
 
 Match found in 6bkl_5       MATRIX PROTEIN 2 (6BKL_F_RIMF101_0) 
   Pattern 6bkl_5                 Query structure     RMSD=  0.95 A  No. of residues =   3
   ------- -------                --------------- 
    F  30    ALA       matches     A 255    ALA  
    F  31    SER       matches     A 254    SER  
    F  34    GLY       matches     A 251    GLY  
  TRANSFORM   -0.8597  0.2785  0.4283 -0.3647  0.2526 -0.8962 -0.3578 -0.9266 -0.1156    69.285     9.810    32.704  
 
 Match found in 2a1n_1       CYTOCHROME P450-CAM (2A1N_A_CAMA1422
   Pattern 2a1n_1                 Query structure     RMSD=  0.95 A  No. of residues =   3
   ------- -------                --------------- 
    A 244    LEU       matches     A 115    LEU  
    A 247    VAL       matches     A 148    VAL  
    A 248    GLY       matches     A 149    GLY  
  TRANSFORM   -0.2958 -0.4823  0.8246 -0.0268 -0.8587 -0.5118  0.9549 -0.1735  0.2411   -19.153    56.421    -3.571  
 
 Match found in 2vcv_7       GLUTATHIONE S-TRANSFERASE A3 (2VCV_L
   Pattern 2vcv_7                 Query structure     RMSD=  0.95 A  No. of residues =   3
   ------- -------                --------------- 
    L 216    ALA       matches     A 173    ALA  
    L 220    PHE       matches     A 185    PHE  
    L 222    PHE       matches     A 181    PHE  
  TRANSFORM    0.3826  0.5777 -0.7210 -0.4334 -0.5770 -0.6923 -0.8160  0.5773  0.0296   112.147    24.702    50.557  
 
 Match found in 4mme_3       TRANSPORTER (4MME_A_29QA603_1)      
   Pattern 4mme_3                 Query structure     RMSD=  0.96 A  No. of residues =   3
   ------- -------                --------------- 
    A 256    GLY       matches     A 138    GLY  
    A 259    PHE       matches     A 140    PHE  
    A 359    GLY       matches     A 174    GLY  
  TRANSFORM    0.4535  0.6189 -0.6413 -0.3319 -0.5505 -0.7660 -0.8272  0.5602 -0.0442    94.409    26.761   115.620  
 
 Match found in 4zdz_1       LANOSTEROL 14-ALPHA DEMETHYLASE (4ZD
   Pattern 4zdz_1                 Query structure     RMSD=  0.96 A  No. of residues =   3
   ------- -------                --------------- 
    A 318    THR       matches     A 135    THR  
    A 380    LEU       matches     A 167    LEU  
    A 509    MET       matches     A 165    MET  
  TRANSFORM    0.2951 -0.9424 -0.1576  0.9279  0.2433  0.2825 -0.2279 -0.2296  0.9462    48.944  -158.142    62.312  
 
 Match found in 4qvy_6       PROTEASOME SUBUNIT BETA TYPE-2;PROTE
   Pattern 4qvy_6                 Query structure     RMSD=  0.96 A  No. of residues =   3
   ------- -------                --------------- 
    N  20    THR       matches     A 198    THR  
    N  21    THR       matches     A 199    THR  
    N  22    THR       matches     A 201    THR  
  TRANSFORM    0.3022 -0.9429 -0.1404  0.9195  0.2495  0.3038 -0.2514 -0.2209  0.9423    48.907  -157.977    62.418  
 
 Match found in 4qvp_5       PROTEASOME SUBUNIT BETA TYPE-2;PROTE
   Pattern 4qvp_5                 Query structure     RMSD=  0.96 A  No. of residues =   3
   ------- -------                --------------- 
    N  20    THR       matches     A 198    THR  
    N  21    THR       matches     A 199    THR  
    N  22    THR       matches     A 201    THR  
  TRANSFORM    0.3112 -0.9398 -0.1416  0.9176  0.2583  0.3023 -0.2475 -0.2240  0.9426    48.812  -157.787    62.420  
 
 Match found in 4qvq_1       PROTEASOME SUBUNIT BETA TYPE-2;PROTE
   Pattern 4qvq_1                 Query structure     RMSD=  0.96 A  No. of residues =   3
   ------- -------                --------------- 
    N  20    THR       matches     A 198    THR  
    N  21    THR       matches     A 199    THR  
    N  22    THR       matches     A 201    THR  
  TRANSFORM    0.3002 -0.9431 -0.1428  0.9238  0.2501  0.2900 -0.2378 -0.2190  0.9463    49.515  -157.618    62.471  
 
 Match found in 4qw3_5       PROTEASOME SUBUNIT BETA TYPE-2;PROTE
   Pattern 4qw3_5                 Query structure     RMSD=  0.97 A  No. of residues =   3
   ------- -------                --------------- 
    N  20    THR       matches     A 198    THR  
    N  21    THR       matches     A 199    THR  
    N  22    THR       matches     A 201    THR  
  TRANSFORM    0.2837 -0.9458 -0.1580  0.9296  0.2308  0.2872 -0.2351 -0.2284  0.9447    49.114  -157.890    62.338  
 
 Match found in 4qvw_2       PROTEASOME SUBUNIT BETA TYPE-2;PROTE
   Pattern 4qvw_2                 Query structure     RMSD=  0.97 A  No. of residues =   3
   ------- -------                --------------- 
    N  20    THR       matches     A 198    THR  
    N  21    THR       matches     A 199    THR  
    N  22    THR       matches     A 201    THR  
  TRANSFORM    0.2935 -0.9443 -0.1488  0.9248  0.2411  0.2942 -0.2420 -0.2240  0.9441    48.929  -157.674    62.379  
 
 Match found in 4qw1_2       PROTEASOME SUBUNIT BETA TYPE-2;PROTE
   Pattern 4qw1_2                 Query structure     RMSD=  0.97 A  No. of residues =   3
   ------- -------                --------------- 
    N  20    THR       matches     A 198    THR  
    N  21    THR       matches     A 199    THR  
    N  22    THR       matches     A 201    THR  
  TRANSFORM   -0.6879 -0.6613 -0.2993  0.2040 -0.5719  0.7946 -0.6966  0.4855  0.5283    14.405    27.849    49.800  
 
 Match found in 4abz_3       TETRACYCLINE REPRESSOR CLASS D (4ABZ
   Pattern 4abz_3                 Query structure     RMSD=  0.97 A  No. of residues =   3
   ------- -------                --------------- 
    A 112    THR       matches     A 111    THR  
    A 116    GLN       matches     A 127    GLN  
    A 131    LEU       matches     A 115    LEU  
  TRANSFORM    0.2877 -0.9460 -0.1491  0.9282  0.2371  0.2867 -0.2359 -0.2209  0.9463    48.898  -157.757    62.263  
 
 Match found in 4qvl_5       PROTEASOME SUBUNIT BETA TYPE-2;PROTE
   Pattern 4qvl_5                 Query structure     RMSD=  0.97 A  No. of residues =   3
   ------- -------                --------------- 
    N  20    THR       matches     A 198    THR  
    N  21    THR       matches     A 199    THR  
    N  22    THR       matches     A 201    THR  
  TRANSFORM    0.2930 -0.9452 -0.1440  0.9253  0.2423  0.2919 -0.2410 -0.2188  0.9455    49.422  -157.599    62.380  
 
 Match found in 4qvm_2       PROTEASOME SUBUNIT BETA TYPE-2;PROTE
   Pattern 4qvm_2                 Query structure     RMSD=  0.97 A  No. of residues =   3
   ------- -------                --------------- 
    N  20    THR       matches     A 198    THR  
    N  21    THR       matches     A 199    THR  
    N  22    THR       matches     A 201    THR  
  TRANSFORM   -0.2549 -0.6555  0.7108  0.7242  0.3577  0.5896 -0.6408  0.6651  0.3835     2.580    -4.346    20.117  
 
 Match found in 3bjw_17      PHOSPHOLIPASE A2 (3BJW_H_SVRH504_3) 
   Pattern 3bjw_17                Query structure     RMSD=  0.98 A  No. of residues =   3
   ------- -------                --------------- 
    H   2    VAL       matches     A  36    VAL  
    H   5    LEU       matches     A  30    LEU  
    H   6    GLY       matches     A  29    GLY  
  TRANSFORM   -0.7357  0.0855 -0.6718  0.4897 -0.6181 -0.6150 -0.4678 -0.7815  0.4129    22.773   -52.895   -24.787  
 
 Match found in 4mxo_1       PROTO-ONCOGENE TYROSINE-PROTEIN KINA
   Pattern 4mxo_1                 Query structure     RMSD=  0.99 A  No. of residues =   3
   ------- -------                --------------- 
    A 273    LEU       matches     A 115    LEU  
    A 281    VAL       matches     A 148    VAL  
    A 344    GLY       matches     A  15    GLY  
  TRANSFORM   -0.4936  0.0985 -0.8641  0.6696 -0.5911 -0.4498 -0.5550 -0.8006  0.2258    30.061   -67.878    -2.398  
 
 Match found in 4zau_1       EPIDERMAL GROWTH FACTOR RECEPTOR (4Z
   Pattern 4zau_1                 Query structure     RMSD=  0.99 A  No. of residues =   3
   ------- -------                --------------- 
    A 718    LEU       matches     A  89    LEU  
    A 719    GLY       matches     A  79    GLY  
    A 726    VAL       matches     A  77    VAL  
  TRANSFORM    0.9079 -0.3751 -0.1873 -0.2950 -0.8890  0.3503 -0.2979 -0.2628 -0.9177    15.520    27.863    17.844  
 
 Match found in 5jn9_1       CARBONIC ANHYDRASE 4 (5JN9_A_EZLA302
   Pattern 5jn9_1                 Query structure     RMSD=  0.99 A  No. of residues =   3
   ------- -------                --------------- 
    A 198    LEU       matches     A 262    LEU  
    A 199    THR       matches     A 225    THR  
    A 200    THR       matches     A 226    THR  
  TRANSFORM   -0.3910  0.7745 -0.4973 -0.7801  0.0079  0.6256  0.4885  0.6325  0.6011    -2.428    26.885    50.690  
 
 Match found in 6bkl_3       MATRIX PROTEIN 2 (6BKL_F_RIMF101_0) 
   Pattern 6bkl_3                 Query structure     RMSD=  0.99 A  No. of residues =   3
   ------- -------                --------------- 
    E  30    ALA       matches     A 255    ALA  
    E  31    SER       matches     A 254    SER  
    E  34    GLY       matches     A 251    GLY  
  TRANSFORM   -0.7019  0.2438  0.6692 -0.6776 -0.5181 -0.5220  0.2194 -0.8198  0.5289   -40.589   -19.567    64.553  
 
 Match found in 5o96_9       RIBOSOMAL RNA SMALL SUBUNIT METHYLTR
   Pattern 5o96_9                 Query structure     RMSD=  0.99 A  No. of residues =   3
   ------- -------                --------------- 
    G 173    LEU       matches     A  58    LEU  
    G 218    SER       matches     A  81    SER  
    G 219    LEU       matches     A  87    LEU  
  TRANSFORM   -0.7057  0.2071 -0.6776  0.0190 -0.9504 -0.3103 -0.7083 -0.2319  0.6668    42.321    -3.949    70.800  
 
 Match found in 4zbr_3       SERUM ALBUMIN (4ZBR_A_NPSA603_1)    
   Pattern 4zbr_3                 Query structure     RMSD=  1.00 A  No. of residues =   3
   ------- -------                --------------- 
    A 479    SER       matches     A 147    SER  
    A 480    LEU       matches     A 115    LEU  
    A 481    ALA       matches     A 116    ALA  
  TRANSFORM    0.8625 -0.4334  0.2611 -0.0781 -0.6239 -0.7776  0.4999  0.6503 -0.5720   112.322    23.676    22.538  
 
 Match found in 5btd_1       DNA GYRASE SUBUNIT A;DNA GYRASE SUBU
   Pattern 5btd_1                 Query structure     RMSD=  1.00 A  No. of residues =   3
   ------- -------                --------------- 
    B 461    ASP       matches     A 187    ASP  
    B 482    ARG       matches     A  40    ARG  
    B 483    GLY       matches     A 179    GLY  
  TRANSFORM   -0.6172  0.4439  0.6496  0.7709  0.5064  0.3864 -0.1574  0.7393 -0.6547    62.766    27.511    36.064  
 
 Match found in 3g8i_5       PEROXISOME PROLIFERATOR-ACTIVATED RE
   Pattern 3g8i_5                 Query structure     RMSD=  1.01 A  No. of residues =   3
   ------- -------                --------------- 
    A 247    LEU       matches     A 208    LEU  
    A 332    VAL       matches     A 296    VAL  
    A 344    LEU       matches     A 250    LEU  
  TRANSFORM    0.7349  0.5509  0.3955 -0.6544  0.4230  0.6267  0.1779 -0.7194  0.6714    17.729    26.086    -9.676  
 
 Match found in 1r55_2       ADAM 33 (1R55_A_097A518_1)          
   Pattern 1r55_2                 Query structure     RMSD=  1.01 A  No. of residues =   3
   ------- -------                --------------- 
    A 309    ALA       matches     A  94    ALA  
    A 310    THR       matches     A  93    THR  
    A 311    VAL       matches     A  91    VAL  
  TRANSFORM    0.5536  0.7593  0.3420  0.0494  0.3799 -0.9237 -0.8313  0.5282  0.1728    23.418   -14.186    16.501  
 
 Match found in 4mxo_1       PROTO-ONCOGENE TYROSINE-PROTEIN KINA
   Pattern 4mxo_1                 Query structure     RMSD=  1.01 A  No. of residues =   3
   ------- -------                --------------- 
    A 273    LEU       matches     A  89    LEU  
    A 281    VAL       matches     A  91    VAL  
    A 344    GLY       matches     A  29    GLY  
  TRANSFORM    0.9456  0.3218  0.0477  0.2122 -0.7212  0.6594  0.2466 -0.6134 -0.7503   -52.375     1.762   -19.925  
 
 Match found in 5vop_3       5-METHYLTETRAHYDROFOLATE HOMOCYSTEIN
   Pattern 5vop_3                 Query structure     RMSD=  1.01 A  No. of residues =   3
   ------- -------                --------------- 
    A 490    VAL       matches     A  13    VAL  
    A 492    LEU       matches     A  30    LEU  
    A 568    VAL       matches     A 157    VAL  
  TRANSFORM   -0.1294 -0.2605 -0.9568  0.8041 -0.5922  0.0525 -0.5803 -0.7625  0.2861    24.704    -2.086    46.026  
 
 Match found in 5jnc_1       CARBONIC ANHYDRASE 4 (5JNC_A_6LHA302
   Pattern 5jnc_1                 Query structure     RMSD=  1.01 A  No. of residues =   3
   ------- -------                --------------- 
    A 198    LEU       matches     A 262    LEU  
    A 199    THR       matches     A 225    THR  
    A 200    THR       matches     A 224    THR  
  TRANSFORM    0.6941  0.3219 -0.6439  0.1069  0.8384  0.5344  0.7119 -0.4398  0.5475    35.244    30.903   -24.447  
 
 Match found in 5x7z_1       UNCHARACTERIZED HTH-TYPE TRANSCRIPTI
   Pattern 5x7z_1                 Query structure     RMSD=  1.02 A  No. of residues =   3
   ------- -------                --------------- 
    A  24    VAL       matches     A  91    VAL  
    A  35    LEU       matches     A  75    LEU  
    A 110    VAL       matches     A  36    VAL  
  TRANSFORM    0.0108  0.9165  0.3998  0.9918  0.0411 -0.1209 -0.1273  0.3978 -0.9086    40.288   -33.477    -6.268  
 
 Match found in 2ocf_1       ESTROGEN RECEPTOR (2OCF_A_ESTA596_1)
   Pattern 2ocf_1                 Query structure     RMSD=  1.02 A  No. of residues =   3
   ------- -------                --------------- 
    A 346    LEU       matches     A 268    LEU  
    A 350    ALA       matches     A 266    ALA  
    A 353    GLU       matches     A 270    GLU  
  TRANSFORM   -0.1431 -0.2704 -0.9521  0.8169 -0.5753  0.0406 -0.5587 -0.7720  0.3032    25.237    -2.797    45.812  
 
 Match found in 5ku6_2       CARBONIC ANHYDRASE 4 (5KU6_A_MZMA301
   Pattern 5ku6_2                 Query structure     RMSD=  1.02 A  No. of residues =   3
   ------- -------                --------------- 
    A 198    LEU       matches     A 262    LEU  
    A 199    THR       matches     A 225    THR  
    A 200    THR       matches     A 224    THR  
  TRANSFORM   -0.5528 -0.6828  0.4776  0.1916 -0.6620 -0.7246  0.8110 -0.3091  0.4968   239.645     4.332     3.248  
 
 Match found in 5lw1_1       MITOGEN-ACTIVATED PROTEIN KINASE 8 (
   Pattern 5lw1_1                 Query structure     RMSD=  1.02 A  No. of residues =   3
   ------- -------                --------------- 
    B  32    ILE       matches     A  78    ILE  
    B  33    GLY       matches     A  79    GLY  
    B  40    VAL       matches     A  77    VAL  
  TRANSFORM    0.6452  0.3555  0.6763 -0.2738 -0.7188  0.6390  0.7133 -0.5974 -0.3664   -10.286     3.532    76.121  
 
 Match found in 1mx1_7       LIVER CARBOXYLESTERASE I (1MX1_E_THA
   Pattern 1mx1_7                 Query structure     RMSD=  1.03 A  No. of residues =   3
   ------- -------                --------------- 
    E5101    PHE       matches     A 219    PHE  
    E5358    LEU       matches     A 208    LEU  
    E5363    LEU       matches     A 287    LEU  
  TRANSFORM   -0.8193  0.4283 -0.3811 -0.5013 -0.8578  0.1136 -0.2782  0.2841  0.9175    19.603    -5.291   -17.149  
 
 Match found in 5lvn_2       3-PHOSPHOINOSITIDE-DEPENDENT PROTEIN
   Pattern 5lvn_2                 Query structure     RMSD=  1.03 A  No. of residues =   3
   ------- -------                --------------- 
    A  88    LEU       matches     A  89    LEU  
    A  89    GLY       matches     A  79    GLY  
    A  96    VAL       matches     A  77    VAL  
  TRANSFORM   -0.6484 -0.4534  0.6116 -0.4094  0.8849  0.2220 -0.6419 -0.1065 -0.7594     9.814    18.865     9.232  
 
 Match found in 4lzr_2       BROMODOMAIN-CONTAINING PROTEIN 4 (4L
   Pattern 4lzr_2                 Query structure     RMSD=  1.04 A  No. of residues =   3
   ------- -------                --------------- 
    A  87    VAL       matches     A 247    VAL  
    A  92    LEU       matches     A 242    LEU  
    A  94    LEU       matches     A 227    LEU  
  TRANSFORM    0.6632 -0.1118  0.7400 -0.3976  0.7851  0.4749 -0.6341 -0.6092  0.4762   -17.983    22.050    26.464  
 
 Match found in 4lzr_2       BROMODOMAIN-CONTAINING PROTEIN 4 (4L
   Pattern 4lzr_2                 Query structure     RMSD=  1.04 A  No. of residues =   3
   ------- -------                --------------- 
    A  87    VAL       matches     A 247    VAL  
    A  92    LEU       matches     A 227    LEU  
    A  94    LEU       matches     A 262    LEU  
  TRANSFORM    0.9196 -0.3531 -0.1721 -0.2993 -0.9136  0.2751 -0.2543 -0.2015 -0.9459    15.333    27.210    15.854  
 
 Match found in 5jnc_1       CARBONIC ANHYDRASE 4 (5JNC_A_6LHA302
   Pattern 5jnc_1                 Query structure     RMSD=  1.05 A  No. of residues =   3
   ------- -------                --------------- 
    A 198    LEU       matches     A 262    LEU  
    A 199    THR       matches     A 225    THR  
    A 200    THR       matches     A 226    THR  
  TRANSFORM   -0.9771 -0.2094  0.0381 -0.2124  0.9704 -0.1148 -0.0129 -0.1203 -0.9927    49.833    55.324    11.102  
 
 Match found in 3czv_2       CARBONIC ANHYDRASE 13;CARBONIC ANHYD
   Pattern 3czv_2                 Query structure     RMSD=  1.05 A  No. of residues =   3
   ------- -------                --------------- 
    A 198    LEU       matches     A 205    LEU  
    A 199    THR       matches     A 201    THR  
    A 200    VAL       matches     A 204    VAL  
  TRANSFORM   -0.6511 -0.7378 -0.1783 -0.1719 -0.0855  0.9814 -0.7393  0.6696 -0.0712   -27.070    39.725   -89.028  
 
 Match found in 4kya_3       BIFUNCTIONAL DIHYDROFOLATE REDUCTASE
   Pattern 4kya_3                 Query structure     RMSD=  1.06 A  No. of residues =   3
   ------- -------                --------------- 
    C   8    VAL       matches     A 297    VAL  
    C  36    SER       matches     A 254    SER  
    C 151    VAL       matches     A 296    VAL  
  TRANSFORM    0.9166 -0.3527 -0.1883 -0.2894 -0.9103  0.2960 -0.2758 -0.2168 -0.9364    15.239    27.172    16.479  
 
 Match found in 5ku6_2       CARBONIC ANHYDRASE 4 (5KU6_A_MZMA301
   Pattern 5ku6_2                 Query structure     RMSD=  1.06 A  No. of residues =   3
   ------- -------                --------------- 
    A 198    LEU       matches     A 262    LEU  
    A 199    THR       matches     A 225    THR  
    A 200    THR       matches     A 226    THR  
  TRANSFORM   -0.9730  0.0423 -0.2267 -0.2063 -0.5988  0.7739 -0.1030  0.7998  0.5914    63.412  -175.194    61.839  
 
 Match found in 4qvw_2       PROTEASOME SUBUNIT BETA TYPE-2;PROTE
   Pattern 4qvw_2                 Query structure     RMSD=  1.06 A  No. of residues =   3
   ------- -------                --------------- 
    N  20    THR       matches     A  24    THR  
    N  21    THR       matches     A  25    THR  
    N  22    THR       matches     A  21    THR  
  TRANSFORM   -0.9744  0.0369 -0.2216 -0.1984 -0.6040  0.7719 -0.1054  0.7961  0.5959    63.185  -175.553    61.736  
 
 Match found in 4qvy_6       PROTEASOME SUBUNIT BETA TYPE-2;PROTE
   Pattern 4qvy_6                 Query structure     RMSD=  1.06 A  No. of residues =   3
   ------- -------                --------------- 
    N  20    THR       matches     A  24    THR  
    N  21    THR       matches     A  25    THR  
    N  22    THR       matches     A  21    THR  
  TRANSFORM    0.1508 -0.2997  0.9421  0.3409  0.9103  0.2350 -0.9279  0.2857  0.2394   -29.207    48.667    23.424  
 
 Match found in 4o0w_1       AURORA KINASE A (4O0W_A_ADNA501_1)  
   Pattern 4o0w_1                 Query structure     RMSD=  1.06 A  No. of residues =   3
   ------- -------                --------------- 
    A 139    LEU       matches     A  89    LEU  
    A 140    GLY       matches     A  79    GLY  
    A 147    VAL       matches     A  77    VAL  
  TRANSFORM   -0.9770  0.0443 -0.2088 -0.1935 -0.5964  0.7790 -0.0901  0.8015  0.5912    63.474  -175.092    61.784  
 
 Match found in 4qvm_2       PROTEASOME SUBUNIT BETA TYPE-2;PROTE
   Pattern 4qvm_2                 Query structure     RMSD=  1.06 A  No. of residues =   3
   ------- -------                --------------- 
    N  20    THR       matches     A  24    THR  
    N  21    THR       matches     A  25    THR  
    N  22    THR       matches     A  21    THR  
  TRANSFORM    0.5038  0.4861 -0.7141  0.2010 -0.8699 -0.4504 -0.8401  0.0834 -0.5360   -28.630    -0.490    27.694  
 
 Match found in 1am6_1       CARBONIC ANHYDRASE (1AM6_A_HAEA555_1
   Pattern 1am6_1                 Query structure     RMSD=  1.06 A  No. of residues =   3
   ------- -------                --------------- 
    A 198    LEU       matches     A 262    LEU  
    A 199    THR       matches     A 225    THR  
    A 200    THR       matches     A 226    THR  
  TRANSFORM   -0.9748  0.0462 -0.2183 -0.2019 -0.5997  0.7743 -0.0952  0.7989  0.5939    63.145  -175.124    61.641  
 
 Match found in 4qvl_5       PROTEASOME SUBUNIT BETA TYPE-2;PROTE
   Pattern 4qvl_5                 Query structure     RMSD=  1.06 A  No. of residues =   3
   ------- -------                --------------- 
    N  20    THR       matches     A  24    THR  
    N  21    THR       matches     A  25    THR  
    N  22    THR       matches     A  21    THR  
  TRANSFORM   -0.9759  0.0411 -0.2141 -0.1961 -0.5943  0.7799 -0.0951  0.8032  0.5881    63.051  -175.137    61.903  
 
 Match found in 4qw1_2       PROTEASOME SUBUNIT BETA TYPE-2;PROTE
   Pattern 4qw1_2                 Query structure     RMSD=  1.06 A  No. of residues =   3
   ------- -------                --------------- 
    N  20    THR       matches     A  24    THR  
    N  21    THR       matches     A  25    THR  
    N  22    THR       matches     A  21    THR  
  TRANSFORM   -0.9541  0.0183 -0.2988  0.0935 -0.9300 -0.3556 -0.2844 -0.3672  0.8856    12.230     3.649    41.311  
 
 Match found in 1am6_1       CARBONIC ANHYDRASE (1AM6_A_HAEA555_1
   Pattern 1am6_1                 Query structure     RMSD=  1.07 A  No. of residues =   3
   ------- -------                --------------- 
    A 198    LEU       matches     A 262    LEU  
    A 199    THR       matches     A 225    THR  
    A 200    THR       matches     A 224    THR  
  TRANSFORM   -0.9695 -0.0873  0.2291  0.2262 -0.6790  0.6984  0.0946  0.7290  0.6780    48.043    12.650    16.429  
 
 Match found in 4g7a_2       CARBONATE DEHYDRATASE (4G7A_A_AZMA30
   Pattern 4g7a_2                 Query structure     RMSD=  1.07 A  No. of residues =   3
   ------- -------                --------------- 
    A 173    LEU       matches     A 262    LEU  
    A 174    THR       matches     A 225    THR  
    A 175    THR       matches     A 224    THR  
  TRANSFORM   -0.9779  0.0404 -0.2050 -0.1880 -0.5989  0.7784 -0.0913  0.7998  0.5933    63.508  -175.186    61.839  
 
 Match found in 4qw3_5       PROTEASOME SUBUNIT BETA TYPE-2;PROTE
   Pattern 4qw3_5                 Query structure     RMSD=  1.07 A  No. of residues =   3
   ------- -------                --------------- 
    N  20    THR       matches     A  24    THR  
    N  21    THR       matches     A  25    THR  
    N  22    THR       matches     A  21    THR  
  TRANSFORM   -0.1383 -0.2896 -0.9471  0.8493 -0.5266  0.0370 -0.5095 -0.7993  0.3188    25.260    -4.012    45.478  
 
 Match found in 5jn9_1       CARBONIC ANHYDRASE 4 (5JN9_A_EZLA302
   Pattern 5jn9_1                 Query structure     RMSD=  1.07 A  No. of residues =   3
   ------- -------                --------------- 
    A 198    LEU       matches     A 262    LEU  
    A 199    THR       matches     A 225    THR  
    A 200    THR       matches     A 224    THR  
  TRANSFORM    0.3885  0.9177  0.0834  0.8101 -0.2970 -0.5055 -0.4391  0.2640 -0.8588    40.551  -154.082    64.309  
 
 Match found in 4qvy_6       PROTEASOME SUBUNIT BETA TYPE-2;PROTE
   Pattern 4qvy_6                 Query structure     RMSD=  1.07 A  No. of residues =   3
   ------- -------                --------------- 
    N  20    THR       matches     A 201    THR  
    N  21    THR       matches     A 199    THR  
    N  22    THR       matches     A 198    THR  
  TRANSFORM    0.4551  0.4020 -0.7945 -0.4533 -0.6634 -0.5953 -0.7664  0.6311 -0.1197    55.358   -34.548    23.046  
 
 Match found in 3bjw_10      PHOSPHOLIPASE A2 (3BJW_E_SVRE503_1) 
   Pattern 3bjw_10                Query structure     RMSD=  1.07 A  No. of residues =   3
   ------- -------                --------------- 
    E   2    VAL       matches     A  36    VAL  
    E   5    LEU       matches     A  30    LEU  
    E   6    GLY       matches     A  29    GLY  
  TRANSFORM    0.3112 -0.4546  0.8346  0.2586  0.8855  0.3859 -0.9145  0.0957  0.3932   -56.562   -12.325   -14.818  
 
 Match found in 3sfu_1       RNA POLYMERASE (3SFU_A_RBVA601_1)   
   Pattern 3sfu_1                 Query structure     RMSD=  1.07 A  No. of residues =   3
   ------- -------                --------------- 
    A 308    THR       matches     A 199    THR  
    A 309    THR       matches     A 198    THR  
    A 312    ASN       matches     A 238    ASN  
  TRANSFORM    0.3895  0.9186  0.0673  0.8038 -0.3033 -0.5117 -0.4496  0.2534 -0.8565    41.190  -153.471    64.555  
 
 Match found in 4qw3_5       PROTEASOME SUBUNIT BETA TYPE-2;PROTE
   Pattern 4qw3_5                 Query structure     RMSD=  1.07 A  No. of residues =   3
   ------- -------                --------------- 
    N  20    THR       matches     A 201    THR  
    N  21    THR       matches     A 199    THR  
    N  22    THR       matches     A 198    THR  
  TRANSFORM   -0.5291 -0.0356 -0.8478  0.8384  0.1325 -0.5288  0.1311 -0.9905 -0.0403    -5.272    18.313   -34.246  
 
 Match found in 5eez_1       TRANSCRIPTION ATTENUATION PROTEIN MT
   Pattern 5eez_1                 Query structure     RMSD=  1.07 A  No. of residues =   3
   ------- -------                --------------- 
    E  23    GLY       matches     A  79    GLY  
    E  34    HIS       matches     A  80    HIS  
    E  55    ILE       matches     A  78    ILE  
  TRANSFORM   -0.5276 -0.0343 -0.8488  0.8394  0.1323 -0.5271  0.1304 -0.9906 -0.0410    -5.269    18.260   -34.213  
 
 Match found in 5ef2_1       TRANSCRIPTION ATTENUATION PROTEIN MT
   Pattern 5ef2_1                 Query structure     RMSD=  1.07 A  No. of residues =   3
   ------- -------                --------------- 
    E  23    GLY       matches     A  79    GLY  
    E  34    HIS       matches     A  80    HIS  
    E  55    ILE       matches     A  78    ILE  
  TRANSFORM   -0.5294 -0.0355 -0.8476  0.8383  0.1311 -0.5291  0.1299 -0.9907 -0.0396    -5.179    18.197   -34.271  
 
 Match found in 5eeu_1       TRANSCRIPTION ATTENUATION PROTEIN MT
   Pattern 5eeu_1                 Query structure     RMSD=  1.07 A  No. of residues =   3
   ------- -------                --------------- 
    E  23    GLY       matches     A  79    GLY  
    E  34    HIS       matches     A  80    HIS  
    E  55    ILE       matches     A  78    ILE  
  TRANSFORM   -0.5286 -0.0365 -0.8481  0.8387  0.1317 -0.5284  0.1310 -0.9906 -0.0390    -5.244    18.241   -34.286  
 
 Match found in 5eev_5       TRANSCRIPTION ATTENUATION PROTEIN MT
   Pattern 5eev_5                 Query structure     RMSD=  1.07 A  No. of residues =   3
   ------- -------                --------------- 
    E  23    GLY       matches     A  79    GLY  
    E  34    HIS       matches     A  80    HIS  
    E  55    ILE       matches     A  78    ILE  
  TRANSFORM   -0.5292 -0.0360 -0.8477  0.8384  0.1315 -0.5290  0.1305 -0.9907 -0.0394    -5.239    18.256   -34.268  
 
 Match found in 5eew_6       TRANSCRIPTION ATTENUATION PROTEIN MT
   Pattern 5eew_6                 Query structure     RMSD=  1.07 A  No. of residues =   3
   ------- -------                --------------- 
    E  23    GLY       matches     A  79    GLY  
    E  34    HIS       matches     A  80    HIS  
    E  55    ILE       matches     A  78    ILE  
  TRANSFORM    0.3852  0.9202  0.0699  0.8045 -0.2978 -0.5139 -0.4520  0.2542 -0.8550    41.034  -153.488    64.448  
 
 Match found in 4qvm_2       PROTEASOME SUBUNIT BETA TYPE-2;PROTE
   Pattern 4qvm_2                 Query structure     RMSD=  1.08 A  No. of residues =   3
   ------- -------                --------------- 
    N  20    THR       matches     A 201    THR  
    N  21    THR       matches     A 199    THR  
    N  22    THR       matches     A 198    THR  
  TRANSFORM   -0.9787  0.0391 -0.2013 -0.1854 -0.5886  0.7869 -0.0877  0.8075  0.5833    62.810  -175.611    61.979  
 
 Match found in 4qvp_5       PROTEASOME SUBUNIT BETA TYPE-2;PROTE
   Pattern 4qvp_5                 Query structure     RMSD=  1.08 A  No. of residues =   3
   ------- -------                --------------- 
    N  20    THR       matches     A  24    THR  
    N  21    THR       matches     A  25    THR  
    N  22    THR       matches     A  21    THR  
  TRANSFORM    0.3805  0.9216  0.0765  0.8094 -0.2919 -0.5095 -0.4472  0.2558 -0.8571    40.490  -153.721    64.322  
 
 Match found in 4qvl_5       PROTEASOME SUBUNIT BETA TYPE-2;PROTE
   Pattern 4qvl_5                 Query structure     RMSD=  1.08 A  No. of residues =   3
   ------- -------                --------------- 
    N  20    THR       matches     A 201    THR  
    N  21    THR       matches     A 199    THR  
    N  22    THR       matches     A 198    THR  
  TRANSFORM    0.7777  0.6256  0.0624 -0.2652  0.2365  0.9347  0.5700 -0.7434  0.3498    21.006    -8.278   -25.574  
 
 Match found in 5eez_9       TRANSCRIPTION ATTENUATION PROTEIN MT
   Pattern 5eez_9                 Query structure     RMSD=  1.08 A  No. of residues =   3
   ------- -------                --------------- 
    I  23    GLY       matches     A  79    GLY  
    I  34    HIS       matches     A  80    HIS  
    I  55    ILE       matches     A  78    ILE  
  TRANSFORM    0.6072  0.2092  0.7665 -0.4005 -0.7526  0.5227  0.6862 -0.6244 -0.3732     2.010    62.459     1.868  
 
 Match found in 3znc_2       CARBONIC ANHYDRASE IV (3ZNC_A_BZ1A50
   Pattern 3znc_2                 Query structure     RMSD=  1.08 A  No. of residues =   3
   ------- -------                --------------- 
    A 198    LEU       matches     A 262    LEU  
    A 199    THR       matches     A 225    THR  
    A 200    THR       matches     A 224    THR  
  TRANSFORM    0.3917  0.9180  0.0629  0.7962 -0.3038 -0.5233 -0.4612  0.2551 -0.8498    40.584  -153.771    64.454  
 
 Match found in 4qvp_5       PROTEASOME SUBUNIT BETA TYPE-2;PROTE
   Pattern 4qvp_5                 Query structure     RMSD=  1.08 A  No. of residues =   3
   ------- -------                --------------- 
    N  20    THR       matches     A 201    THR  
    N  21    THR       matches     A 199    THR  
    N  22    THR       matches     A 198    THR  
  TRANSFORM    0.3860  0.9195  0.0750  0.8041 -0.2955 -0.5159 -0.4522  0.2594 -0.8534    40.541  -153.575    64.395  
 
 Match found in 4qw1_2       PROTEASOME SUBUNIT BETA TYPE-2;PROTE
   Pattern 4qw1_2                 Query structure     RMSD=  1.08 A  No. of residues =   3
   ------- -------                --------------- 
    N  20    THR       matches     A 201    THR  
    N  21    THR       matches     A 199    THR  
    N  22    THR       matches     A 198    THR  
  TRANSFORM    0.7774  0.6258  0.0630 -0.2656  0.2358  0.9348  0.5701 -0.7435  0.3496    20.976    -8.312   -25.582  
 
 Match found in 5eex_3       TRANSCRIPTION ATTENUATION PROTEIN MT
   Pattern 5eex_3                 Query structure     RMSD=  1.08 A  No. of residues =   3
   ------- -------                --------------- 
    I  23    GLY       matches     A  79    GLY  
    I  34    HIS       matches     A  80    HIS  
    I  55    ILE       matches     A  78    ILE  
  TRANSFORM    0.7774  0.6259  0.0629 -0.2661  0.2367  0.9344  0.5700 -0.7431  0.3505    20.971    -8.264   -25.599  
 
 Match found in 5eev_13      TRANSCRIPTION ATTENUATION PROTEIN MT
   Pattern 5eev_13                Query structure     RMSD=  1.08 A  No. of residues =   3
   ------- -------                --------------- 
    I  23    GLY       matches     A  79    GLY  
    I  34    HIS       matches     A  80    HIS  
    I  55    ILE       matches     A  78    ILE  
  TRANSFORM   -0.9801  0.0299 -0.1961 -0.1755 -0.5910  0.7874 -0.0924  0.8061  0.5845    62.523  -175.552    62.002  
 
 Match found in 4qvq_1       PROTEASOME SUBUNIT BETA TYPE-2;PROTE
   Pattern 4qvq_1                 Query structure     RMSD=  1.08 A  No. of residues =   3
   ------- -------                --------------- 
    N  20    THR       matches     A  24    THR  
    N  21    THR       matches     A  25    THR  
    N  22    THR       matches     A  21    THR  
  TRANSFORM    0.4968  0.4637  0.7336  0.6311 -0.7733  0.0613  0.5957  0.4325 -0.6768   -92.405  -160.376   -47.577  
 
 Match found in 4a97_14      CYS-LOOP LIGAND-GATED ION CHANNEL;CY
   Pattern 4a97_14                Query structure     RMSD=  1.08 A  No. of residues =   3
   ------- -------                --------------- 
    G  19    PHE       matches     A 159    PHE  
    G  38    TYR       matches     A 101    TYR  
    G  40    VAL       matches     A 157    VAL  
  TRANSFORM    0.3802  0.9209  0.0858  0.8105 -0.2871 -0.5105 -0.4455  0.2636 -0.8556    40.646  -153.888    64.325  
 
 Match found in 4qvw_2       PROTEASOME SUBUNIT BETA TYPE-2;PROTE
   Pattern 4qvw_2                 Query structure     RMSD=  1.08 A  No. of residues =   3
   ------- -------                --------------- 
    N  20    THR       matches     A 201    THR  
    N  21    THR       matches     A 199    THR  
    N  22    THR       matches     A 198    THR  
  TRANSFORM   -0.7144  0.3159 -0.6244  0.0413 -0.8717 -0.4883 -0.6985 -0.3747  0.6097    88.652    -9.055    35.238  
 
 Match found in 3u5k_1       BROMODOMAIN-CONTAINING PROTEIN 4 (3U
   Pattern 3u5k_1                 Query structure     RMSD=  1.09 A  No. of residues =   3
   ------- -------                --------------- 
    A  87    VAL       matches     A 247    VAL  
    A  92    LEU       matches     A 242    LEU  
    A  94    LEU       matches     A 227    LEU  
  TRANSFORM    0.1281  0.4885 -0.8631  0.5460 -0.7613 -0.3498 -0.8279 -0.4264 -0.3643    49.005    69.492   123.530  
 
 Match found in 2ij7_2       CYTOCHROME P450 121 (2IJ7_D_TPFD2473
   Pattern 2ij7_2                 Query structure     RMSD=  1.09 A  No. of residues =   3
   ------- -------                --------------- 
    D  85    ASN       matches     A 133    ASN  
    D 229    THR       matches     A 135    THR  
    D 233    ALA       matches     A 173    ALA  
  TRANSFORM    0.4011  0.9139  0.0621  0.7939 -0.3130 -0.5213 -0.4570  0.2584 -0.8511    40.506  -153.510    64.427  
 
 Match found in 4qvq_1       PROTEASOME SUBUNIT BETA TYPE-2;PROTE
   Pattern 4qvq_1                 Query structure     RMSD=  1.09 A  No. of residues =   3
   ------- -------                --------------- 
    N  20    THR       matches     A 201    THR  
    N  21    THR       matches     A 199    THR  
    N  22    THR       matches     A 198    THR  
  TRANSFORM   -0.4716  0.6110 -0.6358  0.6162  0.7441  0.2580  0.6308 -0.2701 -0.7274    -7.709   -31.268    -7.487  
 
 Match found in 4uda_5       MINERALOCORTICOID RECEPTOR (4UDA_A_D
   Pattern 4uda_5                 Query structure     RMSD=  1.09 A  No. of residues =   3
   ------- -------                --------------- 
    A 769    LEU       matches     A 271    LEU  
    A 945    THR       matches     A 199    THR  
    A 954    VAL       matches     A 204    VAL  
  TRANSFORM   -0.2607  0.8794  0.3984  0.6822  0.4598 -0.5685 -0.6831  0.1236 -0.7198    10.149    19.292    41.277  
 
 Match found in 1am6_1       CARBONIC ANHYDRASE (1AM6_A_HAEA555_1
   Pattern 1am6_1                 Query structure     RMSD=  1.09 A  No. of residues =   3
   ------- -------                --------------- 
    A 198    LEU       matches     A  27    LEU  
    A 199    THR       matches     A  26    THR  
    A 200    THR       matches     A  25    THR  
  TRANSFORM   -0.9622 -0.0824  0.2594  0.1572 -0.9464  0.2823  0.2223  0.3124  0.9236   -48.169   -11.465   -12.714  
 
 Match found in 5vop_3       5-METHYLTETRAHYDROFOLATE HOMOCYSTEIN
   Pattern 5vop_3                 Query structure     RMSD=  1.09 A  No. of residues =   3
   ------- -------                --------------- 
    A 490    VAL       matches     A  36    VAL  
    A 492    LEU       matches     A  75    LEU  
    A 568    VAL       matches     A  20    VAL  
  TRANSFORM   -0.9503 -0.0275 -0.3101  0.1444 -0.9214 -0.3607 -0.2758 -0.3875  0.8796    33.870     2.435    41.330  
 
 Match found in 4m2u_2       CARBONIC ANHYDRASE 2 (4M2U_A_ETSA302
   Pattern 4m2u_2                 Query structure     RMSD=  1.09 A  No. of residues =   3
   ------- -------                --------------- 
    A 198    LEU       matches     A 262    LEU  
    A 199    THR       matches     A 225    THR  
    A 200    THR       matches     A 224    THR  
  TRANSFORM    0.7690  0.5362  0.3479  0.5995 -0.4161 -0.6838 -0.2219  0.7344 -0.6414    33.052     8.943    53.727  
 
 Match found in 5jnc_1       CARBONIC ANHYDRASE 4 (5JNC_A_6LHA302
   Pattern 5jnc_1                 Query structure     RMSD=  1.09 A  No. of residues =   3
   ------- -------                --------------- 
    A 198    LEU       matches     A  27    LEU  
    A 199    THR       matches     A  26    THR  
    A 200    THR       matches     A  25    THR  
  TRANSFORM    0.4572  0.8330 -0.3117  0.8587 -0.5047 -0.0894 -0.2318 -0.2267 -0.9460    22.129    35.577   -21.904  
 
 Match found in 5uvm_3       HISTIDINE TRIAD (HIT) PROTEIN (5UVM_
   Pattern 5uvm_3                 Query structure     RMSD=  1.09 A  No. of residues =   3
   ------- -------                --------------- 
    B   5    VAL       matches     A 157    VAL  
    B   6    PHE       matches     A 150    PHE  
    B   9    ILE       matches     A 152    ILE  
  TRANSFORM   -0.1256  0.9254  0.3575 -0.9407  0.0034 -0.3392 -0.3151 -0.3789  0.8701    10.434    26.686    38.570  
 
 Match found in 2q64_9       PROTEASE RETROPEPSIN (2Q64_B_1UNB100
   Pattern 2q64_9                 Query structure     RMSD=  1.10 A  No. of residues =   3
   ------- -------                --------------- 
    B  29    ASP       matches     A 153    ASP  
    B  80    THR       matches     A 292    THR  
    B  81    PRO       matches     A 293    PRO  
  TRANSFORM   -0.5199 -0.6727 -0.5265 -0.7002 -0.0173  0.7137 -0.4892  0.7397 -0.4620   -44.309   -17.247    90.080  
 
 Match found in 1c9s_1       TRP RNA-BINDING ATTENUATION PROTEIN 
   Pattern 1c9s_1                 Query structure     RMSD=  1.10 A  No. of residues =   3
   ------- -------                --------------- 
    A  23    GLY       matches     A  79    GLY  
    A  34    HIS       matches     A  80    HIS  
    A  55    ILE       matches     A  78    ILE  
  TRANSFORM    0.9607  0.1698 -0.2197  0.0953  0.5413  0.8354  0.2608 -0.8235  0.5039    21.048    29.679    28.216  
 
 Match found in 3mek_3       SET AND MYND DOMAIN-CONTAINING PROTE
   Pattern 3mek_3                 Query structure     RMSD=  1.10 A  No. of residues =   3
   ------- -------                --------------- 
    A  14    ARG       matches     A   4    ARG  
    A  15    GLY       matches     A   2    GLY  
    A  16    ASN       matches     A 214    ASN  
  TRANSFORM    0.8694  0.0934  0.4851  0.4932 -0.1053 -0.8635 -0.0295  0.9900 -0.1376   -13.396    12.618   100.118  
 
 Match found in 1c9s_7       TRP RNA-BINDING ATTENUATION PROTEIN 
   Pattern 1c9s_7                 Query structure     RMSD=  1.10 A  No. of residues =   3
   ------- -------                --------------- 
    F  23    GLY       matches     A  79    GLY  
    F  34    HIS       matches     A  80    HIS  
    F  55    ILE       matches     A  78    ILE  
  TRANSFORM   -0.7225  0.1577  0.6732 -0.6879 -0.2618 -0.6769  0.0694 -0.9522  0.2976    65.128    27.576    -4.966  
 
 Match found in 4b3q_1       REVERSE TRANSCRIPTASE/RIBONUCLEASE H
   Pattern 4b3q_1                 Query structure     RMSD=  1.10 A  No. of residues =   3
   ------- -------                --------------- 
    A 103    LYS       matches     A  88    LYS  
    A 106    VAL       matches     A  86    VAL  
    A 234    LEU       matches     A  30    LEU  
  TRANSFORM    0.7630  0.5506  0.3387  0.6073 -0.4311 -0.6673 -0.2214  0.7149 -0.6633    33.693     8.106    53.634  
 
 Match found in 5ku6_2       CARBONIC ANHYDRASE 4 (5KU6_A_MZMA301
   Pattern 5ku6_2                 Query structure     RMSD=  1.10 A  No. of residues =   3
   ------- -------                --------------- 
    A 198    LEU       matches     A  27    LEU  
    A 199    THR       matches     A  26    THR  
    A 200    THR       matches     A  25    THR  
  TRANSFORM   -0.6542 -0.4409  0.6145 -0.7524  0.4618 -0.4696 -0.0767 -0.7696 -0.6339    -0.684    45.040     4.067  
 
 Match found in 1a29_2       CALMODULIN (1A29_A_TFPA153_1)       
   Pattern 1a29_2                 Query structure     RMSD=  1.11 A  No. of residues =   3
   ------- -------                --------------- 
    A 100    ILE       matches     A  43    ILE  
    A 105    LEU       matches     A  58    LEU  
    A 136    VAL       matches     A  42    VAL  
  TRANSFORM   -0.2998 -0.8668  0.3985 -0.9539  0.2774 -0.1143 -0.0115 -0.4144 -0.9100   379.968   455.840   614.087  
 
 Match found in 5hnz_4       TUBULIN BETA-2B CHAIN (5HNZ_B_TA1B90
   Pattern 5hnz_4                 Query structure     RMSD=  1.11 A  No. of residues =   3
   ------- -------                --------------- 
    B 230    LEU       matches     A  58    LEU  
    B 275    LEU       matches     A  87    LEU  
    B 369    ARG       matches     A  76    ARG  
  TRANSFORM   -0.3265  0.9363 -0.1291 -0.9006 -0.2668  0.3430  0.2867  0.2283  0.9304    12.629    19.733    -9.745  
 
 Match found in 5ljc_3       RETINOL-BINDING PROTEIN 1 (5LJC_A_RT
   Pattern 5ljc_3                 Query structure     RMSD=  1.12 A  No. of residues =   3
   ------- -------                --------------- 
    A  29    LEU       matches     A 253    LEU  
    A  33    ALA       matches     A 206    ALA  
    A  77    ILE       matches     A 249    ILE  
  TRANSFORM   -0.3906  0.8317 -0.3946  0.0074  0.4315  0.9021  0.9205  0.3495 -0.1747    -4.252     2.884    20.212  
 
 Match found in 4xi3_3       ESTROGEN RECEPTOR (4XI3_A_29SA601_2)
   Pattern 4xi3_3                 Query structure     RMSD=  1.12 A  No. of residues =   3
   ------- -------                --------------- 
    A 346    LEU       matches     A 205    LEU  
    A 424    ILE       matches     A 259    ILE  
    A 428    LEU       matches     A 220    LEU  
  TRANSFORM    0.0410  0.9777  0.2059  0.8110 -0.1529  0.5647  0.5836  0.1438 -0.7992    19.463     4.346    23.394  
 
 Match found in 5x23_3       CYTOCHROME P450 2C9 (5X23_A_LSNA502_
   Pattern 5x23_3                 Query structure     RMSD=  1.12 A  No. of residues =   3
   ------- -------                --------------- 
    A 201    LEU       matches     A 272    LEU  
    A 292    VAL       matches     A 204    VAL  
    A 293    ASP       matches     A 289    ASP  
  TRANSFORM   -0.1214  0.9264  0.3563 -0.9350  0.0137 -0.3543 -0.3331 -0.3762  0.8646    10.229    26.782    39.085  
 
 Match found in 2pyn_7       PROTEASE RETROPEPSIN;PROTEASE RETROP
   Pattern 2pyn_7                 Query structure     RMSD=  1.13 A  No. of residues =   3
   ------- -------                --------------- 
    B  29    ASP       matches     A 153    ASP  
    B  80    THR       matches     A 292    THR  
    B  81    PRO       matches     A 293    PRO  
  TRANSFORM   -0.9600 -0.0568 -0.2741  0.1472 -0.9353 -0.3218 -0.2380 -0.3493  0.9063    13.558     3.266    40.426  
 
 Match found in 3bl1_2       CARBONIC ANHYDRASE 2 (3BL1_A_BL1A300
   Pattern 3bl1_2                 Query structure     RMSD=  1.13 A  No. of residues =   3
   ------- -------                --------------- 
    A 198    LEU       matches     A 262    LEU  
    A 199    THR       matches     A 225    THR  
    A 200    THR       matches     A 224    THR  
  TRANSFORM   -0.7898 -0.2011  0.5795  0.1259 -0.9778 -0.1677  0.6003 -0.0595  0.7975   107.274    -6.347     8.571  
 
 Match found in 3u5k_1       BROMODOMAIN-CONTAINING PROTEIN 4 (3U
   Pattern 3u5k_1                 Query structure     RMSD=  1.13 A  No. of residues =   3
   ------- -------                --------------- 
    A  87    VAL       matches     A 247    VAL  
    A  92    LEU       matches     A 227    LEU  
    A  94    LEU       matches     A 262    LEU  
  TRANSFORM    0.9658 -0.2546 -0.0484 -0.2135 -0.6758 -0.7055  0.1469  0.6917 -0.7071    -3.212     5.908     2.695  
 
 Match found in 1jd0_1       CARBONIC ANHYDRASE XII (1JD0_A_AZMA1
   Pattern 1jd0_1                 Query structure     RMSD=  1.13 A  No. of residues =   3
   ------- -------                --------------- 
    A 198    LEU       matches     A 262    LEU  
    A 199    THR       matches     A 225    THR  
    A 200    THR       matches     A 224    THR  
  TRANSFORM    0.3309 -0.7422 -0.5828  0.7822  0.5612 -0.2707  0.5279 -0.3663  0.7662    11.986   -18.537    14.343  
 
 Match found in 6b5y_2       BETA-LACTAMASE;BETA-LACTAMASE (6B5Y_
   Pattern 6b5y_2                 Query structure     RMSD=  1.13 A  No. of residues =   3
   ------- -------                --------------- 
    B 127    TYR       matches     A 239    TYR  
    B 217    THR       matches     A 199    THR  
    B 218    THR       matches     A 198    THR  
  TRANSFORM   -0.2323  0.9009  0.3667  0.7120  0.4144 -0.5669 -0.6627  0.1295 -0.7376    32.535    18.032    41.734  
 
 Match found in 4m2u_2       CARBONIC ANHYDRASE 2 (4M2U_A_ETSA302
   Pattern 4m2u_2                 Query structure     RMSD=  1.13 A  No. of residues =   3
   ------- -------                --------------- 
    A 198    LEU       matches     A  27    LEU  
    A 199    THR       matches     A  26    THR  
    A 200    THR       matches     A  25    THR  
  TRANSFORM   -0.8528  0.2668 -0.4489  0.4150  0.8681 -0.2725  0.3170 -0.4186 -0.8510    32.533    15.875     6.869  
 
 Match found in 3d1z_5       HIV-1 PROTEASE (3D1Z_B_017B201_2)   
   Pattern 3d1z_5                 Query structure     RMSD=  1.13 A  No. of residues =   3
   ------- -------                --------------- 
    B  49    GLY       matches     A 109    GLY  
    B  50    ILE       matches     A 200    ILE  
    B  81    PRO       matches     A 293    PRO  
  TRANSFORM   -0.8173 -0.3460 -0.4607 -0.5405  0.7374  0.4051  0.1995  0.5802 -0.7897    53.560    50.214    33.960  
 
 Match found in 1h7x_1       DIHYDROPYRIMIDINE DEHYDROGENASE (1H7
   Pattern 1h7x_1                 Query structure     RMSD=  1.13 A  No. of residues =   3
   ------- -------                --------------- 
    A 613    ILE       matches     A 213    ILE  
    A 668    ASN       matches     A 214    ASN  
    A 670    SER       matches     A   1    SER  
  TRANSFORM   -0.9546 -0.0998 -0.2806  0.1996 -0.9136 -0.3542 -0.2210 -0.3941  0.8921    35.032     1.425    40.294  
 
 Match found in 4e3h_2       CARBONIC ANHYDRASE 2 (4E3H_A_HQEA303
   Pattern 4e3h_2                 Query structure     RMSD=  1.14 A  No. of residues =   3
   ------- -------                --------------- 
    A 198    LEU       matches     A 262    LEU  
    A 199    THR       matches     A 225    THR  
    A 200    THR       matches     A 224    THR  
  TRANSFORM   -0.9557 -0.0780 -0.2838  0.1782 -0.9208 -0.3469 -0.2343 -0.3821  0.8939    13.623     2.025    40.393  
 
 Match found in 2pou_3       CARBONIC ANHYDRASE 2 (2POU_A_I7AA100
   Pattern 2pou_3                 Query structure     RMSD=  1.14 A  No. of residues =   3
   ------- -------                --------------- 
    A 198    LEU       matches     A 262    LEU  
    A 199    THR       matches     A 225    THR  
    A 200    THR       matches     A 224    THR  
  TRANSFORM   -0.4126 -0.6971  0.5864 -0.8453  0.5329  0.0387 -0.3395 -0.4797 -0.8091    31.290   -43.509     7.967  
 
 Match found in 5mue_2       ALPHA-TOCOPHEROL TRANSFER PROTEIN (5
   Pattern 5mue_2                 Query structure     RMSD=  1.14 A  No. of residues =   3
   ------- -------                --------------- 
    A 154    ILE       matches     A 213    ILE  
    A 191    VAL       matches     A 212    VAL  
    A 194    ILE       matches     A 259    ILE  
  TRANSFORM    0.7958  0.1607  0.5838 -0.5975  0.3650  0.7140 -0.0984 -0.9170  0.3865    10.875    42.675   -17.703  
 
 Match found in 5vm8_3       RIBOSOMAL RNA SMALL SUBUNIT METHYLTR
   Pattern 5vm8_3                 Query structure     RMSD=  1.14 A  No. of residues =   3
   ------- -------                --------------- 
    B 215    LEU       matches     A 205    LEU  
    B 219    ILE       matches     A 249    ILE  
    B 220    LEU       matches     A 250    LEU  
  TRANSFORM   -0.9014  0.1349  0.4113  0.1023 -0.8569  0.5052  0.4207  0.4975  0.7587    32.047    42.780    12.957  
 
 Match found in 5jh7_3       TUBULIN BETA-2B CHAIN (5JH7_B_6K9B50
   Pattern 5jh7_3                 Query structure     RMSD=  1.14 A  No. of residues =   3
   ------- -------                --------------- 
    B  11    GLN       matches     A 110    GLN  
    B 101    ASN       matches     A 203    ASN  
    B 183    GLU       matches     A 240    GLU  
  TRANSFORM    0.3057 -0.7427 -0.5957  0.7865  0.5496 -0.2816  0.5366 -0.3825  0.7522    12.385   -18.578    14.461  
 
 Match found in 6b69_1       BETA-LACTAMASE;BETA-LACTAMASE (6B69_
   Pattern 6b69_1                 Query structure     RMSD=  1.14 A  No. of residues =   3
   ------- -------                --------------- 
    B 127    TYR       matches     A 239    TYR  
    B 217    THR       matches     A 199    THR  
    B 218    THR       matches     A 198    THR  
  TRANSFORM    0.7735  0.5454  0.3228  0.6049 -0.4830 -0.6332 -0.1894  0.6850 -0.7035    33.698     6.233    53.777  
 
 Match found in 5jn9_1       CARBONIC ANHYDRASE 4 (5JN9_A_EZLA302
   Pattern 5jn9_1                 Query structure     RMSD=  1.14 A  No. of residues =   3
   ------- -------                --------------- 
    A 198    LEU       matches     A  27    LEU  
    A 199    THR       matches     A  26    THR  
    A 200    THR       matches     A  25    THR  
  TRANSFORM   -0.0253 -0.9628 -0.2690  0.2488 -0.2667  0.9311 -0.9682 -0.0434  0.2463    22.621    21.397    30.094  
 
 Match found in 5x7z_1       UNCHARACTERIZED HTH-TYPE TRANSCRIPTI
   Pattern 5x7z_1                 Query structure     RMSD=  1.15 A  No. of residues =   3
   ------- -------                --------------- 
    A  24    VAL       matches     A 261    VAL  
    A  35    LEU       matches     A 262    LEU  
    A 110    VAL       matches     A 247    VAL  
  TRANSFORM    0.3027  0.8832 -0.3581  0.9318 -0.3532 -0.0834 -0.2001 -0.3085 -0.9299   -32.672    10.942   -18.216  
 
 Match found in 4mkc_1       ALK TYROSINE KINASE RECEPTOR (4MKC_A
   Pattern 4mkc_1                 Query structure     RMSD=  1.15 A  No. of residues =   3
   ------- -------                --------------- 
    A1148    ALA       matches     A 211    ALA  
    A1196    LEU       matches     A 208    LEU  
    A1198    LEU       matches     A 282    LEU  
  TRANSFORM    0.3320 -0.7497 -0.5726  0.7805  0.5592 -0.2796  0.5298 -0.3540  0.7707    12.041   -18.279    14.300  
 
 Match found in 6b68_2       BETA-LACTAMASE;BETA-LACTAMASE (6B68_
   Pattern 6b68_2                 Query structure     RMSD=  1.15 A  No. of residues =   3
   ------- -------                --------------- 
    B 127    TYR       matches     A 239    TYR  
    B 217    THR       matches     A 199    THR  
    B 218    THR       matches     A 198    THR  
  TRANSFORM   -0.1263 -0.2593 -0.9575  0.9049  0.3654 -0.2183  0.4065 -0.8940  0.1884    12.822   -11.407    -0.078  
 
 Match found in 1zz1_3       HISTONE DEACETYLASE-LIKE AMIDOHYDROL
   Pattern 1zz1_3                 Query structure     RMSD=  1.15 A  No. of residues =   3
   ------- -------                --------------- 
    A  21    LEU       matches     A  87    LEU  
    A 100    ILE       matches     A  43    ILE  
    A 152    PHE       matches     A  66    PHE  
  TRANSFORM    0.5996 -0.7987  0.0502 -0.7751 -0.5640  0.2848 -0.1991 -0.2097 -0.9573     8.169   -15.122    24.663  
 
 Match found in 6b68_4       BETA-LACTAMASE;BETA-LACTAMASE (6B68_
   Pattern 6b68_4                 Query structure     RMSD=  1.15 A  No. of residues =   3
   ------- -------                --------------- 
    D 127    TYR       matches     A 239    TYR  
    D 217    THR       matches     A 199    THR  
    D 218    THR       matches     A 198    THR  
  TRANSFORM   -0.6725  0.5522 -0.4928 -0.7368 -0.4367  0.5162  0.0699  0.7102  0.7005    23.399    16.333    39.557  
 
 Match found in 5d4u_2       UNCHARACTERIZED PROTEIN MJ0489 (5D4U
   Pattern 5d4u_2                 Query structure     RMSD=  1.15 A  No. of residues =   3
   ------- -------                --------------- 
    A  54    GLY       matches     A 179    GLY  
    A 118    THR       matches     A 175    THR  
    A 122    GLY       matches     A 174    GLY  
  TRANSFORM   -0.2309  0.9183  0.3217  0.7205  0.3835 -0.5778 -0.6539  0.0984 -0.7501    12.607    17.598    41.003  
 
 Match found in 2pou_3       CARBONIC ANHYDRASE 2 (2POU_A_I7AA100
   Pattern 2pou_3                 Query structure     RMSD=  1.16 A  No. of residues =   3
   ------- -------                --------------- 
    A 198    LEU       matches     A  27    LEU  
    A 199    THR       matches     A  26    THR  
    A 200    THR       matches     A  25    THR  
  TRANSFORM   -0.9636 -0.2658  0.0297  0.1653 -0.6789 -0.7153  0.2103 -0.6844  0.6981    -2.468    30.701    28.348  
 
 Match found in 2bfm_2       PTERIDINE REDUCTASE 1;PTERIDINE REDU
   Pattern 2bfm_2                 Query structure     RMSD=  1.16 A  No. of residues =   3
   ------- -------                --------------- 
    A 226    LEU       matches     A  89    LEU  
    A 229    LEU       matches     A  87    LEU  
    A 241    HIS       matches     A  80    HIS  
  TRANSFORM    0.0589  0.9872  0.1482 -0.9642  0.0947 -0.2478 -0.2586 -0.1282  0.9574    50.043    49.389     6.936  
 
 Match found in 3wze_1       VASCULAR ENDOTHELIAL GROWTH FACTOR R
   Pattern 3wze_1                 Query structure     RMSD=  1.16 A  No. of residues =   3
   ------- -------                --------------- 
    A 892    ILE       matches     A  43    ILE  
    A1019    LEU       matches     A  87    LEU  
    A1026    HIS       matches     A  80    HIS  
  TRANSFORM   -0.2277  0.9517 -0.2062 -0.9491 -0.1695  0.2654  0.2177  0.2561  0.9418    37.758    13.719    34.368  
 
 Match found in 1p2y_1       CYTOCHROME P450-CAM (1P2Y_A_NCTA440_
   Pattern 1p2y_1                 Query structure     RMSD=  1.16 A  No. of residues =   3
   ------- -------                --------------- 
    A 244    LEU       matches     A 115    LEU  
    A 247    VAL       matches     A 114    VAL  
    A 248    GLY       matches     A 149    GLY  
  TRANSFORM   -0.7395  0.6350 -0.2234 -0.2824  0.0085  0.9593  0.6111  0.7724  0.1730    91.105     1.204   145.421  
 
 Match found in 4ws0_2       URACIL-DNA GLYCOSYLASE (4WS0_A_URFA3
   Pattern 4ws0_2                 Query structure     RMSD=  1.16 A  No. of residues =   3
   ------- -------                --------------- 
    A  66    GLY       matches     A 179    GLY  
    A  67    GLN       matches     A  83    GLN  
    A 127    ASN       matches     A 180    ASN  
  TRANSFORM    0.1782  0.9788 -0.1005 -0.4559  0.1727  0.8731  0.8720 -0.1098  0.4770    53.206    24.431   -39.385  
 
 Match found in 2nni_4       CYTOCHROME P450 2C8 (2NNI_A_MTKA501_
   Pattern 2nni_4                 Query structure     RMSD=  1.17 A  No. of residues =   3
   ------- -------                --------------- 
    A 106    ILE       matches     A 249    ILE  
    A 113    ILE       matches     A 200    ILE  
    A 292    ALA       matches     A 206    ALA  
  TRANSFORM    0.7939 -0.0575  0.6053  0.5762 -0.2467 -0.7792  0.1941  0.9674 -0.1627   -73.654    26.296    21.570  
 
 Match found in 5vop_3       5-METHYLTETRAHYDROFOLATE HOMOCYSTEIN
   Pattern 5vop_3                 Query structure     RMSD=  1.17 A  No. of residues =   3
   ------- -------                --------------- 
    A 490    VAL       matches     A  20    VAL  
    A 492    LEU       matches     A  89    LEU  
    A 568    VAL       matches     A  42    VAL  
  TRANSFORM   -0.9659 -0.0922 -0.2420  0.1754 -0.9204 -0.3495 -0.1904 -0.3800  0.9052    35.627     3.822    39.923  
 
 Match found in 1zgf_3       CARBONIC ANHYDRASE II (1ZGF_A_TRUA30
   Pattern 1zgf_3                 Query structure     RMSD=  1.17 A  No. of residues =   3
   ------- -------                --------------- 
    A 198    LEU       matches     A 262    LEU  
    A 199    THR       matches     A 225    THR  
    A 200    THR       matches     A 224    THR  
  TRANSFORM   -0.6345  0.4226  0.6471  0.0055  0.8397 -0.5430 -0.7729 -0.3410 -0.5351     9.084    15.773     9.746  
 
 Match found in 1j8u_2       PHENYLALANINE-4-HYDROXYLASE (1J8U_A_
   Pattern 1j8u_2                 Query structure     RMSD=  1.17 A  No. of residues =   3
   ------- -------                --------------- 
    A 245    VAL       matches     A 296    VAL  
    A 248    LEU       matches     A 250    LEU  
    A 249    LEU       matches     A 253    LEU  
  TRANSFORM   -0.6296  0.7766  0.0243 -0.1556 -0.0954 -0.9832 -0.7612 -0.6228  0.1809    44.880    19.936     2.988  
 
 Match found in 4g7a_2       CARBONATE DEHYDRATASE (4G7A_A_AZMA30
   Pattern 4g7a_2                 Query structure     RMSD=  1.17 A  No. of residues =   3
   ------- -------                --------------- 
    A 173    LEU       matches     A  27    LEU  
    A 174    THR       matches     A  26    THR  
    A 175    THR       matches     A  25    THR  
  TRANSFORM   -0.0068  0.4493 -0.8934  0.9802 -0.1738 -0.0948 -0.1979 -0.8763 -0.4392   -10.157   -43.092    42.036  
 
 Match found in 2wey_3       CAMP AND CAMP-INHIBITED CGMP 3', 5'-
   Pattern 2wey_3                 Query structure     RMSD=  1.17 A  No. of residues =   3
   ------- -------                --------------- 
    A 635    LEU       matches     A 287    LEU  
    A 675    LEU       matches     A 272    LEU  
    A 678    VAL       matches     A 233    VAL  
  TRANSFORM   -0.3672 -0.3516  0.8611  0.6872  0.5214  0.5059 -0.6269  0.7775  0.0502   -32.881    11.101     4.383  
 
 Match found in 2ivu_4       PROTO-ONCOGENE TYROSINE-PROTEIN KINA
   Pattern 2ivu_4                 Query structure     RMSD=  1.17 A  No. of residues =   3
   ------- -------                --------------- 
    A 756    ALA       matches     A 116    ALA  
    A 810    GLY       matches     A 149    GLY  
    A 891    SER       matches     A  10    SER  
  TRANSFORM   -0.2919 -0.3312  0.8973  0.9395  0.0767  0.3339 -0.1794  0.9404  0.2888   -17.145    10.856    35.552  
 
 Match found in 4a6n_2       TETX2 PROTEIN (4A6N_A_T1CA392_1)    
   Pattern 4a6n_2                 Query structure     RMSD=  1.18 A  No. of residues =   3
   ------- -------                --------------- 
    A 318    PRO       matches     A 122    PRO  
    A 320    ALA       matches     A 116    ALA  
    A 321    GLY       matches     A 124    GLY  
  TRANSFORM    0.6248 -0.6731 -0.3956  0.7015  0.7064 -0.0939  0.3427 -0.2188  0.9136     3.994    18.263    -3.456  
 
 Match found in 1jd0_1       CARBONIC ANHYDRASE XII (1JD0_A_AZMA1
   Pattern 1jd0_1                 Query structure     RMSD=  1.18 A  No. of residues =   3
   ------- -------                --------------- 
    A 198    LEU       matches     A  27    LEU  
    A 199    THR       matches     A  26    THR  
    A 200    THR       matches     A  25    THR  
  TRANSFORM    0.9519 -0.0954  0.2910  0.3012  0.1191 -0.9461  0.0556  0.9883  0.1421   -35.907    12.977    82.566  
 
 Match found in 4p65_2       INSULIN (4P65_G_IPHG101_0)          
   Pattern 4p65_2                 Query structure     RMSD=  1.18 A  No. of residues =   3
   ------- -------                --------------- 
    D   2    VAL       matches     A  42    VAL  
    D   5    HIS       matches     A  41    HIS  
    D   6    LEU       matches     A  27    LEU  
  TRANSFORM    0.0177 -0.9815  0.1909 -0.9941 -0.0377 -0.1018  0.1071 -0.1879 -0.9763   120.315   357.303   201.633  
 
 Match found in 5zco_1       CYTOCHROME C OXIDASE SUBUNIT 1;CYTOC
   Pattern 5zco_1                 Query structure     RMSD=  1.18 A  No. of residues =   3
   ------- -------                --------------- 
    O  62    GLU       matches     A 240    GLU  
    O  63    THR       matches     A 199    THR  
    O  66    THR       matches     A 198    THR  
  TRANSFORM   -0.4376  0.8834  0.1676 -0.6600 -0.4422  0.6073  0.6106  0.1551  0.7766    49.093     5.323     4.569  
 
 Match found in 6drz_3       5HT2B RECEPTOR, BRIL CHIMERA (6DRZ_A
   Pattern 6drz_3                 Query structure     RMSD=  1.18 A  No. of residues =   3
   ------- -------                --------------- 
    A 208    VAL       matches     A  36    VAL  
    A 209    LEU       matches     A  30    LEU  
    A 217    PHE       matches     A 159    PHE  
  TRANSFORM    0.3297  0.9440  0.0108 -0.8659  0.3069 -0.3951 -0.3762  0.1210  0.9186    50.278    33.892    -1.252  
 
 Match found in 5x7z_1       UNCHARACTERIZED HTH-TYPE TRANSCRIPTI
   Pattern 5x7z_1                 Query structure     RMSD=  1.18 A  No. of residues =   3
   ------- -------                --------------- 
    A  24    VAL       matches     A  68    VAL  
    A  35    LEU       matches     A  75    LEU  
    A 110    VAL       matches     A  18    VAL  
  TRANSFORM    0.5948 -0.3925 -0.7015 -0.7982 -0.3913 -0.4579 -0.0947  0.8324 -0.5461    36.745    24.319    80.224  
 
 Match found in 3uay_3       PURINE NUCLEOSIDE PHOSPHORYLASE DEOD
   Pattern 3uay_3                 Query structure     RMSD=  1.18 A  No. of residues =   3
   ------- -------                --------------- 
    A  92    GLY       matches     A  79    GLY  
    A 204    ASN       matches     A  63    ASN  
    A 206    ILE       matches     A  78    ILE  

******************************************************* user.XUML **************************************************************
  TRANSFORM    0.2275 -0.8010 -0.5538  0.7943 -0.1763  0.5814  0.5633  0.5721 -0.5961     6.120     9.331    -2.947  
 
 Match found in 5mwy_3       MINERALOCORTICOID RECEPTOR (5MWY_A_Y
   Pattern 5mwy_3                 Query structure     RMSD=  1.48 A  No. of residues =   4
   ------- -------                --------------- 
    A 766    LEU       matches     A 227    LEU  
    A 769    LEU       matches     A 242    LEU  
    A 770    ASN       matches     A 231    ASN  
    A 773    ALA       matches     A 234    ALA  
  TRANSFORM   -0.3976  0.3906 -0.8303  0.2666 -0.8167 -0.5118  0.8780  0.4249 -0.2206    82.660    -6.125   157.312  
 
 Match found in 4ws0_2       URACIL-DNA GLYCOSYLASE (4WS0_A_URFA3
   Pattern 4ws0_2                 Query structure     RMSD=  0.58 A  No. of residues =   3
   ------- -------                --------------- 
    A  66    GLY       matches     A 120    GLY  
    A  67    GLN       matches     A  19    GLN  
    A 127    ASN       matches     A  28    ASN  
  TRANSFORM   -0.6120  0.2932  0.7345  0.4902  0.8695  0.0614  0.6207 -0.3976  0.6758   -19.777   -14.976    -6.867  
 
 Match found in 6dry_1       5HT2B RECEPTOR, BRIL CHIMERA (6DRY_A
   Pattern 6dry_1                 Query structure     RMSD=  0.63 A  No. of residues =   3
   ------- -------                --------------- 
    A 340    PHE       matches     A 112    PHE  
    A 366    VAL       matches     A 114    VAL  
    A 370    TYR       matches     A 126    TYR  
  TRANSFORM   -0.0169 -0.0004  0.9999  0.1820  0.9833  0.0034  0.9832 -0.1820  0.0165    25.015    70.252    40.985  
 
 Match found in 5v02_2       CALMODULIN-1;SMALL CONDUCTANCE CALCI
   Pattern 5v02_2                 Query structure     RMSD=  0.64 A  No. of residues =   3
   ------- -------                --------------- 
    B 477    ALA       matches     A 116    ALA  
    B 480    LEU       matches     A 115    LEU  
    B 481    VAL       matches     A 114    VAL  
  TRANSFORM    0.8414 -0.4752 -0.2574  0.3655  0.1496  0.9187  0.3980  0.8671 -0.2995   -10.752     7.618    38.809  
 
 Match found in 4a6n_2       TETX2 PROTEIN (4A6N_A_T1CA392_1)    
   Pattern 4a6n_2                 Query structure     RMSD=  0.64 A  No. of residues =   3
   ------- -------                --------------- 
    A 318    PRO       matches     A 122    PRO  
    A 320    ALA       matches     A 116    ALA  
    A 321    GLY       matches     A 124    GLY  
  TRANSFORM   -0.4211 -0.2369 -0.8755 -0.8657 -0.1832  0.4659  0.2708 -0.9541  0.1279    25.974    16.005    -5.332  
 
 Match found in 1fm6_2       RETINOIC ACID RECEPTOR RXR-ALPHA (1F
   Pattern 1fm6_2                 Query structure     RMSD=  0.65 A  No. of residues =   3
   ------- -------                --------------- 
    A 342    VAL       matches     A 157    VAL  
    A 432    CYH       matches     A 160    CYH  
    A 436    LEU       matches     A 177    LEU  
  TRANSFORM   -0.0219  0.5927  0.8051 -0.9934  0.0781 -0.0845  0.1129  0.8016 -0.5871    17.955   -24.086    25.465  
 
 Match found in 4mxo_1       PROTO-ONCOGENE TYROSINE-PROTEIN KINA
   Pattern 4mxo_1                 Query structure     RMSD=  0.68 A  No. of residues =   3
   ------- -------                --------------- 
    A 273    LEU       matches     A  89    LEU  
    A 281    VAL       matches     A  91    VAL  
    A 344    GLY       matches     A  29    GLY  
  TRANSFORM    0.0115 -0.9542 -0.2989  0.8669  0.1585 -0.4726 -0.4984  0.2537 -0.8290     3.351    13.450    45.982  
 
 Match found in 6drz_3       5HT2B RECEPTOR, BRIL CHIMERA (6DRZ_A
   Pattern 6drz_3                 Query structure     RMSD=  0.68 A  No. of residues =   3
   ------- -------                --------------- 
    A 208    VAL       matches     A  86    VAL  
    A 209    LEU       matches     A  87    LEU  
    A 217    PHE       matches     A  66    PHE  
  TRANSFORM   -0.3012 -0.3873 -0.8714 -0.3752  0.8882 -0.2651 -0.8767 -0.2471  0.4128    15.878    38.782    45.763  
 
 Match found in 1k74_2       RETINOIC ACID RECEPTOR RXR-ALPHA (1K
   Pattern 1k74_2                 Query structure     RMSD=  0.70 A  No. of residues =   3
   ------- -------                --------------- 
    A 342    VAL       matches     A 157    VAL  
    A 432    CYH       matches     A 160    CYH  
    A 436    LEU       matches     A 177    LEU  
  TRANSFORM   -0.3187 -0.3982 -0.8602 -0.3289  0.8976 -0.2936 -0.8890 -0.1894  0.4170    15.872    12.102    45.964  
 
 Match found in 1fm9_3       RETINOIC ACID RECEPTOR RXR-ALPHA (1F
   Pattern 1fm9_3                 Query structure     RMSD=  0.72 A  No. of residues =   3
   ------- -------                --------------- 
    A 342    VAL       matches     A 157    VAL  
    A 432    CYH       matches     A 160    CYH  
    A 436    LEU       matches     A 177    LEU  
  TRANSFORM   -0.6255 -0.6961  0.3524  0.4538  0.0429  0.8901  0.6347 -0.7167 -0.2891    20.881   -27.236    11.300  
 
 Match found in 1xls_1       RETINOIC ACID RECEPTOR RXR-ALPHA (1X
   Pattern 1xls_1                 Query structure     RMSD=  0.73 A  No. of residues =   3
   ------- -------                --------------- 
    A 342    VAL       matches     A 157    VAL  
    A 432    CYH       matches     A 160    CYH  
    A 436    LEU       matches     A 177    LEU  
  TRANSFORM   -0.3583 -0.9313  0.0663 -0.6963  0.2192 -0.6835 -0.6220  0.2910  0.7269    50.896   -56.254   -37.708  
 
 Match found in 4u8y_2       MULTIDRUG EFFLUX PUMP SUBUNIT ACRB (
   Pattern 4u8y_2                 Query structure     RMSD=  0.75 A  No. of residues =   3
   ------- -------                --------------- 
    B 279    ALA       matches     A 234    ALA  
    B 610    PHE       matches     A 230    PHE  
    B 612    VAL       matches     A 233    VAL  
  TRANSFORM   -0.1116 -0.0131 -0.9937  0.2671 -0.9635 -0.0173  0.9572  0.2673 -0.1110    69.190   -24.609    31.913  
 
 Match found in 3uay_3       PURINE NUCLEOSIDE PHOSPHORYLASE DEOD
   Pattern 3uay_3                 Query structure     RMSD=  0.75 A  No. of residues =   3
   ------- -------                --------------- 
    A  92    GLY       matches     A  79    GLY  
    A 204    ASN       matches     A  63    ASN  
    A 206    ILE       matches     A  78    ILE  
  TRANSFORM   -0.2796 -0.8258 -0.4899  0.0447  0.4985 -0.8658 -0.9591  0.2640  0.1024    24.969    53.418   104.243  
 
 Match found in 1xiu_2       RXR-LIKE PROTEIN (1XIU_A_9CRA201_1) 
   Pattern 1xiu_2                 Query structure     RMSD=  0.75 A  No. of residues =   3
   ------- -------                --------------- 
    A 316    VAL       matches     A 157    VAL  
    A 406    CYH       matches     A 160    CYH  
    A 410    LEU       matches     A 177    LEU  
  TRANSFORM    0.7591  0.1062  0.6423 -0.3373 -0.7797  0.5275 -0.5568  0.6171  0.5560    -8.952   -25.036    43.094  
 
 Match found in 2qo5_2       LIVER-BASIC FATTY ACID BINDING PROTE
   Pattern 2qo5_2                 Query structure     RMSD=  0.76 A  No. of residues =   3
   ------- -------                --------------- 
    A  18    LEU       matches     A  75    LEU  
    A  27    VAL       matches     A  73    VAL  
    A  31    ALA       matches     A  70    ALA  
  TRANSFORM    0.9336 -0.2485 -0.2582  0.0508 -0.6214  0.7818  0.3547  0.7430  0.5675     5.564    56.461    76.330  
 
 Match found in 1rd7_2       DIHYDROFOLATE REDUCTASE (1RD7_A_FOLA
   Pattern 1rd7_2                 Query structure     RMSD=  0.76 A  No. of residues =   3
   ------- -------                --------------- 
    A  46    THR       matches     A 257    THR  
    A  50    ILE       matches     A 259    ILE  
    A  54    LEU       matches     A 220    LEU  
  TRANSFORM    0.9021  0.4267  0.0641 -0.3934  0.8744 -0.2841  0.1773 -0.2310 -0.9567    18.725    84.148    22.256  
 
 Match found in 2g72_5       PHENYLETHANOLAMINE N-METHYLTRANSFERA
   Pattern 2g72_5                 Query structure     RMSD=  0.77 A  No. of residues =   3
   ------- -------                --------------- 
    A  81    GLY       matches     A 179    GLY  
    A 101    ASP       matches     A 176    ASP  
    A 106    ASN       matches     A 180    ASN  
  TRANSFORM    0.2175  0.4276  0.8774 -0.1856 -0.8644  0.4673 -0.9583  0.2644  0.1086    41.639     6.331   140.715  
 
 Match found in 1xdk_2       RETINOIC ACID RECEPTOR RXR-ALPHA (1X
   Pattern 1xdk_2                 Query structure     RMSD=  0.78 A  No. of residues =   3
   ------- -------                --------------- 
    E 347    VAL       matches     A 157    VAL  
    E 437    CYH       matches     A 160    CYH  
    E 441    LEU       matches     A 177    LEU  
  TRANSFORM   -0.8065  0.0906 -0.5842  0.5153 -0.3766 -0.7698  0.2897  0.9219 -0.2571    39.780     8.556    95.945  
 
 Match found in 4zbr_3       SERUM ALBUMIN (4ZBR_A_NPSA603_1)    
   Pattern 4zbr_3                 Query structure     RMSD=  0.78 A  No. of residues =   3
   ------- -------                --------------- 
    A 479    SER       matches     A 147    SER  
    A 480    LEU       matches     A 115    LEU  
    A 481    ALA       matches     A 116    ALA  
  TRANSFORM   -0.0346  0.7252  0.6877 -0.8044  0.3881 -0.4498  0.5931  0.5687 -0.5699   -22.213    27.538   -15.888  
 
 Match found in 5z12_1       RETINOIC ACID RECEPTOR RXR-ALPHA (5Z
   Pattern 5z12_1                 Query structure     RMSD=  0.79 A  No. of residues =   3
   ------- -------                --------------- 
    B 342    VAL       matches     A 157    VAL  
    B 432    CYH       matches     A 160    CYH  
    B 436    LEU       matches     A 177    LEU  
  TRANSFORM    0.3350 -0.9377  0.0922  0.8235  0.2438 -0.5123 -0.4579 -0.2476 -0.8538    48.195  -156.044    66.401  
 
 Match found in 4qvw_2       PROTEASOME SUBUNIT BETA TYPE-2;PROTE
   Pattern 4qvw_2                 Query structure     RMSD=  0.79 A  No. of residues =   3
   ------- -------                --------------- 
    N  20    THR       matches     A 201    THR  
    N  21    THR       matches     A 199    THR  
    N  22    THR       matches     A 198    THR  
  TRANSFORM    0.3437 -0.9348  0.0895  0.8234  0.2542 -0.5073 -0.4515 -0.2481 -0.8571    48.071  -156.319    66.387  
 
 Match found in 4qvy_6       PROTEASOME SUBUNIT BETA TYPE-2;PROTE
   Pattern 4qvy_6                 Query structure     RMSD=  0.79 A  No. of residues =   3
   ------- -------                --------------- 
    N  20    THR       matches     A 201    THR  
    N  21    THR       matches     A 199    THR  
    N  22    THR       matches     A 198    THR  
  TRANSFORM    0.5735  0.3250  0.7520  0.5947 -0.7965 -0.1093 -0.5634 -0.5099  0.6501   -15.805    -8.855    -7.013  
 
 Match found in 4qd3_3       PEPTIDYL-TRNA HYDROLASE (4QD3_A_5AEA
   Pattern 4qd3_3                 Query structure     RMSD=  0.79 A  No. of residues =   3
   ------- -------                --------------- 
    A  97    LEU       matches     A 177    LEU  
    A 147    VAL       matches     A 148    VAL  
    A 148    SER       matches     A 147    SER  
  TRANSFORM    0.3426 -0.9360  0.0810  0.8169  0.2542 -0.5177 -0.4640 -0.2436 -0.8517    48.048  -155.799    66.430  
 
 Match found in 4qw1_2       PROTEASOME SUBUNIT BETA TYPE-2;PROTE
   Pattern 4qw1_2                 Query structure     RMSD=  0.79 A  No. of residues =   3
   ------- -------                --------------- 
    N  20    THR       matches     A 201    THR  
    N  21    THR       matches     A 199    THR  
    N  22    THR       matches     A 198    THR  
  TRANSFORM    0.3410 -0.9371  0.0745  0.8177  0.2566 -0.5152 -0.4637 -0.2366 -0.8538    48.562  -155.735    66.438  
 
 Match found in 4qvm_2       PROTEASOME SUBUNIT BETA TYPE-2;PROTE
   Pattern 4qvm_2                 Query structure     RMSD=  0.80 A  No. of residues =   3
   ------- -------                --------------- 
    N  20    THR       matches     A 201    THR  
    N  21    THR       matches     A 199    THR  
    N  22    THR       matches     A 198    THR  
  TRANSFORM    0.3494 -0.9343  0.0704  0.8091  0.2630 -0.5256 -0.4725 -0.2406 -0.8478    48.060  -156.059    66.455  
 
 Match found in 4qvp_5       PROTEASOME SUBUNIT BETA TYPE-2;PROTE
   Pattern 4qvp_5                 Query structure     RMSD=  0.80 A  No. of residues =   3
   ------- -------                --------------- 
    N  20    THR       matches     A 201    THR  
    N  21    THR       matches     A 199    THR  
    N  22    THR       matches     A 198    THR  
  TRANSFORM    0.3581 -0.9312  0.0686  0.8075  0.2720 -0.5234 -0.4687 -0.2428 -0.8493    47.969  -155.877    66.455  
 
 Match found in 4qvq_1       PROTEASOME SUBUNIT BETA TYPE-2;PROTE
   Pattern 4qvq_1                 Query structure     RMSD=  0.80 A  No. of residues =   3
   ------- -------                --------------- 
    N  20    THR       matches     A 201    THR  
    N  21    THR       matches     A 199    THR  
    N  22    THR       matches     A 198    THR  
  TRANSFORM    0.3367 -0.9379  0.0830  0.8222  0.2499 -0.5114 -0.4589 -0.2404 -0.8553    48.018  -155.915    66.331  
 
 Match found in 4qvl_5       PROTEASOME SUBUNIT BETA TYPE-2;PROTE
   Pattern 4qvl_5                 Query structure     RMSD=  0.80 A  No. of residues =   3
   ------- -------                --------------- 
    N  20    THR       matches     A 201    THR  
    N  21    THR       matches     A 199    THR  
    N  22    THR       matches     A 198    THR  
  TRANSFORM    0.3465 -0.9353  0.0724  0.8170  0.2629 -0.5132 -0.4610 -0.2370 -0.8552    48.685  -155.761    66.537  
 
 Match found in 4qw3_5       PROTEASOME SUBUNIT BETA TYPE-2;PROTE
   Pattern 4qw3_5                 Query structure     RMSD=  0.80 A  No. of residues =   3
   ------- -------                --------------- 
    N  20    THR       matches     A 201    THR  
    N  21    THR       matches     A 199    THR  
    N  22    THR       matches     A 198    THR  
  TRANSFORM   -0.5816  0.6502  0.4889 -0.5294  0.1538 -0.8343  0.6176  0.7441 -0.2548    31.572    26.375     2.083  
 
 Match found in 1sdt_7       PROTEASE RETROPEPSIN (1SDT_B_MK1B902
   Pattern 1sdt_7                 Query structure     RMSD=  0.81 A  No. of residues =   3
   ------- -------                --------------- 
    B 147    ILE       matches     A 106    ILE  
    B 149    GLY       matches     A 109    GLY  
    B 150    ILE       matches     A 200    ILE  
  TRANSFORM    0.2809 -0.9534 -0.1099 -0.7691 -0.2921  0.5685  0.5741  0.0752  0.8153    29.858  -159.026    34.973  
 
 Match found in 4qvy_6       PROTEASOME SUBUNIT BETA TYPE-2;PROTE
   Pattern 4qvy_6                 Query structure     RMSD=  0.81 A  No. of residues =   3
   ------- -------                --------------- 
    N  20    THR       matches     A  24    THR  
    N  21    THR       matches     A  25    THR  
    N  22    THR       matches     A  26    THR  
  TRANSFORM   -0.3323  0.1350  0.9334  0.8894  0.3744  0.2625  0.3140 -0.9174  0.2445    20.264   -10.729     1.971  
 
 Match found in 1sh9_1       POL POLYPROTEIN;POL POLYPROTEIN (1SH
   Pattern 1sh9_1                 Query structure     RMSD=  0.82 A  No. of residues =   3
   ------- -------                --------------- 
    A  47    ILE       matches     A 106    ILE  
    A  49    GLY       matches     A 109    GLY  
    A  50    ILE       matches     A 200    ILE  
  TRANSFORM   -0.4526  0.6353  0.6258  0.7165  0.6768 -0.1688  0.5308 -0.3719  0.7615    16.365   -18.210    14.492  
 
 Match found in 6b69_1       BETA-LACTAMASE;BETA-LACTAMASE (6B69_
   Pattern 6b69_1                 Query structure     RMSD=  0.82 A  No. of residues =   3
   ------- -------                --------------- 
    B 127    TYR       matches     A 239    TYR  
    B 217    THR       matches     A 199    THR  
    B 218    THR       matches     A 198    THR  
  TRANSFORM   -0.8223  0.5221  0.2263 -0.5674 -0.7823 -0.2569 -0.0429  0.3396 -0.9396    61.467  -149.265    90.346  
 
 Match found in 4qvm_2       PROTEASOME SUBUNIT BETA TYPE-2;PROTE
   Pattern 4qvm_2                 Query structure     RMSD=  0.82 A  No. of residues =   3
   ------- -------                --------------- 
    N  20    THR       matches     A  26    THR  
    N  21    THR       matches     A  25    THR  
    N  22    THR       matches     A  24    THR  
  TRANSFORM    0.2877 -0.9509 -0.1138 -0.7629 -0.2994  0.5730  0.5790  0.0780  0.8116    29.948  -159.108    35.016  
 
 Match found in 4qvw_2       PROTEASOME SUBUNIT BETA TYPE-2;PROTE
   Pattern 4qvw_2                 Query structure     RMSD=  0.82 A  No. of residues =   3
   ------- -------                --------------- 
    N  20    THR       matches     A  24    THR  
    N  21    THR       matches     A  25    THR  
    N  22    THR       matches     A  26    THR  
  TRANSFORM   -0.4311  0.6272  0.6487  0.7162  0.6751 -0.1768  0.5489 -0.3884  0.7402    16.100   -17.937    14.199  
 
 Match found in 6b68_2       BETA-LACTAMASE;BETA-LACTAMASE (6B68_
   Pattern 6b68_2                 Query structure     RMSD=  0.82 A  No. of residues =   3
   ------- -------                --------------- 
    B 127    TYR       matches     A 239    TYR  
    B 217    THR       matches     A 199    THR  
    B 218    THR       matches     A 198    THR  
  TRANSFORM   -0.8288  0.5134  0.2225 -0.5583 -0.7847 -0.2692 -0.0364  0.3473 -0.9370    61.051  -149.495    90.276  
 
 Match found in 4qvp_5       PROTEASOME SUBUNIT BETA TYPE-2;PROTE
   Pattern 4qvp_5                 Query structure     RMSD=  0.82 A  No. of residues =   3
   ------- -------                --------------- 
    N  20    THR       matches     A  26    THR  
    N  21    THR       matches     A  25    THR  
    N  22    THR       matches     A  24    THR  
  TRANSFORM    0.2853 -0.9536 -0.0966 -0.7646 -0.2872  0.5770  0.5779  0.0908  0.8110    29.916  -158.661    35.308  
 
 Match found in 4qvm_2       PROTEASOME SUBUNIT BETA TYPE-2;PROTE
   Pattern 4qvm_2                 Query structure     RMSD=  0.82 A  No. of residues =   3
   ------- -------                --------------- 
    N  20    THR       matches     A  24    THR  
    N  21    THR       matches     A  25    THR  
    N  22    THR       matches     A  26    THR  
  TRANSFORM   -0.8340  0.5043  0.2238 -0.5502 -0.7908 -0.2683 -0.0417  0.3469 -0.9370    60.903  -149.514    90.349  
 
 Match found in 4qvq_1       PROTEASOME SUBUNIT BETA TYPE-2;PROTE
   Pattern 4qvq_1                 Query structure     RMSD=  0.82 A  No. of residues =   3
   ------- -------                --------------- 
    N  20    THR       matches     A  26    THR  
    N  21    THR       matches     A  25    THR  
    N  22    THR       matches     A  24    THR  
  TRANSFORM   -0.5827  0.6482  0.4903 -0.5191  0.1673 -0.8382  0.6253  0.7429 -0.2390    31.558    26.391     1.832  
 
 Match found in 1sdv_5       PROTEASE RETROPEPSIN (1SDV_B_MK1B902
   Pattern 1sdv_5                 Query structure     RMSD=  0.83 A  No. of residues =   3
   ------- -------                --------------- 
    B 147    ILE       matches     A 106    ILE  
    B 149    GLY       matches     A 109    GLY  
    B 150    ILE       matches     A 200    ILE  
  TRANSFORM   -0.8269  0.5153  0.2252 -0.5606 -0.7876 -0.2557 -0.0456  0.3377 -0.9401    61.587  -149.470    90.475  
 
 Match found in 4qw3_5       PROTEASOME SUBUNIT BETA TYPE-2;PROTE
   Pattern 4qw3_5                 Query structure     RMSD=  0.83 A  No. of residues =   3
   ------- -------                --------------- 
    N  20    THR       matches     A  26    THR  
    N  21    THR       matches     A  25    THR  
    N  22    THR       matches     A  24    THR  
  TRANSFORM    0.2826 -0.9538 -0.1019 -0.7630 -0.2879  0.5787  0.5813  0.0858  0.8091    29.584  -158.819    35.188  
 
 Match found in 4qw1_2       PROTEASOME SUBUNIT BETA TYPE-2;PROTE
   Pattern 4qw1_2                 Query structure     RMSD=  0.83 A  No. of residues =   3
   ------- -------                --------------- 
    N  20    THR       matches     A  24    THR  
    N  21    THR       matches     A  25    THR  
    N  22    THR       matches     A  26    THR  
  TRANSFORM   -0.8217  0.5206  0.2317 -0.5680 -0.7810 -0.2595 -0.0459  0.3449 -0.9375    60.805  -149.250    90.392  
 
 Match found in 4qw1_2       PROTEASOME SUBUNIT BETA TYPE-2;PROTE
   Pattern 4qw1_2                 Query structure     RMSD=  0.83 A  No. of residues =   3
   ------- -------                --------------- 
    N  20    THR       matches     A  26    THR  
    N  21    THR       matches     A  25    THR  
    N  22    THR       matches     A  24    THR  
  TRANSFORM    0.2815 -0.9550 -0.0936 -0.7678 -0.2827  0.5750  0.5756  0.0899  0.8128    30.049  -158.503    35.401  
 
 Match found in 4qw3_5       PROTEASOME SUBUNIT BETA TYPE-2;PROTE
   Pattern 4qw3_5                 Query structure     RMSD=  0.83 A  No. of residues =   3
   ------- -------                --------------- 
    N  20    THR       matches     A  24    THR  
    N  21    THR       matches     A  25    THR  
    N  22    THR       matches     A  26    THR  
  TRANSFORM   -0.8149  0.5274  0.2403 -0.5770 -0.7771 -0.2513 -0.0541  0.3435 -0.9376    60.715  -149.498    90.464  
 
 Match found in 4qvw_2       PROTEASOME SUBUNIT BETA TYPE-2;PROTE
   Pattern 4qvw_2                 Query structure     RMSD=  0.83 A  No. of residues =   3
   ------- -------                --------------- 
    N  20    THR       matches     A  26    THR  
    N  21    THR       matches     A  25    THR  
    N  22    THR       matches     A  24    THR  
  TRANSFORM   -0.4373  0.6316  0.6402  0.7200  0.6725 -0.1716  0.5389 -0.3859  0.7488    16.139   -18.200    14.284  
 
 Match found in 6b5y_2       BETA-LACTAMASE;BETA-LACTAMASE (6B5Y_
   Pattern 6b5y_2                 Query structure     RMSD=  0.83 A  No. of residues =   3
   ------- -------                --------------- 
    B 127    TYR       matches     A 239    TYR  
    B 217    THR       matches     A 199    THR  
    B 218    THR       matches     A 198    THR  
  TRANSFORM    0.2892 -0.9516 -0.1044 -0.7650 -0.2953  0.5723  0.5755  0.0856  0.8133    29.530  -158.853    35.103  
 
 Match found in 4qvl_5       PROTEASOME SUBUNIT BETA TYPE-2;PROTE
   Pattern 4qvl_5                 Query structure     RMSD=  0.83 A  No. of residues =   3
   ------- -------                --------------- 
    N  20    THR       matches     A  24    THR  
    N  21    THR       matches     A  25    THR  
    N  22    THR       matches     A  26    THR  
  TRANSFORM    0.2680 -0.9593 -0.0885 -0.7657 -0.2678  0.5848  0.5847  0.0890  0.8064    29.381  -158.673    35.265  
 
 Match found in 4qvq_1       PROTEASOME SUBUNIT BETA TYPE-2;PROTE
   Pattern 4qvq_1                 Query structure     RMSD=  0.83 A  No. of residues =   3
   ------- -------                --------------- 
    N  20    THR       matches     A  24    THR  
    N  21    THR       matches     A  25    THR  
    N  22    THR       matches     A  26    THR  
  TRANSFORM   -0.8210  0.5180  0.2400 -0.5677 -0.7852 -0.2473 -0.0604  0.3393 -0.9387    60.571  -150.080    90.525  
 
 Match found in 4qvy_6       PROTEASOME SUBUNIT BETA TYPE-2;PROTE
   Pattern 4qvy_6                 Query structure     RMSD=  0.83 A  No. of residues =   3
   ------- -------                --------------- 
    N  20    THR       matches     A  26    THR  
    N  21    THR       matches     A  25    THR  
    N  22    THR       matches     A  24    THR  
  TRANSFORM    0.2775 -0.9564 -0.0907 -0.7615 -0.2765  0.5862  0.5857  0.0936  0.8051    29.388  -159.123    35.343  
 
 Match found in 4qvp_5       PROTEASOME SUBUNIT BETA TYPE-2;PROTE
   Pattern 4qvp_5                 Query structure     RMSD=  0.83 A  No. of residues =   3
   ------- -------                --------------- 
    N  20    THR       matches     A  24    THR  
    N  21    THR       matches     A  25    THR  
    N  22    THR       matches     A  26    THR  
  TRANSFORM   -0.8183  0.5259  0.2320 -0.5727 -0.7801 -0.2518 -0.0485  0.3389 -0.9396    60.767  -149.447    90.320  
 
 Match found in 4qvl_5       PROTEASOME SUBUNIT BETA TYPE-2;PROTE
   Pattern 4qvl_5                 Query structure     RMSD=  0.83 A  No. of residues =   3
   ------- -------                --------------- 
    N  20    THR       matches     A  26    THR  
    N  21    THR       matches     A  25    THR  
    N  22    THR       matches     A  24    THR  
  TRANSFORM    0.0251  0.2390  0.9707 -0.7128 -0.6765  0.1850 -0.7009  0.6965 -0.1534    11.220   -15.453    27.328  
 
 Match found in 6b68_4       BETA-LACTAMASE;BETA-LACTAMASE (6B68_
   Pattern 6b68_4                 Query structure     RMSD=  0.84 A  No. of residues =   3
   ------- -------                --------------- 
    D 127    TYR       matches     A 239    TYR  
    D 217    THR       matches     A 199    THR  
    D 218    THR       matches     A 198    THR  
  TRANSFORM    0.8081 -0.3275  0.4896 -0.4592 -0.8708  0.1754 -0.3689  0.3666  0.8541    -2.894   -13.159     3.376  
 
 Match found in 3tka_1       RIBOSOMAL RNA SMALL SUBUNIT METHYLTR
   Pattern 3tka_1                 Query structure     RMSD=  0.84 A  No. of residues =   3
   ------- -------                --------------- 
    A  34    ARG       matches     A  76    ARG  
    A  36    GLY       matches     A  79    GLY  
    A  37    HIS       matches     A  80    HIS  
  TRANSFORM   -0.9985  0.0056  0.0552  0.0318 -0.7573  0.6522 -0.0455 -0.6530 -0.7560    17.842   -61.490   -16.859  
 
 Match found in 4mxo_1       PROTO-ONCOGENE TYROSINE-PROTEIN KINA
   Pattern 4mxo_1                 Query structure     RMSD=  0.84 A  No. of residues =   3
   ------- -------                --------------- 
    A 273    LEU       matches     A 115    LEU  
    A 281    VAL       matches     A 148    VAL  
    A 344    GLY       matches     A  15    GLY  
  TRANSFORM   -0.9253  0.0550  0.3751 -0.0835 -0.9947 -0.0602 -0.3698  0.0870 -0.9250    -0.188   -12.886    -4.802  
 
 Match found in 3rod_1       NICOTINAMIDE N-METHYLTRANSFERASE (3R
   Pattern 3rod_1                 Query structure     RMSD=  0.84 A  No. of residues =   3
   ------- -------                --------------- 
    A 164    LEU       matches     A 262    LEU  
    A 197    ASP       matches     A 263    ASP  
    A 198    ALA       matches     A 260    ALA  
  TRANSFORM    0.1952  0.3478 -0.9170  0.4046 -0.8803 -0.2477  0.8934  0.3226  0.3126    12.305   -51.624   -14.553  
 
 Match found in 6a7p_1       SERUM ALBUMIN (6A7P_A_9SCA601_0)    
   Pattern 6a7p_1                 Query structure     RMSD=  0.85 A  No. of residues =   3
   ------- -------                --------------- 
    A 414    LYS       matches     A  12    LYS  
    A 415    VAL       matches     A  13    VAL  
    A 423    LEU       matches     A  32    LEU  
  TRANSFORM   -0.5385  0.1948  0.8198 -0.7797 -0.4841 -0.3971 -0.3195  0.8530 -0.4126    24.032     8.346    19.057  
 
 Match found in 1sgu_3       POL POLYPROTEIN (1SGU_B_MK1B2632_2) 
   Pattern 1sgu_3                 Query structure     RMSD=  0.86 A  No. of residues =   3
   ------- -------                --------------- 
    B  47    ILE       matches     A 106    ILE  
    B  49    GLY       matches     A 109    GLY  
    B  50    ILE       matches     A 200    ILE  
  TRANSFORM    0.6114 -0.7727  0.1704  0.7793  0.5507 -0.2990 -0.1372 -0.3156 -0.9389   -39.670    -2.931    51.533  
 
 Match found in 1zz1_3       HISTONE DEACETYLASE-LIKE AMIDOHYDROL
   Pattern 1zz1_3                 Query structure     RMSD=  0.87 A  No. of residues =   3
   ------- -------                --------------- 
    A  21    LEU       matches     A  58    LEU  
    A 100    ILE       matches     A  43    ILE  
    A 152    PHE       matches     A  66    PHE  
  TRANSFORM   -0.1775  0.6917  0.7000 -0.3486  0.6210 -0.7020  0.9203  0.3686 -0.1309    21.296    38.641    45.045  
 
 Match found in 2wa2_1       NON-STRUCTURAL PROTEIN 5 (2WA2_A_SAM
   Pattern 2wa2_1                 Query structure     RMSD=  0.87 A  No. of residues =   3
   ------- -------                --------------- 
    A 132    ASP       matches     A  92    ASP  
    A 133    VAL       matches     A  91    VAL  
    A 134    THR       matches     A  93    THR  
  TRANSFORM    0.4741  0.4361 -0.7649  0.8695 -0.0951  0.4847 -0.1386  0.8949  0.4243   -10.660    33.227    70.444  
 
 Match found in 4krh_1       PHOSPHOETHANOLAMINE N-METHYLTRANSFER
   Pattern 4krh_1                 Query structure     RMSD=  0.87 A  No. of residues =   3
   ------- -------                --------------- 
    A 228    GLY       matches     A 138    GLY  
    A 294    ARG       matches     A 131    ARG  
    A 296    CYH       matches     A 128    CYH  
  TRANSFORM    0.6222 -0.3742  0.6876  0.1802  0.9232  0.3394  0.7619  0.0873 -0.6418     6.060     0.666    17.202  
 
 Match found in 6bkl_5       MATRIX PROTEIN 2 (6BKL_F_RIMF101_0) 
   Pattern 6bkl_5                 Query structure     RMSD=  0.88 A  No. of residues =   3
   ------- -------                --------------- 
    F  30    ALA       matches     A 255    ALA  
    F  31    SER       matches     A 254    SER  
    F  34    GLY       matches     A 258    GLY  
  TRANSFORM   -0.0161  0.2673  0.9635 -0.7121 -0.6795  0.1766 -0.7019  0.6833 -0.2012    11.815   -15.654    27.417  
 
 Match found in 6b5y_5       BETA-LACTAMASE;BETA-LACTAMASE (6B5Y_
   Pattern 6b5y_5                 Query structure     RMSD=  0.88 A  No. of residues =   3
   ------- -------                --------------- 
    D 127    TYR       matches     A 239    TYR  
    D 217    THR       matches     A 199    THR  
    D 218    THR       matches     A 198    THR  
  TRANSFORM   -0.4096  0.0886  0.9080  0.8964  0.2240  0.3825  0.1695 -0.9706  0.1711    52.681    34.676    30.045  
 
 Match found in 2xat_0       XENOBIOTIC ACETYLTRANSFERASE (2XAT_A
   Pattern 2xat_0                 Query structure     RMSD=  0.89 A  No. of residues =   3
   ------- -------                --------------- 
    A  11    GLY       matches     A 143    GLY  
    A  30    TYR       matches     A 118    TYR  
    A  32    SER       matches     A 144    SER  
  TRANSFORM    0.9663 -0.0760  0.2458  0.2212 -0.2422 -0.9447 -0.1314 -0.9672  0.2172    26.626    29.760    15.989  
 
 Match found in 1rx7_1       DIHYDROFOLATE REDUCTASE (1RX7_A_FOLA
   Pattern 1rx7_1                 Query structure     RMSD=  0.89 A  No. of residues =   3
   ------- -------                --------------- 
    A  46    THR       matches     A 257    THR  
    A  50    ILE       matches     A 259    ILE  
    A  54    LEU       matches     A 220    LEU  
  TRANSFORM   -0.3833 -0.3824  0.8407 -0.8884 -0.0964 -0.4489 -0.2527  0.9190  0.3027    42.793    11.109    19.668  
 
 Match found in 1rj6_3       CARBONIC ANHYDRASE XIV (1RJ6_A_AZMA4
   Pattern 1rj6_3                 Query structure     RMSD=  0.90 A  No. of residues =   3
   ------- -------                --------------- 
    A  92    GLN       matches     A 244    GLN  
    A 121    VAL       matches     A 247    VAL  
    A 131    LEU       matches     A 227    LEU  
  TRANSFORM    0.7206 -0.2786  0.6350 -0.6771 -0.0850  0.7310  0.1497  0.9566  0.2499     2.723    27.330    49.028  
 
 Match found in 6bkl_3       MATRIX PROTEIN 2 (6BKL_F_RIMF101_0) 
   Pattern 6bkl_3                 Query structure     RMSD=  0.91 A  No. of residues =   3
   ------- -------                --------------- 
    E  30    ALA       matches     A 255    ALA  
    E  31    SER       matches     A 254    SER  
    E  34    GLY       matches     A 258    GLY  
  TRANSFORM   -0.6766 -0.7005  0.2270 -0.6477  0.4194 -0.6360 -0.3503  0.5774  0.7375    11.653   104.160    10.223  
 
 Match found in 2wgj_3       HEPATOCYTE GROWTH FACTOR RECEPTOR (2
   Pattern 2wgj_3                 Query structure     RMSD=  0.92 A  No. of residues =   3
   ------- -------                --------------- 
    A1085    GLY       matches     A 149    GLY  
    A1092    VAL       matches     A 114    VAL  
    A1230    TYR       matches     A 161    TYR  
  TRANSFORM    0.3380  0.9271 -0.1622  0.9127 -0.2808  0.2970 -0.2298  0.2484  0.9410    41.827  -155.477    60.485  
 
 Match found in 4qvm_2       PROTEASOME SUBUNIT BETA TYPE-2;PROTE
   Pattern 4qvm_2                 Query structure     RMSD=  0.92 A  No. of residues =   3
   ------- -------                --------------- 
    N  20    THR       matches     A 198    THR  
    N  21    THR       matches     A 199    THR  
    N  22    THR       matches     A 201    THR  
  TRANSFORM    0.3475  0.9244 -0.1574  0.9064 -0.2882  0.3087 -0.2400  0.2499  0.9380    41.326  -155.794    60.507  
 
 Match found in 4qvp_5       PROTEASOME SUBUNIT BETA TYPE-2;PROTE
   Pattern 4qvp_5                 Query structure     RMSD=  0.92 A  No. of residues =   3
   ------- -------                --------------- 
    N  20    THR       matches     A 198    THR  
    N  21    THR       matches     A 199    THR  
    N  22    THR       matches     A 201    THR  
  TRANSFORM    0.8919  0.3848  0.2376  0.4521 -0.7426 -0.4942  0.0137 -0.5482  0.8362    51.804    -6.970    13.622  
 
 Match found in 4w5t_1       PROTEIN ARGONAUTE-2 (4W5T_A_IPHA902_
   Pattern 4w5t_1                 Query structure     RMSD=  0.92 A  No. of residues =   3
   ------- -------                --------------- 
    A 688    ARG       matches     A  40    ARG  
    A 691    CYH       matches     A  44    CYH  
    A 692    ILE       matches     A  43    ILE  
  TRANSFORM    0.3442  0.9249 -0.1615  0.9111 -0.2874  0.2954 -0.2267  0.2488  0.9416    41.954  -155.442    60.577  
 
 Match found in 4qw3_5       PROTEASOME SUBUNIT BETA TYPE-2;PROTE
   Pattern 4qw3_5                 Query structure     RMSD=  0.93 A  No. of residues =   3
   ------- -------                --------------- 
    N  20    THR       matches     A 198    THR  
    N  21    THR       matches     A 199    THR  
    N  22    THR       matches     A 201    THR  
  TRANSFORM   -0.9826 -0.1634 -0.0887 -0.0546  0.7097 -0.7024 -0.1777  0.6853  0.7062    -0.216    59.887    17.893  
 
 Match found in 4u5j_1       PROTO-ONCOGENE TYROSINE-PROTEIN KINA
   Pattern 4u5j_1                 Query structure     RMSD=  0.93 A  No. of residues =   3
   ------- -------                --------------- 
    A 273    LEU       matches     A  75    LEU  
    A 276    GLY       matches     A  79    GLY  
    A 281    VAL       matches     A  91    VAL  
  TRANSFORM   -0.4407 -0.1461  0.8857  0.4556 -0.8865  0.0804 -0.7734 -0.4390 -0.4573    28.798    -0.140    47.062  
 
 Match found in 3g8i_5       PEROXISOME PROLIFERATOR-ACTIVATED RE
   Pattern 3g8i_5                 Query structure     RMSD=  0.93 A  No. of residues =   3
   ------- -------                --------------- 
    A 247    LEU       matches     A  67    LEU  
    A 332    VAL       matches     A  42    VAL  
    A 344    LEU       matches     A  89    LEU  
  TRANSFORM    0.3323  0.9281 -0.1682  0.9160 -0.2751  0.2920 -0.2247  0.2511  0.9415    41.305  -155.682    60.350  
 
 Match found in 4qvl_5       PROTEASOME SUBUNIT BETA TYPE-2;PROTE
   Pattern 4qvl_5                 Query structure     RMSD=  0.93 A  No. of residues =   3
   ------- -------                --------------- 
    N  20    THR       matches     A 198    THR  
    N  21    THR       matches     A 199    THR  
    N  22    THR       matches     A 201    THR  
  TRANSFORM   -0.2363  0.8887  0.3929 -0.6677  0.1452 -0.7301  0.7059  0.4349 -0.5591  -162.308    59.768     4.607  
 
 Match found in 4v1f_0       F0F1 ATP SYNTHASE SUBUNIT C (4V1F_A_
   Pattern 4v1f_0                 Query structure     RMSD=  0.93 A  No. of residues =   3
   ------- -------                --------------- 
    A  65    GLU       matches     A 270    GLU  
    A  66    ALA       matches     A 266    ALA  
    A  69    PHE       matches     A 223    PHE  
  TRANSFORM    0.3380  0.9261 -0.1674  0.9125 -0.2789  0.2994 -0.2306  0.2539  0.9393    41.350  -155.567    60.443  
 
 Match found in 4qw1_2       PROTEASOME SUBUNIT BETA TYPE-2;PROTE
   Pattern 4qw1_2                 Query structure     RMSD=  0.93 A  No. of residues =   3
   ------- -------                --------------- 
    N  20    THR       matches     A 198    THR  
    N  21    THR       matches     A 199    THR  
    N  22    THR       matches     A 201    THR  
  TRANSFORM    0.3570  0.9206 -0.1586  0.9039 -0.2975  0.3074 -0.2358  0.2531  0.9383    41.249  -155.528    60.481  
 
 Match found in 4qvq_1       PROTEASOME SUBUNIT BETA TYPE-2;PROTE
   Pattern 4qvq_1                 Query structure     RMSD=  0.93 A  No. of residues =   3
   ------- -------                --------------- 
    N  20    THR       matches     A 198    THR  
    N  21    THR       matches     A 199    THR  
    N  22    THR       matches     A 201    THR  
  TRANSFORM    0.3379  0.9246 -0.1758  0.9159 -0.2800  0.2876 -0.2167  0.2582  0.9415    41.406  -156.029    60.343  
 
 Match found in 4qvy_6       PROTEASOME SUBUNIT BETA TYPE-2;PROTE
   Pattern 4qvy_6                 Query structure     RMSD=  0.93 A  No. of residues =   3
   ------- -------                --------------- 
    N  20    THR       matches     A 198    THR  
    N  21    THR       matches     A 199    THR  
    N  22    THR       matches     A 201    THR  
  TRANSFORM    0.3285  0.9280 -0.1759  0.9177 -0.2695  0.2920 -0.2235  0.2573  0.9401    41.519  -155.862    60.369  
 
 Match found in 4qvw_2       PROTEASOME SUBUNIT BETA TYPE-2;PROTE
   Pattern 4qvw_2                 Query structure     RMSD=  0.93 A  No. of residues =   3
   ------- -------                --------------- 
    N  20    THR       matches     A 198    THR  
    N  21    THR       matches     A 199    THR  
    N  22    THR       matches     A 201    THR  
  TRANSFORM    0.4420  0.2510  0.8612  0.4917 -0.8708  0.0015 -0.7503 -0.4228  0.5083     1.742   -24.410    18.104  
 
 Match found in 4uda_5       MINERALOCORTICOID RECEPTOR (4UDA_A_D
   Pattern 4uda_5                 Query structure     RMSD=  0.93 A  No. of residues =   3
   ------- -------                --------------- 
    A 769    LEU       matches     A 205    LEU  
    A 945    THR       matches     A 257    THR  
    A 954    VAL       matches     A 212    VAL  
  TRANSFORM   -0.8517  0.3635 -0.3775 -0.4290 -0.0699  0.9006 -0.3009 -0.9290 -0.2155    38.601    13.792    -0.300  
 
 Match found in 2aoi_3       PEPTIDE INHIBITOR (2AOI_C_FRDC305_3)
   Pattern 2aoi_3                 Query structure     RMSD=  0.93 A  No. of residues =   3
   ------- -------                --------------- 
    C 302    PRO       matches     A 122    PRO  
    C 303    GLY       matches     A 120    GLY  
    C 304    ASN       matches     A  28    ASN  
  TRANSFORM    0.8908  0.3910  0.2315  0.4534 -0.7301 -0.5113  0.0309 -0.5604  0.8276    52.232    -6.352    13.473  
 
 Match found in 4w5o_1       PROTEIN ARGONAUTE-2 (4W5O_A_IPHA904_
   Pattern 4w5o_1                 Query structure     RMSD=  0.96 A  No. of residues =   3
   ------- -------                --------------- 
    A 688    ARG       matches     A  40    ARG  
    A 691    CYH       matches     A  44    CYH  
    A 692    ILE       matches     A  43    ILE  
  TRANSFORM   -0.7395  0.0915  0.6669  0.0876  0.9954 -0.0395  0.6674 -0.0292  0.7441    35.270    23.838    29.600  
 
 Match found in 1s19_3       VITAMIN D3 RECEPTOR (1S19_A_MC9A500_
   Pattern 1s19_3                 Query structure     RMSD=  0.97 A  No. of residues =   3
   ------- -------                --------------- 
    A 300    VAL       matches     A 261    VAL  
    A 309    LEU       matches     A 227    LEU  
    A 313    LEU       matches     A 242    LEU  
  TRANSFORM    0.8045 -0.4698 -0.3635  0.3124  0.8551 -0.4137 -0.5052 -0.2193 -0.8347   102.347  -117.494   159.720  
 
 Match found in 4w29_2       - (4W29_Y_FUAAY702_1)               
   Pattern 4w29_2                 Query structure     RMSD=  0.97 A  No. of residues =   3
   ------- -------                --------------- 
    Y  66    THR       matches     A  25    THR  
    Y  84    THR       matches     A  21    THR  
    Y  86    GLY       matches     A  23    GLY  
  TRANSFORM   -0.5731 -0.5070 -0.6438  0.2134 -0.8509  0.4801  0.7912 -0.1378 -0.5958   268.365   -26.521    31.229  
 
 Match found in 5lw1_1       MITOGEN-ACTIVATED PROTEIN KINASE 8 (
   Pattern 5lw1_1                 Query structure     RMSD=  0.97 A  No. of residues =   3
   ------- -------                --------------- 
    B  32    ILE       matches     A  78    ILE  
    B  33    GLY       matches     A  79    GLY  
    B  40    VAL       matches     A  77    VAL  
  TRANSFORM    0.8365 -0.3847 -0.3903  0.5396  0.4537  0.7092  0.0957  0.8038 -0.5871    -1.695     1.730   -27.018  
 
 Match found in 5ljd_2       RETINOL-BINDING PROTEIN 1 (5LJD_A_RT
   Pattern 5ljd_2                 Query structure     RMSD=  0.98 A  No. of residues =   3
   ------- -------                --------------- 
    A  20    LEU       matches     A 208    LEU  
    A  36    LEU       matches     A 272    LEU  
    A  77    ILE       matches     A 281    ILE  
  TRANSFORM   -0.4848  0.5755  0.6586 -0.6493  0.2677 -0.7119  0.5860  0.7728 -0.2438    10.680    -1.155   -13.704  
 
 Match found in 2w9h_2       DIHYDROFOLATE REDUCTASE (2W9H_A_TOPA
   Pattern 2w9h_2                 Query structure     RMSD=  0.98 A  No. of residues =   3
   ------- -------                --------------- 
    A  27    ASP       matches     A 229    ASP  
    A  28    LEU       matches     A 232    LEU  
    A  31    VAL       matches     A 233    VAL  
  TRANSFORM    0.3361 -0.4456 -0.8297 -0.9192  0.0366 -0.3920 -0.2051 -0.8945  0.3973   -14.768    -4.047    56.977  
 
 Match found in 1mx1_6       LIVER CARBOXYLESTERASE I (1MX1_E_THA
   Pattern 1mx1_6                 Query structure     RMSD=  0.99 A  No. of residues =   3
   ------- -------                --------------- 
    E5097    LEU       matches     A 115    LEU  
    E5142    GLY       matches     A 124    GLY  
    E5146    VAL       matches     A 125    VAL  
  TRANSFORM   -0.3373  0.8383 -0.4284  0.4080  0.5403  0.7360 -0.8484 -0.0734  0.5242    21.063     8.353    45.958  
 
 Match found in 5d4u_2       UNCHARACTERIZED PROTEIN MJ0489 (5D4U
   Pattern 5d4u_2                 Query structure     RMSD=  0.99 A  No. of residues =   3
   ------- -------                --------------- 
    A  54    GLY       matches     A 179    GLY  
    A 118    THR       matches     A 175    THR  
    A 122    GLY       matches     A 174    GLY  
  TRANSFORM    0.5260  0.8132  0.2490  0.4698 -0.5219  0.7120 -0.7089  0.2576  0.6566    13.723    10.365    59.326  
 
 Match found in 5x23_3       CYTOCHROME P450 2C9 (5X23_A_LSNA502_
   Pattern 5x23_3                 Query structure     RMSD=  1.00 A  No. of residues =   3
   ------- -------                --------------- 
    A 201    LEU       matches     A 227    LEU  
    A 292    VAL       matches     A 247    VAL  
    A 293    ASP       matches     A 248    ASP  
  TRANSFORM    0.7619  0.1487  0.6304  0.1286 -0.9886  0.0778 -0.6348 -0.0218  0.7724     2.201     0.816    45.123  
 
 Match found in 6bkl_5       MATRIX PROTEIN 2 (6BKL_F_RIMF101_0) 
   Pattern 6bkl_5                 Query structure     RMSD=  1.00 A  No. of residues =   3
   ------- -------                --------------- 
    F  30    ALA       matches     A 285    ALA  
    F  31    SER       matches     A 284    SER  
    F  34    GLY       matches     A 283    GLY  
  TRANSFORM   -0.7707  0.6251  0.1235  0.5973  0.7763 -0.2013  0.2217  0.0814  0.9717    55.350    39.401     3.864  
 
 Match found in 3wze_1       VASCULAR ENDOTHELIAL GROWTH FACTOR R
   Pattern 3wze_1                 Query structure     RMSD=  1.01 A  No. of residues =   3
   ------- -------                --------------- 
    A 892    ILE       matches     A  43    ILE  
    A1019    LEU       matches     A  87    LEU  
    A1026    HIS       matches     A  80    HIS  
  TRANSFORM    0.1112  0.9930  0.0406 -0.9927  0.1129 -0.0427  0.0470  0.0356 -0.9983    26.453    64.376    48.139  
 
 Match found in 1x1a_3       CRTF-RELATED PROTEIN (1X1A_A_SAMA426
   Pattern 1x1a_3                 Query structure     RMSD=  1.01 A  No. of residues =   3
   ------- -------                --------------- 
    A 177    GLY       matches     A 146    GLY  
    A 179    GLY       matches     A  29    GLY  
    A 242    CYH       matches     A 117    CYH  
  TRANSFORM   -0.1298 -0.6753  0.7260  0.7145 -0.5714 -0.4037 -0.6874 -0.4664 -0.5567     1.063    -8.880    31.455  
 
 Match found in 1yda_1       CARBONIC ANHYDRASE II (1YDA_A_AZMA26
   Pattern 1yda_1                 Query structure     RMSD=  1.01 A  No. of residues =   3
   ------- -------                --------------- 
    A 198    GLU       matches     A 240    GLU  
    A 199    THR       matches     A 199    THR  
    A 200    THR       matches     A 198    THR  
  TRANSFORM    0.6879  0.0569  0.7235  0.7252 -0.0133 -0.6884  0.0295 -0.9983  0.0504     2.199    -0.773    50.583  
 
 Match found in 6bkl_3       MATRIX PROTEIN 2 (6BKL_F_RIMF101_0) 
   Pattern 6bkl_3                 Query structure     RMSD=  1.01 A  No. of residues =   3
   ------- -------                --------------- 
    E  30    ALA       matches     A 285    ALA  
    E  31    SER       matches     A 284    SER  
    E  34    GLY       matches     A 283    GLY  
  TRANSFORM    0.2035 -0.8788  0.4315 -0.8781  0.0311  0.4774  0.4330  0.4761  0.7654   -28.639    41.021   -91.180  
 
 Match found in 4kya_3       BIFUNCTIONAL DIHYDROFOLATE REDUCTASE
   Pattern 4kya_3                 Query structure     RMSD=  1.01 A  No. of residues =   3
   ------- -------                --------------- 
    C   8    VAL       matches     A 297    VAL  
    C  36    SER       matches     A 254    SER  
    C 151    VAL       matches     A 296    VAL  
  TRANSFORM    0.3543  0.8275 -0.4355  0.4009 -0.5551 -0.7288  0.8449 -0.0836  0.5284    47.487    -3.169   -38.496  
 
 Match found in 2nni_4       CYTOCHROME P450 2C8 (2NNI_A_MTKA501_
   Pattern 2nni_4                 Query structure     RMSD=  1.01 A  No. of residues =   3
   ------- -------                --------------- 
    A 106    ILE       matches     A 200    ILE  
    A 113    ILE       matches     A 249    ILE  
    A 292    ALA       matches     A 206    ALA  
  TRANSFORM   -0.0488  0.5323 -0.8452  0.6162 -0.6499 -0.4449  0.7861  0.5425  0.2963     7.271   -14.109    -3.370  
 
 Match found in 4g7a_2       CARBONATE DEHYDRATASE (4G7A_A_AZMA30
   Pattern 4g7a_2                 Query structure     RMSD=  1.02 A  No. of residues =   3
   ------- -------                --------------- 
    A 173    LEU       matches     A 262    LEU  
    A 174    THR       matches     A 226    THR  
    A 175    THR       matches     A 225    THR  
  TRANSFORM    0.6251 -0.7525  0.2071 -0.3876 -0.5296 -0.7545 -0.6775 -0.3914  0.6227    71.114    -3.439    34.963  
 
 Match found in 3u5k_1       BROMODOMAIN-CONTAINING PROTEIN 4 (3U
   Pattern 3u5k_1                 Query structure     RMSD=  1.03 A  No. of residues =   3
   ------- -------                --------------- 
    A  87    VAL       matches     A 247    VAL  
    A  92    LEU       matches     A 242    LEU  
    A  94    LEU       matches     A 227    LEU  
  TRANSFORM    0.2941  0.6109 -0.7351 -0.2508 -0.6929 -0.6761  0.9223 -0.3831  0.0506     7.352   -13.810   -19.853  
 
 Match found in 5gs4_5       ESTROGEN RECEPTOR (5GS4_A_ESTA603_2)
   Pattern 5gs4_5                 Query structure     RMSD=  1.03 A  No. of residues =   3
   ------- -------                --------------- 
    A 384    LEU       matches     A  89    LEU  
    A 387    LEU       matches     A  87    LEU  
    A 428    LEU       matches     A  27    LEU  
  TRANSFORM   -0.1015  0.0942 -0.9904  0.5953  0.8034  0.0154 -0.7971  0.5880  0.1376   -28.094   -23.301    13.078  
 
 Match found in 5gs4_5       ESTROGEN RECEPTOR (5GS4_A_ESTA603_2)
   Pattern 5gs4_5                 Query structure     RMSD=  1.03 A  No. of residues =   3
   ------- -------                --------------- 
    A 384    LEU       matches     A 268    LEU  
    A 387    LEU       matches     A 208    LEU  
    A 428    LEU       matches     A 250    LEU  
  TRANSFORM    0.9183 -0.1799  0.3527  0.2819 -0.3283 -0.9015 -0.2780 -0.9273  0.2508    -8.848    22.452    34.455  
 
 Match found in 3znc_2       CARBONIC ANHYDRASE IV (3ZNC_A_BZ1A50
   Pattern 3znc_2                 Query structure     RMSD=  1.04 A  No. of residues =   3
   ------- -------                --------------- 
    A 198    LEU       matches     A 262    LEU  
    A 199    THR       matches     A 226    THR  
    A 200    THR       matches     A 225    THR  
  TRANSFORM   -0.2306 -0.6767 -0.6992  0.0237 -0.7222  0.6912  0.9728 -0.1429 -0.1826    29.205    60.428    32.137  
 
 Match found in 5v02_2       CALMODULIN-1;SMALL CONDUCTANCE CALCI
   Pattern 5v02_2                 Query structure     RMSD=  1.04 A  No. of residues =   3
   ------- -------                --------------- 
    B 477    ALA       matches     A 206    ALA  
    B 480    LEU       matches     A 205    LEU  
    B 481    VAL       matches     A 202    VAL  
  TRANSFORM   -0.5285  0.5021 -0.6845 -0.4318 -0.8532 -0.2925  0.7309 -0.1409 -0.6678    15.640    15.626    -6.604  
 
 Match found in 4e3h_2       CARBONIC ANHYDRASE 2 (4E3H_A_HQEA303
   Pattern 4e3h_2                 Query structure     RMSD=  1.04 A  No. of residues =   3
   ------- -------                --------------- 
    A 198    LEU       matches     A 262    LEU  
    A 199    THR       matches     A 226    THR  
    A 200    THR       matches     A 225    THR  
  TRANSFORM   -0.5496  0.5484 -0.6302 -0.4513 -0.8298 -0.3284  0.7030 -0.1039 -0.7035    16.559    15.206    -6.698  
 
 Match found in 4m2u_2       CARBONIC ANHYDRASE 2 (4M2U_A_ETSA302
   Pattern 4m2u_2                 Query structure     RMSD=  1.05 A  No. of residues =   3
   ------- -------                --------------- 
    A 198    LEU       matches     A 262    LEU  
    A 199    THR       matches     A 226    THR  
    A 200    THR       matches     A 225    THR  
  TRANSFORM   -0.2461  0.9244  0.2914  0.7916  0.0182  0.6108 -0.5593 -0.3810  0.7362    11.583    10.173    40.897  
 
 Match found in 2q64_9       PROTEASE RETROPEPSIN (2Q64_B_1UNB100
   Pattern 2q64_9                 Query structure     RMSD=  1.05 A  No. of residues =   3
   ------- -------                --------------- 
    B  29    ASP       matches     A 153    ASP  
    B  80    THR       matches     A 292    THR  
    B  81    PRO       matches     A 293    PRO  
  TRANSFORM    0.1673 -0.7927  0.5862 -0.8348 -0.4303 -0.3436 -0.5246  0.4319  0.7337    27.423    23.516    41.682  
 
 Match found in 1jd0_1       CARBONIC ANHYDRASE XII (1JD0_A_AZMA1
   Pattern 1jd0_1                 Query structure     RMSD=  1.05 A  No. of residues =   3
   ------- -------                --------------- 
    A 198    LEU       matches     A 262    LEU  
    A 199    THR       matches     A 226    THR  
    A 200    THR       matches     A 225    THR  
  TRANSFORM   -0.9843 -0.1753  0.0188  0.1727 -0.9371  0.3034  0.0356 -0.3019 -0.9527    58.102    17.383    10.402  
 
 Match found in 5jn9_1       CARBONIC ANHYDRASE 4 (5JN9_A_EZLA302
   Pattern 5jn9_1                 Query structure     RMSD=  1.05 A  No. of residues =   3
   ------- -------                --------------- 
    A 198    LEU       matches     A 262    LEU  
    A 199    THR       matches     A 226    THR  
    A 200    THR       matches     A 225    THR  
  TRANSFORM   -0.7099  0.6861 -0.1589  0.2153  0.4263  0.8786 -0.6706 -0.5895  0.4503     8.349    26.180    35.670  
 
 Match found in 4dm8_3       RETINOIC ACID RECEPTOR BETA (4DM8_A_
   Pattern 4dm8_3                 Query structure     RMSD=  1.06 A  No. of residues =   3
   ------- -------                --------------- 
    A 307    LEU       matches     A 282    LEU  
    A 400    LEU       matches     A 208    LEU  
    A 412    ILE       matches     A 259    ILE  
  TRANSFORM    0.1060  0.9457 -0.3073  0.8463 -0.2480 -0.4714  0.5220  0.2101  0.8266    31.512  -163.776    56.413  
 
 Match found in 4qvy_6       PROTEASOME SUBUNIT BETA TYPE-2;PROTE
   Pattern 4qvy_6                 Query structure     RMSD=  1.06 A  No. of residues =   3
   ------- -------                --------------- 
    N  20    THR       matches     A 226    THR  
    N  21    THR       matches     A 225    THR  
    N  22    THR       matches     A 224    THR  
  TRANSFORM   -0.9857 -0.1621  0.0458  0.1683 -0.9589  0.2285 -0.0069 -0.2330 -0.9725    58.467    16.705    10.350  
 
 Match found in 5jnc_1       CARBONIC ANHYDRASE 4 (5JNC_A_6LHA302
   Pattern 5jnc_1                 Query structure     RMSD=  1.06 A  No. of residues =   3
   ------- -------                --------------- 
    A 198    LEU       matches     A 262    LEU  
    A 199    THR       matches     A 226    THR  
    A 200    THR       matches     A 225    THR  
  TRANSFORM   -0.7591 -0.3629  0.5404  0.5419  0.1077  0.8335  0.3607 -0.9256 -0.1149    11.230     6.710    -3.578  
 
 Match found in 4lzr_2       BROMODOMAIN-CONTAINING PROTEIN 4 (4L
   Pattern 4lzr_2                 Query structure     RMSD=  1.06 A  No. of residues =   3
   ------- -------                --------------- 
    A  87    VAL       matches     A 247    VAL  
    A  92    LEU       matches     A 242    LEU  
    A  94    LEU       matches     A 227    LEU  
  TRANSFORM   -0.9864 -0.1618  0.0282  0.1637 -0.9541  0.2510  0.0137 -0.2522 -0.9676    58.304    16.993    10.021  
 
 Match found in 5ku6_2       CARBONIC ANHYDRASE 4 (5KU6_A_MZMA301
   Pattern 5ku6_2                 Query structure     RMSD=  1.06 A  No. of residues =   3
   ------- -------                --------------- 
    A 198    LEU       matches     A 262    LEU  
    A 199    THR       matches     A 226    THR  
    A 200    THR       matches     A 225    THR  
  TRANSFORM   -0.5322  0.5153 -0.6718 -0.4313 -0.8478 -0.3086  0.7285 -0.1255 -0.6734    -5.380    15.302    -6.867  
 
 Match found in 2pou_3       CARBONIC ANHYDRASE 2 (2POU_A_I7AA100
   Pattern 2pou_3                 Query structure     RMSD=  1.06 A  No. of residues =   3
   ------- -------                --------------- 
    A 198    LEU       matches     A 262    LEU  
    A 199    THR       matches     A 226    THR  
    A 200    THR       matches     A 225    THR  
  TRANSFORM    0.5193 -0.5630  0.6430 -0.2073 -0.8128 -0.5444 -0.8291 -0.1494  0.5388     8.142    11.728    -4.746  
 
 Match found in 3quo_1       FOMA PROTEIN (3QUO_A_FCNA4001_1)    
   Pattern 3quo_1                 Query structure     RMSD=  1.06 A  No. of residues =   3
   ------- -------                --------------- 
    A  57    GLY       matches     A 138    GLY  
    A  58    HIS       matches     A 172    HIS  
    A  61    ILE       matches     A 136    ILE  
  TRANSFORM    0.9934 -0.1092 -0.0364  0.1102  0.8104  0.5755  0.0334  0.5757 -0.8170   -66.706   -10.117   -28.913  
 
 Match found in 3sfu_1       RNA POLYMERASE (3SFU_A_RBVA601_1)   
   Pattern 3sfu_1                 Query structure     RMSD=  1.06 A  No. of residues =   3
   ------- -------                --------------- 
    A 308    THR       matches     A 199    THR  
    A 309    THR       matches     A 198    THR  
    A 312    ASN       matches     A 238    ASN  
  TRANSFORM   -0.2498  0.9254  0.2851  0.7951  0.0280  0.6059 -0.5527 -0.3780  0.7427    11.447    10.375    41.167  
 
 Match found in 2pyn_7       PROTEASE RETROPEPSIN;PROTEASE RETROP
   Pattern 2pyn_7                 Query structure     RMSD=  1.06 A  No. of residues =   3
   ------- -------                --------------- 
    B  29    ASP       matches     A 153    ASP  
    B  80    THR       matches     A 292    THR  
    B  81    PRO       matches     A 293    PRO  
  TRANSFORM    0.3900  0.5526 -0.7366 -0.8099  0.5865  0.0111 -0.4381 -0.5922 -0.6762    13.248    34.882    18.585  
 
 Match found in 3d1z_5       HIV-1 PROTEASE (3D1Z_B_017B201_2)   
   Pattern 3d1z_5                 Query structure     RMSD=  1.06 A  No. of residues =   3
   ------- -------                --------------- 
    B  49    GLY       matches     A 109    GLY  
    B  50    ILE       matches     A 200    ILE  
    B  81    PRO       matches     A 293    PRO  
  TRANSFORM    0.6414  0.0318 -0.7665 -0.2946 -0.9123 -0.2844  0.7084 -0.4082  0.5758    33.699   -26.851    19.992  
 
 Match found in 3nxu_1       CYTOCHROME P450 3A4 (3NXU_A_RITA600_
   Pattern 3nxu_1                 Query structure     RMSD=  1.06 A  No. of residues =   3
   ------- -------                --------------- 
    A 108    PHE       matches     A   8    PHE  
    A 215    PHE       matches     A 159    PHE  
    A 481    GLY       matches     A 149    GLY  
  TRANSFORM   -0.5244  0.4429 -0.7272 -0.4210 -0.8772 -0.2306  0.7401 -0.1852 -0.6465    15.623    18.235    -5.958  
 
 Match found in 1z9y_2       CARBONIC ANHYDRASE II (1Z9Y_A_FUNA50
   Pattern 1z9y_2                 Query structure     RMSD=  1.06 A  No. of residues =   3
   ------- -------                --------------- 
    A 198    LEU       matches     A 262    LEU  
    A 199    THR       matches     A 226    THR  
    A 200    THR       matches     A 225    THR  
  TRANSFORM   -0.5204  0.5305 -0.6691 -0.4154 -0.8419 -0.3444  0.7461 -0.0987 -0.6585    -5.841    14.443    -7.208  
 
 Match found in 3bl1_2       CARBONIC ANHYDRASE 2 (3BL1_A_BL1A300
   Pattern 3bl1_2                 Query structure     RMSD=  1.06 A  No. of residues =   3
   ------- -------                --------------- 
    A 198    LEU       matches     A 262    LEU  
    A 199    THR       matches     A 226    THR  
    A 200    THR       matches     A 225    THR  
  TRANSFORM    0.1196  0.9469 -0.2985  0.8487 -0.2535 -0.4642  0.5153  0.1978  0.8339    31.993  -163.166    56.854  
 
 Match found in 4qw3_5       PROTEASOME SUBUNIT BETA TYPE-2;PROTE
   Pattern 4qw3_5                 Query structure     RMSD=  1.07 A  No. of residues =   3
   ------- -------                --------------- 
    N  20    THR       matches     A 226    THR  
    N  21    THR       matches     A 225    THR  
    N  22    THR       matches     A 224    THR  
  TRANSFORM    0.8400  0.4666  0.2770  0.3069  0.0126 -0.9517  0.4475 -0.8844  0.1326     9.802     4.884    -7.923  
 
 Match found in 2pkm_3       ADENOSINE KINASE (2PKM_A_ADNA501_1) 
   Pattern 2pkm_3                 Query structure     RMSD=  1.07 A  No. of residues =   3
   ------- -------                --------------- 
    A  52    ASN       matches     A 180    ASN  
    A 254    GLY       matches     A 179    GLY  
    A 257    ASP       matches     A 176    ASP  
  TRANSFORM    0.1122  0.9471 -0.3008  0.8520 -0.2475 -0.4613  0.5113  0.2046  0.8347    31.412  -163.343    56.685  
 
 Match found in 4qw1_2       PROTEASOME SUBUNIT BETA TYPE-2;PROTE
   Pattern 4qw1_2                 Query structure     RMSD=  1.07 A  No. of residues =   3
   ------- -------                --------------- 
    N  20    THR       matches     A 226    THR  
    N  21    THR       matches     A 225    THR  
    N  22    THR       matches     A 224    THR  
  TRANSFORM   -0.4953  0.5114 -0.7022 -0.4333 -0.8461 -0.3106  0.7529 -0.1504 -0.6407    14.399    17.087    -6.412  
 
 Match found in 1zgf_3       CARBONIC ANHYDRASE II (1ZGF_A_TRUA30
   Pattern 1zgf_3                 Query structure     RMSD=  1.07 A  No. of residues =   3
   ------- -------                --------------- 
    A 198    LEU       matches     A 262    LEU  
    A 199    THR       matches     A 226    THR  
    A 200    THR       matches     A 225    THR  
  TRANSFORM    0.1078  0.9490 -0.2962  0.8490 -0.2428 -0.4692  0.5172  0.2009  0.8319    31.417  -163.499    56.560  
 
 Match found in 4qvl_5       PROTEASOME SUBUNIT BETA TYPE-2;PROTE
   Pattern 4qvl_5                 Query structure     RMSD=  1.07 A  No. of residues =   3
   ------- -------                --------------- 
    N  20    THR       matches     A 226    THR  
    N  21    THR       matches     A 225    THR  
    N  22    THR       matches     A 224    THR  
  TRANSFORM    0.1155  0.9480 -0.2967  0.8507 -0.2486 -0.4632  0.5128  0.1989  0.8351    31.874  -163.241    56.767  
 
 Match found in 4qvm_2       PROTEASOME SUBUNIT BETA TYPE-2;PROTE
   Pattern 4qvm_2                 Query structure     RMSD=  1.07 A  No. of residues =   3
   ------- -------                --------------- 
    N  20    THR       matches     A 226    THR  
    N  21    THR       matches     A 225    THR  
    N  22    THR       matches     A 224    THR  
  TRANSFORM   -0.1158  0.9926 -0.0371  0.1722  0.0568  0.9834 -0.9782 -0.1074  0.1775    52.440   -23.669    28.901  
 
 Match found in 5eez_9       TRANSCRIPTION ATTENUATION PROTEIN MT
   Pattern 5eez_9                 Query structure     RMSD=  1.07 A  No. of residues =   3
   ------- -------                --------------- 
    I  23    GLY       matches     A  79    GLY  
    I  34    HIS       matches     A  80    HIS  
    I  55    ILE       matches     A  78    ILE  
  TRANSFORM   -0.1153  0.9927 -0.0365  0.1730  0.0562  0.9833 -0.9781 -0.1071  0.1782    52.381   -23.717    28.875  
 
 Match found in 5eev_13      TRANSCRIPTION ATTENUATION PROTEIN MT
   Pattern 5eev_13                Query structure     RMSD=  1.07 A  No. of residues =   3
   ------- -------                --------------- 
    I  23    GLY       matches     A  79    GLY  
    I  34    HIS       matches     A  80    HIS  
    I  55    ILE       matches     A  78    ILE  
  TRANSFORM   -0.1159  0.9926 -0.0363  0.1722  0.0560  0.9835 -0.9782 -0.1077  0.1774    52.399   -23.714    28.883  
 
 Match found in 5eex_3       TRANSCRIPTION ATTENUATION PROTEIN MT
   Pattern 5eex_3                 Query structure     RMSD=  1.07 A  No. of residues =   3
   ------- -------                --------------- 
    I  23    GLY       matches     A  79    GLY  
    I  34    HIS       matches     A  80    HIS  
    I  55    ILE       matches     A  78    ILE  
  TRANSFORM   -0.5360  0.5892 -0.6046 -0.4628 -0.8041 -0.3733  0.7061 -0.0797 -0.7037    -5.211    14.561    -7.092  
 
 Match found in 1am6_1       CARBONIC ANHYDRASE (1AM6_A_HAEA555_1
   Pattern 1am6_1                 Query structure     RMSD=  1.07 A  No. of residues =   3
   ------- -------                --------------- 
    A 198    LEU       matches     A 262    LEU  
    A 199    THR       matches     A 226    THR  
    A 200    THR       matches     A 225    THR  
  TRANSFORM    0.1000  0.9479 -0.3024  0.8502 -0.2393 -0.4689  0.5168  0.2102  0.8299    31.654  -163.697    56.480  
 
 Match found in 4qvw_2       PROTEASOME SUBUNIT BETA TYPE-2;PROTE
   Pattern 4qvw_2                 Query structure     RMSD=  1.07 A  No. of residues =   3
   ------- -------                --------------- 
    N  20    THR       matches     A 226    THR  
    N  21    THR       matches     A 225    THR  
    N  22    THR       matches     A 224    THR  
  TRANSFORM    0.4808  0.8700 -0.1092  0.6554 -0.2739  0.7039 -0.5824  0.4100  0.7019    -5.193    20.366    35.753  
 
 Match found in 4dm8_3       RETINOIC ACID RECEPTOR BETA (4DM8_A_
   Pattern 4dm8_3                 Query structure     RMSD=  1.07 A  No. of residues =   3
   ------- -------                --------------- 
    A 307    LEU       matches     A 271    LEU  
    A 400    LEU       matches     A 205    LEU  
    A 412    ILE       matches     A 259    ILE  
  TRANSFORM   -0.8115  0.2483  0.5290  0.3825 -0.4587  0.8021 -0.4418 -0.8532 -0.2772    63.581   -25.189    -0.257  
 
 Match found in 3bjw_10      PHOSPHOLIPASE A2 (3BJW_E_SVRE503_1) 
   Pattern 3bjw_10                Query structure     RMSD=  1.07 A  No. of residues =   3
   ------- -------                --------------- 
    E   2    VAL       matches     A 247    VAL  
    E   5    LEU       matches     A 250    LEU  
    E   6    GLY       matches     A 251    GLY  
  TRANSFORM    0.1242  0.9460 -0.2996  0.8549 -0.2553 -0.4516  0.5036  0.2000  0.8404    31.318  -163.520    56.887  
 
 Match found in 4qvp_5       PROTEASOME SUBUNIT BETA TYPE-2;PROTE
   Pattern 4qvp_5                 Query structure     RMSD=  1.07 A  No. of residues =   3
   ------- -------                --------------- 
    N  20    THR       matches     A 226    THR  
    N  21    THR       matches     A 225    THR  
    N  22    THR       matches     A 224    THR  
  TRANSFORM    0.5319 -0.0132  0.8467  0.7609  0.4462 -0.4710  0.3716 -0.8948 -0.2474   -25.530    23.378    -2.114  
 
 Match found in 4u5j_1       PROTO-ONCOGENE TYROSINE-PROTEIN KINA
   Pattern 4u5j_1                 Query structure     RMSD=  1.07 A  No. of residues =   3
   ------- -------                --------------- 
    A 273    LEU       matches     A 167    LEU  
    A 276    GLY       matches     A 138    GLY  
    A 281    VAL       matches     A 171    VAL  
  TRANSFORM    0.1291  0.9429 -0.3071  0.8525 -0.2638 -0.4514  0.5066  0.2035  0.8378    31.204  -163.167    56.796  
 
 Match found in 4qvq_1       PROTEASOME SUBUNIT BETA TYPE-2;PROTE
   Pattern 4qvq_1                 Query structure     RMSD=  1.08 A  No. of residues =   3
   ------- -------                --------------- 
    N  20    THR       matches     A 226    THR  
    N  21    THR       matches     A 225    THR  
    N  22    THR       matches     A 224    THR  
  TRANSFORM    0.5286  0.6994 -0.4811  0.7118 -0.6740 -0.1976  0.4625  0.2380  0.8541   112.838     0.399    -4.819  
 
 Match found in 5byj_3       SULFOTRANSFERASE (5BYJ_A_OQRA302_0) 
   Pattern 5byj_3                 Query structure     RMSD=  1.08 A  No. of residues =   3
   ------- -------                --------------- 
    A 128    VAL       matches     A 171    VAL  
    A 153    PHE       matches     A 185    PHE  
    A 157    THR       matches     A 135    THR  
  TRANSFORM    0.4365 -0.7595 -0.4823 -0.5602 -0.6489  0.5149  0.7041 -0.0454  0.7087   -17.658     9.779    15.963  
 
 Match found in 5d4u_2       UNCHARACTERIZED PROTEIN MJ0489 (5D4U
   Pattern 5d4u_2                 Query structure     RMSD=  1.08 A  No. of residues =   3
   ------- -------                --------------- 
    A  54    GLY       matches     A 174    GLY  
    A 118    THR       matches     A 175    THR  
    A 122    GLY       matches     A 179    GLY  
  TRANSFORM   -0.8416 -0.4572 -0.2875 -0.3149 -0.0171  0.9490  0.4387 -0.8892  0.1296    26.561    57.522    -7.841  
 
 Match found in 2pkk_1       ADENOSINE KINASE (2PKK_A_2FAA501_1) 
   Pattern 2pkk_1                 Query structure     RMSD=  1.08 A  No. of residues =   3
   ------- -------                --------------- 
    A  52    ASN       matches     A 180    ASN  
    A 254    GLY       matches     A 179    GLY  
    A 257    ASP       matches     A 176    ASP  
  TRANSFORM   -0.7682  0.4806 -0.4229 -0.4498 -0.8753 -0.1777  0.4556 -0.0537 -0.8886    24.238    -4.497    -6.357  
 
 Match found in 4oti_3       SERINE/THREONINE-PROTEIN KINASE N1 (
   Pattern 4oti_3                 Query structure     RMSD=  1.08 A  No. of residues =   3
   ------- -------                --------------- 
    A 627    LEU       matches     A  89    LEU  
    A 628    GLY       matches     A  79    GLY  
    A 910    PHE       matches     A  66    PHE  
  TRANSFORM    0.5025 -0.4584 -0.7331 -0.3905  0.6362 -0.6654 -0.7714 -0.6207 -0.1407   -41.533    61.506    -2.524  
 
 Match found in 5eez_1       TRANSCRIPTION ATTENUATION PROTEIN MT
   Pattern 5eez_1                 Query structure     RMSD=  1.08 A  No. of residues =   3
   ------- -------                --------------- 
    E  23    GLY       matches     A  79    GLY  
    E  34    HIS       matches     A  80    HIS  
    E  55    ILE       matches     A  78    ILE  
  TRANSFORM    0.5029 -0.4589 -0.7325 -0.3908  0.6352 -0.6662 -0.7710 -0.6213 -0.1401   -41.481    61.421    -2.593  
 
 Match found in 5eeu_1       TRANSCRIPTION ATTENUATION PROTEIN MT
   Pattern 5eeu_1                 Query structure     RMSD=  1.09 A  No. of residues =   3
   ------- -------                --------------- 
    E  23    GLY       matches     A  79    GLY  
    E  34    HIS       matches     A  80    HIS  
    E  55    ILE       matches     A  78    ILE  
  TRANSFORM    0.5029 -0.4571 -0.7336 -0.3906  0.6369 -0.6647 -0.7711 -0.6208 -0.1418   -41.520    61.529    -2.502  
 
 Match found in 5ef2_1       TRANSCRIPTION ATTENUATION PROTEIN MT
   Pattern 5ef2_1                 Query structure     RMSD=  1.09 A  No. of residues =   3
   ------- -------                --------------- 
    E  23    GLY       matches     A  79    GLY  
    E  34    HIS       matches     A  80    HIS  
    E  55    ILE       matches     A  78    ILE  
  TRANSFORM   -0.1071 -0.9916  0.0722 -0.3296 -0.0331 -0.9436 -0.9380  0.1248  0.3233    45.280    15.395    72.213  
 
 Match found in 1kt5_2       PLASMA RETINOL-BINDING PROTEIN (1KT5
   Pattern 1kt5_2                 Query structure     RMSD=  1.09 A  No. of residues =   3
   ------- -------                --------------- 
    A  35    LEU       matches     A 268    LEU  
    A  37    LEU       matches     A 262    LEU  
    A  97    LEU       matches     A 242    LEU  
  TRANSFORM    0.5019 -0.4591 -0.7331 -0.3907  0.6358 -0.6656 -0.7717 -0.6205 -0.1397   -41.479    61.476    -2.544  
 
 Match found in 5eev_5       TRANSCRIPTION ATTENUATION PROTEIN MT
   Pattern 5eev_5                 Query structure     RMSD=  1.09 A  No. of residues =   3
   ------- -------                --------------- 
    E  23    GLY       matches     A  79    GLY  
    E  34    HIS       matches     A  80    HIS  
    E  55    ILE       matches     A  78    ILE  
  TRANSFORM    0.5021 -0.4585 -0.7332 -0.3916  0.6354 -0.6655 -0.7711 -0.6213 -0.1395   -41.480    61.478    -2.585  
 
 Match found in 5eew_6       TRANSCRIPTION ATTENUATION PROTEIN MT
   Pattern 5eew_6                 Query structure     RMSD=  1.09 A  No. of residues =   3
   ------- -------                --------------- 
    E  23    GLY       matches     A  79    GLY  
    E  34    HIS       matches     A  80    HIS  
    E  55    ILE       matches     A  78    ILE  
  TRANSFORM    0.3620  0.9105  0.1999  0.4067 -0.3473  0.8450 -0.8388  0.2245  0.4960    12.925     6.636    25.106  
 
 Match found in 2wd9_1       ACYL-COENZYME A SYNTHETASE ACSM2A, M
   Pattern 2wd9_1                 Query structure     RMSD=  1.09 A  No. of residues =   3
   ------- -------                --------------- 
    A 337    VAL       matches     A 171    VAL  
    A 338    GLY       matches     A 170    GLY  
    A 362    GLY       matches     A 138    GLY  
  TRANSFORM    0.9885 -0.1460  0.0391 -0.0382 -0.4917 -0.8699 -0.1462 -0.8585  0.4916   -24.548     4.875    11.636  
 
 Match found in 4lzr_2       BROMODOMAIN-CONTAINING PROTEIN 4 (4L
   Pattern 4lzr_2                 Query structure     RMSD=  1.09 A  No. of residues =   3
   ------- -------                --------------- 
    A  87    VAL       matches     A 204    VAL  
    A  92    LEU       matches     A 205    LEU  
    A  94    LEU       matches     A 208    LEU  
  TRANSFORM   -0.9501  0.2234 -0.2177 -0.2890 -0.3673  0.8841 -0.1175 -0.9029 -0.4136    11.909   -20.844    62.437  
 
 Match found in 1mx1_7       LIVER CARBOXYLESTERASE I (1MX1_E_THA
   Pattern 1mx1_7                 Query structure     RMSD=  1.09 A  No. of residues =   3
   ------- -------                --------------- 
    E5101    PHE       matches     A 103    PHE  
    E5358    LEU       matches     A  32    LEU  
    E5363    LEU       matches     A  30    LEU  
  TRANSFORM    0.6783  0.5754  0.4570  0.4525  0.1630 -0.8768  0.5789 -0.8015  0.1498   -20.431    -2.785     1.213  
 
 Match found in 4lzr_2       BROMODOMAIN-CONTAINING PROTEIN 4 (4L
   Pattern 4lzr_2                 Query structure     RMSD=  1.09 A  No. of residues =   3
   ------- -------                --------------- 
    A  87    VAL       matches     A 204    VAL  
    A  92    LEU       matches     A 268    LEU  
    A  94    LEU       matches     A 208    LEU  
  TRANSFORM   -0.0089 -0.8840 -0.4675  0.3310 -0.4437  0.8328  0.9436  0.1474 -0.2966   -62.384   -53.720    39.406  
 
 Match found in 1c9s_1       TRP RNA-BINDING ATTENUATION PROTEIN 
   Pattern 1c9s_1                 Query structure     RMSD=  1.10 A  No. of residues =   3
   ------- -------                --------------- 
    A  23    GLY       matches     A  79    GLY  
    A  34    HIS       matches     A  80    HIS  
    A  55    ILE       matches     A  78    ILE  
  TRANSFORM   -0.6274  0.7152  0.3080 -0.2395  0.1991 -0.9503  0.7410  0.6699 -0.0464    39.740    38.628    72.765  
 
 Match found in 1c9s_7       TRP RNA-BINDING ATTENUATION PROTEIN 
   Pattern 1c9s_7                 Query structure     RMSD=  1.10 A  No. of residues =   3
   ------- -------                --------------- 
    F  23    GLY       matches     A  79    GLY  
    F  34    HIS       matches     A  80    HIS  
    F  55    ILE       matches     A  78    ILE  
  TRANSFORM    0.2164 -0.9311 -0.2936  0.7298  0.3540 -0.5848 -0.6485  0.0877 -0.7562   -70.821    35.808    20.531  
 
 Match found in 5vop_3       5-METHYLTETRAHYDROFOLATE HOMOCYSTEIN
   Pattern 5vop_3                 Query structure     RMSD=  1.10 A  No. of residues =   3
   ------- -------                --------------- 
    A 490    VAL       matches     A  42    VAL  
    A 492    LEU       matches     A  87    LEU  
    A 568    VAL       matches     A  20    VAL  
  TRANSFORM    0.8728  0.3298  0.3597 -0.4880  0.5811  0.6513 -0.0058  0.7440 -0.6681    45.702    42.050    34.389  
 
 Match found in 3g8i_5       PEROXISOME PROLIFERATOR-ACTIVATED RE
   Pattern 3g8i_5                 Query structure     RMSD=  1.11 A  No. of residues =   3
   ------- -------                --------------- 
    A 247    LEU       matches     A 208    LEU  
    A 332    VAL       matches     A 296    VAL  
    A 344    LEU       matches     A 282    LEU  
  TRANSFORM   -0.8469  0.4782  0.2324  0.5102  0.8540  0.1020  0.1497 -0.2049  0.9673    36.254    12.760   -20.124  
 
 Match found in 3d41_1       FOMA PROTEIN (3D41_A_FCNA4001_1)    
   Pattern 3d41_1                 Query structure     RMSD=  1.11 A  No. of residues =   3
   ------- -------                --------------- 
    A  57    GLY       matches     A 174    GLY  
    A  58    HIS       matches     A 163    HIS  
    A  61    ILE       matches     A 136    ILE  
  TRANSFORM   -0.7988  0.1195  0.5896 -0.5559  0.2279 -0.7994  0.2299  0.9663  0.1157    17.762    32.124    58.679  
 
 Match found in 2hdn_1       ELONGATION FACTOR EF-TU;ELONGATION F
   Pattern 2hdn_1                 Query structure     RMSD=  1.11 A  No. of residues =   3
   ------- -------                --------------- 
    E  25    THR       matches     A 111    THR  
    F  80    ASP       matches     A 295    ASP  
    F  82    PRO       matches     A 293    PRO  
  TRANSFORM   -0.3915 -0.2836 -0.8754 -0.6110 -0.6312  0.4778  0.6880 -0.7219 -0.0739    -0.997    27.121    10.012  
 
 Match found in 1ydb_2       CARBONIC ANHYDRASE II (1YDB_A_AZMA26
   Pattern 1ydb_2                 Query structure     RMSD=  1.11 A  No. of residues =   3
   ------- -------                --------------- 
    A 198    PHE       matches     A 230    PHE  
    A 199    THR       matches     A 226    THR  
    A 200    THR       matches     A 225    THR  
  TRANSFORM   -0.3464  0.8929 -0.2875  0.9051  0.2377 -0.3525  0.2464  0.3823  0.8906    43.505    -6.542    -1.501  
 
 Match found in 5mxb_3       CLASS 10 PLANT PATHOGENESIS-RELATED 
   Pattern 5mxb_3                 Query structure     RMSD=  1.11 A  No. of residues =   3
   ------- -------                --------------- 
    A  22    LEU       matches     A 115    LEU  
    A  23    VAL       matches     A 114    VAL  
    A  80    TYR       matches     A 126    TYR  
  TRANSFORM    0.0233 -0.8303  0.5569  0.7378  0.3902  0.5508  0.6746 -0.3980 -0.6217    -7.316    -0.747   114.116  
 
 Match found in 1fiq_1       XANTHINE OXIDASE (1FIQ_C_SALC1335_1)
   Pattern 1fiq_1                 Query structure     RMSD=  1.11 A  No. of residues =   3
   ------- -------                --------------- 
    C1010    THR       matches     A  21    THR  
    C1011    VAL       matches     A  20    VAL  
    C1014    LEU       matches     A  27    LEU  
  TRANSFORM    0.0683  0.4585  0.8861 -0.2128 -0.8610  0.4619 -0.9747  0.2202 -0.0387    33.333    22.357    55.409  
 
 Match found in 5x23_3       CYTOCHROME P450 2C9 (5X23_A_LSNA502_
   Pattern 5x23_3                 Query structure     RMSD=  1.11 A  No. of residues =   3
   ------- -------                --------------- 
    A 201    LEU       matches     A 242    LEU  
    A 292    VAL       matches     A 247    VAL  
    A 293    ASP       matches     A 248    ASP  
  TRANSFORM    0.0631 -0.8690  0.4907 -0.4222 -0.4688 -0.7759 -0.9043  0.1582  0.3965     9.338     4.387    30.541  
 
 Match found in 5ccl_2       HISTONE-LYSINE N-METHYLTRANSFERASE S
   Pattern 5ccl_2                 Query structure     RMSD=  1.11 A  No. of residues =   3
   ------- -------                --------------- 
    A  14    ARG       matches     A   4    ARG  
    A  15    GLY       matches     A   2    GLY  
    A  16    ASN       matches     A 214    ASN  
  TRANSFORM   -0.5079 -0.7914  0.3402  0.6986 -0.1474  0.7002  0.5040 -0.5933 -0.6277    59.296   -13.758   -87.849  
 
 Match found in 3g0e_3       MAST/STEM CELL GROWTH FACTOR RECEPTO
   Pattern 3g0e_3                 Query structure     RMSD=  1.11 A  No. of residues =   3
   ------- -------                --------------- 
    A 595    LEU       matches     A 232    LEU  
    A 603    VAL       matches     A 233    VAL  
    A 814    ALA       matches     A 234    ALA  
  TRANSFORM    0.8338 -0.3145  0.4537 -0.4318 -0.8836  0.1812 -0.3439  0.3470  0.8726   -19.878    14.125   -50.942  
 
 Match found in 4p6x_6       GLUCOCORTICOID RECEPTOR (4P6X_E_HCYE
   Pattern 4p6x_6                 Query structure     RMSD=  1.11 A  No. of residues =   3
   ------- -------                --------------- 
    E 563    LEU       matches     A 141    LEU  
    E 564    ASN       matches     A 142    ASN  
    E 567    GLY       matches     A 143    GLY  
  TRANSFORM   -0.5243  0.5320 -0.6649 -0.7943 -0.0243  0.6070 -0.3068 -0.8464 -0.4353    20.243    22.294   -46.776  
 
 Match found in 4p6x_6       GLUCOCORTICOID RECEPTOR (4P6X_E_HCYE
   Pattern 4p6x_6                 Query structure     RMSD=  1.12 A  No. of residues =   3
   ------- -------                --------------- 
    E 563    LEU       matches     A  27    LEU  
    E 564    ASN       matches     A  28    ASN  
    E 567    GLY       matches     A 143    GLY  
  TRANSFORM    0.0667 -0.9964  0.0530 -0.3899 -0.0749 -0.9178 -0.9184 -0.0405  0.3935    19.843    19.877    25.929  
 
 Match found in 2qbl_1       CYTOCHROME P450-CAM (2QBL_A_CAMA517_
   Pattern 2qbl_1                 Query structure     RMSD=  1.12 A  No. of residues =   3
   ------- -------                --------------- 
    A 244    LEU       matches     A 242    LEU  
    A 247    VAL       matches     A 202    VAL  
    A 248    THR       matches     A 201    THR  
  TRANSFORM   -0.9046 -0.3552  0.2357  0.4150 -0.6071  0.6777  0.0976 -0.7108 -0.6965    41.887    -7.819    19.907  
 
 Match found in 1zuc_3       PROGESTERONE RECEPTOR (1ZUC_A_T98A20
   Pattern 1zuc_3                 Query structure     RMSD=  1.12 A  No. of residues =   3
   ------- -------                --------------- 
    A 797    LEU       matches     A 272    LEU  
    A 890    TYR       matches     A 239    TYR  
    A 894    THR       matches     A 199    THR  
  TRANSFORM   -0.8560 -0.1076 -0.5056 -0.0679 -0.9462  0.3165  0.5125 -0.3053 -0.8026     3.305     9.568     2.226  
 
 Match found in 4o0w_1       AURORA KINASE A (4O0W_A_ADNA501_1)  
   Pattern 4o0w_1                 Query structure     RMSD=  1.13 A  No. of residues =   3
   ------- -------                --------------- 
    A 139    LEU       matches     A 115    LEU  
    A 140    GLY       matches     A 124    GLY  
    A 147    VAL       matches     A 125    VAL  
  TRANSFORM   -0.0316 -0.9819 -0.1870  0.9010  0.0530 -0.4305 -0.4326  0.1821 -0.8830    35.482    37.771    17.697  
 
 Match found in 3czv_2       CARBONIC ANHYDRASE 13;CARBONIC ANHYD
   Pattern 3czv_2                 Query structure     RMSD=  1.13 A  No. of residues =   3
   ------- -------                --------------- 
    A 198    LEU       matches     A 205    LEU  
    A 199    THR       matches     A 201    THR  
    A 200    VAL       matches     A 202    VAL  
  TRANSFORM    0.9460 -0.0251 -0.3233 -0.1844  0.7784 -0.6001 -0.2667 -0.6273 -0.7317     2.998    -3.103    -6.346  
 
 Match found in 3bjw_17      PHOSPHOLIPASE A2 (3BJW_H_SVRH504_3) 
   Pattern 3bjw_17                Query structure     RMSD=  1.13 A  No. of residues =   3
   ------- -------                --------------- 
    H   2    VAL       matches     A 247    VAL  
    H   5    LEU       matches     A 250    LEU  
    H   6    GLY       matches     A 251    GLY  
  TRANSFORM   -0.0590  0.8933 -0.4456  0.9810  0.1345  0.1397 -0.1848  0.4289  0.8843    54.979     1.481    25.686  
 
 Match found in 2z0y_1       PUTATIVE UNCHARACTERIZED PROTEIN TTH
   Pattern 2z0y_1                 Query structure     RMSD=  1.13 A  No. of residues =   3
   ------- -------                --------------- 
    A 180    VAL       matches     A  18    VAL  
    A 181    GLY       matches     A  29    GLY  
    A 185    GLY       matches     A 146    GLY  
  TRANSFORM   -0.5670 -0.7968  0.2088 -0.7799  0.4378 -0.4473 -0.2650  0.4165  0.8697    -3.574   101.080    33.554  
 
 Match found in 1t86_2       CYTOCHROME P450-CAM (1T86_A_CAMA1422
   Pattern 1t86_2                 Query structure     RMSD=  1.13 A  No. of residues =   3
   ------- -------                --------------- 
    A 185    THR       matches     A  93    THR  
    A 295    VAL       matches     A  77    VAL  
    A 396    VAL       matches     A  91    VAL  
  TRANSFORM    0.5140  0.7086 -0.4834  0.7289 -0.6579 -0.1893  0.4521  0.2550  0.8547   112.282     0.274    -4.679  
 
 Match found in 4mub_3       SULFOTRANSFERASE (4MUB_A_OAQA302_0) 
   Pattern 4mub_3                 Query structure     RMSD=  1.13 A  No. of residues =   3
   ------- -------                --------------- 
    A 128    VAL       matches     A 171    VAL  
    A 153    PHE       matches     A 185    PHE  
    A 157    THR       matches     A 135    THR  
  TRANSFORM   -0.7616 -0.6184 -0.1939 -0.5548  0.4674  0.6883  0.3350 -0.6318  0.6990    19.841   -33.977    30.095  
 
 Match found in 5mue_2       ALPHA-TOCOPHEROL TRANSFER PROTEIN (5
   Pattern 5mue_2                 Query structure     RMSD=  1.13 A  No. of residues =   3
   ------- -------                --------------- 
    A 154    ILE       matches     A 213    ILE  
    A 191    VAL       matches     A 212    VAL  
    A 194    ILE       matches     A 259    ILE  
  TRANSFORM   -0.4694  0.7934 -0.3875  0.5030 -0.1204 -0.8559  0.7257  0.5967  0.3425    -0.508    18.294    -2.403  
 
 Match found in 3osh_1       PHOSPHOLIPASE A2 ISOFORM 3 (3OSH_A_O
   Pattern 3osh_1                 Query structure     RMSD=  1.13 A  No. of residues =   3
   ------- -------                --------------- 
    A  30    GLY       matches     A 138    GLY  
    A  31    LYS       matches     A 137    LYS  
    A  48    HIS       matches     A 163    HIS  
  TRANSFORM    0.9247 -0.1969 -0.3258 -0.0615  0.7673 -0.6383 -0.3757 -0.6103 -0.6974   -17.843    35.002   -19.898  
 
 Match found in 5lvn_2       3-PHOSPHOINOSITIDE-DEPENDENT PROTEIN
   Pattern 5lvn_2                 Query structure     RMSD=  1.13 A  No. of residues =   3
   ------- -------                --------------- 
    A  88    LEU       matches     A 115    LEU  
    A  89    GLY       matches     A 124    GLY  
    A  96    VAL       matches     A 125    VAL  
  TRANSFORM    0.3253 -0.2220  0.9192  0.6868 -0.6128 -0.3910 -0.6501 -0.7584  0.0469    44.602    -6.466    43.628  
 
 Match found in 5jnc_1       CARBONIC ANHYDRASE 4 (5JNC_A_6LHA302
   Pattern 5jnc_1                 Query structure     RMSD=  1.14 A  No. of residues =   3
   ------- -------                --------------- 
    A 198    LEU       matches     A 262    LEU  
    A 199    THR       matches     A 224    THR  
    A 200    THR       matches     A 225    THR  
  TRANSFORM    0.3179  0.8784  0.3568 -0.9447  0.2615  0.1979 -0.0805  0.4000 -0.9130    28.877   -23.749    22.092  
 
 Match found in 4mxo_1       PROTO-ONCOGENE TYROSINE-PROTEIN KINA
   Pattern 4mxo_1                 Query structure     RMSD=  1.14 A  No. of residues =   3
   ------- -------                --------------- 
    A 273    LEU       matches     A  89    LEU  
    A 281    VAL       matches     A  77    VAL  
    A 344    GLY       matches     A  29    GLY  
  TRANSFORM   -0.1153 -0.9747 -0.1912  0.0215 -0.1949  0.9806  0.9931 -0.1089 -0.0434     3.338     5.694     6.877  
 
 Match found in 3sxr_3       CYTOPLASMIC TYROSINE-PROTEIN KINASE 
   Pattern 3sxr_3                 Query structure     RMSD=  1.14 A  No. of residues =   3
   ------- -------                --------------- 
    A 423    LEU       matches     A 250    LEU  
    A 431    VAL       matches     A 202    VAL  
    A 443    ALA       matches     A 206    ALA  
  TRANSFORM    0.5609  0.0240 -0.8275  0.3069 -0.9344  0.1809  0.7689  0.3555  0.5315   -30.034    17.318     3.977  
 
 Match found in 1j8u_2       PHENYLALANINE-4-HYDROXYLASE (1J8U_A_
   Pattern 1j8u_2                 Query structure     RMSD=  1.14 A  No. of residues =   3
   ------- -------                --------------- 
    A 245    VAL       matches     A 261    VAL  
    A 248    LEU       matches     A 253    LEU  
    A 249    LEU       matches     A 250    LEU  
  TRANSFORM    0.3166 -0.9117 -0.2617  0.2093  0.3362 -0.9182 -0.9252 -0.2359 -0.2973    51.263  -164.282    76.133  
 
 Match found in 4qvy_6       PROTEASOME SUBUNIT BETA TYPE-2;PROTE
   Pattern 4qvy_6                 Query structure     RMSD=  1.14 A  No. of residues =   3
   ------- -------                --------------- 
    N  20    THR       matches     A 224    THR  
    N  21    THR       matches     A 225    THR  
    N  22    THR       matches     A 226    THR  
  TRANSFORM   -0.7011 -0.0386  0.7120  0.3171 -0.9112  0.2628 -0.6386 -0.4101 -0.6511    23.712     8.703    24.565  
 
 Match found in 2pou_3       CARBONIC ANHYDRASE 2 (2POU_A_I7AA100
   Pattern 2pou_3                 Query structure     RMSD=  1.14 A  No. of residues =   3
   ------- -------                --------------- 
    A 198    LEU       matches     A 262    LEU  
    A 199    THR       matches     A 224    THR  
    A 200    THR       matches     A 225    THR  
  TRANSFORM   -0.6916  0.0077  0.7222  0.2937 -0.9105  0.2910 -0.6599 -0.4133 -0.6275    44.495     9.548    25.666  
 
 Match found in 4m2u_2       CARBONIC ANHYDRASE 2 (4M2U_A_ETSA302
   Pattern 4m2u_2                 Query structure     RMSD=  1.15 A  No. of residues =   3
   ------- -------                --------------- 
    A 198    LEU       matches     A 262    LEU  
    A 199    THR       matches     A 224    THR  
    A 200    THR       matches     A 225    THR  
  TRANSFORM   -0.4565 -0.6010 -0.6561 -0.7436 -0.1472  0.6522  0.4886 -0.7856  0.3797   -48.500     4.935     1.156  
 
 Match found in 4y8w_3       CYTOCHROME P450 21-HYDROXYLASE (4Y8W
   Pattern 4y8w_3                 Query structure     RMSD=  1.15 A  No. of residues =   3
   ------- -------                --------------- 
    C 199    LEU       matches     A  50    LEU  
    C 287    VAL       matches     A 186    VAL  
    C 288    ASP       matches     A 187    ASP  
  TRANSFORM   -0.7105 -0.0194  0.7034  0.2807 -0.9245  0.2579 -0.6453 -0.3807 -0.6623    23.482     9.569    24.325  
 
 Match found in 3bl1_2       CARBONIC ANHYDRASE 2 (3BL1_A_BL1A300
   Pattern 3bl1_2                 Query structure     RMSD=  1.15 A  No. of residues =   3
   ------- -------                --------------- 
    A 198    LEU       matches     A 262    LEU  
    A 199    THR       matches     A 224    THR  
    A 200    THR       matches     A 225    THR  
  TRANSFORM   -0.7024  0.0527  0.7098  0.2441 -0.9189  0.3099 -0.6686 -0.3909 -0.6326    22.633    10.951    25.452  
 
 Match found in 1am6_1       CARBONIC ANHYDRASE (1AM6_A_HAEA555_1
   Pattern 1am6_1                 Query structure     RMSD=  1.15 A  No. of residues =   3
   ------- -------                --------------- 
    A 198    LEU       matches     A 262    LEU  
    A 199    THR       matches     A 224    THR  
    A 200    THR       matches     A 225    THR  
  TRANSFORM    0.7713 -0.3285 -0.5451 -0.6023 -0.6535 -0.4585  0.2056 -0.6820  0.7019    80.288    28.437    25.654  
 
 Match found in 1gsf_2       GLUTATHIONE TRANSFERASE A1-1 (1GSF_A
   Pattern 1gsf_2                 Query structure     RMSD=  1.15 A  No. of residues =   3
   ------- -------                --------------- 
    A 107    LEU       matches     A 271    LEU  
    A 111    VAL       matches     A 204    VAL  
    A 208    MET       matches     A 264    MET  
  TRANSFORM    0.3232 -0.2503  0.9126  0.7324 -0.5446 -0.4087 -0.5993 -0.8005 -0.0073    44.757    -8.464    42.177  
 
 Match found in 5jn9_1       CARBONIC ANHYDRASE 4 (5JN9_A_EZLA302
   Pattern 5jn9_1                 Query structure     RMSD=  1.15 A  No. of residues =   3
   ------- -------                --------------- 
    A 198    LEU       matches     A 262    LEU  
    A 199    THR       matches     A 224    THR  
    A 200    THR       matches     A 225    THR  
  TRANSFORM   -0.0912  0.6275 -0.7733  0.5908  0.6592  0.4652 -0.8016  0.4144  0.4309    42.070    -0.515    52.430  
 
 Match found in 4ejg_1       CYTOCHROME P450 2A13 (4EJG_A_NCTA501
   Pattern 4ejg_1                 Query structure     RMSD=  1.15 A  No. of residues =   3
   ------- -------                --------------- 
    A 107    PHE       matches     A 150    PHE  
    A 118    PHE       matches     A 159    PHE  
    A 370    LEU       matches     A  30    LEU  
  TRANSFORM    0.1446 -0.7876  0.5990 -0.7464 -0.4842 -0.4565 -0.6496  0.3811  0.6579    -8.093    20.874    48.932  
 
 Match found in 1p2y_1       CYTOCHROME P450-CAM (1P2Y_A_NCTA440_
   Pattern 1p2y_1                 Query structure     RMSD=  1.16 A  No. of residues =   3
   ------- -------                --------------- 
    A 244    LEU       matches     A 177    LEU  
    A 247    VAL       matches     A  86    VAL  
    A 248    GLY       matches     A 179    GLY  
  TRANSFORM   -0.0790  0.9738  0.2132  0.4677 -0.1527  0.8706 -0.8803 -0.1685  0.4434    34.362   -39.443   -21.219  
 
 Match found in 2zuj_1       CAMPHOR 5-MONOOXYGENASE (2ZUJ_A_CAMA
   Pattern 2zuj_1                 Query structure     RMSD=  1.16 A  No. of residues =   3
   ------- -------                --------------- 
    A 295    VAL       matches     A  20    VAL  
    A 297    LEU       matches     A  27    LEU  
    A 396    VAL       matches     A  18    VAL  
  TRANSFORM    0.5492 -0.1614  0.8200  0.3317  0.9427 -0.0366  0.7671 -0.2921 -0.5712    28.003    92.504    38.717  
 
 Match found in 4g0v_1       DNA TOPOISOMERASE 2-BETA (4G0V_A_MIX
   Pattern 4g0v_1                 Query structure     RMSD=  1.16 A  No. of residues =   3
   ------- -------                --------------- 
    A 503    ARG       matches     A 131    ARG  
    A 504    GLY       matches     A 109    GLY  
    A 506    ILE       matches     A 106    ILE  
  TRANSFORM   -0.9615 -0.0736  0.2646 -0.1350 -0.7123 -0.6888 -0.2392  0.6980 -0.6750    48.291    -1.506     2.231  
 
 Match found in 4g7a_2       CARBONATE DEHYDRATASE (4G7A_A_AZMA30
   Pattern 4g7a_2                 Query structure     RMSD=  1.16 A  No. of residues =   3
   ------- -------                --------------- 
    A 173    LEU       matches     A 262    LEU  
    A 174    THR       matches     A 224    THR  
    A 175    THR       matches     A 225    THR  
  TRANSFORM    0.1549  0.1585 -0.9751 -0.6032 -0.7665 -0.2204  0.7824 -0.6224  0.0231   -15.692    55.017     6.135  
 
 Match found in 3znc_2       CARBONIC ANHYDRASE IV (3ZNC_A_BZ1A50
   Pattern 3znc_2                 Query structure     RMSD=  1.16 A  No. of residues =   3
   ------- -------                --------------- 
    A 198    LEU       matches     A 262    LEU  
    A 199    THR       matches     A 224    THR  
    A 200    THR       matches     A 225    THR  
  TRANSFORM    0.4370  0.8624 -0.2555 -0.5578  0.4827  0.6752 -0.7056  0.1525 -0.6920   -20.104    69.323    99.273  
 
 Match found in 4x20_3       TUBULIN BETA CHAIN (4X20_B_LOCB502_1
   Pattern 4x20_3                 Query structure     RMSD=  1.16 A  No. of residues =   3
   ------- -------                --------------- 
    B 255    LEU       matches     A 232    LEU  
    B 258    ASN       matches     A 228    ASN  
    B 314    THR       matches     A 225    THR  
  TRANSFORM    0.5643 -0.6952  0.4453 -0.7874 -0.2912  0.5433  0.2480  0.6572  0.7117   -35.589    62.338    14.313  
 
 Match found in 3g88_2       RIBOSOMAL RNA SMALL SUBUNIT METHYLTR
   Pattern 3g88_2                 Query structure     RMSD=  1.16 A  No. of residues =   3
   ------- -------                --------------- 
    A 138    ARG       matches     A 131    ARG  
    A 139    ALA       matches     A 129    ALA  
    A 140    GLU       matches     A 290    GLU  
  TRANSFORM    0.9523  0.2840  0.1113 -0.2830  0.6865  0.6698 -0.1138  0.6694 -0.7342     5.577   -37.341    36.149  
 
 Match found in 4zau_1       EPIDERMAL GROWTH FACTOR RECEPTOR (4Z
   Pattern 4zau_1                 Query structure     RMSD=  1.17 A  No. of residues =   3
   ------- -------                --------------- 
    A 718    LEU       matches     A 115    LEU  
    A 719    GLY       matches     A 124    GLY  
    A 726    VAL       matches     A 125    VAL  
  TRANSFORM   -0.9590 -0.2359  0.1571  0.1235 -0.8467 -0.5175 -0.2551  0.4769 -0.8411    13.102   -15.972    90.243  
 
 Match found in 6dif_1       HIV-1 PROTEASE (6DIF_B_TPVB201_0)   
   Pattern 6dif_1                 Query structure     RMSD=  1.17 A  No. of residues =   3
   ------- -------                --------------- 
    A  28    ALA       matches     A  94    ALA  
    A  29    ASP       matches     A  33    ASP  
    A  30    ASP       matches     A  34    ASP  
  TRANSFORM   -0.3403  0.8001  0.4940  0.0010  0.5257 -0.8507  0.9403  0.2890  0.1797   -28.962     2.252    87.730  
 
 Match found in 5o96_9       RIBOSOMAL RNA SMALL SUBUNIT METHYLTR
   Pattern 5o96_9                 Query structure     RMSD=  1.17 A  No. of residues =   3
   ------- -------                --------------- 
    G 173    LEU       matches     A  58    LEU  
    G 218    SER       matches     A  81    SER  
    G 219    LEU       matches     A  87    LEU  
  TRANSFORM    0.8709 -0.2752 -0.4072  0.1483 -0.6428  0.7516  0.4686  0.7149  0.5190    -6.713    21.154    15.228  
 
 Match found in 1jd0_1       CARBONIC ANHYDRASE XII (1JD0_A_AZMA1
   Pattern 1jd0_1                 Query structure     RMSD=  1.17 A  No. of residues =   3
   ------- -------                --------------- 
    A 198    LEU       matches     A 262    LEU  
    A 199    THR       matches     A 224    THR  
    A 200    THR       matches     A 225    THR  

************************************************* user.SUMS ********************************************************
   5gwy_0       N-[(5-METHYLISOXAZOL-3-YL)CARBONYL]A    :        0.44  <
   2ivu_2       PROTO-ONCOGENE TYROSINE-PROTEIN KINA    :        1.14  <
   3lxk_2       TYROSINE-PROTEIN KINASE JAK3 (3LXK_A    :        1.34  <
   5v02_2       CALMODULIN-1;SMALL CONDUCTANCE CALCI    :        0.61  
   1dz8_2       CYTOCHROME P450-CAM (1DZ8_A_CAMA503_    :        0.64  
   3bjw_10      PHOSPHOLIPASE A2 (3BJW_E_SVRE503_1)     :        0.66  
   2a1n_1       CYTOCHROME P450-CAM (2A1N_A_CAMA1422    :        0.67  
   6hlp_1       SUBSTANCE-P RECEPTOR,SUBSTANCE-P REC    :        0.70  
   3cs9_2       PROTO-ONCOGENE TYROSINE-PROTEIN KINA    :        0.70  
   4o0w_1       AURORA KINASE A (4O0W_A_ADNA501_1)      :        0.73  
   3bjw_17      PHOSPHOLIPASE A2 (3BJW_H_SVRH504_3)     :        0.74  
   5lvn_2       3-PHOSPHOINOSITIDE-DEPENDENT PROTEIN    :        0.74  
   3bvb_3       PROTEASE (RETROPEPSIN);PROTEASE (RET    :        0.76  
   5yu9_3       EPIDERMAL GROWTH FACTOR RECEPTOR (5Y    :        0.78  
   2g78_3       CELLULAR RETINOIC ACID-BINDING PROTE    :        0.79  
   3g8i_5       PEROXISOME PROLIFERATOR-ACTIVATED RE    :        0.80  
   6dm0_1       GLUTAMATE RECEPTOR 2,VOLTAGE-DEPENDE    :        0.80  
   1sdt_7       PROTEASE RETROPEPSIN (1SDT_B_MK1B902    :        0.82  
   4qrc_5       FIBROBLAST GROWTH FACTOR RECEPTOR 4     :        0.82  
   1sh9_1       POL POLYPROTEIN;POL POLYPROTEIN (1SH    :        0.83  
   1p2y_1       CYTOCHROME P450-CAM (1P2Y_A_NCTA440_    :        0.83  
   1x1a_3       CRTF-RELATED PROTEIN (1X1A_A_SAMA426    :        0.83  
   4qvq_1       PROTEASOME SUBUNIT BETA TYPE-2;PROTE    :        0.84  
   1sdv_5       PROTEASE RETROPEPSIN (1SDV_B_MK1B902    :        0.84  
   4qvp_5       PROTEASOME SUBUNIT BETA TYPE-2;PROTE    :        0.84  
   4qvm_2       PROTEASOME SUBUNIT BETA TYPE-2;PROTE    :        0.84  
   5ccl_2       HISTONE-LYSINE N-METHYLTRANSFERASE S    :        0.84  
   1xkk_3       EPIDERMAL GROWTH FACTOR RECEPTOR (1X    :        0.84  
   6hco_1       ATP-BINDING CASSETTE SUB-FAMILY G ME    :        0.85  
   4qw3_5       PROTEASOME SUBUNIT BETA TYPE-2;PROTE    :        0.85  
   4qvw_2       PROTEASOME SUBUNIT BETA TYPE-2;PROTE    :        0.85  
   4qw1_2       PROTEASOME SUBUNIT BETA TYPE-2;PROTE    :        0.85  
   4tyj_5       FIBROBLAST GROWTH FACTOR RECEPTOR 4     :        0.85  
   4qvy_6       PROTEASOME SUBUNIT BETA TYPE-2;PROTE    :        0.85  
   4mme_2       TRANSPORTER (4MME_A_29QA603_1)          :        0.85  
   4qvl_5       PROTEASOME SUBUNIT BETA TYPE-2;PROTE    :        0.86  
   6drz_3       5HT2B RECEPTOR, BRIL CHIMERA (6DRZ_A    :        0.86  
   4zau_1       EPIDERMAL GROWTH FACTOR RECEPTOR (4Z    :        0.86  
   1sgu_3       POL POLYPROTEIN (1SGU_B_MK1B2632_2)     :        0.87  
   4mxo_1       PROTO-ONCOGENE TYROSINE-PROTEIN KINA    :        0.88  
   2wgj_3       HEPATOCYTE GROWTH FACTOR RECEPTOR (2    :        0.88  
   5ljd_2       RETINOL-BINDING PROTEIN 1 (5LJD_A_RT    :        0.88  
   2m9p_0       SERINE PROTEASE INHIBITOR;SERINE PRO    :        0.88  
   4qvm_2       PROTEASOME SUBUNIT BETA TYPE-2;PROTE    :        0.88  
   3csj_1       GLUTATHIONE S-TRANSFERASE P (3CSJ_B_    :        0.89  
   4qw1_2       PROTEASOME SUBUNIT BETA TYPE-2;PROTE    :        0.89  
   4qvy_6       PROTEASOME SUBUNIT BETA TYPE-2;PROTE    :        0.89  
   4qvw_2       PROTEASOME SUBUNIT BETA TYPE-2;PROTE    :        0.89  
   4qw3_5       PROTEASOME SUBUNIT BETA TYPE-2;PROTE    :        0.89  
   4qvl_5       PROTEASOME SUBUNIT BETA TYPE-2;PROTE    :        0.89  
   4qvq_1       PROTEASOME SUBUNIT BETA TYPE-2;PROTE    :        0.89  
   4qvy_6       PROTEASOME SUBUNIT BETA TYPE-2;PROTE    :        0.90  
   4qvp_5       PROTEASOME SUBUNIT BETA TYPE-2;PROTE    :        0.90  
   4c9k_2       CYTOCHROME P450 (4C9K_A_CAMA424_0)      :        0.90  
   4qvm_2       PROTEASOME SUBUNIT BETA TYPE-2;PROTE    :        0.91  
   4qvw_2       PROTEASOME SUBUNIT BETA TYPE-2;PROTE    :        0.91  
   5d4u_2       UNCHARACTERIZED PROTEIN MJ0489 (5D4U    :        0.91  
   4qw3_5       PROTEASOME SUBUNIT BETA TYPE-2;PROTE    :        0.91  
   2g78_3       CELLULAR RETINOIC ACID-BINDING PROTE    :        0.91  
   4qw1_2       PROTEASOME SUBUNIT BETA TYPE-2;PROTE    :        0.91  
   6b52_2       SULFOTRANSFERASE (6B52_A_OAQA302_0)     :        0.92  
   4qvl_5       PROTEASOME SUBUNIT BETA TYPE-2;PROTE    :        0.92  
   4qvp_5       PROTEASOME SUBUNIT BETA TYPE-2;PROTE    :        0.92  
   4x20_3       TUBULIN BETA CHAIN (4X20_B_LOCB502_1    :        0.92  
   4j14_1       CHOLESTEROL 24-HYDROXYLASE (4J14_A_X    :        0.92  
   4qvq_1       PROTEASOME SUBUNIT BETA TYPE-2;PROTE    :        0.92  
   4p6x_6       GLUCOCORTICOID RECEPTOR (4P6X_E_HCYE    :        0.93  
   4qvy_6       PROTEASOME SUBUNIT BETA TYPE-2;PROTE    :        0.94  
   4mkc_1       ALK TYROSINE KINASE RECEPTOR (4MKC_A    :        0.94  
   6bkl_5       MATRIX PROTEIN 2 (6BKL_F_RIMF101_0)     :        0.95  
   2a1n_1       CYTOCHROME P450-CAM (2A1N_A_CAMA1422    :        0.95  
   2vcv_7       GLUTATHIONE S-TRANSFERASE A3 (2VCV_L    :        0.95  
   4mme_3       TRANSPORTER (4MME_A_29QA603_1)          :        0.96  
   4zdz_1       LANOSTEROL 14-ALPHA DEMETHYLASE (4ZD    :        0.96  
   4qvy_6       PROTEASOME SUBUNIT BETA TYPE-2;PROTE    :        0.96  
   4qvp_5       PROTEASOME SUBUNIT BETA TYPE-2;PROTE    :        0.96  
   4qvq_1       PROTEASOME SUBUNIT BETA TYPE-2;PROTE    :        0.96  
   4qw3_5       PROTEASOME SUBUNIT BETA TYPE-2;PROTE    :        0.97  
   4qvw_2       PROTEASOME SUBUNIT BETA TYPE-2;PROTE    :        0.97  
   4qw1_2       PROTEASOME SUBUNIT BETA TYPE-2;PROTE    :        0.97  
   4abz_3       TETRACYCLINE REPRESSOR CLASS D (4ABZ    :        0.97  
   4qvl_5       PROTEASOME SUBUNIT BETA TYPE-2;PROTE    :        0.97  
   4qvm_2       PROTEASOME SUBUNIT BETA TYPE-2;PROTE    :        0.97  
   3bjw_17      PHOSPHOLIPASE A2 (3BJW_H_SVRH504_3)     :        0.98  
   4mxo_1       PROTO-ONCOGENE TYROSINE-PROTEIN KINA    :        0.99  
   4zau_1       EPIDERMAL GROWTH FACTOR RECEPTOR (4Z    :        0.99  
   5jn9_1       CARBONIC ANHYDRASE 4 (5JN9_A_EZLA302    :        0.99  
   6bkl_3       MATRIX PROTEIN 2 (6BKL_F_RIMF101_0)     :        0.99  
   5o96_9       RIBOSOMAL RNA SMALL SUBUNIT METHYLTR    :        0.99  
   4zbr_3       SERUM ALBUMIN (4ZBR_A_NPSA603_1)        :        1.00  
   5btd_1       DNA GYRASE SUBUNIT A;DNA GYRASE SUBU    :        1.00  
   3g8i_5       PEROXISOME PROLIFERATOR-ACTIVATED RE    :        1.01  
   1r55_2       ADAM 33 (1R55_A_097A518_1)              :        1.01  
   4mxo_1       PROTO-ONCOGENE TYROSINE-PROTEIN KINA    :        1.01  
   5vop_3       5-METHYLTETRAHYDROFOLATE HOMOCYSTEIN    :        1.01  
   5jnc_1       CARBONIC ANHYDRASE 4 (5JNC_A_6LHA302    :        1.01  
   5x7z_1       UNCHARACTERIZED HTH-TYPE TRANSCRIPTI    :        1.02  
   2ocf_1       ESTROGEN RECEPTOR (2OCF_A_ESTA596_1)    :        1.02  
   5ku6_2       CARBONIC ANHYDRASE 4 (5KU6_A_MZMA301    :        1.02  
   5lw1_1       MITOGEN-ACTIVATED PROTEIN KINASE 8 (    :        1.02  
   1mx1_7       LIVER CARBOXYLESTERASE I (1MX1_E_THA    :        1.03  
   5lvn_2       3-PHOSPHOINOSITIDE-DEPENDENT PROTEIN    :        1.03  
   4lzr_2       BROMODOMAIN-CONTAINING PROTEIN 4 (4L    :        1.04  
   4lzr_2       BROMODOMAIN-CONTAINING PROTEIN 4 (4L    :        1.04  
   5jnc_1       CARBONIC ANHYDRASE 4 (5JNC_A_6LHA302    :        1.05  
   3czv_2       CARBONIC ANHYDRASE 13;CARBONIC ANHYD    :        1.05  
   4kya_3       BIFUNCTIONAL DIHYDROFOLATE REDUCTASE    :        1.06  
   5ku6_2       CARBONIC ANHYDRASE 4 (5KU6_A_MZMA301    :        1.06  
   4qvw_2       PROTEASOME SUBUNIT BETA TYPE-2;PROTE    :        1.06  
   4qvy_6       PROTEASOME SUBUNIT BETA TYPE-2;PROTE    :        1.06  
   4o0w_1       AURORA KINASE A (4O0W_A_ADNA501_1)      :        1.06  
   4qvm_2       PROTEASOME SUBUNIT BETA TYPE-2;PROTE    :        1.06  
   1am6_1       CARBONIC ANHYDRASE (1AM6_A_HAEA555_1    :        1.06  
   4qvl_5       PROTEASOME SUBUNIT BETA TYPE-2;PROTE    :        1.06  
   4qw1_2       PROTEASOME SUBUNIT BETA TYPE-2;PROTE    :        1.06  
   1am6_1       CARBONIC ANHYDRASE (1AM6_A_HAEA555_1    :        1.07  
   4g7a_2       CARBONATE DEHYDRATASE (4G7A_A_AZMA30    :        1.07  
   4qw3_5       PROTEASOME SUBUNIT BETA TYPE-2;PROTE    :        1.07  
   5jn9_1       CARBONIC ANHYDRASE 4 (5JN9_A_EZLA302    :        1.07  
   4qvy_6       PROTEASOME SUBUNIT BETA TYPE-2;PROTE    :        1.07  
   3bjw_10      PHOSPHOLIPASE A2 (3BJW_E_SVRE503_1)     :        1.07  
   3sfu_1       RNA POLYMERASE (3SFU_A_RBVA601_1)       :        1.07  
   4qw3_5       PROTEASOME SUBUNIT BETA TYPE-2;PROTE    :        1.07  
   5eez_1       TRANSCRIPTION ATTENUATION PROTEIN MT    :        1.07  
   5ef2_1       TRANSCRIPTION ATTENUATION PROTEIN MT    :        1.07  
   5eeu_1       TRANSCRIPTION ATTENUATION PROTEIN MT    :        1.07  
   5eev_5       TRANSCRIPTION ATTENUATION PROTEIN MT    :        1.07  
   5eew_6       TRANSCRIPTION ATTENUATION PROTEIN MT    :        1.07  
   4qvm_2       PROTEASOME SUBUNIT BETA TYPE-2;PROTE    :        1.08  
   4qvp_5       PROTEASOME SUBUNIT BETA TYPE-2;PROTE    :        1.08  
   4qvl_5       PROTEASOME SUBUNIT BETA TYPE-2;PROTE    :        1.08  
   5eez_9       TRANSCRIPTION ATTENUATION PROTEIN MT    :        1.08  
   3znc_2       CARBONIC ANHYDRASE IV (3ZNC_A_BZ1A50    :        1.08  
   4qvp_5       PROTEASOME SUBUNIT BETA TYPE-2;PROTE    :        1.08  
   4qw1_2       PROTEASOME SUBUNIT BETA TYPE-2;PROTE    :        1.08  
   5eex_3       TRANSCRIPTION ATTENUATION PROTEIN MT    :        1.08  
   5eev_13      TRANSCRIPTION ATTENUATION PROTEIN MT    :        1.08  
   4qvq_1       PROTEASOME SUBUNIT BETA TYPE-2;PROTE    :        1.08  
   4a97_14      CYS-LOOP LIGAND-GATED ION CHANNEL;CY    :        1.08  
   4qvw_2       PROTEASOME SUBUNIT BETA TYPE-2;PROTE    :        1.08  
   3u5k_1       BROMODOMAIN-CONTAINING PROTEIN 4 (3U    :        1.09  
   2ij7_2       CYTOCHROME P450 121 (2IJ7_D_TPFD2473    :        1.09  
   4qvq_1       PROTEASOME SUBUNIT BETA TYPE-2;PROTE    :        1.09  
   4uda_5       MINERALOCORTICOID RECEPTOR (4UDA_A_D    :        1.09  
   1am6_1       CARBONIC ANHYDRASE (1AM6_A_HAEA555_1    :        1.09  
   5vop_3       5-METHYLTETRAHYDROFOLATE HOMOCYSTEIN    :        1.09  
   4m2u_2       CARBONIC ANHYDRASE 2 (4M2U_A_ETSA302    :        1.09  
   5jnc_1       CARBONIC ANHYDRASE 4 (5JNC_A_6LHA302    :        1.09  
   5uvm_3       HISTIDINE TRIAD (HIT) PROTEIN (5UVM_    :        1.09  
   2q64_9       PROTEASE RETROPEPSIN (2Q64_B_1UNB100    :        1.10  
   1c9s_1       TRP RNA-BINDING ATTENUATION PROTEIN     :        1.10  
   3mek_3       SET AND MYND DOMAIN-CONTAINING PROTE    :        1.10  
   1c9s_7       TRP RNA-BINDING ATTENUATION PROTEIN     :        1.10  
   4b3q_1       REVERSE TRANSCRIPTASE/RIBONUCLEASE H    :        1.10  
   5ku6_2       CARBONIC ANHYDRASE 4 (5KU6_A_MZMA301    :        1.10  
   1a29_2       CALMODULIN (1A29_A_TFPA153_1)           :        1.11  
   5hnz_4       TUBULIN BETA-2B CHAIN (5HNZ_B_TA1B90    :        1.11  
   5ljc_3       RETINOL-BINDING PROTEIN 1 (5LJC_A_RT    :        1.12  
   4xi3_3       ESTROGEN RECEPTOR (4XI3_A_29SA601_2)    :        1.12  
   5x23_3       CYTOCHROME P450 2C9 (5X23_A_LSNA502_    :        1.12  
   2pyn_7       PROTEASE RETROPEPSIN;PROTEASE RETROP    :        1.13  
   3bl1_2       CARBONIC ANHYDRASE 2 (3BL1_A_BL1A300    :        1.13  
   3u5k_1       BROMODOMAIN-CONTAINING PROTEIN 4 (3U    :        1.13  
   1jd0_1       CARBONIC ANHYDRASE XII (1JD0_A_AZMA1    :        1.13  
   6b5y_2       BETA-LACTAMASE;BETA-LACTAMASE (6B5Y_    :        1.13  
   4m2u_2       CARBONIC ANHYDRASE 2 (4M2U_A_ETSA302    :        1.13  
   3d1z_5       HIV-1 PROTEASE (3D1Z_B_017B201_2)       :        1.13  
   1h7x_1       DIHYDROPYRIMIDINE DEHYDROGENASE (1H7    :        1.13  
   4e3h_2       CARBONIC ANHYDRASE 2 (4E3H_A_HQEA303    :        1.14  
   2pou_3       CARBONIC ANHYDRASE 2 (2POU_A_I7AA100    :        1.14  
   5mue_2       ALPHA-TOCOPHEROL TRANSFER PROTEIN (5    :        1.14  
   5vm8_3       RIBOSOMAL RNA SMALL SUBUNIT METHYLTR    :        1.14  
   5jh7_3       TUBULIN BETA-2B CHAIN (5JH7_B_6K9B50    :        1.14  
   6b69_1       BETA-LACTAMASE;BETA-LACTAMASE (6B69_    :        1.14  
   5jn9_1       CARBONIC ANHYDRASE 4 (5JN9_A_EZLA302    :        1.14  
   5x7z_1       UNCHARACTERIZED HTH-TYPE TRANSCRIPTI    :        1.15  
   4mkc_1       ALK TYROSINE KINASE RECEPTOR (4MKC_A    :        1.15  
   6b68_2       BETA-LACTAMASE;BETA-LACTAMASE (6B68_    :        1.15  
   1zz1_3       HISTONE DEACETYLASE-LIKE AMIDOHYDROL    :        1.15  
   6b68_4       BETA-LACTAMASE;BETA-LACTAMASE (6B68_    :        1.15  
   5d4u_2       UNCHARACTERIZED PROTEIN MJ0489 (5D4U    :        1.15  
   2pou_3       CARBONIC ANHYDRASE 2 (2POU_A_I7AA100    :        1.16  
   2bfm_2       PTERIDINE REDUCTASE 1;PTERIDINE REDU    :        1.16  
   3wze_1       VASCULAR ENDOTHELIAL GROWTH FACTOR R    :        1.16  
   1p2y_1       CYTOCHROME P450-CAM (1P2Y_A_NCTA440_    :        1.16  
   4ws0_2       URACIL-DNA GLYCOSYLASE (4WS0_A_URFA3    :        1.16  
   2nni_4       CYTOCHROME P450 2C8 (2NNI_A_MTKA501_    :        1.17  
   5vop_3       5-METHYLTETRAHYDROFOLATE HOMOCYSTEIN    :        1.17  
   1zgf_3       CARBONIC ANHYDRASE II (1ZGF_A_TRUA30    :        1.17  
   1j8u_2       PHENYLALANINE-4-HYDROXYLASE (1J8U_A_    :        1.17  
   4g7a_2       CARBONATE DEHYDRATASE (4G7A_A_AZMA30    :        1.17  
   2wey_3       CAMP AND CAMP-INHIBITED CGMP 3', 5'-    :        1.17  
   2ivu_4       PROTO-ONCOGENE TYROSINE-PROTEIN KINA    :        1.17  
   4a6n_2       TETX2 PROTEIN (4A6N_A_T1CA392_1)        :        1.18  
   1jd0_1       CARBONIC ANHYDRASE XII (1JD0_A_AZMA1    :        1.18  
   4p65_2       INSULIN (4P65_G_IPHG101_0)              :        1.18  
   5zco_1       CYTOCHROME C OXIDASE SUBUNIT 1;CYTOC    :        1.18  
   6drz_3       5HT2B RECEPTOR, BRIL CHIMERA (6DRZ_A    :        1.18  
   5x7z_1       UNCHARACTERIZED HTH-TYPE TRANSCRIPTI    :        1.18  
   3uay_3       PURINE NUCLEOSIDE PHOSPHORYLASE DEOD    :        1.18  
   3o01_2       CELL INVASION PROTEIN SIPD (3O01_B_D    :        1.19  
   3bl1_2       CARBONIC ANHYDRASE 2 (3BL1_A_BL1A300    :        1.19  
   1z9y_2       CARBONIC ANHYDRASE II (1Z9Y_A_FUNA50    :        1.19  

************************************************* user.SUML ********************************************************
   5mwy_3       MINERALOCORTICOID RECEPTOR (5MWY_A_Y    :        1.48  <
   4ws0_2       URACIL-DNA GLYCOSYLASE (4WS0_A_URFA3    :        0.58  
   6dry_1       5HT2B RECEPTOR, BRIL CHIMERA (6DRY_A    :        0.63  
   5v02_2       CALMODULIN-1;SMALL CONDUCTANCE CALCI    :        0.64  
   4a6n_2       TETX2 PROTEIN (4A6N_A_T1CA392_1)        :        0.64  
   1fm6_2       RETINOIC ACID RECEPTOR RXR-ALPHA (1F    :        0.65  
   4mxo_1       PROTO-ONCOGENE TYROSINE-PROTEIN KINA    :        0.68  
   6drz_3       5HT2B RECEPTOR, BRIL CHIMERA (6DRZ_A    :        0.68  
   1k74_2       RETINOIC ACID RECEPTOR RXR-ALPHA (1K    :        0.70  
   1fm9_3       RETINOIC ACID RECEPTOR RXR-ALPHA (1F    :        0.72  
   1xls_1       RETINOIC ACID RECEPTOR RXR-ALPHA (1X    :        0.73  
   4u8y_2       MULTIDRUG EFFLUX PUMP SUBUNIT ACRB (    :        0.75  
   3uay_3       PURINE NUCLEOSIDE PHOSPHORYLASE DEOD    :        0.75  
   1xiu_2       RXR-LIKE PROTEIN (1XIU_A_9CRA201_1)     :        0.75  
   2qo5_2       LIVER-BASIC FATTY ACID BINDING PROTE    :        0.76  
   1rd7_2       DIHYDROFOLATE REDUCTASE (1RD7_A_FOLA    :        0.76  
   2g72_5       PHENYLETHANOLAMINE N-METHYLTRANSFERA    :        0.77  
   1xdk_2       RETINOIC ACID RECEPTOR RXR-ALPHA (1X    :        0.78  
   4zbr_3       SERUM ALBUMIN (4ZBR_A_NPSA603_1)        :        0.78  
   5z12_1       RETINOIC ACID RECEPTOR RXR-ALPHA (5Z    :        0.79  
   4qvw_2       PROTEASOME SUBUNIT BETA TYPE-2;PROTE    :        0.79  
   4qvy_6       PROTEASOME SUBUNIT BETA TYPE-2;PROTE    :        0.79  
   4qd3_3       PEPTIDYL-TRNA HYDROLASE (4QD3_A_5AEA    :        0.79  
   4qw1_2       PROTEASOME SUBUNIT BETA TYPE-2;PROTE    :        0.79  
   4qvm_2       PROTEASOME SUBUNIT BETA TYPE-2;PROTE    :        0.80  
   4qvp_5       PROTEASOME SUBUNIT BETA TYPE-2;PROTE    :        0.80  
   4qvq_1       PROTEASOME SUBUNIT BETA TYPE-2;PROTE    :        0.80  
   4qvl_5       PROTEASOME SUBUNIT BETA TYPE-2;PROTE    :        0.80  
   4qw3_5       PROTEASOME SUBUNIT BETA TYPE-2;PROTE    :        0.80  
   1sdt_7       PROTEASE RETROPEPSIN (1SDT_B_MK1B902    :        0.81  
   4qvy_6       PROTEASOME SUBUNIT BETA TYPE-2;PROTE    :        0.81  
   1sh9_1       POL POLYPROTEIN;POL POLYPROTEIN (1SH    :        0.82  
   6b69_1       BETA-LACTAMASE;BETA-LACTAMASE (6B69_    :        0.82  
   4qvm_2       PROTEASOME SUBUNIT BETA TYPE-2;PROTE    :        0.82  
   4qvw_2       PROTEASOME SUBUNIT BETA TYPE-2;PROTE    :        0.82  
   6b68_2       BETA-LACTAMASE;BETA-LACTAMASE (6B68_    :        0.82  
   4qvp_5       PROTEASOME SUBUNIT BETA TYPE-2;PROTE    :        0.82  
   4qvm_2       PROTEASOME SUBUNIT BETA TYPE-2;PROTE    :        0.82  
   4qvq_1       PROTEASOME SUBUNIT BETA TYPE-2;PROTE    :        0.82  
   1sdv_5       PROTEASE RETROPEPSIN (1SDV_B_MK1B902    :        0.83  
   4qw3_5       PROTEASOME SUBUNIT BETA TYPE-2;PROTE    :        0.83  
   4qw1_2       PROTEASOME SUBUNIT BETA TYPE-2;PROTE    :        0.83  
   4qw1_2       PROTEASOME SUBUNIT BETA TYPE-2;PROTE    :        0.83  
   4qw3_5       PROTEASOME SUBUNIT BETA TYPE-2;PROTE    :        0.83  
   4qvw_2       PROTEASOME SUBUNIT BETA TYPE-2;PROTE    :        0.83  
   6b5y_2       BETA-LACTAMASE;BETA-LACTAMASE (6B5Y_    :        0.83  
   4qvl_5       PROTEASOME SUBUNIT BETA TYPE-2;PROTE    :        0.83  
   4qvq_1       PROTEASOME SUBUNIT BETA TYPE-2;PROTE    :        0.83  
   4qvy_6       PROTEASOME SUBUNIT BETA TYPE-2;PROTE    :        0.83  
   4qvp_5       PROTEASOME SUBUNIT BETA TYPE-2;PROTE    :        0.83  
   4qvl_5       PROTEASOME SUBUNIT BETA TYPE-2;PROTE    :        0.83  
   6b68_4       BETA-LACTAMASE;BETA-LACTAMASE (6B68_    :        0.84  
   3tka_1       RIBOSOMAL RNA SMALL SUBUNIT METHYLTR    :        0.84  
   4mxo_1       PROTO-ONCOGENE TYROSINE-PROTEIN KINA    :        0.84  
   3rod_1       NICOTINAMIDE N-METHYLTRANSFERASE (3R    :        0.84  
   6a7p_1       SERUM ALBUMIN (6A7P_A_9SCA601_0)        :        0.85  
   1sgu_3       POL POLYPROTEIN (1SGU_B_MK1B2632_2)     :        0.86  
   1zz1_3       HISTONE DEACETYLASE-LIKE AMIDOHYDROL    :        0.87  
   2wa2_1       NON-STRUCTURAL PROTEIN 5 (2WA2_A_SAM    :        0.87  
   4krh_1       PHOSPHOETHANOLAMINE N-METHYLTRANSFER    :        0.87  
   6bkl_5       MATRIX PROTEIN 2 (6BKL_F_RIMF101_0)     :        0.88  
   6b5y_5       BETA-LACTAMASE;BETA-LACTAMASE (6B5Y_    :        0.88  
   2xat_0       XENOBIOTIC ACETYLTRANSFERASE (2XAT_A    :        0.89  
   1rx7_1       DIHYDROFOLATE REDUCTASE (1RX7_A_FOLA    :        0.89  
   1rj6_3       CARBONIC ANHYDRASE XIV (1RJ6_A_AZMA4    :        0.90  
   6bkl_3       MATRIX PROTEIN 2 (6BKL_F_RIMF101_0)     :        0.91  
   2wgj_3       HEPATOCYTE GROWTH FACTOR RECEPTOR (2    :        0.92  
   4qvm_2       PROTEASOME SUBUNIT BETA TYPE-2;PROTE    :        0.92  
   4qvp_5       PROTEASOME SUBUNIT BETA TYPE-2;PROTE    :        0.92  
   4w5t_1       PROTEIN ARGONAUTE-2 (4W5T_A_IPHA902_    :        0.92  
   4qw3_5       PROTEASOME SUBUNIT BETA TYPE-2;PROTE    :        0.93  
   4u5j_1       PROTO-ONCOGENE TYROSINE-PROTEIN KINA    :        0.93  
   3g8i_5       PEROXISOME PROLIFERATOR-ACTIVATED RE    :        0.93  
   4qvl_5       PROTEASOME SUBUNIT BETA TYPE-2;PROTE    :        0.93  
   4v1f_0       F0F1 ATP SYNTHASE SUBUNIT C (4V1F_A_    :        0.93  
   4qw1_2       PROTEASOME SUBUNIT BETA TYPE-2;PROTE    :        0.93  
   4qvq_1       PROTEASOME SUBUNIT BETA TYPE-2;PROTE    :        0.93  
   4qvy_6       PROTEASOME SUBUNIT BETA TYPE-2;PROTE    :        0.93  
   4qvw_2       PROTEASOME SUBUNIT BETA TYPE-2;PROTE    :        0.93  
   4uda_5       MINERALOCORTICOID RECEPTOR (4UDA_A_D    :        0.93  
   2aoi_3       PEPTIDE INHIBITOR (2AOI_C_FRDC305_3)    :        0.93  
   4w5o_1       PROTEIN ARGONAUTE-2 (4W5O_A_IPHA904_    :        0.96  
   1s19_3       VITAMIN D3 RECEPTOR (1S19_A_MC9A500_    :        0.97  
   4w29_2       - (4W29_Y_FUAAY702_1)                   :        0.97  
   5lw1_1       MITOGEN-ACTIVATED PROTEIN KINASE 8 (    :        0.97  
   5ljd_2       RETINOL-BINDING PROTEIN 1 (5LJD_A_RT    :        0.98  
   2w9h_2       DIHYDROFOLATE REDUCTASE (2W9H_A_TOPA    :        0.98  
   1mx1_6       LIVER CARBOXYLESTERASE I (1MX1_E_THA    :        0.99  
   5d4u_2       UNCHARACTERIZED PROTEIN MJ0489 (5D4U    :        0.99  
   5x23_3       CYTOCHROME P450 2C9 (5X23_A_LSNA502_    :        1.00  
   6bkl_5       MATRIX PROTEIN 2 (6BKL_F_RIMF101_0)     :        1.00  
   3wze_1       VASCULAR ENDOTHELIAL GROWTH FACTOR R    :        1.01  
   1x1a_3       CRTF-RELATED PROTEIN (1X1A_A_SAMA426    :        1.01  
   1yda_1       CARBONIC ANHYDRASE II (1YDA_A_AZMA26    :        1.01  
   6bkl_3       MATRIX PROTEIN 2 (6BKL_F_RIMF101_0)     :        1.01  
   4kya_3       BIFUNCTIONAL DIHYDROFOLATE REDUCTASE    :        1.01  
   2nni_4       CYTOCHROME P450 2C8 (2NNI_A_MTKA501_    :        1.01  
   4g7a_2       CARBONATE DEHYDRATASE (4G7A_A_AZMA30    :        1.02  
   3u5k_1       BROMODOMAIN-CONTAINING PROTEIN 4 (3U    :        1.03  
   5gs4_5       ESTROGEN RECEPTOR (5GS4_A_ESTA603_2)    :        1.03  
   5gs4_5       ESTROGEN RECEPTOR (5GS4_A_ESTA603_2)    :        1.03  
   3znc_2       CARBONIC ANHYDRASE IV (3ZNC_A_BZ1A50    :        1.04  
   5v02_2       CALMODULIN-1;SMALL CONDUCTANCE CALCI    :        1.04  
   4e3h_2       CARBONIC ANHYDRASE 2 (4E3H_A_HQEA303    :        1.04  
   4m2u_2       CARBONIC ANHYDRASE 2 (4M2U_A_ETSA302    :        1.05  
   2q64_9       PROTEASE RETROPEPSIN (2Q64_B_1UNB100    :        1.05  
   1jd0_1       CARBONIC ANHYDRASE XII (1JD0_A_AZMA1    :        1.05  
   5jn9_1       CARBONIC ANHYDRASE 4 (5JN9_A_EZLA302    :        1.05  
   4dm8_3       RETINOIC ACID RECEPTOR BETA (4DM8_A_    :        1.06  
   4qvy_6       PROTEASOME SUBUNIT BETA TYPE-2;PROTE    :        1.06  
   5jnc_1       CARBONIC ANHYDRASE 4 (5JNC_A_6LHA302    :        1.06  
   4lzr_2       BROMODOMAIN-CONTAINING PROTEIN 4 (4L    :        1.06  
   5ku6_2       CARBONIC ANHYDRASE 4 (5KU6_A_MZMA301    :        1.06  
   2pou_3       CARBONIC ANHYDRASE 2 (2POU_A_I7AA100    :        1.06  
   3quo_1       FOMA PROTEIN (3QUO_A_FCNA4001_1)        :        1.06  
   3sfu_1       RNA POLYMERASE (3SFU_A_RBVA601_1)       :        1.06  
   2pyn_7       PROTEASE RETROPEPSIN;PROTEASE RETROP    :        1.06  
   3d1z_5       HIV-1 PROTEASE (3D1Z_B_017B201_2)       :        1.06  
   3nxu_1       CYTOCHROME P450 3A4 (3NXU_A_RITA600_    :        1.06  
   1z9y_2       CARBONIC ANHYDRASE II (1Z9Y_A_FUNA50    :        1.06  
   3bl1_2       CARBONIC ANHYDRASE 2 (3BL1_A_BL1A300    :        1.06  
   4qw3_5       PROTEASOME SUBUNIT BETA TYPE-2;PROTE    :        1.07  
   2pkm_3       ADENOSINE KINASE (2PKM_A_ADNA501_1)     :        1.07  
   4qw1_2       PROTEASOME SUBUNIT BETA TYPE-2;PROTE    :        1.07  
   1zgf_3       CARBONIC ANHYDRASE II (1ZGF_A_TRUA30    :        1.07  
   4qvl_5       PROTEASOME SUBUNIT BETA TYPE-2;PROTE    :        1.07  
   4qvm_2       PROTEASOME SUBUNIT BETA TYPE-2;PROTE    :        1.07  
   5eez_9       TRANSCRIPTION ATTENUATION PROTEIN MT    :        1.07  
   5eev_13      TRANSCRIPTION ATTENUATION PROTEIN MT    :        1.07  
   5eex_3       TRANSCRIPTION ATTENUATION PROTEIN MT    :        1.07  
   1am6_1       CARBONIC ANHYDRASE (1AM6_A_HAEA555_1    :        1.07  
   4qvw_2       PROTEASOME SUBUNIT BETA TYPE-2;PROTE    :        1.07  
   4dm8_3       RETINOIC ACID RECEPTOR BETA (4DM8_A_    :        1.07  
   3bjw_10      PHOSPHOLIPASE A2 (3BJW_E_SVRE503_1)     :        1.07  
   4qvp_5       PROTEASOME SUBUNIT BETA TYPE-2;PROTE    :        1.07  
   4u5j_1       PROTO-ONCOGENE TYROSINE-PROTEIN KINA    :        1.07  
   4qvq_1       PROTEASOME SUBUNIT BETA TYPE-2;PROTE    :        1.08  
   5byj_3       SULFOTRANSFERASE (5BYJ_A_OQRA302_0)     :        1.08  
   5d4u_2       UNCHARACTERIZED PROTEIN MJ0489 (5D4U    :        1.08  
   2pkk_1       ADENOSINE KINASE (2PKK_A_2FAA501_1)     :        1.08  
   4oti_3       SERINE/THREONINE-PROTEIN KINASE N1 (    :        1.08  
   5eez_1       TRANSCRIPTION ATTENUATION PROTEIN MT    :        1.08  
   5eeu_1       TRANSCRIPTION ATTENUATION PROTEIN MT    :        1.09  
   5ef2_1       TRANSCRIPTION ATTENUATION PROTEIN MT    :        1.09  
   1kt5_2       PLASMA RETINOL-BINDING PROTEIN (1KT5    :        1.09  
   5eev_5       TRANSCRIPTION ATTENUATION PROTEIN MT    :        1.09  
   5eew_6       TRANSCRIPTION ATTENUATION PROTEIN MT    :        1.09  
   2wd9_1       ACYL-COENZYME A SYNTHETASE ACSM2A, M    :        1.09  
   4lzr_2       BROMODOMAIN-CONTAINING PROTEIN 4 (4L    :        1.09  
   1mx1_7       LIVER CARBOXYLESTERASE I (1MX1_E_THA    :        1.09  
   4lzr_2       BROMODOMAIN-CONTAINING PROTEIN 4 (4L    :        1.09  
   1c9s_1       TRP RNA-BINDING ATTENUATION PROTEIN     :        1.10  
   1c9s_7       TRP RNA-BINDING ATTENUATION PROTEIN     :        1.10  
   5vop_3       5-METHYLTETRAHYDROFOLATE HOMOCYSTEIN    :        1.10  
   3g8i_5       PEROXISOME PROLIFERATOR-ACTIVATED RE    :        1.11  
   3d41_1       FOMA PROTEIN (3D41_A_FCNA4001_1)        :        1.11  
   2hdn_1       ELONGATION FACTOR EF-TU;ELONGATION F    :        1.11  
   1ydb_2       CARBONIC ANHYDRASE II (1YDB_A_AZMA26    :        1.11  
   5mxb_3       CLASS 10 PLANT PATHOGENESIS-RELATED     :        1.11  
   1fiq_1       XANTHINE OXIDASE (1FIQ_C_SALC1335_1)    :        1.11  
   5x23_3       CYTOCHROME P450 2C9 (5X23_A_LSNA502_    :        1.11  
   5ccl_2       HISTONE-LYSINE N-METHYLTRANSFERASE S    :        1.11  
   3g0e_3       MAST/STEM CELL GROWTH FACTOR RECEPTO    :        1.11  
   4p6x_6       GLUCOCORTICOID RECEPTOR (4P6X_E_HCYE    :        1.11  
   4p6x_6       GLUCOCORTICOID RECEPTOR (4P6X_E_HCYE    :        1.12  
   2qbl_1       CYTOCHROME P450-CAM (2QBL_A_CAMA517_    :        1.12  
   1zuc_3       PROGESTERONE RECEPTOR (1ZUC_A_T98A20    :        1.12  
   4o0w_1       AURORA KINASE A (4O0W_A_ADNA501_1)      :        1.13  
   3czv_2       CARBONIC ANHYDRASE 13;CARBONIC ANHYD    :        1.13  
   3bjw_17      PHOSPHOLIPASE A2 (3BJW_H_SVRH504_3)     :        1.13  
   2z0y_1       PUTATIVE UNCHARACTERIZED PROTEIN TTH    :        1.13  
   1t86_2       CYTOCHROME P450-CAM (1T86_A_CAMA1422    :        1.13  
   4mub_3       SULFOTRANSFERASE (4MUB_A_OAQA302_0)     :        1.13  
   5mue_2       ALPHA-TOCOPHEROL TRANSFER PROTEIN (5    :        1.13  
   3osh_1       PHOSPHOLIPASE A2 ISOFORM 3 (3OSH_A_O    :        1.13  
   5lvn_2       3-PHOSPHOINOSITIDE-DEPENDENT PROTEIN    :        1.13  
   5jnc_1       CARBONIC ANHYDRASE 4 (5JNC_A_6LHA302    :        1.14  
   4mxo_1       PROTO-ONCOGENE TYROSINE-PROTEIN KINA    :        1.14  
   3sxr_3       CYTOPLASMIC TYROSINE-PROTEIN KINASE     :        1.14  
   1j8u_2       PHENYLALANINE-4-HYDROXYLASE (1J8U_A_    :        1.14  
   4qvy_6       PROTEASOME SUBUNIT BETA TYPE-2;PROTE    :        1.14  
   2pou_3       CARBONIC ANHYDRASE 2 (2POU_A_I7AA100    :        1.14  
   4m2u_2       CARBONIC ANHYDRASE 2 (4M2U_A_ETSA302    :        1.15  
   4y8w_3       CYTOCHROME P450 21-HYDROXYLASE (4Y8W    :        1.15  
   3bl1_2       CARBONIC ANHYDRASE 2 (3BL1_A_BL1A300    :        1.15  
   1am6_1       CARBONIC ANHYDRASE (1AM6_A_HAEA555_1    :        1.15  
   1gsf_2       GLUTATHIONE TRANSFERASE A1-1 (1GSF_A    :        1.15  
   5jn9_1       CARBONIC ANHYDRASE 4 (5JN9_A_EZLA302    :        1.15  
   4ejg_1       CYTOCHROME P450 2A13 (4EJG_A_NCTA501    :        1.15  
   1p2y_1       CYTOCHROME P450-CAM (1P2Y_A_NCTA440_    :        1.16  
   2zuj_1       CAMPHOR 5-MONOOXYGENASE (2ZUJ_A_CAMA    :        1.16  
   4g0v_1       DNA TOPOISOMERASE 2-BETA (4G0V_A_MIX    :        1.16  
   4g7a_2       CARBONATE DEHYDRATASE (4G7A_A_AZMA30    :        1.16  
   3znc_2       CARBONIC ANHYDRASE IV (3ZNC_A_BZ1A50    :        1.16  
   4x20_3       TUBULIN BETA CHAIN (4X20_B_LOCB502_1    :        1.16  
   3g88_2       RIBOSOMAL RNA SMALL SUBUNIT METHYLTR    :        1.16  
   4zau_1       EPIDERMAL GROWTH FACTOR RECEPTOR (4Z    :        1.17  
   6dif_1       HIV-1 PROTEASE (6DIF_B_TPVB201_0)       :        1.17  
   5o96_9       RIBOSOMAL RNA SMALL SUBUNIT METHYLTR    :        1.17  
   1jd0_1       CARBONIC ANHYDRASE XII (1JD0_A_AZMA1    :        1.17  
   6dm0_1       GLUTAMATE RECEPTOR 2,VOLTAGE-DEPENDE    :        1.17  
