# Supplementary material for: Predicted antiviral drugs Darunavir, Amprenavir, Rimantadine and Saquinavir can potentially bind to neutralize SARS-CoV-2 conserved proteins
Source: J Biol Res (Thessalon). 2021 Aug 4;28:18. doi: 10.1186/s40709-021-00149-2 (PMC8331326; doi:10.1186/s40709-021-00149-2)
Supplement: Supplementary file 4 — Additional file 1: S4. List of drug binding hits for 7JLT-NSP7-8. [file 40709_2021_149_MOESM4_ESM.txt]

******************************************************* user.XUMS **************************************************************
  TRANSFORM    0.2384 -0.3401  0.9097  0.4743  0.8581  0.1966 -0.8475  0.3846  0.3659    13.505    25.320    24.938  
 
 Match found in 1fbm_2       PROTEIN (CARTILAGE OLIGOMERIC MATRIX
   Pattern 1fbm_2                 Query structure     RMSD=  0.47 A  No. of residues =   4
   ------- -------                --------------- 
    D  40    THR       matches     A   9    THR  
    D  44    LEU       matches     A  13    LEU  
    D  47    VAL       matches     A  16    VAL  
    D  51    LEU       matches     A  20    LEU  
  TRANSFORM    0.8156  0.3303  0.4751  0.0443 -0.8543  0.5178  0.5769 -0.4013 -0.7114     3.397    32.814     0.416  
 
 Match found in 1fbm_2       PROTEIN (CARTILAGE OLIGOMERIC MATRIX
   Pattern 1fbm_2                 Query structure     RMSD=  0.51 A  No. of residues =   4
   ------- -------                --------------- 
    D  40    THR       matches     C   9    THR  
    D  44    LEU       matches     C  13    LEU  
    D  47    VAL       matches     C  16    VAL  
    D  51    LEU       matches     C  20    LEU  
  TRANSFORM   -0.5134  0.0511  0.8566 -0.6738  0.5942 -0.4393 -0.5315 -0.8027 -0.2706    22.017    73.472    12.148  
 
 Match found in 1fbm_1       PROTEIN (CARTILAGE OLIGOMERIC MATRIX
   Pattern 1fbm_1                 Query structure     RMSD=  0.68 A  No. of residues =   4
   ------- -------                --------------- 
    B  40    THR       matches     C   9    THR  
    B  44    LEU       matches     C  13    LEU  
    B  47    VAL       matches     C  16    VAL  
    B  51    LEU       matches     C  20    LEU  
  TRANSFORM    0.9645 -0.0390 -0.2612 -0.2334 -0.5888 -0.7738 -0.1237  0.8073 -0.5770    -3.422    65.894     4.950  
 
 Match found in 1fbm_1       PROTEIN (CARTILAGE OLIGOMERIC MATRIX
   Pattern 1fbm_1                 Query structure     RMSD=  0.72 A  No. of residues =   4
   ------- -------                --------------- 
    B  40    THR       matches     A   9    THR  
    B  44    LEU       matches     A  13    LEU  
    B  47    VAL       matches     A  16    VAL  
    B  51    LEU       matches     A  20    LEU  
  TRANSFORM    0.2092 -0.2743 -0.9386  0.4523  0.8782 -0.1559  0.8670 -0.3919  0.3078    26.629    12.123    -6.673  
 
 Match found in 3nu9_3       PROTEASE;PROTEASE (3NU9_A_478A401_2)
   Pattern 3nu9_3                 Query structure     RMSD=  1.07 A  No. of residues =   4
   ------- -------                --------------- 
    B 123    LEU       matches     C  13    LEU  
    B 132    VAL       matches     A  11    VAL  
    B 182    VAL       matches     C  16    VAL  
    B 184    VAL       matches     C  12    VAL  
  TRANSFORM    0.5472  0.1396  0.8253 -0.0606 -0.9768  0.2054  0.8348 -0.1624 -0.5260   -26.814    -1.076    13.585  
 
 Match found in 2gj5_1       BETA-LACTOGLOBULIN (2GJ5_A_VD3A163_1
   Pattern 2gj5_1                 Query structure     RMSD=  1.11 A  No. of residues =   4
   ------- -------                --------------- 
    A  43    VAL       matches     C  53    VAL  
    A  56    ILE       matches     D 106    ILE  
    A  58    LEU       matches     C  56    LEU  
    A  71    ILE       matches     D 107    ILE  
  TRANSFORM    0.6625 -0.1292  0.7378  0.1985  0.9801 -0.0067 -0.7223  0.1509  0.6749   -29.140    -5.244    40.218  
 
 Match found in 2gj5_1       BETA-LACTOGLOBULIN (2GJ5_A_VD3A163_1
   Pattern 2gj5_1                 Query structure     RMSD=  1.11 A  No. of residues =   4
   ------- -------                --------------- 
    A  43    VAL       matches     A  53    VAL  
    A  56    ILE       matches     B 106    ILE  
    A  58    LEU       matches     A  56    LEU  
    A  71    ILE       matches     B 107    ILE  
  TRANSFORM   -0.9660  0.2534 -0.0518 -0.2532 -0.8855  0.3895  0.0528  0.3894  0.9196    46.818    24.118     7.447  
 
 Match found in 3nu9_3       PROTEASE;PROTEASE (3NU9_A_478A401_2)
   Pattern 3nu9_3                 Query structure     RMSD=  1.12 A  No. of residues =   4
   ------- -------                --------------- 
    B 123    LEU       matches     A  13    LEU  
    B 132    VAL       matches     C  11    VAL  
    B 182    VAL       matches     A  16    VAL  
    B 184    VAL       matches     A  12    VAL  
  TRANSFORM   -0.9824  0.1111  0.1501  0.1609  0.9113  0.3791 -0.0947  0.3966 -0.9131    72.272     4.670    17.035  
 
 Match found in 2pl0_2       PROTO-ONCOGENE TYROSINE-PROTEIN KINA
   Pattern 2pl0_2                 Query structure     RMSD=  1.20 A  No. of residues =   4
   ------- -------                --------------- 
    A 301    VAL       matches     B 115    VAL  
    A 371    LEU       matches     A  60    LEU  
    A 381    ALA       matches     B 110    ALA  
    A 382    ASP       matches     B 112    ASP  
  TRANSFORM   -0.8385  0.5265  0.1400  0.1136 -0.0823  0.9901  0.5329  0.8462  0.0092    39.715    -1.558   -47.925  
 
 Match found in 4y0s_3       BETA-LACTOGLOBULIN (4Y0S_A_PX9A201_0
   Pattern 4y0s_3                 Query structure     RMSD=  1.22 A  No. of residues =   4
   ------- -------                --------------- 
    A  46    LEU       matches     B 103    LEU  
    A  54    LEU       matches     B  95    LEU  
    A  56    ILE       matches     B 107    ILE  
    A  84    ILE       matches     A  68    ILE  
  TRANSFORM    0.4047 -0.1527 -0.9016  0.3137 -0.9029  0.2937 -0.8589 -0.4018 -0.3176    47.944     0.906    29.485  
 
 Match found in 2pl0_2       PROTO-ONCOGENE TYROSINE-PROTEIN KINA
   Pattern 2pl0_2                 Query structure     RMSD=  1.23 A  No. of residues =   4
   ------- -------                --------------- 
    A 301    VAL       matches     D 115    VAL  
    A 371    LEU       matches     C  60    LEU  
    A 381    ALA       matches     D 110    ALA  
    A 382    ASP       matches     D 112    ASP  
  TRANSFORM    0.0325 -0.2013  0.9790 -0.8544  0.5026  0.1317 -0.5185 -0.8408 -0.1557    14.845    54.886    84.891  
 
 Match found in 6hd4_1       TYROSINE-PROTEIN KINASE ABL1 (6HD4_A
   Pattern 6hd4_1                 Query structure     RMSD=  1.29 A  No. of residues =   4
   ------- -------                --------------- 
    A 318    VAL       matches     B 115    VAL  
    A 389    LEU       matches     A  60    LEU  
    A 399    ALA       matches     B 110    ALA  
    A 400    ASP       matches     B 112    ASP  
  TRANSFORM    0.7094  0.6883  0.1520 -0.5445  0.6720 -0.5019 -0.4476  0.2733  0.8515   -48.589    21.501    -2.625  
 
 Match found in 1aqb_2       RETINOL-BINDING PROTEIN (1AQB_A_RTLA
   Pattern 1aqb_2                 Query structure     RMSD=  1.29 A  No. of residues =   4
   ------- -------                --------------- 
    A  35    LEU       matches     A  28    LEU  
    A  61    VAL       matches     A  58    VAL  
    A  97    LEU       matches     A  35    LEU  
    A  98    GLN       matches     A  31    GLN  
  TRANSFORM    0.9368  0.2038  0.2844  0.3499 -0.5383 -0.7667 -0.0031  0.8177 -0.5756    -0.328    33.205    76.972  
 
 Match found in 6hd4_1       TYROSINE-PROTEIN KINASE ABL1 (6HD4_A
   Pattern 6hd4_1                 Query structure     RMSD=  1.30 A  No. of residues =   4
   ------- -------                --------------- 
    A 318    VAL       matches     D 115    VAL  
    A 389    LEU       matches     C  60    LEU  
    A 399    ALA       matches     D 110    ALA  
    A 400    ASP       matches     D 112    ASP  
  TRANSFORM   -0.9680  0.0800 -0.2377  0.1649  0.9170 -0.3631  0.1889 -0.3907 -0.9009    14.685    46.837    16.961  
 
 Match found in 3oez_1       PROTO-ONCOGENE TYROSINE-PROTEIN KINA
   Pattern 3oez_1                 Query structure     RMSD=  1.30 A  No. of residues =   4
   ------- -------                --------------- 
    A 323    VAL       matches     D 115    VAL  
    A 393    LEU       matches     C  60    LEU  
    A 403    ALA       matches     D 110    ALA  
    A 404    ASP       matches     D 112    ASP  
  TRANSFORM   -0.2663  0.9256  0.2690  0.6664 -0.0249  0.7452  0.6964  0.3777 -0.6102    14.917   -28.433     8.419  
 
 Match found in 3fl9_1       DIHYDROFOLATE REDUCTASE (DHFR) (3FL9
   Pattern 3fl9_1                 Query structure     RMSD=  1.33 A  No. of residues =   4
   ------- -------                --------------- 
    A  21    LEU       matches     B 128    LEU  
    A  50    ALA       matches     B 150    ALA  
    A  51    ILE       matches     B 106    ILE  
    A  55    LEU       matches     A  60    LEU  
  TRANSFORM    0.4849  0.4039  0.7757 -0.6147 -0.4735  0.6309  0.6221 -0.7827  0.0187    32.590    41.519     3.768  
 
 Match found in 2hyy_8       PROTO-ONCOGENE TYROSINE-PROTEIN KINA
   Pattern 2hyy_8                 Query structure     RMSD=  1.33 A  No. of residues =   4
   ------- -------                --------------- 
    C 299    VAL       matches     D 115    VAL  
    C 370    LEU       matches     C  60    LEU  
    C 380    ALA       matches     D 110    ALA  
    C 381    ASP       matches     D 112    ASP  
  TRANSFORM   -0.5489  0.5590  0.6215  0.2473  0.8188 -0.5181 -0.7985 -0.1307 -0.5877    -0.051    42.352    -0.389  
 
 Match found in 4y0s_3       BETA-LACTOGLOBULIN (4Y0S_A_PX9A201_0
   Pattern 4y0s_3                 Query structure     RMSD=  1.41 A  No. of residues =   4
   ------- -------                --------------- 
    A  46    LEU       matches     D 180    LEU  
    A  54    LEU       matches     D 184    LEU  
    A  56    ILE       matches     D 172    ILE  
    A  84    ILE       matches     D 156    ILE  
  TRANSFORM    0.8035 -0.4838 -0.3469  0.3729  0.8633 -0.3401  0.4640  0.1439  0.8741   -21.862   -30.007   -26.986  
 
 Match found in 2a15_1       HYPOTHETICAL PROTEIN RV0760C (2A15_A
   Pattern 2a15_1                 Query structure     RMSD=  1.48 A  No. of residues =   4
   ------- -------                --------------- 
    A  68    ILE       matches     B 106    ILE  
    A  73    LEU       matches     B 103    LEU  
    A  93    LEU       matches     B  91    LEU  
    A  95    LEU       matches     B  95    LEU  
  TRANSFORM    0.7946  0.5477  0.2618  0.1683 -0.6131  0.7719  0.5833 -0.5693 -0.5794   -35.306   -25.650   -86.864  
 
 Match found in 4rs0_2       PROSTAGLANDIN G/H SYNTHASE 2 (4RS0_A
   Pattern 4rs0_2                 Query structure     RMSD=  0.41 A  No. of residues =   3
   ------- -------                --------------- 
    A 349    VAL       matches     A  53    VAL  
    A 352    LEU       matches     A  56    LEU  
    A 353    SER       matches     A  57    SER  
  TRANSFORM    0.0874 -0.5512  0.8298  0.6645  0.6528  0.3637 -0.7422  0.5196  0.4233   -23.209   -33.430   -64.828  
 
 Match found in 4rs0_2       PROSTAGLANDIN G/H SYNTHASE 2 (4RS0_A
   Pattern 4rs0_2                 Query structure     RMSD=  0.42 A  No. of residues =   3
   ------- -------                --------------- 
    A 349    VAL       matches     C  53    VAL  
    A 352    LEU       matches     C  56    LEU  
    A 353    SER       matches     C  57    SER  
  TRANSFORM   -0.7937 -0.1090 -0.5984 -0.4909  0.6956  0.5245  0.3591  0.7101 -0.6056    36.238    20.156    37.257  
 
 Match found in 4dm8_3       RETINOIC ACID RECEPTOR BETA (4DM8_A_
   Pattern 4dm8_3                 Query structure     RMSD=  0.47 A  No. of residues =   3
   ------- -------                --------------- 
    A 307    LEU       matches     D  95    LEU  
    A 400    LEU       matches     C  60    LEU  
    A 412    ILE       matches     D 120    ILE  
  TRANSFORM   -0.1301 -0.3784 -0.9165  0.9912 -0.0287 -0.1289  0.0225 -0.9252  0.3788    10.611   -56.992    35.032  
 
 Match found in 3heg_4       MITOGEN-ACTIVATED PROTEIN KINASE 14 
   Pattern 3heg_4                 Query structure     RMSD=  0.58 A  No. of residues =   3
   ------- -------                --------------- 
    A  83    VAL       matches     B 131    VAL  
    A 166    ILE       matches     B 185    ILE  
    A 167    LEU       matches     B 184    LEU  
  TRANSFORM   -0.9651 -0.2616  0.0075 -0.2566  0.9401 -0.2243  0.0516 -0.2184 -0.9745    -2.615     3.965    22.328  
 
 Match found in 5gs4_5       ESTROGEN RECEPTOR (5GS4_A_ESTA603_2)
   Pattern 5gs4_5                 Query structure     RMSD=  0.61 A  No. of residues =   3
   ------- -------                --------------- 
    A 384    LEU       matches     D  95    LEU  
    A 387    LEU       matches     D 103    LEU  
    A 428    LEU       matches     C  60    LEU  
  TRANSFORM   -0.5921 -0.7407  0.3173  0.5320 -0.0635  0.8444 -0.6053  0.6688  0.4317     9.906   -17.054    32.069  
 
 Match found in 4dm8_1       RETINOIC ACID RECEPTOR BETA (4DM8_A_
   Pattern 4dm8_1                 Query structure     RMSD=  0.61 A  No. of residues =   3
   ------- -------                --------------- 
    A 268    LEU       matches     D  95    LEU  
    A 271    LEU       matches     D 103    LEU  
    A 272    ILE       matches     D 107    ILE  
  TRANSFORM   -0.8411  0.4109 -0.3516 -0.3439  0.0955  0.9341  0.4175  0.9066  0.0610    22.726   -33.440    30.481  
 
 Match found in 3heg_4       MITOGEN-ACTIVATED PROTEIN KINASE 14 
   Pattern 3heg_4                 Query structure     RMSD=  0.65 A  No. of residues =   3
   ------- -------                --------------- 
    A  83    VAL       matches     D 131    VAL  
    A 166    ILE       matches     D 185    ILE  
    A 167    LEU       matches     D 184    LEU  
  TRANSFORM   -0.5346 -0.4098 -0.7391 -0.1090 -0.8338  0.5412 -0.8380  0.3699  0.4011   160.782    38.136     6.860  
 
 Match found in 5uah_3       DNA-DIRECTED RNA POLYMERASE SUBUNIT 
   Pattern 5uah_3                 Query structure     RMSD=  0.67 A  No. of residues =   3
   ------- -------                --------------- 
    C 510    GLN       matches     A  31    GLN  
    C 511    LEU       matches     A  35    LEU  
    C 513    GLN       matches     A  34    GLN  
  TRANSFORM    0.5150  0.8147 -0.2666 -0.1297  0.3815  0.9152  0.8473 -0.4368  0.3022   -23.535   -30.631   -29.530  
 
 Match found in 5gs4_5       ESTROGEN RECEPTOR (5GS4_A_ESTA603_2)
   Pattern 5gs4_5                 Query structure     RMSD=  0.68 A  No. of residues =   3
   ------- -------                --------------- 
    A 384    LEU       matches     C  17    LEU  
    A 387    LEU       matches     C  14    LEU  
    A 428    LEU       matches     D  91    LEU  
  TRANSFORM    0.4359  0.7592 -0.4833  0.7053  0.0454  0.7075  0.5591 -0.6493 -0.5156    -7.386   -20.598    12.420  
 
 Match found in 4dm8_1       RETINOIC ACID RECEPTOR BETA (4DM8_A_
   Pattern 4dm8_1                 Query structure     RMSD=  0.70 A  No. of residues =   3
   ------- -------                --------------- 
    A 268    LEU       matches     B  95    LEU  
    A 271    LEU       matches     B 103    LEU  
    A 272    ILE       matches     B 107    ILE  
  TRANSFORM   -0.3960 -0.8224  0.4085  0.9178 -0.3681  0.1488  0.0280  0.4339  0.9005    -7.415   -49.156   -14.659  
 
 Match found in 5gs4_5       ESTROGEN RECEPTOR (5GS4_A_ESTA603_2)
   Pattern 5gs4_5                 Query structure     RMSD=  0.70 A  No. of residues =   3
   ------- -------                --------------- 
    A 384    LEU       matches     A  17    LEU  
    A 387    LEU       matches     A  14    LEU  
    A 428    LEU       matches     B  91    LEU  
  TRANSFORM   -0.7557 -0.2169  0.6180  0.5691 -0.6845  0.4556  0.3241  0.6960  0.6407    -9.862     1.625    33.732  
 
 Match found in 1fm6_5       RETINOIC ACID RECEPTOR RXR-ALPHA (1F
   Pattern 1fm6_5                 Query structure     RMSD=  0.72 A  No. of residues =   3
   ------- -------                --------------- 
    U 271    ALA       matches     D 102    ALA  
    U 272    ALA       matches     D 150    ALA  
    U 305    TRP       matches     D 154    TRP  
  TRANSFORM   -0.3409  0.0995 -0.9348  0.6369 -0.7070 -0.3075 -0.6915 -0.7002  0.1777    28.282     0.570    55.557  
 
 Match found in 4dm8_3       RETINOIC ACID RECEPTOR BETA (4DM8_A_
   Pattern 4dm8_3                 Query structure     RMSD=  0.73 A  No. of residues =   3
   ------- -------                --------------- 
    A 307    LEU       matches     B  95    LEU  
    A 400    LEU       matches     A  60    LEU  
    A 412    ILE       matches     B 120    ILE  
  TRANSFORM   -0.7205 -0.2703  0.6385 -0.6435 -0.0824 -0.7610  0.2583 -0.9592 -0.1146    66.517   100.285     1.187  
 
 Match found in 5ieo_3       CDL2.3A (5IEO_A_VDYA206_1)          
   Pattern 5ieo_3                 Query structure     RMSD=  0.73 A  No. of residues =   3
   ------- -------                --------------- 
    A  54    LEU       matches     B 180    LEU  
    A  55    TRP       matches     B 182    TRP  
    A  58    LEU       matches     B 184    LEU  
  TRANSFORM   -0.6942  0.6074 -0.3862 -0.5696 -0.1356  0.8106  0.4400  0.7827  0.4401    45.014   -14.417    23.003  
 
 Match found in 1r55_2       ADAM 33 (1R55_A_097A518_1)          
   Pattern 1r55_2                 Query structure     RMSD=  0.73 A  No. of residues =   3
   ------- -------                --------------- 
    A 309    ALA       matches     D 188    ALA  
    A 310    THR       matches     D 187    THR  
    A 311    VAL       matches     D 186    VAL  
  TRANSFORM    0.2808  0.2706 -0.9208 -0.1507 -0.9351 -0.3207 -0.9479  0.2289 -0.2218   -24.318     2.139    39.696  
 
 Match found in 5gs4_5       ESTROGEN RECEPTOR (5GS4_A_ESTA603_2)
   Pattern 5gs4_5                 Query structure     RMSD=  0.75 A  No. of residues =   3
   ------- -------                --------------- 
    A 384    LEU       matches     B  95    LEU  
    A 387    LEU       matches     B 103    LEU  
    A 428    LEU       matches     A  60    LEU  
  TRANSFORM    0.2836 -0.5762 -0.7665 -0.7646  0.3465 -0.5434  0.5787  0.7402 -0.3423    -7.306   -21.684   306.431  
 
 Match found in 3jb1_2       STRUCTURAL PROTEIN VP3 (3JB1_A_SAMA1
   Pattern 3jb1_2                 Query structure     RMSD=  0.76 A  No. of residues =   3
   ------- -------                --------------- 
    A 867    ALA       matches     D  86    ALA  
    A 922    ILE       matches     A  39    ILE  
    A 923    ALA       matches     A  48    ALA  
  TRANSFORM    0.8238 -0.5594 -0.0916  0.1144  0.0059  0.9934 -0.5551 -0.8289  0.0688     0.758    39.327    83.542  
 
 Match found in 4odo_2       PEPTIDYL-PROLYL CIS-TRANS ISOMERASE 
   Pattern 4odo_2                 Query structure     RMSD=  0.76 A  No. of residues =   3
   ------- -------                --------------- 
    A  36    LEU       matches     B 103    LEU  
    A  37    ILE       matches     B 107    ILE  
    A  40    LEU       matches     B  95    LEU  
  TRANSFORM   -0.4549 -0.2781  0.8460 -0.4920 -0.7134 -0.4990  0.7423 -0.6433  0.1877    13.651    37.766   -25.332  
 
 Match found in 3w67_1       ALPHA-TOCOPHEROL TRANSFER PROTEIN (3
   Pattern 3w67_1                 Query structure     RMSD=  0.77 A  No. of residues =   3
   ------- -------                --------------- 
    A 136    SER       matches     A  54    SER  
    A 137    LEU       matches     A  55    LEU  
    A 140    SER       matches     A  57    SER  
  TRANSFORM   -0.4295  0.5173  0.7402  0.8995  0.3175  0.3001 -0.0798  0.7947 -0.6018    66.361   -35.329     6.935  
 
 Match found in 4ogr_2       CYCLIN-DEPENDENT KINASE 9 (4OGR_A_AD
   Pattern 4ogr_2                 Query structure     RMSD=  0.77 A  No. of residues =   3
   ------- -------                --------------- 
    A  25    ILE       matches     D 120    ILE  
    A  33    VAL       matches     C  53    VAL  
    A  46    ALA       matches     D 150    ALA  
  TRANSFORM   -0.1814 -0.5788 -0.7950  0.9335  0.1531 -0.3244  0.3095 -0.8009  0.5126    35.648   -40.707    25.852  
 
 Match found in 1r55_2       ADAM 33 (1R55_A_097A518_1)          
   Pattern 1r55_2                 Query structure     RMSD=  0.78 A  No. of residues =   3
   ------- -------                --------------- 
    A 309    ALA       matches     B 188    ALA  
    A 310    THR       matches     B 187    THR  
    A 311    VAL       matches     B 186    VAL  
  TRANSFORM   -0.0136  0.9989  0.0452 -0.6499 -0.0432  0.7588  0.7599 -0.0191  0.6497     7.320   -14.252  -114.923  
 
 Match found in 4rs0_2       PROSTAGLANDIN G/H SYNTHASE 2 (4RS0_A
   Pattern 4rs0_2                 Query structure     RMSD=  0.78 A  No. of residues =   3
   ------- -------                --------------- 
    A 349    VAL       matches     C  11    VAL  
    A 352    LEU       matches     C  14    LEU  
    A 353    SER       matches     C  15    SER  
  TRANSFORM   -0.2018  0.3156  0.9272 -0.9408  0.2007 -0.2731 -0.2722 -0.9274  0.2564    32.873    53.636    21.506  
 
 Match found in 2bxm_1       SERUM ALBUMIN (2BXM_A_IMNA2001_1)   
   Pattern 2bxm_1                 Query structure     RMSD=  0.78 A  No. of residues =   3
   ------- -------                --------------- 
    A 215    ALA       matches     B 110    ALA  
    A 218    ARG       matches     B 111    ARG  
    A 238    LEU       matches     A  60    LEU  
  TRANSFORM    0.0575 -0.9975  0.0420  0.9122  0.0354 -0.4082  0.4057  0.0618  0.9119     5.193   -41.444  -108.821  
 
 Match found in 4rs0_2       PROSTAGLANDIN G/H SYNTHASE 2 (4RS0_A
   Pattern 4rs0_2                 Query structure     RMSD=  0.79 A  No. of residues =   3
   ------- -------                --------------- 
    A 349    VAL       matches     A  11    VAL  
    A 352    LEU       matches     A  14    LEU  
    A 353    SER       matches     A  15    SER  
  TRANSFORM   -0.2538 -0.1280  0.9587  0.2530 -0.9655 -0.0619  0.9336  0.2268  0.2774    -1.646    10.035   -14.414  
 
 Match found in 1ydb_2       CARBONIC ANHYDRASE II (1YDB_A_AZMA26
   Pattern 1ydb_2                 Query structure     RMSD=  0.80 A  No. of residues =   3
   ------- -------                --------------- 
    A 198    PHE       matches     A  49    PHE  
    A 199    THR       matches     A  46    THR  
    A 200    THR       matches     A  45    THR  
  TRANSFORM   -0.9559  0.1464 -0.2545  0.0988  0.9767  0.1906  0.2764  0.1570 -0.9481    26.458   -57.803   318.924  
 
 Match found in 3jb1_2       STRUCTURAL PROTEIN VP3 (3JB1_A_SAMA1
   Pattern 3jb1_2                 Query structure     RMSD=  0.80 A  No. of residues =   3
   ------- -------                --------------- 
    A 867    ALA       matches     A  65    ALA  
    A 922    ILE       matches     A  68    ILE  
    A 923    ALA       matches     B 110    ALA  
  TRANSFORM   -0.7699  0.6253  0.1275 -0.3663 -0.2693 -0.8907 -0.5226 -0.7324  0.4364     9.850   -26.791   326.716  
 
 Match found in 3jb1_2       STRUCTURAL PROTEIN VP3 (3JB1_A_SAMA1
   Pattern 3jb1_2                 Query structure     RMSD=  0.81 A  No. of residues =   3
   ------- -------                --------------- 
    A 867    ALA       matches     B  86    ALA  
    A 922    ILE       matches     C  39    ILE  
    A 923    ALA       matches     C  48    ALA  
  TRANSFORM    0.9247  0.2937 -0.2424 -0.3806  0.6926 -0.6128 -0.0120  0.6589  0.7522    -9.049    35.909   -11.846  
 
 Match found in 3w67_1       ALPHA-TOCOPHEROL TRANSFER PROTEIN (3
   Pattern 3w67_1                 Query structure     RMSD=  0.81 A  No. of residues =   3
   ------- -------                --------------- 
    A 136    SER       matches     C  54    SER  
    A 137    LEU       matches     C  55    LEU  
    A 140    SER       matches     C  57    SER  
  TRANSFORM    0.1991 -0.8864  0.4179 -0.9153 -0.3205 -0.2438  0.3501 -0.3340 -0.8752   -47.324    53.360    70.496  
 
 Match found in 1xp0_2       CGMP-SPECIFIC 3',5'-CYCLIC PHOSPHODI
   Pattern 1xp0_2                 Query structure     RMSD=  0.81 A  No. of residues =   3
   ------- -------                --------------- 
    A 765    LEU       matches     D 103    LEU  
    A 767    ALA       matches     D 150    ALA  
    A 768    ILE       matches     D 106    ILE  
  TRANSFORM    0.1424 -0.7001  0.6997  0.4557 -0.5811 -0.6743  0.8786  0.4149  0.2363    21.801    52.065   -17.449  
 
 Match found in 3czv_2       CARBONIC ANHYDRASE 13;CARBONIC ANHYD
   Pattern 3czv_2                 Query structure     RMSD=  0.82 A  No. of residues =   3
   ------- -------                --------------- 
    A 198    LEU       matches     A  13    LEU  
    A 199    THR       matches     A   9    THR  
    A 200    VAL       matches     A  12    VAL  
  TRANSFORM    0.6431  0.6992  0.3124 -0.7651  0.6038  0.2236 -0.0323 -0.3828  0.9233    13.166    73.635    -1.728  
 
 Match found in 3czv_2       CARBONIC ANHYDRASE 13;CARBONIC ANHYD
   Pattern 3czv_2                 Query structure     RMSD=  0.82 A  No. of residues =   3
   ------- -------                --------------- 
    A 198    LEU       matches     C  13    LEU  
    A 199    THR       matches     C   9    THR  
    A 200    VAL       matches     C  12    VAL  
  TRANSFORM   -0.1390 -0.6276  0.7660  0.9129 -0.3810 -0.1465  0.3837  0.6789  0.6259   -17.341   -23.224    14.235  
 
 Match found in 4xi3_3       ESTROGEN RECEPTOR (4XI3_A_29SA601_2)
   Pattern 4xi3_3                 Query structure     RMSD=  0.82 A  No. of residues =   3
   ------- -------                --------------- 
    A 346    LEU       matches     D  91    LEU  
    A 424    ILE       matches     C  68    ILE  
    A 428    LEU       matches     C  60    LEU  
  TRANSFORM    0.3927 -0.8780 -0.2737  0.8874  0.4399 -0.1380  0.2416 -0.1887  0.9519    15.216    22.539   -37.186  
 
 Match found in 5x7z_1       UNCHARACTERIZED HTH-TYPE TRANSCRIPTI
   Pattern 5x7z_1                 Query structure     RMSD=  0.83 A  No. of residues =   3
   ------- -------                --------------- 
    A  24    VAL       matches     D 167    VAL  
    A  35    LEU       matches     D 180    LEU  
    A 110    VAL       matches     D 159    VAL  
  TRANSFORM    0.9644  0.2111 -0.1592  0.2520 -0.9163  0.3112 -0.0802 -0.3403 -0.9369    11.997     1.807    80.375  
 
 Match found in 3k5v_3       TYROSINE-PROTEIN KINASE ABL1 (3K5V_A
   Pattern 3k5v_3                 Query structure     RMSD=  0.83 A  No. of residues =   3
   ------- -------                --------------- 
    A 389    LEU       matches     C  60    LEU  
    A 399    ALA       matches     D 110    ALA  
    A 400    ASP       matches     D 112    ASP  
  TRANSFORM    0.8201  0.2667 -0.5063 -0.5334  0.0358 -0.8451 -0.2073  0.9631  0.1716    39.405    98.895    10.375  
 
 Match found in 5ieo_3       CDL2.3A (5IEO_A_VDYA206_1)          
   Pattern 5ieo_3                 Query structure     RMSD=  0.83 A  No. of residues =   3
   ------- -------                --------------- 
    A  54    LEU       matches     D 180    LEU  
    A  55    TRP       matches     D 182    TRP  
    A  58    LEU       matches     D 184    LEU  
  TRANSFORM   -0.6483  0.2041 -0.7335  0.5308 -0.5695 -0.6276 -0.5458 -0.7963  0.2608    43.432    62.511    11.663  
 
 Match found in 3ms9_3       TYROSINE-PROTEIN KINASE ABL1 (3MS9_A
   Pattern 3ms9_3                 Query structure     RMSD=  0.83 A  No. of residues =   3
   ------- -------                --------------- 
    A 370    LEU       matches     C  60    LEU  
    A 380    ALA       matches     D 110    ALA  
    A 381    ASP       matches     D 112    ASP  
  TRANSFORM    0.7778  0.2246 -0.5871  0.3090  0.6767  0.6683  0.5473 -0.7012  0.4569   -35.831     5.534    29.742  
 
 Match found in 1fm6_5       RETINOIC ACID RECEPTOR RXR-ALPHA (1F
   Pattern 1fm6_5                 Query structure     RMSD=  0.84 A  No. of residues =   3
   ------- -------                --------------- 
    U 271    ALA       matches     B 102    ALA  
    U 272    ALA       matches     B 150    ALA  
    U 305    TRP       matches     B 154    TRP  
  TRANSFORM   -0.1776  0.8034  0.5683  0.9425  0.3050 -0.1367 -0.2832  0.5113 -0.8114     9.887  -106.988    24.443  
 
 Match found in 5mue_2       ALPHA-TOCOPHEROL TRANSFER PROTEIN (5
   Pattern 5mue_2                 Query structure     RMSD=  0.84 A  No. of residues =   3
   ------- -------                --------------- 
    A 154    ILE       matches     B 156    ILE  
    A 191    VAL       matches     B 159    VAL  
    A 194    ILE       matches     B 132    ILE  
  TRANSFORM    0.9307 -0.3650  0.0243 -0.0418 -0.1719 -0.9842  0.3634  0.9150 -0.1752    13.982    38.406    10.241  
 
 Match found in 2bxm_1       SERUM ALBUMIN (2BXM_A_IMNA2001_1)   
   Pattern 2bxm_1                 Query structure     RMSD=  0.84 A  No. of residues =   3
   ------- -------                --------------- 
    A 215    ALA       matches     D 110    ALA  
    A 218    ARG       matches     D 111    ARG  
    A 238    LEU       matches     C  60    LEU  
  TRANSFORM   -0.8803 -0.0249 -0.4737  0.3086 -0.7885 -0.5320 -0.3603 -0.6145  0.7018    49.050    17.918    35.693  
 
 Match found in 4dm8_3       RETINOIC ACID RECEPTOR BETA (4DM8_A_
   Pattern 4dm8_3                 Query structure     RMSD=  0.85 A  No. of residues =   3
   ------- -------                --------------- 
    A 307    LEU       matches     A  13    LEU  
    A 400    LEU       matches     A  60    LEU  
    A 412    ILE       matches     B 120    ILE  
  TRANSFORM   -0.1969  0.0501 -0.9791 -0.6215  0.7660  0.1642  0.7583  0.6408 -0.1197    37.539    33.427    15.824  
 
 Match found in 4dm8_3       RETINOIC ACID RECEPTOR BETA (4DM8_A_
   Pattern 4dm8_3                 Query structure     RMSD=  0.85 A  No. of residues =   3
   ------- -------                --------------- 
    A 307    LEU       matches     C  13    LEU  
    A 400    LEU       matches     C  60    LEU  
    A 412    ILE       matches     D 120    ILE  
  TRANSFORM    0.8487 -0.4924 -0.1929  0.0127 -0.3457  0.9383 -0.5287 -0.7988 -0.2871    43.223   -18.800    14.575  
 
 Match found in 4ogr_2       CYCLIN-DEPENDENT KINASE 9 (4OGR_A_AD
   Pattern 4ogr_2                 Query structure     RMSD=  0.86 A  No. of residues =   3
   ------- -------                --------------- 
    A  25    ILE       matches     B 120    ILE  
    A  33    VAL       matches     A  53    VAL  
    A  46    ALA       matches     B 150    ALA  
  TRANSFORM    0.2868  0.8764  0.3869  0.4960 -0.4814  0.7226  0.8196 -0.0154 -0.5728    16.012   -18.295    31.610  
 
 Match found in 5ikr_3       PROSTAGLANDIN G/H SYNTHASE 2 (5IKR_A
   Pattern 5ikr_3                 Query structure     RMSD=  0.86 A  No. of residues =   3
   ------- -------                --------------- 
    A 116    VAL       matches     B 130    VAL  
    A 384    LEU       matches     A  13    LEU  
    A 522    MET       matches     A  52    MET  
  TRANSFORM    0.3421  0.8783  0.3341 -0.0483  0.3715 -0.9272 -0.9384  0.3010  0.1695   -49.789    39.006    92.957  
 
 Match found in 1xp0_2       CGMP-SPECIFIC 3',5'-CYCLIC PHOSPHODI
   Pattern 1xp0_2                 Query structure     RMSD=  0.86 A  No. of residues =   3
   ------- -------                --------------- 
    A 765    LEU       matches     B 103    LEU  
    A 767    ALA       matches     B 150    ALA  
    A 768    ILE       matches     B 106    ILE  
  TRANSFORM   -0.6285  0.2833 -0.7244  0.5630 -0.4769 -0.6750 -0.5367 -0.8321  0.1402    43.047    63.787    14.865  
 
 Match found in 1iep_2       PROTO-ONCOGENE TYROSINE-PROTEIN KINA
   Pattern 1iep_2                 Query structure     RMSD=  0.86 A  No. of residues =   3
   ------- -------                --------------- 
    A 370    LEU       matches     C  60    LEU  
    A 380    ALA       matches     D 110    ALA  
    A 381    ASP       matches     D 112    ASP  
  TRANSFORM   -0.2721  0.9441 -0.1860  0.5771  0.3148  0.7535  0.7700  0.0976 -0.6305    89.380   -38.885   -19.421  
 
 Match found in 4ogr_2       CYCLIN-DEPENDENT KINASE 9 (4OGR_A_AD
   Pattern 4ogr_2                 Query structure     RMSD=  0.86 A  No. of residues =   3
   ------- -------                --------------- 
    A  25    ILE       matches     D 106    ILE  
    A  33    VAL       matches     C  53    VAL  
    A  46    ALA       matches     D 102    ALA  
  TRANSFORM   -0.3692  0.8724  0.3203 -0.4068 -0.4616  0.7883  0.8356  0.1607  0.5253    28.298    46.885   -46.382  
 
 Match found in 5x7z_1       UNCHARACTERIZED HTH-TYPE TRANSCRIPTI
   Pattern 5x7z_1                 Query structure     RMSD=  0.86 A  No. of residues =   3
   ------- -------                --------------- 
    A  24    VAL       matches     B 167    VAL  
    A  35    LEU       matches     B 180    LEU  
    A 110    VAL       matches     B 159    VAL  
  TRANSFORM   -0.2625  0.8631 -0.4314  0.9367  0.3353  0.1009  0.2317 -0.3776 -0.8965    31.812    20.429    67.720  
 
 Match found in 4o2b_0       TUBULIN ALPHA-1B CHAIN;TUBULIN BETA-
   Pattern 4o2b_0                 Query structure     RMSD=  0.87 A  No. of residues =   3
   ------- -------                --------------- 
    A 178    SER       matches     A  26    SER  
    A 180    ALA       matches     A  30    ALA  
    A 181    VAL       matches     A  33    VAL  
  TRANSFORM   -0.2605  0.5351 -0.8036  0.9537  0.2722 -0.1279  0.1503 -0.7997 -0.5812    25.380    -5.125     9.526  
 
 Match found in 4qd3_3       PEPTIDYL-TRNA HYDROLASE (4QD3_A_5AEA
   Pattern 4qd3_3                 Query structure     RMSD=  0.87 A  No. of residues =   3
   ------- -------                --------------- 
    A  97    LEU       matches     C  17    LEU  
    A 147    VAL       matches     C  58    VAL  
    A 148    SER       matches     C  57    SER  
  TRANSFORM   -0.2525  0.5620  0.7876  0.9428 -0.0402  0.3309  0.2176  0.8261 -0.5197    19.113    25.848    70.226  
 
 Match found in 4odo_2       PEPTIDYL-PROLYL CIS-TRANS ISOMERASE 
   Pattern 4odo_2                 Query structure     RMSD=  0.87 A  No. of residues =   3
   ------- -------                --------------- 
    A  36    LEU       matches     D 103    LEU  
    A  37    ILE       matches     D 107    ILE  
    A  40    LEU       matches     D  95    LEU  
  TRANSFORM    0.1590 -0.2463  0.9561  0.6632 -0.6907 -0.2883  0.7314  0.6799  0.0536    -1.220     1.460    88.806  
 
 Match found in 1fiq_1       XANTHINE OXIDASE (1FIQ_C_SALC1335_1)
   Pattern 1fiq_1                 Query structure     RMSD=  0.87 A  No. of residues =   3
   ------- -------                --------------- 
    C1010    THR       matches     D  84    THR  
    C1011    VAL       matches     D  83    VAL  
    C1014    LEU       matches     A  40    LEU  
  TRANSFORM    0.0603 -0.9242 -0.3771  0.0606 -0.3737  0.9256 -0.9963 -0.0786  0.0335    24.681     1.786    50.973  
 
 Match found in 6drz_3       5HT2B RECEPTOR, BRIL CHIMERA (6DRZ_A
   Pattern 6drz_3                 Query structure     RMSD=  0.88 A  No. of residues =   3
   ------- -------                --------------- 
    A 208    VAL       matches     A  12    VAL  
    A 209    LEU       matches     B  91    LEU  
    A 217    PHE       matches     B  92    PHE  
  TRANSFORM    0.5721 -0.8202  0.0008 -0.4201 -0.2922  0.8591 -0.7044 -0.4918 -0.5118    -4.105   -82.899    33.010  
 
 Match found in 5mue_2       ALPHA-TOCOPHEROL TRANSFER PROTEIN (5
   Pattern 5mue_2                 Query structure     RMSD=  0.88 A  No. of residues =   3
   ------- -------                --------------- 
    A 154    ILE       matches     D 156    ILE  
    A 191    VAL       matches     D 159    VAL  
    A 194    ILE       matches     D 132    ILE  
  TRANSFORM    0.5107 -0.6044 -0.6114 -0.5710 -0.7702  0.2843 -0.6428  0.2039 -0.7384    22.705    11.380    45.115  
 
 Match found in 2hyy_3       PROTO-ONCOGENE TYROSINE-PROTEIN KINA
   Pattern 2hyy_3                 Query structure     RMSD=  0.88 A  No. of residues =   3
   ------- -------                --------------- 
    A 370    LEU       matches     C  60    LEU  
    A 380    ALA       matches     D 110    ALA  
    A 381    ASP       matches     D 112    ASP  
  TRANSFORM    0.1953 -0.9793 -0.0538 -0.6570 -0.0899 -0.7485  0.7282  0.1815 -0.6609    40.569    65.262    19.628  
 
 Match found in 3g8i_5       PEROXISOME PROLIFERATOR-ACTIVATED RE
   Pattern 3g8i_5                 Query structure     RMSD=  0.89 A  No. of residues =   3
   ------- -------                --------------- 
    A 247    LEU       matches     A  71    LEU  
    A 332    VAL       matches     A  16    VAL  
    A 344    LEU       matches     B  95    LEU  
  TRANSFORM   -0.6626 -0.5660 -0.4905 -0.4272 -0.2523  0.8682 -0.6152  0.7848 -0.0746    31.862    19.979    24.103  
 
 Match found in 4qd3_3       PEPTIDYL-TRNA HYDROLASE (4QD3_A_5AEA
   Pattern 4qd3_3                 Query structure     RMSD=  0.89 A  No. of residues =   3
   ------- -------                --------------- 
    A  97    LEU       matches     A  17    LEU  
    A 147    VAL       matches     A  58    VAL  
    A 148    SER       matches     A  57    SER  
  TRANSFORM   -0.2683  0.1467 -0.9521 -0.7115  0.6361  0.2985  0.6495  0.7575 -0.0663   120.644    12.474    16.957  
 
 Match found in 4v01_6       FIBROBLAST GROWTH FACTOR RECEPTOR 1 
   Pattern 4v01_6                 Query structure     RMSD=  0.90 A  No. of residues =   3
   ------- -------                --------------- 
    A 545    ILE       matches     D 120    ILE  
    A 630    LEU       matches     D 128    LEU  
    A 639    ILE       matches     D 119    ILE  
  TRANSFORM    0.8668  0.2768  0.4147 -0.4822  0.6770  0.5560 -0.1269 -0.6819  0.7203   -12.860    21.612   103.310  
 
 Match found in 1fiq_1       XANTHINE OXIDASE (1FIQ_C_SALC1335_1)
   Pattern 1fiq_1                 Query structure     RMSD=  0.90 A  No. of residues =   3
   ------- -------                --------------- 
    C1010    THR       matches     B  84    THR  
    C1011    VAL       matches     B  83    VAL  
    C1014    LEU       matches     C  40    LEU  
  TRANSFORM    0.4255  0.1189  0.8971  0.0926  0.9804 -0.1738 -0.9002  0.1570  0.4061    12.956     2.333    26.600  
 
 Match found in 2bjf_2       CHOLOYLGLYCINE HYDROLASE (2BJF_A_DXC
   Pattern 2bjf_2                 Query structure     RMSD=  0.90 A  No. of residues =   3
   ------- -------                --------------- 
    A  61    PHE       matches     D  92    PHE  
    A 133    ILE       matches     D 107    ILE  
    A 137    ILE       matches     C  68    ILE  
  TRANSFORM   -0.1044 -0.9354 -0.3377  0.6057 -0.3291  0.7245 -0.7889 -0.1289  0.6009    86.553   -39.659     7.067  
 
 Match found in 4ogr_2       CYCLIN-DEPENDENT KINASE 9 (4OGR_A_AD
   Pattern 4ogr_2                 Query structure     RMSD=  0.90 A  No. of residues =   3
   ------- -------                --------------- 
    A  25    ILE       matches     B 106    ILE  
    A  33    VAL       matches     A  53    VAL  
    A  46    ALA       matches     B 102    ALA  
  TRANSFORM   -0.3010  0.3546  0.8852  0.9505  0.0360  0.3088  0.0777  0.9343 -0.3479   166.102     4.236    35.253  
 
 Match found in 3e22_0       TUBULIN ALPHA-1C CHAIN;TUBULIN BETA-
   Pattern 3e22_0                 Query structure     RMSD=  0.90 A  No. of residues =   3
   ------- -------                --------------- 
    A 178    SER       matches     A  26    SER  
    A 180    ALA       matches     A  30    ALA  
    A 181    VAL       matches     A  33    VAL  
  TRANSFORM   -0.3630 -0.2570  0.8956  0.0788  0.9493  0.3044 -0.9284  0.1811 -0.3243    33.616     9.115    97.426  
 
 Match found in 3k5v_3       TYROSINE-PROTEIN KINASE ABL1 (3K5V_A
   Pattern 3k5v_3                 Query structure     RMSD=  0.91 A  No. of residues =   3
   ------- -------                --------------- 
    A 389    LEU       matches     A  60    LEU  
    A 399    ALA       matches     B 110    ALA  
    A 400    ASP       matches     B 112    ASP  
  TRANSFORM   -0.4982 -0.3099 -0.8098 -0.8294  0.4426  0.3409  0.2527  0.8415 -0.4775    40.559    89.157     1.968  
 
 Match found in 3ms9_3       TYROSINE-PROTEIN KINASE ABL1 (3MS9_A
   Pattern 3ms9_3                 Query structure     RMSD=  0.91 A  No. of residues =   3
   ------- -------                --------------- 
    A 370    LEU       matches     A  60    LEU  
    A 380    ALA       matches     B 110    ALA  
    A 381    ASP       matches     B 112    ASP  
  TRANSFORM    0.2549 -0.3359  0.9068  0.9654  0.0350 -0.2584  0.0551  0.9413  0.3332    -2.852     7.863    54.357  
 
 Match found in 2ql8_1       PUTATIVE REDOX PROTEIN (2QL8_A_BEZA1
   Pattern 2ql8_1                 Query structure     RMSD=  0.92 A  No. of residues =   3
   ------- -------                --------------- 
    A  61    ALA       matches     D 191    ALA  
    A  62    THR       matches     D 124    THR  
    A  65    ALA       matches     D 125    ALA  
  TRANSFORM   -0.4038 -0.4256 -0.8098  0.9117 -0.2607 -0.3176 -0.0759 -0.8665  0.4933     0.654    18.079     5.630  
 
 Match found in 2q63_9       PROTEASE RETROPEPSIN;PROTEASE RETROP
   Pattern 2q63_9                 Query structure     RMSD=  0.92 A  No. of residues =   3
   ------- -------                --------------- 
    B  29    ASP       matches     A  77    ASP  
    B  30    ASN       matches     A  78    ASN  
    B  80    THR       matches     B  93    THR  
  TRANSFORM    0.2926 -0.6493  0.7020  0.2925 -0.6381 -0.7122  0.9104  0.4137  0.0032   -57.185    12.942   -35.077  
 
 Match found in 2wv2_2       LANOSTEROL 14-ALPHA-DEMETHYLASE (2WV
   Pattern 2wv2_2                 Query structure     RMSD=  0.92 A  No. of residues =   3
   ------- -------                --------------- 
    A 295    THR       matches     A   9    THR  
    A 356    LEU       matches     B  98    LEU  
    A 460    MET       matches     A   3    MET  
  TRANSFORM    0.7696  0.6271  0.1204 -0.4110  0.3422  0.8450  0.4887 -0.6998  0.5211   -33.362     0.361    12.820  
 
 Match found in 4xi3_3       ESTROGEN RECEPTOR (4XI3_A_29SA601_2)
   Pattern 4xi3_3                 Query structure     RMSD=  0.92 A  No. of residues =   3
   ------- -------                --------------- 
    A 346    LEU       matches     B  91    LEU  
    A 424    ILE       matches     A  68    ILE  
    A 428    LEU       matches     A  60    LEU  
  TRANSFORM    0.1592 -0.9688 -0.1901 -0.9442 -0.2057  0.2572 -0.2882  0.1386 -0.9475    48.758    45.793    69.882  
 
 Match found in 3g8i_5       PEROXISOME PROLIFERATOR-ACTIVATED RE
   Pattern 3g8i_5                 Query structure     RMSD=  0.93 A  No. of residues =   3
   ------- -------                --------------- 
    A 247    LEU       matches     D  95    LEU  
    A 332    VAL       matches     C  16    VAL  
    A 344    LEU       matches     C  71    LEU  
  TRANSFORM    0.6762 -0.2537  0.6916 -0.1169 -0.9639 -0.2393  0.7273  0.0810 -0.6815    10.719     5.461    -5.171  
 
 Match found in 2bjf_2       CHOLOYLGLYCINE HYDROLASE (2BJF_A_DXC
   Pattern 2bjf_2                 Query structure     RMSD=  0.93 A  No. of residues =   3
   ------- -------                --------------- 
    A  61    PHE       matches     B  92    PHE  
    A 133    ILE       matches     B 107    ILE  
    A 137    ILE       matches     A  68    ILE  
  TRANSFORM   -0.9893 -0.1312  0.0631  0.0716 -0.8156 -0.5742  0.1268 -0.5636  0.8163    50.197    28.845    12.568  
 
 Match found in 4dm8_3       RETINOIC ACID RECEPTOR BETA (4DM8_A_
   Pattern 4dm8_3                 Query structure     RMSD=  0.93 A  No. of residues =   3
   ------- -------                --------------- 
    A 307    LEU       matches     A  17    LEU  
    A 400    LEU       matches     A  60    LEU  
    A 412    ILE       matches     B 120    ILE  
  TRANSFORM    0.3961 -0.1080  0.9118 -0.5322 -0.8363  0.1321  0.7483 -0.5376 -0.3887    67.581    89.678   183.563  
 
 Match found in 2c12_3       NITROALKANE OXIDASE (2C12_D_SPMD1434
   Pattern 2c12_3                 Query structure     RMSD=  0.94 A  No. of residues =   3
   ------- -------                --------------- 
    D  95    VAL       matches     D  83    VAL  
    D  98    ALA       matches     D  86    ALA  
    D 102    MET       matches     D  90    MET  
  TRANSFORM    0.9916  0.0134 -0.1283 -0.0436  0.9708 -0.2357  0.1214  0.2394  0.9633    56.504    15.431    -5.247  
 
 Match found in 4v01_3       FIBROBLAST GROWTH FACTOR RECEPTOR 1 
   Pattern 4v01_3                 Query structure     RMSD=  0.94 A  No. of residues =   3
   ------- -------                --------------- 
    A 512    ALA       matches     B  86    ALA  
    A 561    VAL       matches     B  83    VAL  
    A 564    ALA       matches     C  42    ALA  
  TRANSFORM   -0.4128 -0.0087  0.9108 -0.1586 -0.9840 -0.0813  0.8969 -0.1780  0.4048    81.284    16.522   -20.052  
 
 Match found in 4v01_3       FIBROBLAST GROWTH FACTOR RECEPTOR 1 
   Pattern 4v01_3                 Query structure     RMSD=  0.94 A  No. of residues =   3
   ------- -------                --------------- 
    A 512    ALA       matches     D  86    ALA  
    A 561    VAL       matches     D  83    VAL  
    A 564    ALA       matches     A  42    ALA  
  TRANSFORM   -0.1166  0.9768  0.1794 -0.5208  0.0937 -0.8485 -0.8457 -0.1924  0.4978    45.917    63.027    47.441  
 
 Match found in 3g8i_5       PEROXISOME PROLIFERATOR-ACTIVATED RE
   Pattern 3g8i_5                 Query structure     RMSD=  0.94 A  No. of residues =   3
   ------- -------                --------------- 
    A 247    LEU       matches     C  71    LEU  
    A 332    VAL       matches     C  16    VAL  
    A 344    LEU       matches     D  95    LEU  
  TRANSFORM    0.2396 -0.1390 -0.9609 -0.4759  0.8459 -0.2410  0.8463  0.5150  0.1365    -2.687    52.626   -13.440  
 
 Match found in 5hv1_4       PHOSPHOENOLPYRUVATE SYNTHASE (5HV1_A
   Pattern 5hv1_4                 Query structure     RMSD=  0.94 A  No. of residues =   3
   ------- -------                --------------- 
    A 331    ILE       matches     D 106    ILE  
    A 355    THR       matches     D 141    THR  
    A 370    ILE       matches     D 120    ILE  
  TRANSFORM    0.5577  0.5965  0.5773 -0.0074 -0.6918  0.7220  0.8300 -0.4069 -0.3814   -26.758    -2.341   -50.706  
 
 Match found in 5ljc_3       RETINOL-BINDING PROTEIN 1 (5LJC_A_RT
   Pattern 5ljc_3                 Query structure     RMSD=  0.94 A  No. of residues =   3
   ------- -------                --------------- 
    A  29    LEU       matches     A  59    LEU  
    A  33    ALA       matches     A  65    ALA  
    A  77    ILE       matches     A  68    ILE  
  TRANSFORM    0.0825  0.9271 -0.3655 -0.4248 -0.2991 -0.8545 -0.9015  0.2258  0.3691   -42.199    44.265    75.871  
 
 Match found in 4xoy_1       MITOGEN-ACTIVATED PROTEIN KINASE 1 (
   Pattern 4xoy_1                 Query structure     RMSD=  0.94 A  No. of residues =   3
   ------- -------                --------------- 
    A  50    ALA       matches     B 188    ALA  
    A 103    GLN       matches     B 157    GLN  
    A 105    LEU       matches     B 128    LEU  
  TRANSFORM   -0.7805  0.3879  0.4902  0.6220  0.4030  0.6714  0.0629  0.8289 -0.5559    22.487    15.216    81.029  
 
 Match found in 1d1g_3       DIHYDROFOLATE REDUCTASE (1D1G_A_MTXA
   Pattern 1d1g_3                 Query structure     RMSD=  0.94 A  No. of residues =   3
   ------- -------                --------------- 
    A   8    ALA       matches     D 126    ALA  
    A 100    ILE       matches     D 119    ILE  
    A 121    THR       matches     D 123    THR  
  TRANSFORM    0.9790 -0.1803  0.0952  0.1719  0.9810  0.0897 -0.1096 -0.0714  0.9914    -5.908    12.915    22.872  
 
 Match found in 5x23_3       CYTOCHROME P450 2C9 (5X23_A_LSNA502_
   Pattern 5x23_3                 Query structure     RMSD=  0.95 A  No. of residues =   3
   ------- -------                --------------- 
    A 201    LEU       matches     C  40    LEU  
    A 292    VAL       matches     C   6    VAL  
    A 293    ASP       matches     C   5    ASP  
  TRANSFORM   -0.5997 -0.8001  0.0164  0.8001 -0.5991  0.0310 -0.0150  0.0317  0.9994    95.000  -161.552   110.527  
 
 Match found in 4v9l_2       - (4V9L_Y_FUAAY701_1)               
   Pattern 4v9l_2                 Query structure     RMSD=  0.95 A  No. of residues =   3
   ------- -------                --------------- 
    Y  26    THR       matches     D 137    THR  
    Y  65    ILE       matches     D 132    ILE  
    Y  84    THR       matches     D 141    THR  
  TRANSFORM    0.1013  0.9834  0.1505 -0.6149 -0.0571  0.7866  0.7821 -0.1722  0.5989     6.181   -18.341    -7.765  
 
 Match found in 3sxr_3       CYTOPLASMIC TYROSINE-PROTEIN KINASE 
   Pattern 3sxr_3                 Query structure     RMSD=  0.95 A  No. of residues =   3
   ------- -------                --------------- 
    A 423    LEU       matches     C  60    LEU  
    A 431    VAL       matches     D 115    VAL  
    A 443    ALA       matches     D 110    ALA  
  TRANSFORM    0.3827  0.2473  0.8902  0.0357 -0.9668  0.2532  0.9232 -0.0652 -0.3788    23.877    66.074    53.026  
 
 Match found in 1z11_3       CYTOCHROME P450, FAMILY 2, SUBFAMILY
   Pattern 1z11_3                 Query structure     RMSD=  0.95 A  No. of residues =   3
   ------- -------                --------------- 
    A 366    ILE       matches     D 107    ILE  
    A 370    LEU       matches     C  56    LEU  
    A 480    PHE       matches     D  92    PHE  
  TRANSFORM   -0.2145  0.9725  0.0910  0.5283  0.1939 -0.8266 -0.8215 -0.1292 -0.5554    55.125    19.707    79.149  
 
 Match found in 3g8i_5       PEROXISOME PROLIFERATOR-ACTIVATED RE
   Pattern 3g8i_5                 Query structure     RMSD=  0.96 A  No. of residues =   3
   ------- -------                --------------- 
    A 247    LEU       matches     B  95    LEU  
    A 332    VAL       matches     A  16    VAL  
    A 344    LEU       matches     A  71    LEU  
  TRANSFORM   -0.3149 -0.9488 -0.0228 -0.6807  0.2425 -0.6912  0.6614 -0.2022 -0.7223   -35.281    49.244    48.041  
 
 Match found in 4xoy_1       MITOGEN-ACTIVATED PROTEIN KINASE 1 (
   Pattern 4xoy_1                 Query structure     RMSD=  0.96 A  No. of residues =   3
   ------- -------                --------------- 
    A  50    ALA       matches     D 188    ALA  
    A 103    GLN       matches     D 157    GLN  
    A 105    LEU       matches     D 128    LEU  
  TRANSFORM    0.9632 -0.1483  0.2244 -0.2555 -0.7649  0.5914  0.0840 -0.6269 -0.7746   -43.073   -10.402    -0.792  
 
 Match found in 3ogp_4       FIV PROTEASE;FIV PROTEASE (3OGP_A_01
   Pattern 3ogp_4                 Query structure     RMSD=  0.96 A  No. of residues =   3
   ------- -------                --------------- 
    B  33    ALA       matches     D 102    ALA  
    B  35    ILE       matches     D 106    ILE  
    B  37    VAL       matches     C  53    VAL  
  TRANSFORM    0.5997  0.6487  0.4686 -0.7776  0.6106  0.1499 -0.1889 -0.4543  0.8706   -62.547    30.524   -16.529  
 
 Match found in 2wv2_2       LANOSTEROL 14-ALPHA-DEMETHYLASE (2WV
   Pattern 2wv2_2                 Query structure     RMSD=  0.96 A  No. of residues =   3
   ------- -------                --------------- 
    A 295    THR       matches     C   9    THR  
    A 356    LEU       matches     D  98    LEU  
    A 460    MET       matches     C   3    MET  
  TRANSFORM   -0.9823  0.1848 -0.0310 -0.1395 -0.8319 -0.5372 -0.1251 -0.5233  0.8429    17.602    47.735     4.227  
 
 Match found in 5hv1_4       PHOSPHOENOLPYRUVATE SYNTHASE (5HV1_A
   Pattern 5hv1_4                 Query structure     RMSD=  0.96 A  No. of residues =   3
   ------- -------                --------------- 
    A 331    ILE       matches     B 106    ILE  
    A 355    THR       matches     B 141    THR  
    A 370    ILE       matches     B 120    ILE  
  TRANSFORM   -0.1315 -0.7042  0.6978 -0.9160 -0.1827 -0.3571  0.3789 -0.6861 -0.6210    28.649    57.688     8.899  
 
 Match found in 3ekq_5       PROTEASE;PROTEASE (3EKQ_A_ROCA100_2)
   Pattern 3ekq_5                 Query structure     RMSD=  0.97 A  No. of residues =   3
   ------- -------                --------------- 
    B  32    VAL       matches     B 160    VAL  
    B  81    PRO       matches     B 183    PRO  
    B  84    ILE       matches     B 185    ILE  
  TRANSFORM    0.7402 -0.3582 -0.5690  0.4375 -0.3858  0.8122 -0.5105 -0.8502 -0.1289    -6.560    18.588    90.945  
 
 Match found in 1d1g_3       DIHYDROFOLATE REDUCTASE (1D1G_A_MTXA
   Pattern 1d1g_3                 Query structure     RMSD=  0.97 A  No. of residues =   3
   ------- -------                --------------- 
    A   8    ALA       matches     B 126    ALA  
    A 100    ILE       matches     B 119    ILE  
    A 121    THR       matches     B 123    THR  
  TRANSFORM   -0.8474 -0.1880 -0.4965  0.4909 -0.6338 -0.5978 -0.2023 -0.7503  0.6294   131.307    -8.590    30.444  
 
 Match found in 4v01_6       FIBROBLAST GROWTH FACTOR RECEPTOR 1 
   Pattern 4v01_6                 Query structure     RMSD=  0.97 A  No. of residues =   3
   ------- -------                --------------- 
    A 545    ILE       matches     B 120    ILE  
    A 630    LEU       matches     B 128    LEU  
    A 639    ILE       matches     B 119    ILE  
  TRANSFORM   -0.1143 -0.4026 -0.9082  0.2923  0.8601 -0.4181  0.9495 -0.3133  0.0194   -12.787    49.485   -62.319  
 
 Match found in 3t3q_2       CYTOCHROME P450 2A6 (3T3Q_A_9PLA501_
   Pattern 3t3q_2                 Query structure     RMSD=  0.97 A  No. of residues =   3
   ------- -------                --------------- 
    A 305    THR       matches     D 137    THR  
    A 366    ILE       matches     D 132    ILE  
    A 480    PHE       matches     D 147    PHE  
  TRANSFORM   -0.8561  0.4904  0.1632 -0.4701 -0.8700  0.1485  0.2148  0.0504  0.9753     6.693    10.020   -17.202  
 
 Match found in 5gs4_5       ESTROGEN RECEPTOR (5GS4_A_ESTA603_2)
   Pattern 5gs4_5                 Query structure     RMSD=  0.97 A  No. of residues =   3
   ------- -------                --------------- 
    A 384    LEU       matches     A  13    LEU  
    A 387    LEU       matches     A  55    LEU  
    A 428    LEU       matches     B 103    LEU  
  TRANSFORM   -0.4969 -0.1043  0.8615 -0.6193 -0.6529 -0.4362  0.6079 -0.7503  0.2598    41.116     2.531   -15.590  
 
 Match found in 3l4d_2       STEROL 14-ALPHA DEMETHYLASE (3L4D_A_
   Pattern 3l4d_2                 Query structure     RMSD=  0.97 A  No. of residues =   3
   ------- -------                --------------- 
    A 294    THR       matches     A   9    THR  
    A 355    LEU       matches     B  98    LEU  
    A 459    MET       matches     A   3    MET  
  TRANSFORM    0.6880  0.7111  0.1448 -0.0107  0.2094 -0.9778 -0.7256  0.6712  0.1517    10.921    43.169    29.313  
 
 Match found in 3ekq_5       PROTEASE;PROTEASE (3EKQ_A_ROCA100_2)
   Pattern 3ekq_5                 Query structure     RMSD=  0.97 A  No. of residues =   3
   ------- -------                --------------- 
    B  32    VAL       matches     D 160    VAL  
    B  81    PRO       matches     D 183    PRO  
    B  84    ILE       matches     D 185    ILE  
  TRANSFORM   -0.0934  0.7455 -0.6599  0.8529 -0.2821 -0.4394 -0.5137 -0.6039 -0.6095    81.402    10.764    63.119  
 
 Match found in 3fl9_6       DIHYDROFOLATE REDUCTASE (DHFR) (3FL9
   Pattern 3fl9_6                 Query structure     RMSD=  0.97 A  No. of residues =   3
   ------- -------                --------------- 
    D  21    LEU       matches     C  60    LEU  
    D  51    ILE       matches     D 120    ILE  
    D  55    LEU       matches     D 128    LEU  
  TRANSFORM    0.3325 -0.6555  0.6780 -0.0732  0.6988  0.7116 -0.9402 -0.2862  0.1844   -36.148     2.273    35.746  
 
 Match found in 5kqx_5       PROTEASE E35D-SQV;PROTEASE E35D-SQV 
   Pattern 5kqx_5                 Query structure     RMSD=  0.98 A  No. of residues =   3
   ------- -------                --------------- 
    B  32    VAL       matches     B 160    VAL  
    B  81    PRO       matches     B 183    PRO  
    B  84    ILE       matches     B 185    ILE  
  TRANSFORM    0.8489 -0.3634 -0.3839 -0.4818 -0.2334 -0.8446  0.2173  0.9019 -0.3732   -18.547    38.508   -12.474  
 
 Match found in 2nyr_3       NAD-DEPENDENT DEACETYLASE SIRTUIN-5;
   Pattern 2nyr_3                 Query structure     RMSD=  0.98 A  No. of residues =   3
   ------- -------                --------------- 
    A  59    ALA       matches     B 126    ALA  
    A  69    THR       matches     B 123    THR  
    A 142    ILE       matches     B 119    ILE  
  TRANSFORM    0.5062  0.6481  0.5690  0.7019 -0.6930  0.1649  0.5011  0.3159 -0.8056   -42.557   -12.745     9.831  
 
 Match found in 5kqx_5       PROTEASE E35D-SQV;PROTEASE E35D-SQV 
   Pattern 5kqx_5                 Query structure     RMSD=  0.98 A  No. of residues =   3
   ------- -------                --------------- 
    B  32    VAL       matches     D 160    VAL  
    B  81    PRO       matches     D 183    PRO  
    B  84    ILE       matches     D 185    ILE  
  TRANSFORM   -0.1464  0.5857  0.7972  0.7081 -0.5007  0.4979  0.6908  0.6374 -0.3414    -8.317   -32.856    39.729  
 
 Match found in 1yda_1       CARBONIC ANHYDRASE II (1YDA_A_AZMA26
   Pattern 1yda_1                 Query structure     RMSD=  0.98 A  No. of residues =   3
   ------- -------                --------------- 
    A 198    GLU       matches     D 155    GLU  
    A 199    THR       matches     D 146    THR  
    A 200    THR       matches     D 145    THR  
  TRANSFORM    0.1240  0.7951 -0.5937 -0.1640  0.6065  0.7780  0.9786  0.0009  0.2056    84.057  -145.751    92.179  
 
 Match found in 4v9l_2       - (4V9L_Y_FUAAY701_1)               
   Pattern 4v9l_2                 Query structure     RMSD=  0.99 A  No. of residues =   3
   ------- -------                --------------- 
    Y  26    THR       matches     B 137    THR  
    Y  65    ILE       matches     B 132    ILE  
    Y  84    THR       matches     B 141    THR  
  TRANSFORM   -0.2948  0.7190 -0.6294  0.9097  0.4129  0.0455  0.2926 -0.5591 -0.7757    59.842   -38.079    76.905  
 
 Match found in 4qrc_6       FIBROBLAST GROWTH FACTOR RECEPTOR 4 
   Pattern 4qrc_6                 Query structure     RMSD=  0.99 A  No. of residues =   3
   ------- -------                --------------- 
    A 534    ILE       matches     B 106    ILE  
    A 553    ALA       matches     B 110    ALA  
    A 619    LEU       matches     A  60    LEU  
  TRANSFORM    0.2142  0.7747 -0.5950  0.8515 -0.4465 -0.2748 -0.4786 -0.4478 -0.7553    14.091    -1.167    66.255  
 
 Match found in 1r55_2       ADAM 33 (1R55_A_097A518_1)          
   Pattern 1r55_2                 Query structure     RMSD=  0.99 A  No. of residues =   3
   ------- -------                --------------- 
    A 309    ALA       matches     D  81    ALA  
    A 310    THR       matches     D  84    THR  
    A 311    VAL       matches     D  83    VAL  
  TRANSFORM    0.9776  0.0227  0.2091  0.0187  0.9809 -0.1937 -0.2094  0.1933  0.9585   -45.190    17.590   -13.438  
 
 Match found in 3oxw_2       HIV-1 PROTEASE;HIV-1 PROTEASE (3OXW_
   Pattern 3oxw_2                 Query structure     RMSD=  0.99 A  No. of residues =   3
   ------- -------                --------------- 
    A  23    LEU       matches     C  13    LEU  
    A  32    VAL       matches     A  11    VAL  
    A  82    VAL       matches     C  16    VAL  
  TRANSFORM    0.1590 -0.8820 -0.4435 -0.6039  0.2685 -0.7504  0.7810  0.3872 -0.4900    14.677    35.153    37.805  
 
 Match found in 3e00_2       RETINOIC ACID RECEPTOR RXR-ALPHA (3E
   Pattern 3e00_2                 Query structure     RMSD=  0.99 A  No. of residues =   3
   ------- -------                --------------- 
    A 342    VAL       matches     C  66    VAL  
    A 345    ILE       matches     C  68    ILE  
    A 432    CYH       matches     C  72    CYH  
  TRANSFORM   -0.6398 -0.7675  0.0408 -0.5429  0.4889  0.6829 -0.5440  0.4147 -0.7294    29.401    25.542    66.849  
 
 Match found in 1r55_2       ADAM 33 (1R55_A_097A518_1)          
   Pattern 1r55_2                 Query structure     RMSD=  0.99 A  No. of residues =   3
   ------- -------                --------------- 
    A 309    ALA       matches     B  81    ALA  
    A 310    THR       matches     B  84    THR  
    A 311    VAL       matches     B  83    VAL  
  TRANSFORM    0.3487 -0.6075  0.7137  0.7069  0.6705  0.2252 -0.6153  0.4260  0.6632   -23.663   -16.078   -24.823  
 
 Match found in 5ljc_3       RETINOL-BINDING PROTEIN 1 (5LJC_A_RT
   Pattern 5ljc_3                 Query structure     RMSD=  1.00 A  No. of residues =   3
   ------- -------                --------------- 
    A  29    LEU       matches     C  59    LEU  
    A  33    ALA       matches     C  65    ALA  
    A  77    ILE       matches     C  68    ILE  
  TRANSFORM   -0.0578 -0.0283  0.9979 -0.1705 -0.9846 -0.0378  0.9837 -0.1724  0.0521   -27.482    20.650   -33.840  
 
 Match found in 3oxw_2       HIV-1 PROTEASE;HIV-1 PROTEASE (3OXW_
   Pattern 3oxw_2                 Query structure     RMSD=  1.00 A  No. of residues =   3
   ------- -------                --------------- 
    A  23    LEU       matches     A  13    LEU  
    A  32    VAL       matches     C  11    VAL  
    A  82    VAL       matches     A  16    VAL  
  TRANSFORM   -0.7413 -0.4851  0.4637  0.3721  0.2780  0.8856 -0.5586  0.8291 -0.0256    26.411   -49.065   -54.178  
 
 Match found in 4rs0_2       PROSTAGLANDIN G/H SYNTHASE 2 (4RS0_A
   Pattern 4rs0_2                 Query structure     RMSD=  1.01 A  No. of residues =   3
   ------- -------                --------------- 
    A 349    VAL       matches     A  16    VAL  
    A 352    LEU       matches     A  17    LEU  
    A 353    SER       matches     A  15    SER  
  TRANSFORM    0.8328 -0.2233 -0.5065 -0.3957  0.3998 -0.8268  0.3872  0.8890  0.2446   -19.629    18.677   -27.988  
 
 Match found in 2nyr_3       NAD-DEPENDENT DEACETYLASE SIRTUIN-5;
   Pattern 2nyr_3                 Query structure     RMSD=  1.01 A  No. of residues =   3
   ------- -------                --------------- 
    A  59    ALA       matches     B 126    ALA  
    A  69    THR       matches     B 123    THR  
    A 142    ILE       matches     B 120    ILE  
  TRANSFORM    0.4009 -0.8582  0.3206 -0.6069 -0.5109 -0.6088  0.6863  0.0495 -0.7257     7.802    43.870     0.582  
 
 Match found in 5x7z_1       UNCHARACTERIZED HTH-TYPE TRANSCRIPTI
   Pattern 5x7z_1                 Query structure     RMSD=  1.01 A  No. of residues =   3
   ------- -------                --------------- 
    A  24    VAL       matches     A  11    VAL  
    A  35    LEU       matches     A  40    LEU  
    A 110    VAL       matches     C  12    VAL  
  TRANSFORM   -0.9557 -0.1009  0.2764 -0.2678  0.6876 -0.6749 -0.1219 -0.7191 -0.6842    28.981   -23.323   -37.725  
 
 Match found in 4dx7_2       ACRIFLAVINE RESISTANCE PROTEIN B (4D
   Pattern 4dx7_2                 Query structure     RMSD=  1.01 A  No. of residues =   3
   ------- -------                --------------- 
    B 277    ILE       matches     D 156    ILE  
    B 612    VAL       matches     D 186    VAL  
    B 615    PHE       matches     D 147    PHE  
  TRANSFORM    0.8764  0.3566 -0.3237 -0.2402 -0.2588 -0.9356 -0.4174  0.8977 -0.1412    14.322    22.250    86.402  
 
 Match found in 4qrc_6       FIBROBLAST GROWTH FACTOR RECEPTOR 4 
   Pattern 4qrc_6                 Query structure     RMSD=  1.01 A  No. of residues =   3
   ------- -------                --------------- 
    A 534    ILE       matches     B 106    ILE  
    A 553    ALA       matches     B 102    ALA  
    A 619    LEU       matches     B 103    LEU  
  TRANSFORM   -0.6390  0.3919  0.6619 -0.6367  0.2133 -0.7410 -0.4316 -0.8949  0.1133     9.481    41.756    -1.128  
 
 Match found in 2nyr_3       NAD-DEPENDENT DEACETYLASE SIRTUIN-5;
   Pattern 2nyr_3                 Query structure     RMSD=  1.01 A  No. of residues =   3
   ------- -------                --------------- 
    A  59    ALA       matches     D 126    ALA  
    A  69    THR       matches     D 123    THR  
    A 142    ILE       matches     D 119    ILE  
  TRANSFORM    0.2037 -0.8704  0.4482 -0.8446  0.0753  0.5300 -0.4951 -0.4865 -0.7199   -23.845    37.569    50.891  
 
 Match found in 3q70_1       CANDIDAPEPSIN-2 (3Q70_A_RITA2001_1) 
   Pattern 3q70_1                 Query structure     RMSD=  1.01 A  No. of residues =   3
   ------- -------                --------------- 
    A  30    ILE       matches     B 132    ILE  
    A  88    SER       matches     B 177    SER  
    A 119    ILE       matches     B 172    ILE  
  TRANSFORM    0.6279  0.6941 -0.3521 -0.7725  0.5005 -0.3908 -0.0951  0.5173  0.8505     6.180    24.444  -177.591  
 
 Match found in 4ygf_2       ALPHA-CARBONIC ANHYDRASE (4YGF_G_AZM
   Pattern 4ygf_2                 Query structure     RMSD=  1.02 A  No. of residues =   3
   ------- -------                --------------- 
    G 190    LEU       matches     D 128    LEU  
    G 191    THR       matches     D 187    THR  
    G 192    ALA       matches     D 188    ALA  
  TRANSFORM    0.7717  0.1112  0.6262  0.3015  0.8030 -0.5141 -0.5600  0.5855  0.5862    61.186    74.670   206.804  
 
 Match found in 2c12_3       NITROALKANE OXIDASE (2C12_D_SPMD1434
   Pattern 2c12_3                 Query structure     RMSD=  1.02 A  No. of residues =   3
   ------- -------                --------------- 
    D  95    VAL       matches     B  83    VAL  
    D  98    ALA       matches     B  86    ALA  
    D 102    MET       matches     B  90    MET  
  TRANSFORM    0.9315 -0.2634  0.2508  0.2252 -0.1239 -0.9664  0.2856  0.9567 -0.0561   -57.856   -20.255    76.689  
 
 Match found in 5o96_4       RIBOSOMAL RNA SMALL SUBUNIT METHYLTR
   Pattern 5o96_4                 Query structure     RMSD=  1.02 A  No. of residues =   3
   ------- -------                --------------- 
    C 224    LEU       matches     D 189    LEU  
    C 226    THR       matches     D 124    THR  
    C 229    ALA       matches     D 125    ALA  
  TRANSFORM    0.1605 -0.9824  0.0956  0.9042  0.1074 -0.4135  0.3959  0.1528  0.9055     4.031   -44.064    -1.855  
 
 Match found in 3sxr_3       CYTOPLASMIC TYROSINE-PROTEIN KINASE 
   Pattern 3sxr_3                 Query structure     RMSD=  1.03 A  No. of residues =   3
   ------- -------                --------------- 
    A 423    LEU       matches     A  60    LEU  
    A 431    VAL       matches     B 115    VAL  
    A 443    ALA       matches     B 110    ALA  
  TRANSFORM   -0.7076  0.4377 -0.5548 -0.4653 -0.8794 -0.1004 -0.5318  0.1871  0.8259    56.762    77.253    72.170  
 
 Match found in 4odo_2       PEPTIDYL-PROLYL CIS-TRANS ISOMERASE 
   Pattern 4odo_2                 Query structure     RMSD=  1.03 A  No. of residues =   3
   ------- -------                --------------- 
    A  36    LEU       matches     A  60    LEU  
    A  37    ILE       matches     B 106    ILE  
    A  40    LEU       matches     A  56    LEU  
  TRANSFORM    0.9853 -0.0248  0.1688 -0.1577  0.2450  0.9566 -0.0651 -0.9692  0.2375    -4.468    14.605    13.488  
 
 Match found in 4dqb_6       ASPARTYL PROTEASE (4DQB_B_017B101_2)
   Pattern 4dqb_6                 Query structure     RMSD=  1.03 A  No. of residues =   3
   ------- -------                --------------- 
    B  23    LEU       matches     C  13    LEU  
    B  32    VAL       matches     A  11    VAL  
    B  82    VAL       matches     C  16    VAL  
  TRANSFORM    0.8236 -0.1521  0.5464 -0.5664 -0.1670  0.8071 -0.0316 -0.9742 -0.2237    24.003    19.936    26.922  
 
 Match found in 3r9t_1       ECHA1_1 (3R9T_A_BEZA264_0)          
   Pattern 3r9t_1                 Query structure     RMSD=  1.04 A  No. of residues =   3
   ------- -------                --------------- 
    A  67    ALA       matches     D 110    ALA  
    A  72    ILE       matches     C  68    ILE  
    A  78    LEU       matches     C  60    LEU  
  TRANSFORM   -0.7412  0.2270  0.6317 -0.6620 -0.4027 -0.6321  0.1109 -0.8867  0.4488     8.644    23.789   -23.312  
 
 Match found in 2nyr_3       NAD-DEPENDENT DEACETYLASE SIRTUIN-5;
   Pattern 2nyr_3                 Query structure     RMSD=  1.04 A  No. of residues =   3
   ------- -------                --------------- 
    A  59    ALA       matches     D 126    ALA  
    A  69    THR       matches     D 123    THR  
    A 142    ILE       matches     D 120    ILE  
  TRANSFORM   -0.1926 -0.9286 -0.3173 -0.4823 -0.1920  0.8547 -0.8546  0.3176 -0.4108    60.337     3.547    70.907  
 
 Match found in 3fl9_6       DIHYDROFOLATE REDUCTASE (DHFR) (3FL9
   Pattern 3fl9_6                 Query structure     RMSD=  1.04 A  No. of residues =   3
   ------- -------                --------------- 
    D  21    LEU       matches     C  56    LEU  
    D  51    ILE       matches     C  68    ILE  
    D  55    LEU       matches     C  71    LEU  
  TRANSFORM    0.2152 -0.3319  0.9184  0.7471 -0.5496 -0.3737  0.6289  0.7666  0.1297   -26.310   -14.779    24.696  
 
 Match found in 4xi3_3       ESTROGEN RECEPTOR (4XI3_A_29SA601_2)
   Pattern 4xi3_3                 Query structure     RMSD=  1.04 A  No. of residues =   3
   ------- -------                --------------- 
    A 346    LEU       matches     D  95    LEU  
    A 424    ILE       matches     C  68    ILE  
    A 428    LEU       matches     C  60    LEU  
  TRANSFORM    0.6978  0.5981 -0.3941 -0.0175 -0.5357 -0.8442 -0.7161  0.5960 -0.3633   -28.492    27.113    31.518  
 
 Match found in 4qd3_3       PEPTIDYL-TRNA HYDROLASE (4QD3_A_5AEA
   Pattern 4qd3_3                 Query structure     RMSD=  1.04 A  No. of residues =   3
   ------- -------                --------------- 
    A  97    LEU       matches     B  91    LEU  
    A 147    VAL       matches     A  12    VAL  
    A 148    SER       matches     A  10    SER  
  TRANSFORM    0.4779  0.8050  0.3516 -0.8588  0.5124 -0.0057 -0.1847 -0.2992  0.9361    21.614    66.701    37.066  
 
 Match found in 3g8i_5       PEROXISOME PROLIFERATOR-ACTIVATED RE
   Pattern 3g8i_5                 Query structure     RMSD=  1.05 A  No. of residues =   3
   ------- -------                --------------- 
    A 247    LEU       matches     A  17    LEU  
    A 332    VAL       matches     A  66    VAL  
    A 344    LEU       matches     B  91    LEU  
  TRANSFORM    0.6200  0.4994 -0.6051  0.7729 -0.2561  0.5806  0.1350 -0.8277 -0.5447     3.759   -55.621   -66.043  
 
 Match found in 4rs0_2       PROSTAGLANDIN G/H SYNTHASE 2 (4RS0_A
   Pattern 4rs0_2                 Query structure     RMSD=  1.05 A  No. of residues =   3
   ------- -------                --------------- 
    A 349    VAL       matches     C  16    VAL  
    A 352    LEU       matches     C  17    LEU  
    A 353    SER       matches     C  15    SER  
  TRANSFORM    0.5274  0.1140 -0.8419 -0.5495 -0.7100 -0.4403 -0.6480  0.6949 -0.3118     2.914   -18.825   -27.542  
 
 Match found in 4dx7_2       ACRIFLAVINE RESISTANCE PROTEIN B (4D
   Pattern 4dx7_2                 Query structure     RMSD=  1.05 A  No. of residues =   3
   ------- -------                --------------- 
    B 277    ILE       matches     B 156    ILE  
    B 612    VAL       matches     B 186    VAL  
    B 615    PHE       matches     B 147    PHE  
  TRANSFORM   -0.2911 -0.8766 -0.3833 -0.2035  0.4482 -0.8704  0.9348 -0.1753 -0.3089   -23.675   -15.067    68.298  
 
 Match found in 5o96_9       RIBOSOMAL RNA SMALL SUBUNIT METHYLTR
   Pattern 5o96_9                 Query structure     RMSD=  1.05 A  No. of residues =   3
   ------- -------                --------------- 
    G 173    LEU       matches     A  59    LEU  
    G 218    SER       matches     A  57    SER  
    G 219    LEU       matches     A  56    LEU  
  TRANSFORM   -0.5274 -0.6938  0.4904 -0.1448 -0.4953 -0.8566  0.8372 -0.5228  0.1608    27.011    12.829  -193.359  
 
 Match found in 4ygf_2       ALPHA-CARBONIC ANHYDRASE (4YGF_G_AZM
   Pattern 4ygf_2                 Query structure     RMSD=  1.06 A  No. of residues =   3
   ------- -------                --------------- 
    G 190    LEU       matches     B 128    LEU  
    G 191    THR       matches     B 187    THR  
    G 192    ALA       matches     B 188    ALA  
  TRANSFORM   -0.5491 -0.8313 -0.0864 -0.5856  0.4564 -0.6699  0.5963 -0.3173 -0.7374    25.553   128.942     1.176  
 
 Match found in 4z90_1       GAMMA-AMINOBUTYRIC-ACID RECEPTOR SUB
   Pattern 4z90_1                 Query structure     RMSD=  1.06 A  No. of residues =   3
   ------- -------                --------------- 
    C 240    LEU       matches     A  20    LEU  
    C 244    ALA       matches     A  65    ALA  
    D 240    LEU       matches     A  59    LEU  
  TRANSFORM   -0.0989  0.0174  0.9949  0.9694 -0.2240  0.1003  0.2246  0.9744  0.0053    14.065    -4.668     8.713  
 
 Match found in 4dqb_6       ASPARTYL PROTEASE (4DQB_B_017B101_2)
   Pattern 4dqb_6                 Query structure     RMSD=  1.06 A  No. of residues =   3
   ------- -------                --------------- 
    B  23    LEU       matches     A  13    LEU  
    B  32    VAL       matches     C  11    VAL  
    B  82    VAL       matches     A  16    VAL  
  TRANSFORM    0.3219  0.8728  0.3668 -0.0636  0.4065 -0.9114 -0.9446  0.2701  0.1864    11.783    44.591    -6.887  
 
 Match found in 5vm8_3       RIBOSOMAL RNA SMALL SUBUNIT METHYLTR
   Pattern 5vm8_3                 Query structure     RMSD=  1.06 A  No. of residues =   3
   ------- -------                --------------- 
    B 215    LEU       matches     D  98    LEU  
    B 219    ILE       matches     D 107    ILE  
    B 220    LEU       matches     D 103    LEU  
  TRANSFORM    0.0406 -0.8881 -0.4579 -0.3196  0.4227 -0.8481  0.9467  0.1807 -0.2667    51.088    85.691    23.933  
 
 Match found in 1iwi_2       CYTOCHROME P450-CAM (1IWI_A_CAMA418_
   Pattern 1iwi_2                 Query structure     RMSD=  1.06 A  No. of residues =   3
   ------- -------                --------------- 
    A 295    VAL       matches     D 167    VAL  
    A 297    ASP       matches     D 161    ASP  
    A 396    VAL       matches     D 159    VAL  
  TRANSFORM    0.9809 -0.0132  0.1943 -0.1830  0.2783  0.9429 -0.0665 -0.9604  0.2705    -5.109    15.778    13.026  
 
 Match found in 4dqh_4       WILD-TYPE HIV-1 PROTEASE DIMER (4DQH
   Pattern 4dqh_4                 Query structure     RMSD=  1.06 A  No. of residues =   3
   ------- -------                --------------- 
    B  23    LEU       matches     C  13    LEU  
    B  32    VAL       matches     A  11    VAL  
    B  82    VAL       matches     C  16    VAL  
  TRANSFORM    0.7198  0.6870 -0.1000  0.6081 -0.6934 -0.3865 -0.3348  0.2174 -0.9169   -77.312   -30.212     7.326  
 
 Match found in 2wek_2       ZINC-BINDING ALCOHOL DEHYDROGENASE D
   Pattern 2wek_2                 Query structure     RMSD=  1.06 A  No. of residues =   3
   ------- -------                --------------- 
    A  75    ASN       matches     B 176    ASN  
    A  77    SER       matches     B 177    SER  
    A 275    TYR       matches     B 135    TYR  
  TRANSFORM   -0.3439  0.7483 -0.5672 -0.7147 -0.6004 -0.3588 -0.6090  0.2820  0.7413    -3.068    25.108    15.798  
 
 Match found in 5gs4_5       ESTROGEN RECEPTOR (5GS4_A_ESTA603_2)
   Pattern 5gs4_5                 Query structure     RMSD=  1.06 A  No. of residues =   3
   ------- -------                --------------- 
    A 384    LEU       matches     A  13    LEU  
    A 387    LEU       matches     A  55    LEU  
    A 428    LEU       matches     A  60    LEU  
  TRANSFORM   -0.2909  0.5719 -0.7670  0.2226 -0.7393 -0.6356 -0.9305 -0.3556  0.0878    75.264    37.828    60.653  
 
 Match found in 3g8i_5       PEROXISOME PROLIFERATOR-ACTIVATED RE
   Pattern 3g8i_5                 Query structure     RMSD=  1.07 A  No. of residues =   3
   ------- -------                --------------- 
    A 247    LEU       matches     D  95    LEU  
    A 332    VAL       matches     C  16    VAL  
    A 344    LEU       matches     C  55    LEU  
  TRANSFORM    0.9481  0.1424 -0.2845 -0.3036  0.6716 -0.6759  0.0948  0.7272  0.6799    16.941    -3.045    -7.299  
 
 Match found in 3l4d_2       STEROL 14-ALPHA DEMETHYLASE (3L4D_A_
   Pattern 3l4d_2                 Query structure     RMSD=  1.07 A  No. of residues =   3
   ------- -------                --------------- 
    A 294    THR       matches     C   9    THR  
    A 355    LEU       matches     D  98    LEU  
    A 459    MET       matches     C   3    MET  
  TRANSFORM   -0.3872 -0.9195 -0.0681  0.8581 -0.3324 -0.3915  0.3373 -0.2100  0.9177    47.271   -32.698     0.383  
 
 Match found in 4r38_5       BLUE-LIGHT-ACTIVATED HISTIDINE KINAS
   Pattern 4r38_5                 Query structure     RMSD=  1.07 A  No. of residues =   3
   ------- -------                --------------- 
    A  68    VAL       matches     B 130    VAL  
    A  71    LEU       matches     B 117    LEU  
    A  85    ILE       matches     B 185    ILE  
  TRANSFORM   -0.6685  0.3028  0.6793 -0.7192 -0.4956 -0.4869  0.1892 -0.8141  0.5491    30.690    16.271   -26.493  
 
 Match found in 6b52_2       SULFOTRANSFERASE (6B52_A_OAQA302_0) 
   Pattern 6b52_2                 Query structure     RMSD=  1.07 A  No. of residues =   3
   ------- -------                --------------- 
    A  57    ILE       matches     B 107    ILE  
    A 156    LEU       matches     B 103    LEU  
    A 162    PHE       matches     B  92    PHE  
  TRANSFORM   -0.5827 -0.5626  0.5865 -0.6859  0.7275  0.0162 -0.4358 -0.3928 -0.8098    27.778    17.827   -62.480  
 
 Match found in 3g0e_3       MAST/STEM CELL GROWTH FACTOR RECEPTO
   Pattern 3g0e_3                 Query structure     RMSD=  1.07 A  No. of residues =   3
   ------- -------                --------------- 
    A 595    LEU       matches     D 103    LEU  
    A 603    VAL       matches     C  53    VAL  
    A 814    ALA       matches     D 150    ALA  
  TRANSFORM   -0.6933  0.0031  0.7206 -0.6829 -0.3220 -0.6557  0.2300 -0.9467  0.2254    17.107    38.243    15.957  
 
 Match found in 1hk2_3       SERUM ALBUMIN (1HK2_A_T44A3001_1)   
   Pattern 1hk2_3                 Query structure     RMSD=  1.08 A  No. of residues =   3
   ------- -------                --------------- 
    A 238    LEU       matches     B 128    LEU  
    A 257    ARG       matches     B 190    ARG  
    A 291    ALA       matches     B 150    ALA  
  TRANSFORM   -0.3619 -0.2508  0.8978 -0.0171  0.9647  0.2626 -0.9321  0.0796 -0.3534    21.512     5.969    68.216  
 
 Match found in 2xn3_2       THYROXINE-BINDING GLOBULIN;THYROXINE
   Pattern 2xn3_2                 Query structure     RMSD=  1.08 A  No. of residues =   3
   ------- -------                --------------- 
    A 269    LEU       matches     A  71    LEU  
    A 270    LYS       matches     A  70    LYS  
    A 273    ASN       matches     A  69    ASN  
  TRANSFORM   -0.1548  0.8404 -0.5193  0.9842  0.0852 -0.1554 -0.0864 -0.5352 -0.8403    88.170     1.230   161.232  
 
 Match found in 5tt3_1       ALPHA-CARBONIC ANHYDRASE (5TT3_E_EZL
   Pattern 5tt3_1                 Query structure     RMSD=  1.08 A  No. of residues =   3
   ------- -------                --------------- 
    E 190    LEU       matches     D 128    LEU  
    E 191    THR       matches     D 187    THR  
    E 192    ALA       matches     D 188    ALA  
  TRANSFORM    0.8882  0.3256  0.3241 -0.4495  0.7612  0.4674 -0.0945 -0.5608  0.8225    32.544    34.434     1.169  
 
 Match found in 3r9t_1       ECHA1_1 (3R9T_A_BEZA264_0)          
   Pattern 3r9t_1                 Query structure     RMSD=  1.08 A  No. of residues =   3
   ------- -------                --------------- 
    A  67    ALA       matches     D 110    ALA  
    A  72    ILE       matches     D 107    ILE  
    A  78    LEU       matches     C  60    LEU  
  TRANSFORM   -0.5203 -0.7103 -0.4740 -0.2058 -0.4344  0.8769 -0.8288  0.5538  0.0799    64.302   -18.821    95.943  
 
 Match found in 4qrc_6       FIBROBLAST GROWTH FACTOR RECEPTOR 4 
   Pattern 4qrc_6                 Query structure     RMSD=  1.08 A  No. of residues =   3
   ------- -------                --------------- 
    A 534    ILE       matches     D 106    ILE  
    A 553    ALA       matches     D 110    ALA  
    A 619    LEU       matches     C  60    LEU  
  TRANSFORM   -0.4471  0.8912 -0.0767 -0.7256 -0.4115 -0.5515 -0.5230 -0.1909  0.8307    59.046    92.476    50.007  
 
 Match found in 1iwi_2       CYTOCHROME P450-CAM (1IWI_A_CAMA418_
   Pattern 1iwi_2                 Query structure     RMSD=  1.09 A  No. of residues =   3
   ------- -------                --------------- 
    A 295    VAL       matches     B 167    VAL  
    A 297    ASP       matches     B 161    ASP  
    A 396    VAL       matches     B 159    VAL  
  TRANSFORM   -0.7647  0.6119 -0.2023 -0.1449 -0.4691 -0.8712 -0.6279 -0.6368  0.4474    51.877    39.416    24.767  
 
 Match found in 5xxi_3       CYTOCHROME P450 2C9 (5XXI_A_LSNA501_
   Pattern 5xxi_3                 Query structure     RMSD=  1.09 A  No. of residues =   3
   ------- -------                --------------- 
    A 214    GLN       matches     D  88    GLN  
    A 362    LEU       matches     D  95    LEU  
    A 366    LEU       matches     C  13    LEU  
  TRANSFORM    0.6182  0.7407 -0.2630 -0.3602 -0.0305 -0.9324 -0.6987  0.6711  0.2480    -6.845     9.538    16.247  
 
 Match found in 1bzf_2       DIHYDROFOLATE REDUCTASE (1BZF_A_TMQA
   Pattern 1bzf_2                 Query structure     RMSD=  1.10 A  No. of residues =   3
   ------- -------                --------------- 
    A  45    THR       matches     C  45    THR  
    A  49    PHE       matches     C  49    PHE  
    A  54    LEU       matches     D 103    LEU  
  TRANSFORM    0.8913 -0.3858 -0.2381 -0.1709  0.2005 -0.9647  0.4199  0.9005  0.1128   -10.120    45.378    20.190  
 
 Match found in 4dm8_3       RETINOIC ACID RECEPTOR BETA (4DM8_A_
   Pattern 4dm8_3                 Query structure     RMSD=  1.10 A  No. of residues =   3
   ------- -------                --------------- 
    A 307    LEU       matches     C  13    LEU  
    A 400    LEU       matches     D 103    LEU  
    A 412    ILE       matches     D 120    ILE  
  TRANSFORM   -0.6312 -0.7485 -0.2032 -0.5962  0.3007  0.7444 -0.4961  0.5911 -0.6360    90.761    33.522    64.144  
 
 Match found in 3fl9_6       DIHYDROFOLATE REDUCTASE (DHFR) (3FL9
   Pattern 3fl9_6                 Query structure     RMSD=  1.10 A  No. of residues =   3
   ------- -------                --------------- 
    D  21    LEU       matches     A  60    LEU  
    D  51    ILE       matches     B 120    ILE  
    D  55    LEU       matches     B 128    LEU  
  TRANSFORM   -0.8185 -0.2714  0.5063  0.4400  0.2704  0.8563 -0.3693  0.9237 -0.1019    31.655    -4.469    63.825  
 
 Match found in 3g8i_2       PEROXISOME PROLIFERATOR-ACTIVATED RE
   Pattern 3g8i_2                 Query structure     RMSD=  1.10 A  No. of residues =   3
   ------- -------                --------------- 
    A 255    VAL       matches     D 167    VAL  
    A 330    MET       matches     D 129    MET  
    A 339    ILE       matches     D 185    ILE  
  TRANSFORM   -0.9491  0.3132  0.0334  0.0076 -0.0834  0.9965  0.3149  0.9460  0.0768    60.214   -19.447    -2.580  
 
 Match found in 1rj6_3       CARBONIC ANHYDRASE XIV (1RJ6_A_AZMA4
   Pattern 1rj6_3                 Query structure     RMSD=  1.10 A  No. of residues =   3
   ------- -------                --------------- 
    A  92    GLN       matches     B  88    GLN  
    A 121    VAL       matches     A  16    VAL  
    A 131    LEU       matches     A  59    LEU  
  TRANSFORM   -0.6588 -0.5624 -0.4997 -0.6587  0.7521  0.0218  0.3636  0.3435 -0.8659    81.831    52.994    37.777  
 
 Match found in 3g8i_5       PEROXISOME PROLIFERATOR-ACTIVATED RE
   Pattern 3g8i_5                 Query structure     RMSD=  1.11 A  No. of residues =   3
   ------- -------                --------------- 
    A 247    LEU       matches     B  95    LEU  
    A 332    VAL       matches     A  16    VAL  
    A 344    LEU       matches     A  55    LEU  
  TRANSFORM    0.6398 -0.4327 -0.6352 -0.7212 -0.0525 -0.6907  0.2655  0.9000 -0.3457    31.432    40.579    32.104  
 
 Match found in 1hxb_3       HIV-1 PROTEASE (1HXB_A_ROCA100_1)   
   Pattern 1hxb_3                 Query structure     RMSD=  1.11 A  No. of residues =   3
   ------- -------                --------------- 
    A  32    VAL       matches     D 160    VAL  
    A  81    PRO       matches     D 183    PRO  
    A  84    ILE       matches     D 185    ILE  
  TRANSFORM    0.2121 -0.9186  0.3335 -0.8651 -0.3352 -0.3731  0.4545 -0.2094 -0.8658    15.375    58.368   -31.799  
 
 Match found in 5vm8_3       RIBOSOMAL RNA SMALL SUBUNIT METHYLTR
   Pattern 5vm8_3                 Query structure     RMSD=  1.11 A  No. of residues =   3
   ------- -------                --------------- 
    B 215    LEU       matches     B  98    LEU  
    B 219    ILE       matches     B 107    ILE  
    B 220    LEU       matches     B 103    LEU  
  TRANSFORM   -0.6222 -0.3803  0.6843  0.7812 -0.3582  0.5113  0.0507  0.8527  0.5199    94.901   -42.289     0.356  
 
 Match found in 3u5k_1       BROMODOMAIN-CONTAINING PROTEIN 4 (3U
   Pattern 3u5k_1                 Query structure     RMSD=  1.11 A  No. of residues =   3
   ------- -------                --------------- 
    A  87    VAL       matches     A  16    VAL  
    A  92    LEU       matches     A  13    LEU  
    A  94    LEU       matches     B  91    LEU  
  TRANSFORM   -0.2515 -0.7292  0.6364 -0.4858 -0.4736 -0.7346  0.8371 -0.4940 -0.2351    62.015    40.665   -53.527  
 
 Match found in 6aji_2       DRUG EXPORTERS OF THE RND SUPERFAMIL
   Pattern 6aji_2                 Query structure     RMSD=  1.11 A  No. of residues =   3
   ------- -------                --------------- 
    A 642    LEU       matches     B 184    LEU  
    A 646    TYR       matches     B 138    TYR  
    A 649    PHE       matches     B 147    PHE  
  TRANSFORM   -0.0926 -0.9385  0.3326  0.8638  0.0904  0.4957 -0.4953  0.3332  0.8023    31.326    -6.820    26.273  
 
 Match found in 2w3v_2       DIHYDROFOLATE REDUCTASE (2W3V_A_TOPA
   Pattern 2w3v_2                 Query structure     RMSD=  1.11 A  No. of residues =   3
   ------- -------                --------------- 
    A  24    ILE       matches     D 119    ILE  
    A  53    SER       matches     C  61    SER  
    A  54    LEU       matches     C  60    LEU  
  TRANSFORM   -0.8819 -0.0871 -0.4633 -0.2743  0.8942  0.3539  0.3834  0.4392 -0.8125    23.960   -16.321     8.480  
 
 Match found in 3u9f_2       CHLORAMPHENICOL ACETYLTRANSFERASE (3
   Pattern 3u9f_2                 Query structure     RMSD=  1.11 A  No. of residues =   3
   ------- -------                --------------- 
    A 158    LEU       matches     A  59    LEU  
    A 166    PHE       matches     B  92    PHE  
    A 170    VAL       matches     A  66    VAL  
  TRANSFORM    0.2548 -0.6183 -0.7435 -0.8917  0.1473 -0.4280  0.3741  0.7720 -0.5138    58.441    22.988    20.450  
 
 Match found in 5mvm_1       PROTON-GATED ION CHANNEL;PROTON-GATE
   Pattern 5mvm_1                 Query structure     RMSD=  1.12 A  No. of residues =   3
   ------- -------                --------------- 
    E 201    ILE       matches     B 107    ILE  
    E 238    ALA       matches     B 110    ALA  
    E 241    LEU       matches     A  60    LEU  
  TRANSFORM   -0.8079  0.4604  0.3680 -0.3852  0.0601 -0.9209 -0.4460 -0.8857  0.1288    57.148    31.176    46.118  
 
 Match found in 1hxb_3       HIV-1 PROTEASE (1HXB_A_ROCA100_1)   
   Pattern 1hxb_3                 Query structure     RMSD=  1.12 A  No. of residues =   3
   ------- -------                --------------- 
    A  32    VAL       matches     B 160    VAL  
    A  81    PRO       matches     B 183    PRO  
    A  84    ILE       matches     B 185    ILE  
  TRANSFORM   -0.5135  0.4098  0.7539 -0.8577 -0.2185 -0.4654 -0.0260 -0.8856  0.4637    15.145    57.382    27.870  
 
 Match found in 4dm8_3       RETINOIC ACID RECEPTOR BETA (4DM8_A_
   Pattern 4dm8_3                 Query structure     RMSD=  1.12 A  No. of residues =   3
   ------- -------                --------------- 
    A 307    LEU       matches     A  13    LEU  
    A 400    LEU       matches     B 103    LEU  
    A 412    ILE       matches     B 120    ILE  
  TRANSFORM   -0.5357 -0.2745  0.7985 -0.8334  0.3243 -0.4476 -0.1361 -0.9052 -0.4025    38.745    32.424    80.617  
 
 Match found in 4qrc_6       FIBROBLAST GROWTH FACTOR RECEPTOR 4 
   Pattern 4qrc_6                 Query structure     RMSD=  1.12 A  No. of residues =   3
   ------- -------                --------------- 
    A 534    ILE       matches     D 106    ILE  
    A 553    ALA       matches     D 102    ALA  
    A 619    LEU       matches     D 103    LEU  
  TRANSFORM    0.9569  0.0049 -0.2904 -0.2336  0.6071 -0.7595  0.1726  0.7946  0.5821    15.182    63.874   -15.953  
 
 Match found in 1yc2_1       NAD-DEPENDENT DEACETYLASE 2 (1YC2_A_
   Pattern 1yc2_1                 Query structure     RMSD=  1.12 A  No. of residues =   3
   ------- -------                --------------- 
    A 101    ASN       matches     C  69    ASN  
    A 102    ILE       matches     C  68    ILE  
    A 103    ASP       matches     C  67    ASP  
  TRANSFORM   -0.4300  0.2909  0.8546  0.7117 -0.4732  0.5192  0.5554  0.8315 -0.0036     3.272   -31.993    18.164  
 
 Match found in 1yda_1       CARBONIC ANHYDRASE II (1YDA_A_AZMA26
   Pattern 1yda_1                 Query structure     RMSD=  1.12 A  No. of residues =   3
   ------- -------                --------------- 
    A 198    GLU       matches     C  47    GLU  
    A 199    THR       matches     C  45    THR  
    A 200    THR       matches     C  46    THR  
  TRANSFORM   -0.4539 -0.8368 -0.3062 -0.4432 -0.0861  0.8923 -0.7730  0.5407 -0.3318    93.354    26.951   172.559  
 
 Match found in 5tt3_1       ALPHA-CARBONIC ANHYDRASE (5TT3_E_EZL
   Pattern 5tt3_1                 Query structure     RMSD=  1.12 A  No. of residues =   3
   ------- -------                --------------- 
    E 190    LEU       matches     B 128    LEU  
    E 191    THR       matches     B 187    THR  
    E 192    ALA       matches     B 188    ALA  
  TRANSFORM   -0.5875  0.4843  0.6483 -0.5861  0.2977 -0.7536 -0.5580 -0.8227  0.1089     3.345    33.889    20.308  
 
 Match found in 6hlp_1       SUBSTANCE-P RECEPTOR,SUBSTANCE-P REC
   Pattern 6hlp_1                 Query structure     RMSD=  1.12 A  No. of residues =   3
   ------- -------                --------------- 
    A 200    VAL       matches     D 186    VAL  
    A 201    THR       matches     D 187    THR  
    A 204    ILE       matches     D 156    ILE  
  TRANSFORM    0.3531  0.2789 -0.8930  0.0014 -0.9547 -0.2976 -0.9356  0.1038 -0.3375   -20.958    -5.190    68.299  
 
 Match found in 2xn6_2       THYROXINE-BINDING GLOBULIN;THYROXINE
   Pattern 2xn6_2                 Query structure     RMSD=  1.13 A  No. of residues =   3
   ------- -------                --------------- 
    A 269    LEU       matches     A  71    LEU  
    A 270    LYS       matches     A  70    LYS  
    A 273    ASN       matches     A  69    ASN  
  TRANSFORM    0.4729 -0.1252 -0.8722  0.7920  0.4941  0.3585  0.3861 -0.8603  0.3328    34.001    -2.511     3.308  
 
 Match found in 2g78_3       CELLULAR RETINOIC ACID-BINDING PROTE
   Pattern 2g78_3                 Query structure     RMSD=  1.13 A  No. of residues =   3
   ------- -------                --------------- 
    A  15    PHE       matches     D  92    PHE  
    A  19    LEU       matches     C  71    LEU  
    A  76    VAL       matches     C  66    VAL  
  TRANSFORM   -0.5889 -0.5905  0.5518 -0.7917  0.5588 -0.2469 -0.1625 -0.5823 -0.7966    -5.695    40.477    22.341  
 
 Match found in 4qd3_3       PEPTIDYL-TRNA HYDROLASE (4QD3_A_5AEA
   Pattern 4qd3_3                 Query structure     RMSD=  1.13 A  No. of residues =   3
   ------- -------                --------------- 
    A  97    LEU       matches     D  91    LEU  
    A 147    VAL       matches     C  12    VAL  
    A 148    SER       matches     C  10    SER  
  TRANSFORM   -0.6591 -0.6340 -0.4045  0.4830  0.0553 -0.8739  0.5764 -0.7713  0.2698    43.587   -10.476   -22.594  
 
 Match found in 3w67_1       ALPHA-TOCOPHEROL TRANSFER PROTEIN (3
   Pattern 3w67_1                 Query structure     RMSD=  1.13 A  No. of residues =   3
   ------- -------                --------------- 
    A 136    SER       matches     A  57    SER  
    A 137    LEU       matches     A  60    LEU  
    A 140    SER       matches     A  61    SER  
  TRANSFORM   -0.5269  0.7823  0.3321 -0.6656 -0.6229  0.4111  0.5284 -0.0045  0.8490    21.567    41.412    -7.804  
 
 Match found in 4dm8_3       RETINOIC ACID RECEPTOR BETA (4DM8_A_
   Pattern 4dm8_3                 Query structure     RMSD=  1.13 A  No. of residues =   3
   ------- -------                --------------- 
    A 307    LEU       matches     A  17    LEU  
    A 400    LEU       matches     B  91    LEU  
    A 412    ILE       matches     B 107    ILE  
  TRANSFORM   -0.5825 -0.1359 -0.8014 -0.7985 -0.0885  0.5955 -0.1519  0.9868 -0.0569    37.903  -143.035    48.293  
 
 Match found in 4qvl_2       PROTEASOME SUBUNIT BETA TYPE-5;PROTE
   Pattern 4qvl_2                 Query structure     RMSD=  1.13 A  No. of residues =   3
   ------- -------                --------------- 
    K  20    ALA       matches     D 125    ALA  
    K  21    THR       matches     D 124    THR  
    K  27    ALA       matches     D 126    ALA  
  TRANSFORM   -0.5261  0.8484  0.0588 -0.6735 -0.4579  0.5803  0.5193  0.2657  0.8123    28.336   -47.069   -45.969  
 
 Match found in 2zuj_1       CAMPHOR 5-MONOOXYGENASE (2ZUJ_A_CAMA
   Pattern 2zuj_1                 Query structure     RMSD=  1.13 A  No. of residues =   3
   ------- -------                --------------- 
    A 295    VAL       matches     D 167    VAL  
    A 297    LEU       matches     D 180    LEU  
    A 396    VAL       matches     D 159    VAL  
  TRANSFORM   -0.9192 -0.1452 -0.3662  0.0168  0.9143 -0.4047  0.3935 -0.3782 -0.8379    24.744   -23.043     8.589  
 
 Match found in 3u9f_2       CHLORAMPHENICOL ACETYLTRANSFERASE (3
   Pattern 3u9f_2                 Query structure     RMSD=  1.13 A  No. of residues =   3
   ------- -------                --------------- 
    A 158    LEU       matches     A  60    LEU  
    A 166    PHE       matches     B  92    PHE  
    A 170    VAL       matches     A  66    VAL  
  TRANSFORM    0.0616 -0.3873  0.9199  0.5520 -0.7546 -0.3547  0.8316  0.5296  0.1674    47.476    17.894   -15.089  
 
 Match found in 3r9t_1       ECHA1_1 (3R9T_A_BEZA264_0)          
   Pattern 3r9t_1                 Query structure     RMSD=  1.13 A  No. of residues =   3
   ------- -------                --------------- 
    A  67    ALA       matches     B 110    ALA  
    A  72    ILE       matches     B 107    ILE  
    A  78    LEU       matches     A  60    LEU  
  TRANSFORM    0.2173 -0.8115  0.5425  0.7455  0.4967  0.4444 -0.6301  0.3079  0.7129   -35.586   -10.349     8.113  
 
 Match found in 1j8u_2       PHENYLALANINE-4-HYDROXYLASE (1J8U_A_
   Pattern 1j8u_2                 Query structure     RMSD=  1.14 A  No. of residues =   3
   ------- -------                --------------- 
    A 245    VAL       matches     C  58    VAL  
    A 248    LEU       matches     C  14    LEU  
    A 249    LEU       matches     C  17    LEU  
  TRANSFORM    0.1556  0.8538  0.4968 -0.9631  0.2429 -0.1158 -0.2195 -0.4604  0.8601   -27.890    48.138    -0.596  
 
 Match found in 4lzr_2       BROMODOMAIN-CONTAINING PROTEIN 4 (4L
   Pattern 4lzr_2                 Query structure     RMSD=  1.14 A  No. of residues =   3
   ------- -------                --------------- 
    A  87    VAL       matches     A  16    VAL  
    A  92    LEU       matches     A  13    LEU  
    A  94    LEU       matches     B  91    LEU  
  TRANSFORM    0.0113  0.4101  0.9120 -0.9831  0.1713 -0.0648 -0.1828 -0.8958  0.4051   -46.226    -0.712    82.884  
 
 Match found in 5o96_4       RIBOSOMAL RNA SMALL SUBUNIT METHYLTR
   Pattern 5o96_4                 Query structure     RMSD=  1.14 A  No. of residues =   3
   ------- -------                --------------- 
    C 224    LEU       matches     B 189    LEU  
    C 226    THR       matches     B 124    THR  
    C 229    ALA       matches     B 125    ALA  

******************************************************* user.XUML **************************************************************
  TRANSFORM   -0.5659  0.5990  0.5665  0.6436 -0.1086  0.7576 -0.5153 -0.7934  0.3240     2.839   -24.769   -48.357  
 
 Match found in 4y0s_3       BETA-LACTOGLOBULIN (4Y0S_A_PX9A201_0
   Pattern 4y0s_3                 Query structure     RMSD=  0.93 A  No. of residues =   4
   ------- -------                --------------- 
    A  46    LEU       matches     D 180    LEU  
    A  54    LEU       matches     D 184    LEU  
    A  56    ILE       matches     D 172    ILE  
    A  84    ILE       matches     D 156    ILE  
  TRANSFORM    0.7027 -0.5998 -0.3827  0.5255  0.0750  0.8475  0.4796  0.7966 -0.3679   -18.996   -20.816   -66.860  
 
 Match found in 4y0s_3       BETA-LACTOGLOBULIN (4Y0S_A_PX9A201_0
   Pattern 4y0s_3                 Query structure     RMSD=  1.20 A  No. of residues =   4
   ------- -------                --------------- 
    A  46    LEU       matches     B 180    LEU  
    A  54    LEU       matches     B 184    LEU  
    A  56    ILE       matches     B 172    ILE  
    A  84    ILE       matches     B 156    ILE  
  TRANSFORM    0.4471  0.7163 -0.5357  0.3769  0.3922  0.8391 -0.8112  0.5771  0.0946    43.015    -6.440    23.933  
 
 Match found in 2pl0_2       PROTO-ONCOGENE TYROSINE-PROTEIN KINA
   Pattern 2pl0_2                 Query structure     RMSD=  1.36 A  No. of residues =   4
   ------- -------                --------------- 
    A 301    VAL       matches     D 115    VAL  
    A 371    LEU       matches     C  60    LEU  
    A 381    ALA       matches     D 110    ALA  
    A 382    ASP       matches     D 112    ASP  
  TRANSFORM   -0.7343  0.6472  0.2048 -0.2786 -0.5624  0.7785 -0.6190 -0.5146 -0.5933    34.638    17.640     8.487  
 
 Match found in 4y0s_3       BETA-LACTOGLOBULIN (4Y0S_A_PX9A201_0
   Pattern 4y0s_3                 Query structure     RMSD=  1.37 A  No. of residues =   4
   ------- -------                --------------- 
    A  46    LEU       matches     B 103    LEU  
    A  54    LEU       matches     A  56    LEU  
    A  56    ILE       matches     B 107    ILE  
    A  84    ILE       matches     A  68    ILE  
  TRANSFORM   -0.5891 -0.7556  0.2865  0.7351 -0.3539  0.5782  0.3355 -0.5512 -0.7639    59.658   -13.746     3.239  
 
 Match found in 2pl0_2       PROTO-ONCOGENE TYROSINE-PROTEIN KINA
   Pattern 2pl0_2                 Query structure     RMSD=  1.42 A  No. of residues =   4
   ------- -------                --------------- 
    A 301    VAL       matches     B 115    VAL  
    A 371    LEU       matches     A  60    LEU  
    A 381    ALA       matches     B 110    ALA  
    A 382    ASP       matches     B 112    ASP  
  TRANSFORM    0.2479  0.7743 -0.5822  0.9590 -0.1109  0.2608 -0.1374  0.6230  0.7701     0.341   -36.727    32.053  
 
 Match found in 3fl9_1       DIHYDROFOLATE REDUCTASE (DHFR) (3FL9
   Pattern 3fl9_1                 Query structure     RMSD=  1.42 A  No. of residues =   4
   ------- -------                --------------- 
    A  21    LEU       matches     B 128    LEU  
    A  50    ALA       matches     B 150    ALA  
    A  51    ILE       matches     B 106    ILE  
    A  55    LEU       matches     A  60    LEU  
  TRANSFORM   -0.9625  0.1922 -0.1912  0.1002 -0.4032 -0.9096  0.2519  0.8947 -0.3688    14.071    54.055     9.934  
 
 Match found in 3oez_1       PROTO-ONCOGENE TYROSINE-PROTEIN KINA
   Pattern 3oez_1                 Query structure     RMSD=  1.44 A  No. of residues =   4
   ------- -------                --------------- 
    A 323    VAL       matches     D 115    VAL  
    A 393    LEU       matches     C  60    LEU  
    A 403    ALA       matches     D 110    ALA  
    A 404    ASP       matches     D 112    ASP  
  TRANSFORM    0.9072 -0.4201  0.0220  0.4177  0.8936 -0.1644 -0.0494 -0.1583 -0.9862     3.192    25.128    82.478  
 
 Match found in 6hd4_1       TYROSINE-PROTEIN KINASE ABL1 (6HD4_A
   Pattern 6hd4_1                 Query structure     RMSD=  1.44 A  No. of residues =   4
   ------- -------                --------------- 
    A 318    VAL       matches     D 115    VAL  
    A 389    LEU       matches     C  60    LEU  
    A 399    ALA       matches     D 110    ALA  
    A 400    ASP       matches     D 112    ASP  
  TRANSFORM    0.4229 -0.8740  0.2393 -0.5950 -0.0687  0.8008  0.6835  0.4810  0.5491    39.785    39.240    -3.347  
 
 Match found in 2hyy_8       PROTO-ONCOGENE TYROSINE-PROTEIN KINA
   Pattern 2hyy_8                 Query structure     RMSD=  1.45 A  No. of residues =   4
   ------- -------                --------------- 
    C 299    VAL       matches     D 115    VAL  
    C 370    LEU       matches     C  60    LEU  
    C 380    ALA       matches     D 110    ALA  
    C 381    ASP       matches     D 112    ASP  
  TRANSFORM   -0.3901 -0.1597  0.9068  0.3136 -0.9490 -0.0322 -0.8657 -0.2718 -0.4203    17.416    35.739    25.312  
 
 Match found in 1fbm_1       PROTEIN (CARTILAGE OLIGOMERIC MATRIX
   Pattern 1fbm_1                 Query structure     RMSD=  1.49 A  No. of residues =   4
   ------- -------                --------------- 
    B  40    THR       matches     C   9    THR  
    B  44    LEU       matches     D  91    LEU  
    B  47    VAL       matches     C  16    VAL  
    B  51    LEU       matches     C  20    LEU  
  TRANSFORM   -0.9938 -0.0506  0.0989 -0.0612  0.9924 -0.1069  0.0928  0.1122  0.9893    39.694     5.550     6.346  
 
 Match found in 2gj5_1       BETA-LACTOGLOBULIN (2GJ5_A_VD3A163_1
   Pattern 2gj5_1                 Query structure     RMSD=  1.49 A  No. of residues =   4
   ------- -------                --------------- 
    A  43    VAL       matches     A  53    VAL  
    A  56    ILE       matches     B 106    ILE  
    A  58    LEU       matches     A  56    LEU  
    A  71    ILE       matches     B 107    ILE  
  TRANSFORM    0.3479  0.0413 -0.9366 -0.0927 -0.9926 -0.0782  0.9330 -0.1140  0.3415    16.652     5.920    -7.815  
 
 Match found in 2gj5_1       BETA-LACTOGLOBULIN (2GJ5_A_VD3A163_1
   Pattern 2gj5_1                 Query structure     RMSD=  1.50 A  No. of residues =   4
   ------- -------                --------------- 
    A  43    VAL       matches     C  53    VAL  
    A  56    ILE       matches     D 106    ILE  
    A  58    LEU       matches     C  56    LEU  
    A  71    ILE       matches     D 107    ILE  
  TRANSFORM    0.9298 -0.3670  0.0273  0.1413  0.2876 -0.9473 -0.3398 -0.8847 -0.3192    30.591    41.881   -19.457  
 
 Match found in 4n48_2       CAP-SPECIFIC MRNA (NUCLEOSIDE-2'-O-)
   Pattern 4n48_2                 Query structure     RMSD=  0.54 A  No. of residues =   3
   ------- -------                --------------- 
    A 336    ILE       matches     D 156    ILE  
    A 337    THR       matches     D 145    THR  
    A 383    LEU       matches     D 169    LEU  
  TRANSFORM   -0.2181  0.3791  0.8993 -0.9535 -0.2790 -0.1136 -0.2079  0.8823 -0.4224    49.754    60.651   -22.062  
 
 Match found in 4n48_2       CAP-SPECIFIC MRNA (NUCLEOSIDE-2'-O-)
   Pattern 4n48_2                 Query structure     RMSD=  0.60 A  No. of residues =   3
   ------- -------                --------------- 
    A 336    ILE       matches     B 156    ILE  
    A 337    THR       matches     B 145    THR  
    A 383    LEU       matches     B 169    LEU  
  TRANSFORM    0.0235 -0.8580 -0.5132 -0.2890 -0.4973  0.8181  0.9570 -0.1291  0.2596    35.491    34.280   -12.582  
 
 Match found in 2pgf_3       ADENOSINE DEAMINASE (2PGF_A_ADNA501_
   Pattern 2pgf_3                 Query structure     RMSD=  0.69 A  No. of residues =   3
   ------- -------                --------------- 
    A 170    ILE       matches     A  68    ILE  
    A 172    ASP       matches     A  67    ASP  
    A 201    GLY       matches     A  64    GLY  
  TRANSFORM   -0.1161 -0.0601  0.9914  0.6618  0.7396  0.1223  0.7407 -0.6703  0.0461    43.070   -13.598     9.397  
 
 Match found in 2w3v_2       DIHYDROFOLATE REDUCTASE (2W3V_A_TOPA
   Pattern 2w3v_2                 Query structure     RMSD=  0.70 A  No. of residues =   3
   ------- -------                --------------- 
    A  24    ILE       matches     B 119    ILE  
    A  53    SER       matches     A  61    SER  
    A  54    LEU       matches     A  60    LEU  
  TRANSFORM    0.9158  0.0130  0.4013  0.1514 -0.9369 -0.3151 -0.3719 -0.3494  0.8600    35.579    -5.868    20.165  
 
 Match found in 3u5k_1       BROMODOMAIN-CONTAINING PROTEIN 4 (3U
   Pattern 3u5k_1                 Query structure     RMSD=  0.71 A  No. of residues =   3
   ------- -------                --------------- 
    A  87    VAL       matches     A  66    VAL  
    A  92    LEU       matches     A  59    LEU  
    A  94    LEU       matches     A  60    LEU  
  TRANSFORM   -0.5712  0.3750 -0.7301  0.0486  0.9034  0.4260 -0.8194 -0.2078  0.5343     1.546    16.497    77.906  
 
 Match found in 1xp0_2       CGMP-SPECIFIC 3',5'-CYCLIC PHOSPHODI
   Pattern 1xp0_2                 Query structure     RMSD=  0.74 A  No. of residues =   3
   ------- -------                --------------- 
    A 765    LEU       matches     A  40    LEU  
    A 767    ALA       matches     A  42    ALA  
    A 768    ILE       matches     A  39    ILE  
  TRANSFORM   -0.9746  0.1338 -0.1796  0.0655  0.9371  0.3428 -0.2142 -0.3223  0.9221    31.366    16.497    -8.840  
 
 Match found in 1r55_2       ADAM 33 (1R55_A_097A518_1)          
   Pattern 1r55_2                 Query structure     RMSD=  0.75 A  No. of residues =   3
   ------- -------                --------------- 
    A 309    ALA       matches     D 188    ALA  
    A 310    THR       matches     D 187    THR  
    A 311    VAL       matches     D 186    VAL  
  TRANSFORM    0.6851 -0.7151 -0.1390  0.6404  0.5002  0.5829  0.3473  0.4883 -0.8006     2.202   -64.063    56.757  
 
 Match found in 5mue_2       ALPHA-TOCOPHEROL TRANSFER PROTEIN (5
   Pattern 5mue_2                 Query structure     RMSD=  0.75 A  No. of residues =   3
   ------- -------                --------------- 
    A 154    ILE       matches     D 156    ILE  
    A 191    VAL       matches     D 159    VAL  
    A 194    ILE       matches     D 172    ILE  
  TRANSFORM   -0.3209  0.7247  0.6097  0.3879 -0.4867  0.7827 -0.8640 -0.4877  0.1249    19.287   -59.893    77.819  
 
 Match found in 5mue_2       ALPHA-TOCOPHEROL TRANSFER PROTEIN (5
   Pattern 5mue_2                 Query structure     RMSD=  0.76 A  No. of residues =   3
   ------- -------                --------------- 
    A 154    ILE       matches     B 156    ILE  
    A 191    VAL       matches     B 159    VAL  
    A 194    ILE       matches     B 172    ILE  
  TRANSFORM    0.2712 -0.9503  0.1531 -0.9569 -0.2490  0.1498  0.1042  0.1872  0.9768   -39.928   -47.643   -34.979  
 
 Match found in 4i41_3       SERINE/THREONINE-PROTEIN KINASE PIM-
   Pattern 4i41_3                 Query structure     RMSD=  0.78 A  No. of residues =   3
   ------- -------                --------------- 
    A 128    ASP       matches     D 161    ASP  
    A 131    ASP       matches     D 163    ASP  
    A 174    LEU       matches     D 184    LEU  
  TRANSFORM   -0.8964 -0.1116 -0.4290  0.4101  0.1581 -0.8982 -0.1681  0.9811  0.0960    60.967    38.949    66.045  
 
 Match found in 2ql8_1       PUTATIVE REDOX PROTEIN (2QL8_A_BEZA1
   Pattern 2ql8_1                 Query structure     RMSD=  0.78 A  No. of residues =   3
   ------- -------                --------------- 
    A  61    ALA       matches     D 125    ALA  
    A  62    THR       matches     D 124    THR  
    A  65    ALA       matches     D 191    ALA  
  TRANSFORM   -0.6345 -0.5537 -0.5393  0.7580 -0.3094 -0.5742 -0.1511  0.7731 -0.6160    -2.719   -21.022    52.251  
 
 Match found in 3u9f_2       CHLORAMPHENICOL ACETYLTRANSFERASE (3
   Pattern 3u9f_2                 Query structure     RMSD=  0.78 A  No. of residues =   3
   ------- -------                --------------- 
    A 158    LEU       matches     D 128    LEU  
    A 166    PHE       matches     D 147    PHE  
    A 170    VAL       matches     D 130    VAL  
  TRANSFORM   -0.5474  0.3273  0.7702  0.0025  0.9210 -0.3895  0.8369  0.2113  0.5049    12.374    11.713    12.552  
 
 Match found in 5y2t_3       PEROXISOME PROLIFERATOR-ACTIVATED RE
   Pattern 5y2t_3                 Query structure     RMSD=  0.80 A  No. of residues =   3
   ------- -------                --------------- 
    A 255    LEU       matches     D  98    LEU  
    A 341    ILE       matches     C  39    ILE  
    A 348    MET       matches     C  52    MET  
  TRANSFORM    0.9068 -0.0658 -0.4164 -0.4214 -0.1182 -0.8991 -0.0100 -0.9908  0.1349   -55.962   -19.172     2.132  
 
 Match found in 5axd_2       ADENOSYLHOMOCYSTEINASE (5AXD_A_RBVA5
   Pattern 5axd_2                 Query structure     RMSD=  0.80 A  No. of residues =   3
   ------- -------                --------------- 
    A 131    ASP       matches     C  44    ASP  
    A 156    GLU       matches     C  47    GLU  
    A 157    THR       matches     C  46    THR  
  TRANSFORM   -0.7295  0.0521 -0.6820  0.3758  0.8637 -0.3359 -0.5715  0.5013  0.6497    38.766    16.765    25.885  
 
 Match found in 4dm8_1       RETINOIC ACID RECEPTOR BETA (4DM8_A_
   Pattern 4dm8_1                 Query structure     RMSD=  0.81 A  No. of residues =   3
   ------- -------                --------------- 
    A 268    LEU       matches     C  56    LEU  
    A 271    LEU       matches     D 103    LEU  
    A 272    ILE       matches     D 107    ILE  
  TRANSFORM    0.6514 -0.7562  0.0621 -0.7566 -0.6413  0.1276  0.0567  0.1301  0.9899    36.153    39.113    -1.136  
 
 Match found in 3r9t_1       ECHA1_1 (3R9T_A_BEZA264_0)          
   Pattern 3r9t_1                 Query structure     RMSD=  0.82 A  No. of residues =   3
   ------- -------                --------------- 
    A  67    ALA       matches     D 110    ALA  
    A  72    ILE       matches     D 107    ILE  
    A  78    LEU       matches     C  60    LEU  
  TRANSFORM    0.7667 -0.0588 -0.6394  0.6359  0.2066  0.7436 -0.0884  0.9767 -0.1958   -21.515   -73.150    33.028  
 
 Match found in 2wey_3       CAMP AND CAMP-INHIBITED CGMP 3', 5'-
   Pattern 2wey_3                 Query structure     RMSD=  0.83 A  No. of residues =   3
   ------- -------                --------------- 
    A 635    LEU       matches     A  55    LEU  
    A 675    LEU       matches     A  17    LEU  
    A 678    VAL       matches     A  22    VAL  
  TRANSFORM   -0.8010  0.0198  0.5984  0.5821 -0.2080  0.7861 -0.1400 -0.9779 -0.1551     4.098   -71.865    34.211  
 
 Match found in 2wey_3       CAMP AND CAMP-INHIBITED CGMP 3', 5'-
   Pattern 2wey_3                 Query structure     RMSD=  0.83 A  No. of residues =   3
   ------- -------                --------------- 
    A 635    LEU       matches     C  55    LEU  
    A 675    LEU       matches     C  17    LEU  
    A 678    VAL       matches     C  22    VAL  
  TRANSFORM    0.0218  0.5016 -0.8648  0.1029  0.8593  0.5010 -0.9945  0.0999  0.0329    57.330   -50.709   109.966  
 
 Match found in 5qh9_0       PEROXISOMAL COENZYME A DIPHOSPHATASE
   Pattern 5qh9_0                 Query structure     RMSD=  0.83 A  No. of residues =   3
   ------- -------                --------------- 
    A  60    VAL       matches     A  11    VAL  
    A  72    VAL       matches     C  12    VAL  
    A 188    GLN       matches     D  88    GLN  
  TRANSFORM   -0.1015  0.5389  0.8362  0.3294 -0.7749  0.5395 -0.9387 -0.3302  0.0988    21.308   -13.545    94.033  
 
 Match found in 2f38_1       ALDO-KETO REDUCTASE FAMILY 1 MEMBER 
   Pattern 2f38_1                 Query structure     RMSD=  0.83 A  No. of residues =   3
   ------- -------                --------------- 
    A  86    TRP       matches     B 182    TRP  
    A 122    LEU       matches     B 180    LEU  
    A 129    SER       matches     B 177    SER  
  TRANSFORM   -0.8469  0.0223 -0.5312  0.1523  0.9675 -0.2021 -0.5094  0.2521  0.8228   443.397   436.132   598.024  
 
 Match found in 5hnz_4       TUBULIN BETA-2B CHAIN (5HNZ_B_TA1B90
   Pattern 5hnz_4                 Query structure     RMSD=  0.84 A  No. of residues =   3
   ------- -------                --------------- 
    B 230    LEU       matches     C  55    LEU  
    B 275    LEU       matches     C  17    LEU  
    B 369    ARG       matches     D 111    ARG  
  TRANSFORM   -0.2922 -0.0001 -0.9564 -0.2588 -0.9627  0.0791  0.9207 -0.2707 -0.2813   433.893   444.032   573.959  
 
 Match found in 5hnz_4       TUBULIN BETA-2B CHAIN (5HNZ_B_TA1B90
   Pattern 5hnz_4                 Query structure     RMSD=  0.84 A  No. of residues =   3
   ------- -------                --------------- 
    B 230    LEU       matches     A  55    LEU  
    B 275    LEU       matches     A  17    LEU  
    B 369    ARG       matches     B 111    ARG  
  TRANSFORM   -0.3238  0.5388 -0.7777 -0.7654  0.3341  0.5501 -0.5562 -0.7734 -0.3042    -8.658     5.238    59.421  
 
 Match found in 3u9f_2       CHLORAMPHENICOL ACETYLTRANSFERASE (3
   Pattern 3u9f_2                 Query structure     RMSD=  0.84 A  No. of residues =   3
   ------- -------                --------------- 
    A 158    LEU       matches     B 128    LEU  
    A 166    PHE       matches     B 147    PHE  
    A 170    VAL       matches     B 130    VAL  
  TRANSFORM    0.9919  0.1039  0.0725  0.0241 -0.7166  0.6970 -0.1244  0.6897  0.7134    27.052    -3.511    24.812  
 
 Match found in 2w3v_2       DIHYDROFOLATE REDUCTASE (2W3V_A_TOPA
   Pattern 2w3v_2                 Query structure     RMSD=  0.85 A  No. of residues =   3
   ------- -------                --------------- 
    A  24    ILE       matches     D 119    ILE  
    A  53    SER       matches     C  61    SER  
    A  54    LEU       matches     C  60    LEU  
  TRANSFORM    0.4526  0.7497 -0.4828  0.8578 -0.2183  0.4653 -0.2435  0.6247  0.7419    55.386   156.734   130.892  
 
 Match found in 6awp_1       SODIUM-DEPENDENT SEROTONIN TRANSPORT
   Pattern 6awp_1                 Query structure     RMSD=  0.85 A  No. of residues =   3
   ------- -------                --------------- 
    A 172    ILE       matches     D 132    ILE  
    A 341    PHE       matches     D 147    PHE  
    A 497    THR       matches     D 137    THR  
  TRANSFORM    0.1875 -0.0097  0.9822 -0.3190  0.9452  0.0702  0.9290  0.3265 -0.1742    48.143     1.694    -0.883  
 
 Match found in 3u5k_1       BROMODOMAIN-CONTAINING PROTEIN 4 (3U
   Pattern 3u5k_1                 Query structure     RMSD=  0.86 A  No. of residues =   3
   ------- -------                --------------- 
    A  87    VAL       matches     C  66    VAL  
    A  92    LEU       matches     C  59    LEU  
    A  94    LEU       matches     C  60    LEU  
  TRANSFORM   -0.2292  0.6986 -0.6778  0.6934  0.6059  0.3900 -0.6831  0.3806  0.6233    71.239    -6.296    31.150  
 
 Match found in 3cs9_2       PROTO-ONCOGENE TYROSINE-PROTEIN KINA
   Pattern 3cs9_2                 Query structure     RMSD=  0.86 A  No. of residues =   3
   ------- -------                --------------- 
    A 299    VAL       matches     D 167    VAL  
    A 379    VAL       matches     D 160    VAL  
    A 381    ASP       matches     D 163    ASP  
  TRANSFORM   -0.1231  0.2105  0.9698 -0.0579 -0.9771  0.2048 -0.9907  0.0309 -0.1325    29.778    18.928    49.750  
 
 Match found in 2bxm_1       SERUM ALBUMIN (2BXM_A_IMNA2001_1)   
   Pattern 2bxm_1                 Query structure     RMSD=  0.86 A  No. of residues =   3
   ------- -------                --------------- 
    A 215    ALA       matches     B 110    ALA  
    A 218    ARG       matches     B 111    ARG  
    A 238    LEU       matches     A  60    LEU  
  TRANSFORM   -0.5232 -0.4420 -0.7286  0.4775 -0.8602  0.1790  0.7059  0.2542 -0.6611    -0.848     8.181    52.909  
 
 Match found in 1xp0_2       CGMP-SPECIFIC 3',5'-CYCLIC PHOSPHODI
   Pattern 1xp0_2                 Query structure     RMSD=  0.86 A  No. of residues =   3
   ------- -------                --------------- 
    A 765    LEU       matches     C  40    LEU  
    A 767    ALA       matches     C  42    ALA  
    A 768    ILE       matches     C  39    ILE  
  TRANSFORM    0.5547  0.2649 -0.7887  0.0995 -0.9623 -0.2533  0.8261 -0.0620  0.5601   -39.318     9.218   -24.996  
 
 Match found in 3heg_4       MITOGEN-ACTIVATED PROTEIN KINASE 14 
   Pattern 3heg_4                 Query structure     RMSD=  0.86 A  No. of residues =   3
   ------- -------                --------------- 
    A  83    VAL       matches     B 160    VAL  
    A 166    ILE       matches     B 185    ILE  
    A 167    LEU       matches     B 184    LEU  
  TRANSFORM    0.5447 -0.3240 -0.7735 -0.8325 -0.0970 -0.5455 -0.1017 -0.9411  0.3226    15.295   -25.676    -7.173  
 
 Match found in 4zau_2       EPIDERMAL GROWTH FACTOR RECEPTOR (4Z
   Pattern 4zau_2                 Query structure     RMSD=  0.87 A  No. of residues =   3
   ------- -------                --------------- 
    A 743    ALA       matches     D 188    ALA  
    A 792    LEU       matches     D 128    LEU  
    A 793    MET       matches     D 129    MET  
  TRANSFORM    0.8875  0.4005 -0.2280  0.4585 -0.8174  0.3487  0.0467  0.4140  0.9091   -22.825   -11.756   -23.272  
 
 Match found in 4lzr_2       BROMODOMAIN-CONTAINING PROTEIN 4 (4L
   Pattern 4lzr_2                 Query structure     RMSD=  0.87 A  No. of residues =   3
   ------- -------                --------------- 
    A  87    VAL       matches     C  66    VAL  
    A  92    LEU       matches     C  59    LEU  
    A  94    LEU       matches     C  60    LEU  
  TRANSFORM   -0.4644 -0.0343 -0.8850 -0.3993 -0.8838  0.2437  0.7905 -0.4666 -0.3967    34.281    29.886     1.982  
 
 Match found in 4dm8_1       RETINOIC ACID RECEPTOR BETA (4DM8_A_
   Pattern 4dm8_1                 Query structure     RMSD=  0.87 A  No. of residues =   3
   ------- -------                --------------- 
    A 268    LEU       matches     A  56    LEU  
    A 271    LEU       matches     B 103    LEU  
    A 272    ILE       matches     B 107    ILE  
  TRANSFORM    0.0881 -0.1044 -0.9906  0.3116 -0.9417  0.1270  0.9461  0.3198  0.0504    12.484    12.748   -28.874  
 
 Match found in 1r55_2       ADAM 33 (1R55_A_097A518_1)          
   Pattern 1r55_2                 Query structure     RMSD=  0.87 A  No. of residues =   3
   ------- -------                --------------- 
    A 309    ALA       matches     B 188    ALA  
    A 310    THR       matches     B 187    THR  
    A 311    VAL       matches     B 186    VAL  
  TRANSFORM    0.9570 -0.2691  0.1084  0.2694  0.9629  0.0119  0.1076 -0.0178 -0.9940    11.847    13.126    31.020  
 
 Match found in 2bxm_1       SERUM ALBUMIN (2BXM_A_IMNA2001_1)   
   Pattern 2bxm_1                 Query structure     RMSD=  0.88 A  No. of residues =   3
   ------- -------                --------------- 
    A 215    ALA       matches     D 110    ALA  
    A 218    ARG       matches     D 111    ARG  
    A 238    LEU       matches     C  60    LEU  
  TRANSFORM   -0.8963  0.3531  0.2683 -0.2407  0.1206 -0.9631  0.3724  0.9278  0.0231    39.999   -38.211   -16.500  
 
 Match found in 4zau_2       EPIDERMAL GROWTH FACTOR RECEPTOR (4Z
   Pattern 4zau_2                 Query structure     RMSD=  0.89 A  No. of residues =   3
   ------- -------                --------------- 
    A 743    ALA       matches     B 188    ALA  
    A 792    LEU       matches     B 128    LEU  
    A 793    MET       matches     B 129    MET  
  TRANSFORM   -0.6167 -0.6546 -0.4372  0.1592 -0.6477  0.7451  0.7709 -0.3899 -0.5037    78.426     5.054     6.920  
 
 Match found in 3cs9_2       PROTO-ONCOGENE TYROSINE-PROTEIN KINA
   Pattern 3cs9_2                 Query structure     RMSD=  0.89 A  No. of residues =   3
   ------- -------                --------------- 
    A 299    VAL       matches     B 167    VAL  
    A 379    VAL       matches     B 160    VAL  
    A 381    ASP       matches     B 163    ASP  
  TRANSFORM   -0.3841  0.8492 -0.3625 -0.9064 -0.4215 -0.0270  0.1757 -0.3182 -0.9316    68.573    32.773    63.008  
 
 Match found in 3fl9_6       DIHYDROFOLATE REDUCTASE (DHFR) (3FL9
   Pattern 3fl9_6                 Query structure     RMSD=  0.89 A  No. of residues =   3
   ------- -------                --------------- 
    D  21    LEU       matches     C  71    LEU  
    D  51    ILE       matches     D 107    ILE  
    D  55    LEU       matches     C  56    LEU  
  TRANSFORM   -0.5246 -0.7760  0.3502  0.2599  0.2457  0.9339  0.8107 -0.5809 -0.0728    70.914   165.227   110.901  
 
 Match found in 6awp_1       SODIUM-DEPENDENT SEROTONIN TRANSPORT
   Pattern 6awp_1                 Query structure     RMSD=  0.89 A  No. of residues =   3
   ------- -------                --------------- 
    A 172    ILE       matches     B 132    ILE  
    A 341    PHE       matches     B 147    PHE  
    A 497    THR       matches     B 137    THR  
  TRANSFORM    0.4953 -0.5456 -0.6760 -0.7624  0.0999 -0.6393 -0.4164 -0.8321  0.3665    56.345    40.942    70.768  
 
 Match found in 4twp_3       TYROSINE-PROTEIN KINASE ABL1 (4TWP_A
   Pattern 4twp_3                 Query structure     RMSD=  0.89 A  No. of residues =   3
   ------- -------                --------------- 
    A 368    ASN       matches     B 104    ASN  
    A 380    ALA       matches     B 102    ALA  
    A 381    ASP       matches     B 101    ASP  
  TRANSFORM   -0.8812  0.3510 -0.3168  0.4713  0.5976 -0.6487  0.0384  0.7209  0.6920    84.419    -8.676    -4.618  
 
 Match found in 4otw_3       RECEPTOR TYROSINE-PROTEIN KINASE ERB
   Pattern 4otw_3                 Query structure     RMSD=  0.89 A  No. of residues =   3
   ------- -------                --------------- 
    A 766    LEU       matches     B 117    LEU  
    A 771    LEU       matches     A  56    LEU  
    A 820    ASN       matches     B 109    ASN  
  TRANSFORM    0.8787 -0.3372 -0.3378 -0.3924 -0.9133 -0.1093  0.2717 -0.2286  0.9348   -11.649    18.818    22.504  
 
 Match found in 5y2t_3       PEROXISOME PROLIFERATOR-ACTIVATED RE
   Pattern 5y2t_3                 Query structure     RMSD=  0.90 A  No. of residues =   3
   ------- -------                --------------- 
    A 255    LEU       matches     B  98    LEU  
    A 341    ILE       matches     A  39    ILE  
    A 348    MET       matches     A  52    MET  
  TRANSFORM   -0.8401 -0.5080 -0.1903  0.4748 -0.8582  0.1950  0.2624 -0.0735 -0.9622    71.895   -56.612    89.077  
 
 Match found in 5qh9_0       PEROXISOMAL COENZYME A DIPHOSPHATASE
   Pattern 5qh9_0                 Query structure     RMSD=  0.90 A  No. of residues =   3
   ------- -------                --------------- 
    A  60    VAL       matches     C  11    VAL  
    A  72    VAL       matches     A  12    VAL  
    A 188    GLN       matches     B  88    GLN  
  TRANSFORM    0.9015  0.1130 -0.4177 -0.2017 -0.7442 -0.6367  0.3828 -0.6583  0.6482    32.536    41.888    39.628  
 
 Match found in 2bxe_7       SERUM ALBUMIN (2BXE_B_1FLB2002_1)   
   Pattern 2bxe_7                 Query structure     RMSD=  0.90 A  No. of residues =   3
   ------- -------                --------------- 
    B 480    SER       matches     C  57    SER  
    B 481    LEU       matches     C  56    LEU  
    B 482    VAL       matches     C  53    VAL  
  TRANSFORM   -0.6159 -0.6650 -0.4223 -0.4867  0.7428 -0.4598 -0.6195  0.0776  0.7812    27.446    54.614    35.342  
 
 Match found in 1s19_3       VITAMIN D3 RECEPTOR (1S19_A_MC9A500_
   Pattern 1s19_3                 Query structure     RMSD=  0.92 A  No. of residues =   3
   ------- -------                --------------- 
    A 300    VAL       matches     C   6    VAL  
    A 309    LEU       matches     D  95    LEU  
    A 313    LEU       matches     D 103    LEU  
  TRANSFORM   -0.6345 -0.0538  0.7710 -0.5475  0.7355 -0.3992  0.5456  0.6754  0.4961    57.984    48.105    36.598  
 
 Match found in 2bxe_7       SERUM ALBUMIN (2BXE_B_1FLB2002_1)   
   Pattern 2bxe_7                 Query structure     RMSD=  0.92 A  No. of residues =   3
   ------- -------                --------------- 
    B 480    SER       matches     A  57    SER  
    B 481    LEU       matches     A  56    LEU  
    B 482    VAL       matches     A  53    VAL  
  TRANSFORM   -0.3231 -0.8475 -0.4212  0.3489  0.3070 -0.8854 -0.8797  0.4330 -0.1965    10.811    10.290    25.506  
 
 Match found in 4qd3_3       PEPTIDYL-TRNA HYDROLASE (4QD3_A_5AEA
   Pattern 4qd3_3                 Query structure     RMSD=  0.93 A  No. of residues =   3
   ------- -------                --------------- 
    A  97    LEU       matches     B  98    LEU  
    A 147    VAL       matches     A   6    VAL  
    A 148    SER       matches     A   4    SER  
  TRANSFORM   -0.0707 -0.3393 -0.9380 -0.7520 -0.5997  0.2736  0.6553 -0.7248  0.2128    70.573    12.561   -14.984  
 
 Match found in 4otw_3       RECEPTOR TYROSINE-PROTEIN KINASE ERB
   Pattern 4otw_3                 Query structure     RMSD=  0.94 A  No. of residues =   3
   ------- -------                --------------- 
    A 766    LEU       matches     D 117    LEU  
    A 771    LEU       matches     C  56    LEU  
    A 820    ASN       matches     D 109    ASN  
  TRANSFORM    0.3715 -0.1520  0.9159 -0.4554 -0.8895  0.0371 -0.8091  0.4308  0.3997   -16.802    48.190    75.305  
 
 Match found in 1d1g_3       DIHYDROFOLATE REDUCTASE (1D1G_A_MTXA
   Pattern 1d1g_3                 Query structure     RMSD=  0.95 A  No. of residues =   3
   ------- -------                --------------- 
    A   8    ALA       matches     B  86    ALA  
    A 100    ILE       matches     C  39    ILE  
    A 121    THR       matches     B  89    THR  
  TRANSFORM   -0.2048 -0.9782  0.0333  0.2277 -0.0145  0.9736  0.9520 -0.2070 -0.2257    23.258   -24.478   -13.753  
 
 Match found in 2vq5_2       S-NORCOCLAURINE SYNTHASE (2VQ5_B_LDP
   Pattern 2vq5_2                 Query structure     RMSD=  0.95 A  No. of residues =   3
   ------- -------                --------------- 
    B  72    LEU       matches     D  95    LEU  
    B  76    LEU       matches     D  91    LEU  
    B  80    PHE       matches     D  92    PHE  
  TRANSFORM   -0.0469 -0.7500 -0.6598 -0.9376 -0.1947  0.2880  0.3445 -0.6321  0.6941    15.839    17.615    -6.766  
 
 Match found in 1cla_2       TYPE III CHLORAMPHENICOL ACETYLTRANS
   Pattern 1cla_2                 Query structure     RMSD=  0.96 A  No. of residues =   3
   ------- -------                --------------- 
    A 146    ASN       matches     D 108    ASN  
    A 148    ALA       matches     D 110    ALA  
    A 172    ILE       matches     D 107    ILE  
  TRANSFORM   -0.1008  0.7073  0.6997  0.3383  0.6858 -0.6444  0.9356 -0.1718  0.3084    48.719    19.529   -15.886  
 
 Match found in 3r9t_1       ECHA1_1 (3R9T_A_BEZA264_0)          
   Pattern 3r9t_1                 Query structure     RMSD=  0.96 A  No. of residues =   3
   ------- -------                --------------- 
    A  67    ALA       matches     B 110    ALA  
    A  72    ILE       matches     B 107    ILE  
    A  78    LEU       matches     A  60    LEU  
  TRANSFORM    0.5797 -0.7126 -0.3951  0.8032  0.5813  0.1300 -0.1371  0.3927 -0.9094    -5.459    -9.346    54.698  
 
 Match found in 4dm8_1       RETINOIC ACID RECEPTOR BETA (4DM8_A_
   Pattern 4dm8_1                 Query structure     RMSD=  0.96 A  No. of residues =   3
   ------- -------                --------------- 
    A 268    LEU       matches     C  55    LEU  
    A 271    LEU       matches     C  35    LEU  
    A 272    ILE       matches     C  39    ILE  
  TRANSFORM    0.3314  0.0877  0.9394 -0.9239 -0.1719  0.3419 -0.1915  0.9812 -0.0241   -23.112    -6.402    41.909  
 
 Match found in 4r38_5       BLUE-LIGHT-ACTIVATED HISTIDINE KINAS
   Pattern 4r38_5                 Query structure     RMSD=  0.96 A  No. of residues =   3
   ------- -------                --------------- 
    A  68    VAL       matches     D 159    VAL  
    A  71    LEU       matches     D 184    LEU  
    A  85    ILE       matches     D 172    ILE  
  TRANSFORM   -0.4269 -0.4456  0.7869  0.0079  0.8683  0.4960  0.9043 -0.2180  0.3671    86.329   -20.470   -31.560  
 
 Match found in 2ljc_1       M2 PROTEIN, BM2 PROTEIN CHIMERA;M2 P
   Pattern 2ljc_1                 Query structure     RMSD=  0.96 A  No. of residues =   3
   ------- -------                --------------- 
    D  27    VAL       matches     D  83    VAL  
    D  30    ALA       matches     D  86    ALA  
    D  31    SER       matches     D  85    SER  
  TRANSFORM   -0.6030  0.7530 -0.2634  0.5455  0.1483 -0.8249  0.5821  0.6410  0.5002    24.987    -8.098   -11.064  
 
 Match found in 1cla_2       TYPE III CHLORAMPHENICOL ACETYLTRANS
   Pattern 1cla_2                 Query structure     RMSD=  0.96 A  No. of residues =   3
   ------- -------                --------------- 
    A 146    ASN       matches     B 108    ASN  
    A 148    ALA       matches     B 110    ALA  
    A 172    ILE       matches     B 107    ILE  
  TRANSFORM   -0.4413  0.6903  0.5733  0.4898  0.7206 -0.4907  0.7519 -0.0642  0.6561   133.994    38.511   -26.342  
 
 Match found in 1lik_3       ADENOSINE KINASE (1LIK_A_ADNA699_1) 
   Pattern 1lik_3                 Query structure     RMSD=  0.97 A  No. of residues =   3
   ------- -------                --------------- 
    A  73    ASN       matches     D 109    ASN  
    A 314    ASN       matches     D 140    ASN  
    A 318    ASP       matches     D 112    ASP  
  TRANSFORM   -0.8501 -0.1529 -0.5039 -0.2724  0.9466  0.1723 -0.4507 -0.2837  0.8464    22.906   -15.346    31.058  
 
 Match found in 3u9f_2       CHLORAMPHENICOL ACETYLTRANSFERASE (3
   Pattern 3u9f_2                 Query structure     RMSD=  0.97 A  No. of residues =   3
   ------- -------                --------------- 
    A 158    LEU       matches     A  60    LEU  
    A 166    PHE       matches     B  92    PHE  
    A 170    VAL       matches     A  66    VAL  
  TRANSFORM    0.6922  0.1405 -0.7079  0.2125 -0.9771  0.0139  0.6897  0.1601  0.7061     9.145    12.787     5.719  
 
 Match found in 5x23_3       CYTOCHROME P450 2C9 (5X23_A_LSNA502_
   Pattern 5x23_3                 Query structure     RMSD=  0.97 A  No. of residues =   3
   ------- -------                --------------- 
    A 201    LEU       matches     B 103    LEU  
    A 292    VAL       matches     A   6    VAL  
    A 293    ASP       matches     A   5    ASP  
  TRANSFORM    0.0325 -0.9660  0.2564 -0.6714  0.1689  0.7216  0.7404  0.1956  0.6431    42.075    44.884   -39.272  
 
 Match found in 5x7z_1       UNCHARACTERIZED HTH-TYPE TRANSCRIPTI
   Pattern 5x7z_1                 Query structure     RMSD=  0.98 A  No. of residues =   3
   ------- -------                --------------- 
    A  24    VAL       matches     B 159    VAL  
    A  35    LEU       matches     B 169    LEU  
    A 110    VAL       matches     B 186    VAL  
  TRANSFORM   -0.9828  0.1847 -0.0042 -0.1013 -0.5200  0.8481 -0.1545 -0.8339 -0.5298    31.121    -5.635     7.661  
 
 Match found in 5ljc_3       RETINOL-BINDING PROTEIN 1 (5LJC_A_RT
   Pattern 5ljc_3                 Query structure     RMSD=  0.99 A  No. of residues =   3
   ------- -------                --------------- 
    A  29    LEU       matches     A  41    LEU  
    A  33    ALA       matches     D  86    ALA  
    A  77    ILE       matches     A  39    ILE  
  TRANSFORM    0.9243 -0.3773  0.0581 -0.3525 -0.7848  0.5098  0.1467  0.4917  0.8583     5.528    28.719   -23.604  
 
 Match found in 1yc2_1       NAD-DEPENDENT DEACETYLASE 2 (1YC2_A_
   Pattern 1yc2_1                 Query structure     RMSD=  1.00 A  No. of residues =   3
   ------- -------                --------------- 
    A 101    ASN       matches     C  69    ASN  
    A 102    ILE       matches     C  68    ILE  
    A 103    ASP       matches     C  67    ASP  
  TRANSFORM   -0.3189  0.8695 -0.3772 -0.9466 -0.3118  0.0815  0.0467 -0.3830 -0.9226    10.240    32.959    10.492  
 
 Match found in 4qd3_3       PEPTIDYL-TRNA HYDROLASE (4QD3_A_5AEA
   Pattern 4qd3_3                 Query structure     RMSD=  1.00 A  No. of residues =   3
   ------- -------                --------------- 
    A  97    LEU       matches     D  98    LEU  
    A 147    VAL       matches     C   6    VAL  
    A 148    SER       matches     C   4    SER  
  TRANSFORM    0.9211 -0.3646 -0.1362  0.3877  0.8902  0.2391 -0.0341  0.2731 -0.9614     7.982    14.406    84.653  
 
 Match found in 3k5v_3       TYROSINE-PROTEIN KINASE ABL1 (3K5V_A
   Pattern 3k5v_3                 Query structure     RMSD=  1.00 A  No. of residues =   3
   ------- -------                --------------- 
    A 389    LEU       matches     C  60    LEU  
    A 399    ALA       matches     D 110    ALA  
    A 400    ASP       matches     D 112    ASP  
  TRANSFORM   -0.5624  0.7137  0.4175 -0.0882 -0.5539  0.8279 -0.8221 -0.4288 -0.3745    15.275     5.333    66.526  
 
 Match found in 4dm8_1       RETINOIC ACID RECEPTOR BETA (4DM8_A_
   Pattern 4dm8_1                 Query structure     RMSD=  1.00 A  No. of residues =   3
   ------- -------                --------------- 
    A 268    LEU       matches     A  55    LEU  
    A 271    LEU       matches     A  35    LEU  
    A 272    ILE       matches     A  39    ILE  
  TRANSFORM   -0.0222  0.9350  0.3539  0.1373  0.3535 -0.9253  0.9903 -0.0281  0.1362    98.430    21.585    -9.344  
 
 Match found in 4v01_3       FIBROBLAST GROWTH FACTOR RECEPTOR 1 
   Pattern 4v01_3                 Query structure     RMSD=  1.00 A  No. of residues =   3
   ------- -------                --------------- 
    A 512    ALA       matches     D 102    ALA  
    A 561    VAL       matches     C  53    VAL  
    A 564    ALA       matches     D 152    ALA  
  TRANSFORM    0.4710 -0.8156 -0.3362  0.1187 -0.3190  0.9403  0.8741  0.4828  0.0535    25.722   -11.759   -15.900  
 
 Match found in 2bjf_2       CHOLOYLGLYCINE HYDROLASE (2BJF_A_DXC
   Pattern 2bjf_2                 Query structure     RMSD=  1.01 A  No. of residues =   3
   ------- -------                --------------- 
    A  61    PHE       matches     B  92    PHE  
    A 133    ILE       matches     B 107    ILE  
    A 137    ILE       matches     A  68    ILE  
  TRANSFORM    0.2497  0.4538 -0.8554  0.9194  0.1662  0.3565 -0.3040  0.8755  0.3757    51.695   -54.731    37.868  
 
 Match found in 5mvm_1       PROTON-GATED ION CHANNEL;PROTON-GATE
   Pattern 5mvm_1                 Query structure     RMSD=  1.01 A  No. of residues =   3
   ------- -------                --------------- 
    E 201    ILE       matches     B 106    ILE  
    E 238    ALA       matches     B 102    ALA  
    E 241    LEU       matches     B 103    LEU  
  TRANSFORM   -0.9538 -0.2862  0.0910 -0.2918  0.8111 -0.5069 -0.0713  0.5101  0.8572    16.914     2.493   -10.838  
 
 Match found in 5gs4_5       ESTROGEN RECEPTOR (5GS4_A_ESTA603_2)
   Pattern 5gs4_5                 Query structure     RMSD=  1.01 A  No. of residues =   3
   ------- -------                --------------- 
    A 384    LEU       matches     A  55    LEU  
    A 387    LEU       matches     A  14    LEU  
    A 428    LEU       matches     B  91    LEU  
  TRANSFORM    0.7571 -0.3165 -0.5715 -0.6532 -0.3817 -0.6539  0.0112 -0.8684  0.4957    55.732    61.399     6.506  
 
 Match found in 3r9t_1       ECHA1_1 (3R9T_A_BEZA264_0)          
   Pattern 3r9t_1                 Query structure     RMSD=  1.01 A  No. of residues =   3
   ------- -------                --------------- 
    A  67    ALA       matches     D 110    ALA  
    A  72    ILE       matches     C  68    ILE  
    A  78    LEU       matches     C  60    LEU  
  TRANSFORM    0.2673 -0.2144 -0.9395  0.8337  0.5404  0.1140 -0.4832  0.8137 -0.3232     8.835   -21.223    13.845  
 
 Match found in 5ljc_3       RETINOL-BINDING PROTEIN 1 (5LJC_A_RT
   Pattern 5ljc_3                 Query structure     RMSD=  1.01 A  No. of residues =   3
   ------- -------                --------------- 
    A  29    LEU       matches     C  41    LEU  
    A  33    ALA       matches     B  86    ALA  
    A  77    ILE       matches     C  39    ILE  
  TRANSFORM   -0.6188  0.7852  0.0243  0.7770  0.6162 -0.1288  0.1161  0.0608  0.9914    45.944    -9.624   -14.406  
 
 Match found in 5x7z_1       UNCHARACTERIZED HTH-TYPE TRANSCRIPTI
   Pattern 5x7z_1                 Query structure     RMSD=  1.01 A  No. of residues =   3
   ------- -------                --------------- 
    A  24    VAL       matches     C  11    VAL  
    A  35    LEU       matches     C  40    LEU  
    A 110    VAL       matches     A  12    VAL  
  TRANSFORM    0.7769  0.4923 -0.3925  0.0916  0.5284  0.8441 -0.6229  0.6917 -0.3654    -2.350    37.762    79.038  
 
 Match found in 4odo_2       PEPTIDYL-PROLYL CIS-TRANS ISOMERASE 
   Pattern 4odo_2                 Query structure     RMSD=  1.02 A  No. of residues =   3
   ------- -------                --------------- 
    A  36    LEU       matches     B  95    LEU  
    A  37    ILE       matches     B 107    ILE  
    A  40    LEU       matches     B 103    LEU  
  TRANSFORM   -0.5511  0.4973  0.6701  0.7436  0.6570  0.1240  0.3786 -0.5667  0.7318    30.430   -44.458     4.623  
 
 Match found in 4r38_5       BLUE-LIGHT-ACTIVATED HISTIDINE KINAS
   Pattern 4r38_5                 Query structure     RMSD=  1.02 A  No. of residues =   3
   ------- -------                --------------- 
    A  68    VAL       matches     B 130    VAL  
    A  71    LEU       matches     B 117    LEU  
    A  85    ILE       matches     B 185    ILE  
  TRANSFORM   -0.3663  0.4294  0.8255  0.8857  0.4328  0.1678  0.2852 -0.7926  0.5389    -0.567   -14.233   -27.595  
 
 Match found in 2nyr_3       NAD-DEPENDENT DEACETYLASE SIRTUIN-5;
   Pattern 2nyr_3                 Query structure     RMSD=  1.02 A  No. of residues =   3
   ------- -------                --------------- 
    A  59    ALA       matches     D 126    ALA  
    A  69    THR       matches     D 123    THR  
    A 142    ILE       matches     D 120    ILE  
  TRANSFORM    0.1859  0.9641 -0.1895  0.9322 -0.1121  0.3443 -0.3107  0.2407  0.9196    14.661   -36.223     4.705  
 
 Match found in 2vq5_2       S-NORCOCLAURINE SYNTHASE (2VQ5_B_LDP
   Pattern 2vq5_2                 Query structure     RMSD=  1.02 A  No. of residues =   3
   ------- -------                --------------- 
    B  72    LEU       matches     B  95    LEU  
    B  76    LEU       matches     B  91    LEU  
    B  80    PHE       matches     B  92    PHE  
  TRANSFORM    0.5603  0.5893 -0.5820  0.4184 -0.8078 -0.4152  0.7148  0.0109  0.6992    25.249   -14.966   -13.437  
 
 Match found in 2w9h_3       DIHYDROFOLATE REDUCTASE (2W9H_A_TOPA
   Pattern 2w9h_3                 Query structure     RMSD=  1.02 A  No. of residues =   3
   ------- -------                --------------- 
    A  20    LEU       matches     D 128    LEU  
    A  49    SER       matches     C  57    SER  
    A  50    ILE       matches     D 106    ILE  
  TRANSFORM    0.3891  0.3013 -0.8705 -0.3947 -0.7993 -0.4531  0.8323 -0.5199  0.1921    -7.269     5.087   -27.081  
 
 Match found in 5gs4_5       ESTROGEN RECEPTOR (5GS4_A_ESTA603_2)
   Pattern 5gs4_5                 Query structure     RMSD=  1.02 A  No. of residues =   3
   ------- -------                --------------- 
    A 384    LEU       matches     C  55    LEU  
    A 387    LEU       matches     C  14    LEU  
    A 428    LEU       matches     D  91    LEU  
  TRANSFORM   -0.6773 -0.1792 -0.7135  0.6054  0.4151 -0.6790 -0.4179  0.8919  0.1727    40.629    69.711    24.008  
 
 Match found in 3ms9_3       TYROSINE-PROTEIN KINASE ABL1 (3MS9_A
   Pattern 3ms9_3                 Query structure     RMSD=  1.02 A  No. of residues =   3
   ------- -------                --------------- 
    A 370    LEU       matches     C  60    LEU  
    A 380    ALA       matches     D 110    ALA  
    A 381    ASP       matches     D 112    ASP  
  TRANSFORM   -0.6909 -0.6032  0.3985 -0.5071  0.7972  0.3274  0.5152 -0.0242  0.8567    46.454     0.631   -10.447  
 
 Match found in 2w9h_3       DIHYDROFOLATE REDUCTASE (2W9H_A_TOPA
   Pattern 2w9h_3                 Query structure     RMSD=  1.03 A  No. of residues =   3
   ------- -------                --------------- 
    A  20    LEU       matches     B 128    LEU  
    A  49    SER       matches     A  57    SER  
    A  50    ILE       matches     B 106    ILE  
  TRANSFORM   -0.3163  0.7492 -0.5820 -0.5280  0.3707  0.7641 -0.7882 -0.5490 -0.2783    26.801    32.132    76.352  
 
 Match found in 2bla_2       DIHYDROFOLATE REDUCTASE-THYMIDYLATE 
   Pattern 2bla_2                 Query structure     RMSD=  1.03 A  No. of residues =   3
   ------- -------                --------------- 
    A 117    ASN       matches     B 176    ASN  
    A 120    SER       matches     B 173    SER  
    A 121    ILE       matches     B 172    ILE  
  TRANSFORM    0.3727 -0.5149 -0.7720  0.1278 -0.7955  0.5923  0.9191  0.3194  0.2307   -14.894    -1.200   -19.733  
 
 Match found in 5hv1_4       PHOSPHOENOLPYRUVATE SYNTHASE (5HV1_A
   Pattern 5hv1_4                 Query structure     RMSD=  1.03 A  No. of residues =   3
   ------- -------                --------------- 
    A 331    ILE       matches     D 120    ILE  
    A 355    THR       matches     D 141    THR  
    A 370    ILE       matches     D 106    ILE  
  TRANSFORM   -0.0160  0.5244  0.8513  0.9871 -0.1275  0.0971 -0.1595 -0.8419  0.5156   -17.391   -28.824    17.582  
 
 Match found in 4u5j_1       PROTO-ONCOGENE TYROSINE-PROTEIN KINA
   Pattern 4u5j_1                 Query structure     RMSD=  1.03 A  No. of residues =   3
   ------- -------                --------------- 
    A 273    LEU       matches     B 117    LEU  
    A 276    GLY       matches     B 113    GLY  
    A 281    VAL       matches     B 131    VAL  
  TRANSFORM   -0.5676  0.8098 -0.1485  0.0047  0.1836  0.9830 -0.8233 -0.5572  0.1080    14.973    25.716    48.746  
 
 Match found in 3ug2_3       EPIDERMAL GROWTH FACTOR RECEPTOR (3U
   Pattern 3ug2_3                 Query structure     RMSD=  1.03 A  No. of residues =   3
   ------- -------                --------------- 
    A 718    LEU       matches     A  14    LEU  
    A 719    SER       matches     A  10    SER  
    A 726    VAL       matches     A  11    VAL  
  TRANSFORM    0.6424 -0.7031 -0.3049 -0.6104 -0.7099  0.3513  0.4635  0.0396  0.8852   116.094    57.683   -22.164  
 
 Match found in 1lik_3       ADENOSINE KINASE (1LIK_A_ADNA699_1) 
   Pattern 1lik_3                 Query structure     RMSD=  1.03 A  No. of residues =   3
   ------- -------                --------------- 
    A  73    ASN       matches     B 109    ASN  
    A 314    ASN       matches     B 140    ASN  
    A 318    ASP       matches     B 112    ASP  
  TRANSFORM   -0.7804 -0.4671 -0.4157 -0.5382  0.8402  0.0664 -0.3182 -0.2756  0.9071    29.766    26.382     8.815  
 
 Match found in 4dm8_1       RETINOIC ACID RECEPTOR BETA (4DM8_A_
   Pattern 4dm8_1                 Query structure     RMSD=  1.03 A  No. of residues =   3
   ------- -------                --------------- 
    A 268    LEU       matches     C  56    LEU  
    A 271    LEU       matches     D 103    LEU  
    A 272    ILE       matches     D 106    ILE  
  TRANSFORM   -0.6727 -0.2841 -0.6832  0.6222  0.2826 -0.7301 -0.4005  0.9162  0.0133    38.588    69.757    28.606  
 
 Match found in 1iep_2       PROTO-ONCOGENE TYROSINE-PROTEIN KINA
   Pattern 1iep_2                 Query structure     RMSD=  1.03 A  No. of residues =   3
   ------- -------                --------------- 
    A 370    LEU       matches     C  60    LEU  
    A 380    ALA       matches     D 110    ALA  
    A 381    ASP       matches     D 112    ASP  
  TRANSFORM    0.8035  0.1207  0.5829  0.1575  0.9013 -0.4036  0.5740 -0.4161 -0.7052   -23.804    37.025    52.180  
 
 Match found in 1d1g_3       DIHYDROFOLATE REDUCTASE (1D1G_A_MTXA
   Pattern 1d1g_3                 Query structure     RMSD=  1.03 A  No. of residues =   3
   ------- -------                --------------- 
    A   8    ALA       matches     D  86    ALA  
    A 100    ILE       matches     A  39    ILE  
    A 121    THR       matches     D  89    THR  
  TRANSFORM    0.8183 -0.5469  0.1769 -0.0965  0.1728  0.9802  0.5667  0.8192 -0.0886   -30.776    -9.493     7.524  
 
 Match found in 4u5j_1       PROTO-ONCOGENE TYROSINE-PROTEIN KINA
   Pattern 4u5j_1                 Query structure     RMSD=  1.03 A  No. of residues =   3
   ------- -------                --------------- 
    A 273    LEU       matches     D 117    LEU  
    A 276    GLY       matches     D 113    GLY  
    A 281    VAL       matches     D 131    VAL  
  TRANSFORM    0.3356 -0.9418  0.0210 -0.9387 -0.3362 -0.0767 -0.0792 -0.0060  0.9968    92.952    39.773     8.369  
 
 Match found in 4v01_3       FIBROBLAST GROWTH FACTOR RECEPTOR 1 
   Pattern 4v01_3                 Query structure     RMSD=  1.04 A  No. of residues =   3
   ------- -------                --------------- 
    A 512    ALA       matches     B 102    ALA  
    A 561    VAL       matches     A  53    VAL  
    A 564    ALA       matches     B 152    ALA  
  TRANSFORM   -0.2439 -0.8810 -0.4054 -0.4109  0.4725 -0.7797 -0.8785  0.0236  0.4772   -25.311    -7.305   135.140  
 
 Match found in 5o96_9       RIBOSOMAL RNA SMALL SUBUNIT METHYLTR
   Pattern 5o96_9                 Query structure     RMSD=  1.04 A  No. of residues =   3
   ------- -------                --------------- 
    G 173    LEU       matches     A  59    LEU  
    G 218    SER       matches     A  57    SER  
    G 219    LEU       matches     A  60    LEU  
  TRANSFORM   -0.8551  0.3915  0.3400 -0.5143 -0.5570 -0.6521  0.0659  0.7325 -0.6776    23.604    71.899    95.745  
 
 Match found in 5fhz_6       ALDEHYDE DEHYDROGENASE FAMILY 1 MEMB
   Pattern 5fhz_6                 Query structure     RMSD=  1.04 A  No. of residues =   3
   ------- -------                --------------- 
    C 132    ILE       matches     B 107    ILE  
    C 469    ASN       matches     B 100    ASN  
    C 471    LEU       matches     B  98    LEU  
  TRANSFORM    0.4779  0.8753  0.0740 -0.5864  0.3806 -0.7150  0.6540 -0.2983 -0.6952   -17.993   130.015    -1.601  
 
 Match found in 4z90_2       GAMMA-AMINOBUTYRIC-ACID RECEPTOR SUB
   Pattern 4z90_2                 Query structure     RMSD=  1.04 A  No. of residues =   3
   ------- -------                --------------- 
    A 240    LEU       matches     A  59    LEU  
    A 244    ALA       matches     A  65    ALA  
    B 240    LEU       matches     A  20    LEU  
  TRANSFORM   -0.7736  0.2304  0.5903 -0.4931  0.3662 -0.7892  0.3980  0.9016  0.1697    83.019    59.838     1.634  
 
 Match found in 3r9t_1       ECHA1_1 (3R9T_A_BEZA264_0)          
   Pattern 3r9t_1                 Query structure     RMSD=  1.05 A  No. of residues =   3
   ------- -------                --------------- 
    A  67    ALA       matches     B 110    ALA  
    A  72    ILE       matches     A  68    ILE  
    A  78    LEU       matches     A  60    LEU  
  TRANSFORM    0.4948  0.8633  0.0999 -0.5906  0.4184 -0.6901  0.6375 -0.2824 -0.7168   -19.342   132.069    -0.927  
 
 Match found in 4z91_2       GAMMA-AMINOBUTYRIC-ACID RECEPTOR SUB
   Pattern 4z91_2                 Query structure     RMSD=  1.05 A  No. of residues =   3
   ------- -------                --------------- 
    A 240    LEU       matches     A  59    LEU  
    A 244    ALA       matches     A  65    ALA  
    B 240    LEU       matches     A  20    LEU  
  TRANSFORM   -0.4443  0.2904  0.8475  0.3414 -0.8197  0.4599 -0.8283 -0.4937 -0.2650    33.841     8.388    97.149  
 
 Match found in 3k5v_3       TYROSINE-PROTEIN KINASE ABL1 (3K5V_A
   Pattern 3k5v_3                 Query structure     RMSD=  1.05 A  No. of residues =   3
   ------- -------                --------------- 
    A 389    LEU       matches     A  60    LEU  
    A 399    ALA       matches     B 110    ALA  
    A 400    ASP       matches     B 112    ASP  
  TRANSFORM   -0.5056  0.8604  0.0635  0.5045  0.2352  0.8308 -0.6999 -0.4520  0.5530     5.724   -25.707    23.254  
 
 Match found in 4lzr_2       BROMODOMAIN-CONTAINING PROTEIN 4 (4L
   Pattern 4lzr_2                 Query structure     RMSD=  1.05 A  No. of residues =   3
   ------- -------                --------------- 
    A  87    VAL       matches     A  16    VAL  
    A  92    LEU       matches     A  17    LEU  
    A  94    LEU       matches     A  20    LEU  
  TRANSFORM    0.4860 -0.8600  0.1556  0.5283  0.1473 -0.8362 -0.6962 -0.4886 -0.5259   -10.151    16.790     7.565  
 
 Match found in 5ljd_2       RETINOL-BINDING PROTEIN 1 (5LJD_A_RT
   Pattern 5ljd_2                 Query structure     RMSD=  1.05 A  No. of residues =   3
   ------- -------                --------------- 
    A  20    LEU       matches     C  60    LEU  
    A  36    LEU       matches     D  95    LEU  
    A  77    ILE       matches     C  68    ILE  
  TRANSFORM    0.9008 -0.4248 -0.0901 -0.1147 -0.4328  0.8941  0.4188  0.7951  0.4386   -23.190     3.962   -29.647  
 
 Match found in 2nyr_3       NAD-DEPENDENT DEACETYLASE SIRTUIN-5;
   Pattern 2nyr_3                 Query structure     RMSD=  1.05 A  No. of residues =   3
   ------- -------                --------------- 
    A  59    ALA       matches     B 126    ALA  
    A  69    THR       matches     B 123    THR  
    A 142    ILE       matches     B 120    ILE  
  TRANSFORM   -0.2258  0.4276 -0.8753  0.2798 -0.8322 -0.4787  0.9331  0.3530 -0.0683    21.543    10.503   -12.938  
 
 Match found in 4dm8_1       RETINOIC ACID RECEPTOR BETA (4DM8_A_
   Pattern 4dm8_1                 Query structure     RMSD=  1.05 A  No. of residues =   3
   ------- -------                --------------- 
    A 268    LEU       matches     A  56    LEU  
    A 271    LEU       matches     B 103    LEU  
    A 272    ILE       matches     B 106    ILE  
  TRANSFORM    0.8359 -0.0803  0.5430 -0.5367  0.0885  0.8391  0.1154  0.9928 -0.0309   -16.961    -2.647    30.655  
 
 Match found in 4r38_5       BLUE-LIGHT-ACTIVATED HISTIDINE KINAS
   Pattern 4r38_5                 Query structure     RMSD=  1.06 A  No. of residues =   3
   ------- -------                --------------- 
    A  68    VAL       matches     C  53    VAL  
    A  71    LEU       matches     C  56    LEU  
    A  85    ILE       matches     D 106    ILE  
  TRANSFORM   -0.8202  0.5507  0.1551  0.5703  0.7653  0.2984 -0.0456 -0.3332  0.9418     4.532    -9.495    -2.366  
 
 Match found in 5hv1_4       PHOSPHOENOLPYRUVATE SYNTHASE (5HV1_A
   Pattern 5hv1_4                 Query structure     RMSD=  1.06 A  No. of residues =   3
   ------- -------                --------------- 
    A 331    ILE       matches     B 120    ILE  
    A 355    THR       matches     B 141    THR  
    A 370    ILE       matches     B 106    ILE  
  TRANSFORM   -0.1971 -0.6581  0.7267  0.9793 -0.0983  0.1767  0.0449 -0.7465 -0.6638   -33.079   -18.506    14.873  
 
 Match found in 4qd3_3       PEPTIDYL-TRNA HYDROLASE (4QD3_A_5AEA
   Pattern 4qd3_3                 Query structure     RMSD=  1.06 A  No. of residues =   3
   ------- -------                --------------- 
    A  97    LEU       matches     C  28    LEU  
    A 147    VAL       matches     C  58    VAL  
    A 148    SER       matches     C  57    SER  
  TRANSFORM   -0.2159  0.9171 -0.3352 -0.9696 -0.2418 -0.0370  0.1150 -0.3170 -0.9414   141.472   328.179   213.317  
 
 Match found in 5zcp_3       CYTOCHROME C OXIDASE SUBUNIT 1;CYTOC
   Pattern 5zcp_3                 Query structure     RMSD=  1.06 A  No. of residues =   3
   ------- -------                --------------- 
    N   3    ILE       matches     B 107    ILE  
    N   7    LEU       matches     B  95    LEU  
    N   8    PHE       matches     B  92    PHE  
  TRANSFORM   -0.1798  0.2947 -0.9385  0.7628 -0.5607 -0.3221  0.6211  0.7738  0.1240    12.028   -25.067   -39.377  
 
 Match found in 3p2k_3       16S RRNA METHYLASE (3P2K_A_SAMA6735_
   Pattern 3p2k_3                 Query structure     RMSD=  1.06 A  No. of residues =   3
   ------- -------                --------------- 
    A  56    PRO       matches     B 121    PRO  
    A  86    ALA       matches     B 126    ALA  
    A  87    ALA       matches     B 125    ALA  
  TRANSFORM    0.6647  0.7423  0.0844 -0.6778  0.6468 -0.3496  0.3141 -0.1752 -0.9331   -48.501   -31.065   335.034  
 
 Match found in 3jb1_2       STRUCTURAL PROTEIN VP3 (3JB1_A_SAMA1
   Pattern 3jb1_2                 Query structure     RMSD=  1.06 A  No. of residues =   3
   ------- -------                --------------- 
    A 867    ALA       matches     D  86    ALA  
    A 922    ILE       matches     A  39    ILE  
    A 923    ALA       matches     A  48    ALA  
  TRANSFORM    0.5909  0.4198 -0.6889 -0.4416  0.8830  0.1592 -0.6752 -0.2102 -0.7071    30.839    24.510    41.827  
 
 Match found in 2hyy_3       PROTO-ONCOGENE TYROSINE-PROTEIN KINA
   Pattern 2hyy_3                 Query structure     RMSD=  1.06 A  No. of residues =   3
   ------- -------                --------------- 
    A 370    LEU       matches     C  60    LEU  
    A 380    ALA       matches     D 110    ALA  
    A 381    ASP       matches     D 112    ASP  
  TRANSFORM   -0.6546 -0.0555 -0.7540  0.4807 -0.8003 -0.3584  0.5835  0.5971 -0.5505    83.496    28.968    43.379  
 
 Match found in 3g8i_5       PEROXISOME PROLIFERATOR-ACTIVATED RE
   Pattern 3g8i_5                 Query structure     RMSD=  1.07 A  No. of residues =   3
   ------- -------                --------------- 
    A 247    LEU       matches     D  91    LEU  
    A 332    VAL       matches     C  66    VAL  
    A 344    LEU       matches     C  17    LEU  
  TRANSFORM   -0.8540 -0.0189 -0.5199 -0.4897  0.3663  0.7912 -0.1755 -0.9303  0.3221    23.205   -10.482    23.629  
 
 Match found in 3u9f_2       CHLORAMPHENICOL ACETYLTRANSFERASE (3
   Pattern 3u9f_2                 Query structure     RMSD=  1.07 A  No. of residues =   3
   ------- -------                --------------- 
    A 158    LEU       matches     A  59    LEU  
    A 166    PHE       matches     B  92    PHE  
    A 170    VAL       matches     A  66    VAL  
  TRANSFORM   -0.5444  0.0253 -0.8384 -0.6876 -0.5859  0.4288  0.4804 -0.8100 -0.3364    40.532    89.238     2.098  
 
 Match found in 3ms9_3       TYROSINE-PROTEIN KINASE ABL1 (3MS9_A
   Pattern 3ms9_3                 Query structure     RMSD=  1.07 A  No. of residues =   3
   ------- -------                --------------- 
    A 370    LEU       matches     A  60    LEU  
    A 380    ALA       matches     B 110    ALA  
    A 381    ASP       matches     B 112    ASP  
  TRANSFORM   -0.8780 -0.2152  0.4276 -0.1334  0.9678  0.2133  0.4597 -0.1302  0.8785    36.391    19.093     9.793  
 
 Match found in 5x23_3       CYTOCHROME P450 2C9 (5X23_A_LSNA502_
   Pattern 5x23_3                 Query structure     RMSD=  1.08 A  No. of residues =   3
   ------- -------                --------------- 
    A 201    LEU       matches     D 103    LEU  
    A 292    VAL       matches     C   6    VAL  
    A 293    ASP       matches     C   5    ASP  
  TRANSFORM    0.0416  0.8396 -0.5416 -0.9976  0.0653  0.0247 -0.0561 -0.5392 -0.8403    45.964     6.012    54.310  
 
 Match found in 6hlp_1       SUBSTANCE-P RECEPTOR,SUBSTANCE-P REC
   Pattern 6hlp_1                 Query structure     RMSD=  1.08 A  No. of residues =   3
   ------- -------                --------------- 
    A 200    VAL       matches     D 186    VAL  
    A 201    THR       matches     D 187    THR  
    A 204    ILE       matches     D 156    ILE  
  TRANSFORM    0.5366 -0.7086 -0.4582  0.0432 -0.5192  0.8535  0.8427  0.4778  0.2480   -11.073  -179.867     4.765  
 
 Match found in 4qvl_2       PROTEASOME SUBUNIT BETA TYPE-5;PROTE
   Pattern 4qvl_2                 Query structure     RMSD=  1.08 A  No. of residues =   3
   ------- -------                --------------- 
    K  20    ALA       matches     D 125    ALA  
    K  21    THR       matches     D 124    THR  
    K  27    ALA       matches     D 126    ALA  
  TRANSFORM   -0.6208 -0.7721  0.1360  0.5437 -0.2990  0.7842  0.5648 -0.5608 -0.6054    -4.805   -40.860    83.014  
 
 Match found in 1mx1_7       LIVER CARBOXYLESTERASE I (1MX1_E_THA
   Pattern 1mx1_7                 Query structure     RMSD=  1.08 A  No. of residues =   3
   ------- -------                --------------- 
    E5101    PHE       matches     D  92    PHE  
    E5358    LEU       matches     C  56    LEU  
    E5363    LEU       matches     C  60    LEU  
  TRANSFORM    0.8429 -0.5164 -0.1511  0.4654  0.8407 -0.2767 -0.2699 -0.1629 -0.9490   -46.175    -8.822    96.975  
 
 Match found in 4p65_2       INSULIN (4P65_G_IPHG101_0)          
   Pattern 4p65_2                 Query structure     RMSD=  1.08 A  No. of residues =   3
   ------- -------                --------------- 
    D   2    VAL       matches     C  33    VAL  
    D   5    HIS       matches     C  36    HIS  
    D   6    LEU       matches     C  14    LEU  
  TRANSFORM   -0.0148 -0.8897  0.4563 -0.5834 -0.3629 -0.7266 -0.8120  0.2770  0.5137    -8.977   129.668    21.033  
 
 Match found in 4z90_2       GAMMA-AMINOBUTYRIC-ACID RECEPTOR SUB
   Pattern 4z90_2                 Query structure     RMSD=  1.08 A  No. of residues =   3
   ------- -------                --------------- 
    A 240    LEU       matches     C  59    LEU  
    A 244    ALA       matches     C  65    ALA  
    B 240    LEU       matches     C  20    LEU  
  TRANSFORM   -0.3401  0.5055  0.7930 -0.3510 -0.8505  0.3917 -0.8724  0.1451 -0.4667   -26.960     4.193   106.942  
 
 Match found in 4p65_2       INSULIN (4P65_G_IPHG101_0)          
   Pattern 4p65_2                 Query structure     RMSD=  1.08 A  No. of residues =   3
   ------- -------                --------------- 
    D   2    VAL       matches     A  33    VAL  
    D   5    HIS       matches     A  36    HIS  
    D   6    LEU       matches     A  14    LEU  
  TRANSFORM   -0.3932 -0.9019  0.1789  0.1871 -0.2690 -0.9448 -0.9002  0.3380 -0.2745    24.203    58.030    65.571  
 
 Match found in 4abz_3       TETRACYCLINE REPRESSOR CLASS D (4ABZ
   Pattern 4abz_3                 Query structure     RMSD=  1.08 A  No. of residues =   3
   ------- -------                --------------- 
    A 112    THR       matches     D  84    THR  
    A 116    GLN       matches     D  88    GLN  
    A 131    LEU       matches     D  95    LEU  
  TRANSFORM    0.9411 -0.3266 -0.0871  0.1376  0.6054 -0.7840 -0.3087 -0.7259 -0.6147    11.747    34.558    59.698  
 
 Match found in 3g8i_5       PEROXISOME PROLIFERATOR-ACTIVATED RE
   Pattern 3g8i_5                 Query structure     RMSD=  1.08 A  No. of residues =   3
   ------- -------                --------------- 
    A 247    LEU       matches     A  71    LEU  
    A 332    VAL       matches     A  16    VAL  
    A 344    LEU       matches     B  95    LEU  
  TRANSFORM   -0.7215 -0.4818 -0.4972 -0.0847 -0.6513  0.7541  0.6872 -0.5862 -0.4292    38.771    87.380    -6.971  
 
 Match found in 4z90_1       GAMMA-AMINOBUTYRIC-ACID RECEPTOR SUB
   Pattern 4z90_1                 Query structure     RMSD=  1.08 A  No. of residues =   3
   ------- -------                --------------- 
    C 240    LEU       matches     A  59    LEU  
    C 244    ALA       matches     A  65    ALA  
    D 240    LEU       matches     A  20    LEU  
  TRANSFORM    0.2262  0.9688  0.1016  0.8820 -0.1595 -0.4434  0.4134 -0.1900  0.8905    38.450    18.125   -33.723  
 
 Match found in 5x7z_1       UNCHARACTERIZED HTH-TYPE TRANSCRIPTI
   Pattern 5x7z_1                 Query structure     RMSD=  1.08 A  No. of residues =   3
   ------- -------                --------------- 
    A  24    VAL       matches     D 159    VAL  
    A  35    LEU       matches     D 169    LEU  
    A 110    VAL       matches     D 186    VAL  
  TRANSFORM   -0.8180 -0.2125 -0.5345  0.3146  0.6128 -0.7249 -0.4816  0.7611  0.4344    83.348   -13.919     6.698  
 
 Match found in 6aji_3       DRUG EXPORTERS OF THE RND SUPERFAMIL
   Pattern 6aji_3                 Query structure     RMSD=  1.09 A  No. of residues =   3
   ------- -------                --------------- 
    A 245    VAL       matches     A  66    VAL  
    A 319    ILE       matches     A  68    ILE  
    A 638    VAL       matches     B 115    VAL  
  TRANSFORM    0.2817  0.1313 -0.9505  0.9299  0.2070  0.3042 -0.2367  0.9695  0.0638   -20.165   -78.784    69.853  
 
 Match found in 5o96_4       RIBOSOMAL RNA SMALL SUBUNIT METHYLTR
   Pattern 5o96_4                 Query structure     RMSD=  1.09 A  No. of residues =   3
   ------- -------                --------------- 
    C 224    LEU       matches     C  40    LEU  
    C 226    THR       matches     B  84    THR  
    C 229    ALA       matches     B  86    ALA  
  TRANSFORM    0.5898  0.0921 -0.8023  0.2568 -0.9633  0.0782  0.7657  0.2521  0.5918   -53.073    12.603   -46.761  
 
 Match found in 4lzr_2       BROMODOMAIN-CONTAINING PROTEIN 4 (4L
   Pattern 4lzr_2                 Query structure     RMSD=  1.09 A  No. of residues =   3
   ------- -------                --------------- 
    A  87    VAL       matches     B 167    VAL  
    A  92    LEU       matches     B 180    LEU  
    A  94    LEU       matches     B 184    LEU  
  TRANSFORM   -0.0758 -0.2705  0.9597  0.2905 -0.9267 -0.2382 -0.9539 -0.2608 -0.1488   -20.436   -29.152    39.054  
 
 Match found in 3ekp_2       PROTEASE;PROTEASE (3EKP_B_478B200_1)
   Pattern 3ekp_2                 Query structure     RMSD=  1.09 A  No. of residues =   3
   ------- -------                --------------- 
    A  23    LEU       matches     D 184    LEU  
    A  32    VAL       matches     D 130    VAL  
    A  84    ILE       matches     D 132    ILE  
  TRANSFORM    0.5297 -0.7206 -0.4473  0.0440 -0.5033  0.8630  0.8470  0.4768  0.2350   -11.230  -179.804     4.880  
 
 Match found in 4qvp_2       PROTEASOME SUBUNIT BETA TYPE-5;PROTE
   Pattern 4qvp_2                 Query structure     RMSD=  1.09 A  No. of residues =   3
   ------- -------                --------------- 
    K  20    ALA       matches     D 125    ALA  
    K  21    THR       matches     D 124    THR  
    K  27    ALA       matches     D 126    ALA  
  TRANSFORM    0.8161  0.5764 -0.0414 -0.0643  0.1617  0.9847 -0.5743  0.8010 -0.1690   -50.736    -1.868    23.405  
 
 Match found in 4qd3_3       PEPTIDYL-TRNA HYDROLASE (4QD3_A_5AEA
   Pattern 4qd3_3                 Query structure     RMSD=  1.09 A  No. of residues =   3
   ------- -------                --------------- 
    A  97    LEU       matches     A  28    LEU  
    A 147    VAL       matches     A  58    VAL  
    A 148    SER       matches     A  57    SER  
  TRANSFORM    0.5436 -0.7057 -0.4543  0.0495 -0.5134  0.8567  0.8379  0.4882  0.2442   -11.230  -180.247     5.015  
 
 Match found in 4qvn_1       PROTEASOME SUBUNIT BETA TYPE-5;PROTE
   Pattern 4qvn_1                 Query structure     RMSD=  1.09 A  No. of residues =   3
   ------- -------                --------------- 
    K  20    ALA       matches     D 125    ALA  
    K  21    THR       matches     D 124    THR  
    K  27    ALA       matches     D 126    ALA  
  TRANSFORM    0.5548 -0.1509 -0.8182  0.3781  0.9217  0.0863 -0.7411  0.3573 -0.5684   -39.008   -69.906   363.018  
 
 Match found in 3jb1_2       STRUCTURAL PROTEIN VP3 (3JB1_A_SAMA1
   Pattern 3jb1_2                 Query structure     RMSD=  1.09 A  No. of residues =   3
   ------- -------                --------------- 
    A 867    ALA       matches     A  65    ALA  
    A 922    ILE       matches     A  68    ILE  
    A 923    ALA       matches     B 110    ALA  
  TRANSFORM    0.1345 -0.7624 -0.6329 -0.2337 -0.6451  0.7275  0.9630 -0.0500  0.2649    34.625     6.280   -27.284  
 
 Match found in 5x7z_1       UNCHARACTERIZED HTH-TYPE TRANSCRIPTI
   Pattern 5x7z_1                 Query structure     RMSD=  1.09 A  No. of residues =   3
   ------- -------                --------------- 
    A  24    VAL       matches     A  11    VAL  
    A  35    LEU       matches     A  40    LEU  
    A 110    VAL       matches     C  12    VAL  
  TRANSFORM    0.2833 -0.7518  0.5955 -0.4644  0.4357  0.7710  0.8391  0.4950  0.2257   -11.511   -22.547   -44.352  
 
 Match found in 2zuj_1       CAMPHOR 5-MONOOXYGENASE (2ZUJ_A_CAMA
   Pattern 2zuj_1                 Query structure     RMSD=  1.09 A  No. of residues =   3
   ------- -------                --------------- 
    A 295    VAL       matches     C  16    VAL  
    A 297    LEU       matches     C  17    LEU  
    A 396    VAL       matches     C  12    VAL  
  TRANSFORM   -0.0685  0.9598 -0.2723  0.7921 -0.1136 -0.5998  0.6066  0.2567  0.7524    37.284    33.700    -3.178  
 
 Match found in 3nuj_5       PROTEASE (3NUJ_B_478B401_2)         
   Pattern 3nuj_5                 Query structure     RMSD=  1.09 A  No. of residues =   3
   ------- -------                --------------- 
    B  23    LEU       matches     D 184    LEU  
    B  32    VAL       matches     D 130    VAL  
    B  84    ILE       matches     D 132    ILE  
  TRANSFORM   -0.9305  0.3662  0.0106 -0.3243 -0.8367  0.4414 -0.1705 -0.4073 -0.8972    37.483     2.606    48.623  
 
 Match found in 4xi3_3       ESTROGEN RECEPTOR (4XI3_A_29SA601_2)
   Pattern 4xi3_3                 Query structure     RMSD=  1.09 A  No. of residues =   3
   ------- -------                --------------- 
    A 346    LEU       matches     A  71    LEU  
    A 424    ILE       matches     B 107    ILE  
    A 428    LEU       matches     B  95    LEU  
  TRANSFORM    0.1001  0.3904 -0.9152 -0.7878 -0.5308 -0.3126  0.6078 -0.7522 -0.2544    59.639    22.183    18.640  
 
 Match found in 5mvm_1       PROTON-GATED ION CHANNEL;PROTON-GATE
   Pattern 5mvm_1                 Query structure     RMSD=  1.10 A  No. of residues =   3
   ------- -------                --------------- 
    E 201    ILE       matches     B 107    ILE  
    E 238    ALA       matches     B 110    ALA  
    E 241    LEU       matches     A  60    LEU  
  TRANSFORM    0.0077 -0.8782  0.4782 -0.5579 -0.4006 -0.7268 -0.8298  0.2612  0.4931   -10.408   131.306    21.715  
 
 Match found in 4z91_2       GAMMA-AMINOBUTYRIC-ACID RECEPTOR SUB
   Pattern 4z91_2                 Query structure     RMSD=  1.10 A  No. of residues =   3
   ------- -------                --------------- 
    A 240    LEU       matches     C  59    LEU  
    A 244    ALA       matches     C  65    ALA  
    B 240    LEU       matches     C  20    LEU  
  TRANSFORM    0.2820 -0.4260 -0.8597  0.2971  0.8908 -0.3439 -0.9122  0.1584 -0.3778    50.618    21.284    80.105  
 
 Match found in 3g8i_5       PEROXISOME PROLIFERATOR-ACTIVATED RE
   Pattern 3g8i_5                 Query structure     RMSD=  1.10 A  No. of residues =   3
   ------- -------                --------------- 
    A 247    LEU       matches     B  95    LEU  
    A 332    VAL       matches     A  16    VAL  
    A 344    LEU       matches     A  55    LEU  
  TRANSFORM   -0.1712 -0.4568 -0.8730 -0.6004 -0.6541  0.4600  0.7811 -0.6029  0.1622    32.395    46.614   -46.302  
 
 Match found in 5vm8_3       RIBOSOMAL RNA SMALL SUBUNIT METHYLTR
   Pattern 5vm8_3                 Query structure     RMSD=  1.10 A  No. of residues =   3
   ------- -------                --------------- 
    B 215    LEU       matches     B  98    LEU  
    B 219    ILE       matches     B 107    ILE  
    B 220    LEU       matches     B 103    LEU  
  TRANSFORM   -0.1312 -0.7784  0.6140 -0.2250 -0.5798 -0.7831 -0.9655  0.2409  0.0991   -33.766   -36.437   356.958  
 
 Match found in 3jb1_2       STRUCTURAL PROTEIN VP3 (3JB1_A_SAMA1
   Pattern 3jb1_2                 Query structure     RMSD=  1.11 A  No. of residues =   3
   ------- -------                --------------- 
    A 867    ALA       matches     B  86    ALA  
    A 922    ILE       matches     C  39    ILE  
    A 923    ALA       matches     C  48    ALA  
  TRANSFORM    0.4430 -0.6139  0.6534 -0.1553 -0.7703 -0.6185 -0.8830 -0.1725  0.4365   -18.857    28.549    18.406  
 
 Match found in 5ljd_2       RETINOL-BINDING PROTEIN 1 (5LJD_A_RT
   Pattern 5ljd_2                 Query structure     RMSD=  1.11 A  No. of residues =   3
   ------- -------                --------------- 
    A  20    LEU       matches     A  28    LEU  
    A  36    LEU       matches     A  59    LEU  
    A  77    ILE       matches     B 119    ILE  
  TRANSFORM    0.5030 -0.7383 -0.4493 -0.5809  0.0962 -0.8083 -0.6400 -0.6675  0.3805    14.929    41.939    16.952  
 
 Match found in 3hku_3       CARBONIC ANHYDRASE 2 (3HKU_A_TORA300
   Pattern 3hku_3                 Query structure     RMSD=  1.11 A  No. of residues =   3
   ------- -------                --------------- 
    A  92    GLN       matches     D  88    GLN  
    A 121    VAL       matches     C  66    VAL  
    A 130    PHE       matches     D  92    PHE  
  TRANSFORM    0.5785 -0.7454 -0.3313 -0.4409  0.0559 -0.8958 -0.6862 -0.6643  0.2963   -35.296    12.858    29.849  
 
 Match found in 5gs4_5       ESTROGEN RECEPTOR (5GS4_A_ESTA603_2)
   Pattern 5gs4_5                 Query structure     RMSD=  1.11 A  No. of residues =   3
   ------- -------                --------------- 
    A 384    LEU       matches     B  95    LEU  
    A 387    LEU       matches     B  91    LEU  
    A 428    LEU       matches     A  60    LEU  
  TRANSFORM    0.4855  0.4807 -0.7302 -0.8564  0.4295 -0.2866 -0.1759 -0.7645 -0.6202    40.707    18.745    56.346  
 
 Match found in 5mvm_1       PROTON-GATED ION CHANNEL;PROTON-GATE
   Pattern 5mvm_1                 Query structure     RMSD=  1.11 A  No. of residues =   3
   ------- -------                --------------- 
    E 201    ILE       matches     B 106    ILE  
    E 238    ALA       matches     B 110    ALA  
    E 241    LEU       matches     A  60    LEU  
  TRANSFORM   -0.5746 -0.4827  0.6609  0.7813 -0.5640  0.2675 -0.2436 -0.6701 -0.7012    20.728    26.656    72.535  
 
 Match found in 4odo_2       PEPTIDYL-PROLYL CIS-TRANS ISOMERASE 
   Pattern 4odo_2                 Query structure     RMSD=  1.11 A  No. of residues =   3
   ------- -------                --------------- 
    A  36    LEU       matches     D  95    LEU  
    A  37    ILE       matches     D 107    ILE  
    A  40    LEU       matches     D 103    LEU  
  TRANSFORM    0.2500  0.8107 -0.5294 -0.4036 -0.4098 -0.8180  0.8801 -0.4182 -0.2247    20.614    95.497     1.657  
 
 Match found in 1t86_2       CYTOCHROME P450-CAM (1T86_A_CAMA1422
   Pattern 1t86_2                 Query structure     RMSD=  1.11 A  No. of residues =   3
   ------- -------                --------------- 
    A 185    THR       matches     A   9    THR  
    A 295    VAL       matches     A  16    VAL  
    A 396    VAL       matches     A  12    VAL  
  TRANSFORM    0.1695 -0.8711 -0.4609  0.6868 -0.2310  0.6891  0.7068  0.4334 -0.5592    -5.699   -28.478     0.134  
 
 Match found in 4lzr_2       BROMODOMAIN-CONTAINING PROTEIN 4 (4L
   Pattern 4lzr_2                 Query structure     RMSD=  1.11 A  No. of residues =   3
   ------- -------                --------------- 
    A  87    VAL       matches     C  16    VAL  
    A  92    LEU       matches     C  17    LEU  
    A  94    LEU       matches     C  20    LEU  
  TRANSFORM   -0.3644  0.3133  0.8769 -0.7841 -0.6112 -0.1075 -0.5023  0.7268 -0.4684    34.621    51.026    63.088  
 
 Match found in 3g8i_5       PEROXISOME PROLIFERATOR-ACTIVATED RE
   Pattern 3g8i_5                 Query structure     RMSD=  1.11 A  No. of residues =   3
   ------- -------                --------------- 
    A 247    LEU       matches     C  71    LEU  
    A 332    VAL       matches     C  16    VAL  
    A 344    LEU       matches     D  95    LEU  
  TRANSFORM   -0.0519  0.9800 -0.1919  0.7757 -0.0815 -0.6259  0.6290  0.1813  0.7559    34.566    35.794    -4.418  
 
 Match found in 3nuo_5       PROTEASE (3NUO_B_478B478_2)         
   Pattern 3nuo_5                 Query structure     RMSD=  1.12 A  No. of residues =   3
   ------- -------                --------------- 
    B  23    LEU       matches     D 184    LEU  
    B  32    VAL       matches     D 130    VAL  
    B  84    ILE       matches     D 132    ILE  
  TRANSFORM   -0.1608  0.6156  0.7715 -0.9763  0.0157 -0.2160  0.1450  0.7879 -0.5985    12.439    76.050    53.564  
 
 Match found in 3hbb_1       DIHYDROFOLATE REDUCTASE-THYMIDYLATE 
   Pattern 3hbb_1                 Query structure     RMSD=  1.13 A  No. of residues =   3
   ------- -------                --------------- 
    A  84    ILE       matches     D 119    ILE  
    A  85    PRO       matches     D 121    PRO  
    A  91    LEU       matches     C  35    LEU  
  TRANSFORM   -0.9102  0.4136  0.0236 -0.4045 -0.8996  0.1649 -0.0894 -0.1406 -0.9860    71.462    33.978    65.818  
 
 Match found in 3g8i_5       PEROXISOME PROLIFERATOR-ACTIVATED RE
   Pattern 3g8i_5                 Query structure     RMSD=  1.13 A  No. of residues =   3
   ------- -------                --------------- 
    A 247    LEU       matches     D  95    LEU  
    A 332    VAL       matches     C  16    VAL  
    A 344    LEU       matches     C  55    LEU  
  TRANSFORM   -0.3496  0.5033 -0.7902  0.7514  0.6544  0.0844 -0.5596  0.5642  0.6070    31.722    73.926    12.071  
 
 Match found in 4z90_1       GAMMA-AMINOBUTYRIC-ACID RECEPTOR SUB
   Pattern 4z90_1                 Query structure     RMSD=  1.13 A  No. of residues =   3
   ------- -------                --------------- 
    C 240    LEU       matches     C  59    LEU  
    C 244    ALA       matches     C  65    ALA  
    D 240    LEU       matches     C  20    LEU  
  TRANSFORM   -0.5547  0.0547 -0.8302 -0.5188  0.7574  0.3966 -0.6505 -0.6507  0.3918    81.694    46.751    64.338  
 
 Match found in 3g8i_5       PEROXISOME PROLIFERATOR-ACTIVATED RE
   Pattern 3g8i_5                 Query structure     RMSD=  1.13 A  No. of residues =   3
   ------- -------                --------------- 
    A 247    LEU       matches     B  91    LEU  
    A 332    VAL       matches     A  66    VAL  
    A 344    LEU       matches     A  17    LEU  
  TRANSFORM   -0.1713  0.6217  0.7643 -0.9743  0.0085 -0.2252  0.1465  0.7832 -0.6042    12.985    76.178    53.637  
 
 Match found in 3clb_1       DHFR-TS (3CLB_A_TMQA611_1)          
   Pattern 3clb_1                 Query structure     RMSD=  1.13 A  No. of residues =   3
   ------- -------                --------------- 
    A  84    ILE       matches     D 119    ILE  
    A  85    PRO       matches     D 121    PRO  
    A  91    LEU       matches     C  35    LEU  
  TRANSFORM   -0.2462  0.3303 -0.9112 -0.5034 -0.8469 -0.1710  0.8282 -0.4166 -0.3748    92.410    65.636     7.571  
 
 Match found in 1pk7_2       PURINE NUCLEOSIDE PHOSPHORYLASE (1PK
   Pattern 1pk7_2                 Query structure     RMSD=  1.13 A  No. of residues =   3
   ------- -------                --------------- 
    C  90    SER       matches     C  26    SER  
    C 178    VAL       matches     C  22    VAL  
    C 179    GLU       matches     C  23    GLU  
  TRANSFORM   -0.5328  0.7598  0.3726  0.8441  0.5085  0.1702  0.0602 -0.4052  0.9123     4.756  -193.225    14.606  
 
 Match found in 4qvl_2       PROTEASOME SUBUNIT BETA TYPE-5;PROTE
   Pattern 4qvl_2                 Query structure     RMSD=  1.13 A  No. of residues =   3
   ------- -------                --------------- 
    K  20    ALA       matches     B 125    ALA  
    K  21    THR       matches     B 124    THR  
    K  27    ALA       matches     B 126    ALA  
  TRANSFORM   -0.5513 -0.8251 -0.1238  0.2990 -0.0569 -0.9525 -0.7789  0.5622 -0.2781    56.794   -16.770    65.539  
 
 Match found in 6hlp_1       SUBSTANCE-P RECEPTOR,SUBSTANCE-P REC
   Pattern 6hlp_1                 Query structure     RMSD=  1.14 A  No. of residues =   3
   ------- -------                --------------- 
    A 200    VAL       matches     B 186    VAL  
    A 201    THR       matches     B 187    THR  
    A 204    ILE       matches     B 156    ILE  
  TRANSFORM   -0.0235 -0.9844 -0.1743 -0.3399  0.1718 -0.9246 -0.9402 -0.0375  0.3386   -23.028    31.587    15.364  
 
 Match found in 1hk2_3       SERUM ALBUMIN (1HK2_A_T44A3001_1)   
   Pattern 1hk2_3                 Query structure     RMSD=  1.14 A  No. of residues =   3
   ------- -------                --------------- 
    A 238    LEU       matches     D 128    LEU  
    A 257    ARG       matches     D 190    ARG  
    A 291    ALA       matches     D 152    ALA  
  TRANSFORM    0.7677 -0.6220 -0.1544 -0.1149 -0.3707  0.9216  0.6305  0.6897  0.3560    64.058    37.171    -7.113  
 
 Match found in 1pk9_1       PURINE NUCLEOSIDE PHOSPHORYLASE (1PK
   Pattern 1pk9_1                 Query structure     RMSD=  1.14 A  No. of residues =   3
   ------- -------                --------------- 
    A  90    SER       matches     C  26    SER  
    A 178    VAL       matches     C  22    VAL  
    A 179    GLU       matches     C  23    GLU  
  TRANSFORM   -0.6020  0.0479 -0.7971 -0.6120  0.6136  0.4990 -0.5129 -0.7882  0.3401    53.394    30.946    30.014  
 
 Match found in 6drz_3       5HT2B RECEPTOR, BRIL CHIMERA (6DRZ_A
   Pattern 6drz_3                 Query structure     RMSD=  1.14 A  No. of residues =   3
   ------- -------                --------------- 
    A 208    VAL       matches     A  12    VAL  
    A 209    LEU       matches     B  91    LEU  
    A 217    PHE       matches     B  92    PHE  
  TRANSFORM    0.9452  0.2824  0.1638 -0.3172  0.9134  0.2552  0.0775  0.2932 -0.9529   -38.189   -18.500    21.822  
 
 Match found in 3ekp_2       PROTEASE;PROTEASE (3EKP_B_478B200_1)
   Pattern 3ekp_2                 Query structure     RMSD=  1.14 A  No. of residues =   3
   ------- -------                --------------- 
    A  23    LEU       matches     B 184    LEU  
    A  32    VAL       matches     B 130    VAL  
    A  84    ILE       matches     B 132    ILE  
  TRANSFORM   -0.1366 -0.7735 -0.6189 -0.8732 -0.2010  0.4439  0.4678 -0.6011  0.6479    32.269    63.035     6.210  
 
 Match found in 4dm8_3       RETINOIC ACID RECEPTOR BETA (4DM8_A_
   Pattern 4dm8_3                 Query structure     RMSD=  1.14 A  No. of residues =   3
   ------- -------                --------------- 
    A 307    LEU       matches     B 117    LEU  
    A 400    LEU       matches     B 128    LEU  
    A 412    ILE       matches     B 156    ILE  
  TRANSFORM    0.5181  0.5974  0.6121 -0.5619  0.7773 -0.2830  0.6448  0.1973 -0.7384   -20.679    34.488    -7.418  
 
 Match found in 5ljd_2       RETINOL-BINDING PROTEIN 1 (5LJD_A_RT
   Pattern 5ljd_2                 Query structure     RMSD=  1.14 A  No. of residues =   3
   ------- -------                --------------- 
    A  20    LEU       matches     C  28    LEU  
    A  36    LEU       matches     C  59    LEU  
    A  77    ILE       matches     D 119    ILE  
  TRANSFORM    0.8037  0.5601  0.2012 -0.5491  0.8282 -0.1120  0.2293  0.0204 -0.9731    10.253    48.050    33.981  
 
 Match found in 4wnv_1       CYTOCHROME P450 2D6 (4WNV_A_QI9A602_
   Pattern 4wnv_1                 Query structure     RMSD=  1.14 A  No. of residues =   3
   ------- -------                --------------- 
    A 216    GLU       matches     D 171    GLU  
    A 304    SER       matches     D 173    SER  
    A 374    VAL       matches     D 159    VAL  
  TRANSFORM   -0.7951 -0.6055  0.0351 -0.3728  0.5335  0.7592  0.4784 -0.5906  0.6499    52.658   -15.897   -11.558  
 
 Match found in 1hwi_6       HMG-COA REDUCTASE;HMG-COA REDUCTASE 
   Pattern 1hwi_6                 Query structure     RMSD=  1.14 A  No. of residues =   3
   ------- -------                --------------- 
    B 853    LEU       matches     A  59    LEU  
    B 856    ALA       matches     A  65    ALA  
    B 857    LEU       matches     A  20    LEU  
  TRANSFORM   -0.0749 -0.9420  0.3271  0.9754 -0.0010  0.2206  0.2075 -0.3356 -0.9189   -12.155   -65.875    42.440  
 
 Match found in 5mue_2       ALPHA-TOCOPHEROL TRANSFER PROTEIN (5
   Pattern 5mue_2                 Query structure     RMSD=  1.14 A  No. of residues =   3
   ------- -------                --------------- 
    A 154    ILE       matches     D 156    ILE  
    A 191    VAL       matches     D 186    VAL  
    A 194    ILE       matches     D 132    ILE  
  TRANSFORM   -0.5060  0.6231 -0.5964  0.2574  0.7690  0.5851 -0.8232 -0.1425  0.5495    16.123    10.711   -17.424  
 
 Match found in 4mkc_1       ALK TYROSINE KINASE RECEPTOR (4MKC_A
   Pattern 4mkc_1                 Query structure     RMSD=  1.15 A  No. of residues =   3
   ------- -------                --------------- 
    A1148    ALA       matches     D 188    ALA  
    A1196    LEU       matches     D 128    LEU  
    A1198    LEU       matches     D 189    LEU  
  TRANSFORM   -0.5203  0.7711  0.3671  0.8527  0.4924  0.1742  0.0464 -0.4037  0.9137     4.300  -193.295    15.007  
 
 Match found in 4qvp_2       PROTEASOME SUBUNIT BETA TYPE-5;PROTE
   Pattern 4qvp_2                 Query structure     RMSD=  1.15 A  No. of residues =   3
   ------- -------                --------------- 
    K  20    ALA       matches     B 125    ALA  
    K  21    THR       matches     B 124    THR  
    K  27    ALA       matches     B 126    ALA  
  TRANSFORM    0.7874  0.5534  0.2717  0.6040 -0.7808 -0.1601 -0.1235 -0.2902  0.9490    15.497   -12.916   -43.964  
 
 Match found in 2qqd_2       PYRUVOYL-DEPENDENT ARGININE DECARBOX
   Pattern 2qqd_2                 Query structure     RMSD=  1.15 A  No. of residues =   3
   ------- -------                --------------- 
    A  35    ASP       matches     D 161    ASP  
    A  38    LEU       matches     D 184    LEU  
    E  54    ILE       matches     D 166    ILE  
  TRANSFORM    0.1803  0.6323 -0.7534  0.8232 -0.5162 -0.2362  0.5383  0.5777  0.6136    36.289   -33.738   -12.497  
 
 Match found in 1hwi_6       HMG-COA REDUCTASE;HMG-COA REDUCTASE 
   Pattern 1hwi_6                 Query structure     RMSD=  1.15 A  No. of residues =   3
   ------- -------                --------------- 
    B 853    LEU       matches     C  59    LEU  
    B 856    ALA       matches     C  65    ALA  
    B 857    LEU       matches     C  20    LEU  
  TRANSFORM   -0.5293  0.7978 -0.2887  0.8305  0.4176 -0.3686  0.1735  0.4349  0.8836    49.858    36.521    -9.677  
 
 Match found in 1dvx_2       TRANSTHYRETIN;TRANSTHYRETIN (1DVX_B_
   Pattern 1dvx_2                 Query structure     RMSD=  1.15 A  No. of residues =   3
   ------- -------                --------------- 
    A  17    LEU       matches     D 103    LEU  
    A 110    LEU       matches     C  56    LEU  
    A 117    SER       matches     C  57    SER  
  TRANSFORM   -0.4022  0.7604 -0.5099 -0.7805 -0.5759 -0.2431  0.4785 -0.3002 -0.8252    -1.448    44.465     0.116  
 
 Match found in 1hk2_3       SERUM ALBUMIN (1HK2_A_T44A3001_1)   
   Pattern 1hk2_3                 Query structure     RMSD=  1.15 A  No. of residues =   3
   ------- -------                --------------- 
    A 238    LEU       matches     B 128    LEU  
    A 257    ARG       matches     B 190    ARG  
    A 291    ALA       matches     B 150    ALA  
  TRANSFORM    0.1194  0.9651  0.2330 -0.0456 -0.2291  0.9723 -0.9918  0.1267 -0.0166    47.231   -18.480    17.120  
 
 Match found in 4ogr_2       CYCLIN-DEPENDENT KINASE 9 (4OGR_A_AD
   Pattern 4ogr_2                 Query structure     RMSD=  1.15 A  No. of residues =   3
   ------- -------                --------------- 
    A  25    ILE       matches     B 120    ILE  
    A  33    VAL       matches     A  53    VAL  
    A  46    ALA       matches     B 150    ALA  
  TRANSFORM   -0.5305  0.7575  0.3804  0.8458  0.5031  0.1776  0.0568 -0.4160  0.9076     4.651  -193.551    14.855  
 
 Match found in 4qvn_1       PROTEASOME SUBUNIT BETA TYPE-5;PROTE
   Pattern 4qvn_1                 Query structure     RMSD=  1.15 A  No. of residues =   3
   ------- -------                --------------- 
    K  20    ALA       matches     B 125    ALA  
    K  21    THR       matches     B 124    THR  
    K  27    ALA       matches     B 126    ALA  
  TRANSFORM    0.6649 -0.7128  0.2231  0.7282  0.5523 -0.4059 -0.1661 -0.4323 -0.8863    -7.650    41.256    41.609  
 
 Match found in 1dvx_4       TRANSTHYRETIN (1DVX_B_DIFB125_2)    
   Pattern 1dvx_4                 Query structure     RMSD=  1.15 A  No. of residues =   3
   ------- -------                --------------- 
    B  17    LEU       matches     D 103    LEU  
    B 110    LEU       matches     C  56    LEU  
    B 117    SER       matches     C  57    SER  
  TRANSFORM   -0.5806  0.8054  0.1194 -0.0448 -0.1780  0.9830 -0.8129 -0.5654 -0.1394    58.564   -22.648    93.850  
 
 Match found in 4qrc_6       FIBROBLAST GROWTH FACTOR RECEPTOR 4 
   Pattern 4qrc_6                 Query structure     RMSD=  1.16 A  No. of residues =   3
   ------- -------                --------------- 
    A 534    ILE       matches     C  68    ILE  
    A 553    ALA       matches     D 110    ALA  
    A 619    LEU       matches     C  60    LEU  
  TRANSFORM   -0.9291 -0.3620  0.0764  0.1333 -0.1350  0.9818  0.3451 -0.9224 -0.1737    71.626   -40.769    25.743  
 
 Match found in 5mvm_1       PROTON-GATED ION CHANNEL;PROTON-GATE
   Pattern 5mvm_1                 Query structure     RMSD=  1.16 A  No. of residues =   3
   ------- -------                --------------- 
    E 201    ILE       matches     D 106    ILE  
    E 238    ALA       matches     D 102    ALA  
    E 241    LEU       matches     D 103    LEU  
  TRANSFORM   -0.5745 -0.8150  0.0753 -0.6692  0.4147 -0.6166 -0.4713  0.4046  0.7837    35.355   100.117    25.068  
 
 Match found in 1t86_2       CYTOCHROME P450-CAM (1T86_A_CAMA1422
   Pattern 1t86_2                 Query structure     RMSD=  1.16 A  No. of residues =   3
   ------- -------                --------------- 
    A 185    THR       matches     C   9    THR  
    A 295    VAL       matches     C  16    VAL  
    A 396    VAL       matches     C  12    VAL  
  TRANSFORM    0.0338 -0.5698  0.8211  0.0589 -0.8190 -0.5708 -0.9977 -0.0676 -0.0059    21.535    36.856    56.213  
 
 Match found in 4wnv_1       CYTOCHROME P450 2D6 (4WNV_A_QI9A602_
   Pattern 4wnv_1                 Query structure     RMSD=  1.16 A  No. of residues =   3
   ------- -------                --------------- 
    A 216    GLU       matches     B 171    GLU  
    A 304    SER       matches     B 173    SER  
    A 374    VAL       matches     B 159    VAL  
  TRANSFORM    0.0763 -0.9963 -0.0394 -0.2669 -0.0585  0.9619  0.9607  0.0629  0.2704   -13.582   -29.817    55.745  
 
 Match found in 1mx1_7       LIVER CARBOXYLESTERASE I (1MX1_E_THA
   Pattern 1mx1_7                 Query structure     RMSD=  1.16 A  No. of residues =   3
   ------- -------                --------------- 
    E5101    PHE       matches     D  92    PHE  
    E5358    LEU       matches     C  59    LEU  
    E5363    LEU       matches     C  60    LEU  
  TRANSFORM   -0.7353 -0.4228 -0.5297  0.2811  0.5209 -0.8060 -0.6167  0.7416  0.2642    12.004     0.605    15.105  
 
 Match found in 1bzf_2       DIHYDROFOLATE REDUCTASE (1BZF_A_TMQA
   Pattern 1bzf_2                 Query structure     RMSD=  1.17 A  No. of residues =   3
   ------- -------                --------------- 
    A  45    THR       matches     C  45    THR  
    A  49    PHE       matches     C  49    PHE  
    A  54    LEU       matches     D 103    LEU  
  TRANSFORM   -0.1801  0.6995 -0.6915  0.7140  0.5766  0.3973 -0.6766  0.4222  0.6033     6.306   -39.244    13.810  
 
 Match found in 5gs4_5       ESTROGEN RECEPTOR (5GS4_A_ESTA603_2)
   Pattern 5gs4_5                 Query structure     RMSD=  1.17 A  No. of residues =   3
   ------- -------                --------------- 
    A 384    LEU       matches     C  14    LEU  
    A 387    LEU       matches     C  13    LEU  
    A 428    LEU       matches     C  40    LEU  
  TRANSFORM   -0.4772 -0.7838 -0.3973  0.1364  0.3805 -0.9147 -0.8681  0.4907  0.0746   148.715   308.970   226.552  
 
 Match found in 5zcp_3       CYTOCHROME C OXIDASE SUBUNIT 1;CYTOC
   Pattern 5zcp_3                 Query structure     RMSD=  1.17 A  No. of residues =   3
   ------- -------                --------------- 
    N   3    ILE       matches     D 107    ILE  
    N   7    LEU       matches     D  95    LEU  
    N   8    PHE       matches     D  92    PHE  
  TRANSFORM   -0.2481  0.9136  0.3221  0.8697  0.0636  0.4895 -0.4267 -0.4016  0.8103    39.919   -28.772     7.646  
 
 Match found in 2bjf_2       CHOLOYLGLYCINE HYDROLASE (2BJF_A_DXC
   Pattern 2bjf_2                 Query structure     RMSD=  1.17 A  No. of residues =   3
   ------- -------                --------------- 
    A  61    PHE       matches     D  92    PHE  
    A 133    ILE       matches     D 107    ILE  
    A 137    ILE       matches     C  68    ILE  
  TRANSFORM    0.2050 -0.6653  0.7179 -0.9246  0.1090  0.3650  0.3211  0.7386  0.5928    40.302    77.191    39.004  
 
 Match found in 3avp_1       PANTOTHENATE KINASE (3AVP_A_MV2A313_
   Pattern 3avp_1                 Query structure     RMSD=  1.17 A  No. of residues =   3
   ------- -------                --------------- 
    A 235    TYR       matches     B 149    TYR  
    A 272    ILE       matches     B 106    ILE  
    A 277    ASN       matches     B 105    ASN  
  TRANSFORM    0.7596 -0.6459  0.0771  0.1043  0.0040 -0.9945 -0.6420 -0.7634 -0.0704    -2.697    55.856    68.286  
 
 Match found in 3clb_1       DHFR-TS (3CLB_A_TMQA611_1)          
   Pattern 3clb_1                 Query structure     RMSD=  1.18 A  No. of residues =   3
   ------- -------                --------------- 
    A  84    ILE       matches     B 119    ILE  
    A  85    PRO       matches     B 121    PRO  
    A  91    LEU       matches     A  35    LEU  
  TRANSFORM    0.3128 -0.7587 -0.5715  0.9498  0.2439  0.1961  0.0094  0.6041 -0.7968    42.024   -39.821    81.528  
 
 Match found in 4qrc_6       FIBROBLAST GROWTH FACTOR RECEPTOR 4 
   Pattern 4qrc_6                 Query structure     RMSD=  1.18 A  No. of residues =   3
   ------- -------                --------------- 
    A 534    ILE       matches     A  68    ILE  
    A 553    ALA       matches     B 110    ALA  
    A 619    LEU       matches     A  60    LEU  
  TRANSFORM   -0.3126 -0.4338 -0.8451 -0.5904  0.7856 -0.1849 -0.7441 -0.4411  0.5017    25.384    87.882    27.942  
 
 Match found in 4d9h_2       PURINE NUCLEOSIDE PHOSPHORYLASE DEOD
   Pattern 4d9h_2                 Query structure     RMSD=  1.18 A  No. of residues =   3
   ------- -------                --------------- 
    A  90    SER       matches     C  26    SER  
    A 177    VAL       matches     C  22    VAL  
    A 178    GLU       matches     C  23    GLU  
  TRANSFORM    0.7635 -0.6394  0.0902  0.1140 -0.0041 -0.9935 -0.6356 -0.7688 -0.0697    -3.154    55.529    68.069  
 
 Match found in 3hbb_1       DIHYDROFOLATE REDUCTASE-THYMIDYLATE 
   Pattern 3hbb_1                 Query structure     RMSD=  1.19 A  No. of residues =   3
   ------- -------                --------------- 
    A  84    ILE       matches     B 119    ILE  
    A  85    PRO       matches     B 121    PRO  
    A  91    LEU       matches     A  35    LEU  
  TRANSFORM    0.1429 -0.9700  0.1967  0.9482  0.1911  0.2539  0.2838 -0.1502 -0.9470    46.439   -37.022    -5.722  
 
 Match found in 4ogr_2       CYCLIN-DEPENDENT KINASE 9 (4OGR_A_AD
   Pattern 4ogr_2                 Query structure     RMSD=  1.19 A  No. of residues =   3
   ------- -------                --------------- 
    A  25    ILE       matches     D 120    ILE  
    A  33    VAL       matches     C  53    VAL  
    A  46    ALA       matches     D 150    ALA  

************************************************* user.SUMS ********************************************************
   1fbm_2       PROTEIN (CARTILAGE OLIGOMERIC MATRIX    :        0.47  <
   1fbm_2       PROTEIN (CARTILAGE OLIGOMERIC MATRIX    :        0.51  <
   1fbm_1       PROTEIN (CARTILAGE OLIGOMERIC MATRIX    :        0.68  <
   1fbm_1       PROTEIN (CARTILAGE OLIGOMERIC MATRIX    :        0.72  <
   3nu9_3       PROTEASE;PROTEASE (3NU9_A_478A401_2)    :        1.07  <
   2gj5_1       BETA-LACTOGLOBULIN (2GJ5_A_VD3A163_1    :        1.11  <
   2gj5_1       BETA-LACTOGLOBULIN (2GJ5_A_VD3A163_1    :        1.11  <
   3nu9_3       PROTEASE;PROTEASE (3NU9_A_478A401_2)    :        1.12  <
   2pl0_2       PROTO-ONCOGENE TYROSINE-PROTEIN KINA    :        1.20  <
   4y0s_3       BETA-LACTOGLOBULIN (4Y0S_A_PX9A201_0    :        1.22  <
   2pl0_2       PROTO-ONCOGENE TYROSINE-PROTEIN KINA    :        1.23  <
   6hd4_1       TYROSINE-PROTEIN KINASE ABL1 (6HD4_A    :        1.29  <
   1aqb_2       RETINOL-BINDING PROTEIN (1AQB_A_RTLA    :        1.29  <
   6hd4_1       TYROSINE-PROTEIN KINASE ABL1 (6HD4_A    :        1.30  <
   3oez_1       PROTO-ONCOGENE TYROSINE-PROTEIN KINA    :        1.30  <
   3fl9_1       DIHYDROFOLATE REDUCTASE (DHFR) (3FL9    :        1.33  <
   2hyy_8       PROTO-ONCOGENE TYROSINE-PROTEIN KINA    :        1.33  <
   4y0s_3       BETA-LACTOGLOBULIN (4Y0S_A_PX9A201_0    :        1.41  <
   2a15_1       HYPOTHETICAL PROTEIN RV0760C (2A15_A    :        1.48  <
   4rs0_2       PROSTAGLANDIN G/H SYNTHASE 2 (4RS0_A    :        0.41  
   4rs0_2       PROSTAGLANDIN G/H SYNTHASE 2 (4RS0_A    :        0.42  
   4dm8_3       RETINOIC ACID RECEPTOR BETA (4DM8_A_    :        0.47  
   3heg_4       MITOGEN-ACTIVATED PROTEIN KINASE 14     :        0.58  
   5gs4_5       ESTROGEN RECEPTOR (5GS4_A_ESTA603_2)    :        0.61  
   4dm8_1       RETINOIC ACID RECEPTOR BETA (4DM8_A_    :        0.61  
   3heg_4       MITOGEN-ACTIVATED PROTEIN KINASE 14     :        0.65  
   5uah_3       DNA-DIRECTED RNA POLYMERASE SUBUNIT     :        0.67  
   5gs4_5       ESTROGEN RECEPTOR (5GS4_A_ESTA603_2)    :        0.68  
   4dm8_1       RETINOIC ACID RECEPTOR BETA (4DM8_A_    :        0.70  
   5gs4_5       ESTROGEN RECEPTOR (5GS4_A_ESTA603_2)    :        0.70  
   1fm6_5       RETINOIC ACID RECEPTOR RXR-ALPHA (1F    :        0.72  
   4dm8_3       RETINOIC ACID RECEPTOR BETA (4DM8_A_    :        0.73  
   5ieo_3       CDL2.3A (5IEO_A_VDYA206_1)              :        0.73  
   1r55_2       ADAM 33 (1R55_A_097A518_1)              :        0.73  
   5gs4_5       ESTROGEN RECEPTOR (5GS4_A_ESTA603_2)    :        0.75  
   3jb1_2       STRUCTURAL PROTEIN VP3 (3JB1_A_SAMA1    :        0.76  
   4odo_2       PEPTIDYL-PROLYL CIS-TRANS ISOMERASE     :        0.76  
   3w67_1       ALPHA-TOCOPHEROL TRANSFER PROTEIN (3    :        0.77  
   4ogr_2       CYCLIN-DEPENDENT KINASE 9 (4OGR_A_AD    :        0.77  
   1r55_2       ADAM 33 (1R55_A_097A518_1)              :        0.78  
   4rs0_2       PROSTAGLANDIN G/H SYNTHASE 2 (4RS0_A    :        0.78  
   2bxm_1       SERUM ALBUMIN (2BXM_A_IMNA2001_1)       :        0.78  
   4rs0_2       PROSTAGLANDIN G/H SYNTHASE 2 (4RS0_A    :        0.79  
   1ydb_2       CARBONIC ANHYDRASE II (1YDB_A_AZMA26    :        0.80  
   3jb1_2       STRUCTURAL PROTEIN VP3 (3JB1_A_SAMA1    :        0.80  
   3jb1_2       STRUCTURAL PROTEIN VP3 (3JB1_A_SAMA1    :        0.81  
   3w67_1       ALPHA-TOCOPHEROL TRANSFER PROTEIN (3    :        0.81  
   1xp0_2       CGMP-SPECIFIC 3',5'-CYCLIC PHOSPHODI    :        0.81  
   3czv_2       CARBONIC ANHYDRASE 13;CARBONIC ANHYD    :        0.82  
   3czv_2       CARBONIC ANHYDRASE 13;CARBONIC ANHYD    :        0.82  
   4xi3_3       ESTROGEN RECEPTOR (4XI3_A_29SA601_2)    :        0.82  
   5x7z_1       UNCHARACTERIZED HTH-TYPE TRANSCRIPTI    :        0.83  
   3k5v_3       TYROSINE-PROTEIN KINASE ABL1 (3K5V_A    :        0.83  
   5ieo_3       CDL2.3A (5IEO_A_VDYA206_1)              :        0.83  
   3ms9_3       TYROSINE-PROTEIN KINASE ABL1 (3MS9_A    :        0.83  
   1fm6_5       RETINOIC ACID RECEPTOR RXR-ALPHA (1F    :        0.84  
   5mue_2       ALPHA-TOCOPHEROL TRANSFER PROTEIN (5    :        0.84  
   2bxm_1       SERUM ALBUMIN (2BXM_A_IMNA2001_1)       :        0.84  
   4dm8_3       RETINOIC ACID RECEPTOR BETA (4DM8_A_    :        0.85  
   4dm8_3       RETINOIC ACID RECEPTOR BETA (4DM8_A_    :        0.85  
   4ogr_2       CYCLIN-DEPENDENT KINASE 9 (4OGR_A_AD    :        0.86  
   5ikr_3       PROSTAGLANDIN G/H SYNTHASE 2 (5IKR_A    :        0.86  
   1xp0_2       CGMP-SPECIFIC 3',5'-CYCLIC PHOSPHODI    :        0.86  
   1iep_2       PROTO-ONCOGENE TYROSINE-PROTEIN KINA    :        0.86  
   4ogr_2       CYCLIN-DEPENDENT KINASE 9 (4OGR_A_AD    :        0.86  
   5x7z_1       UNCHARACTERIZED HTH-TYPE TRANSCRIPTI    :        0.86  
   4o2b_0       TUBULIN ALPHA-1B CHAIN;TUBULIN BETA-    :        0.87  
   4qd3_3       PEPTIDYL-TRNA HYDROLASE (4QD3_A_5AEA    :        0.87  
   4odo_2       PEPTIDYL-PROLYL CIS-TRANS ISOMERASE     :        0.87  
   1fiq_1       XANTHINE OXIDASE (1FIQ_C_SALC1335_1)    :        0.87  
   6drz_3       5HT2B RECEPTOR, BRIL CHIMERA (6DRZ_A    :        0.88  
   5mue_2       ALPHA-TOCOPHEROL TRANSFER PROTEIN (5    :        0.88  
   2hyy_3       PROTO-ONCOGENE TYROSINE-PROTEIN KINA    :        0.88  
   3g8i_5       PEROXISOME PROLIFERATOR-ACTIVATED RE    :        0.89  
   4qd3_3       PEPTIDYL-TRNA HYDROLASE (4QD3_A_5AEA    :        0.89  
   4v01_6       FIBROBLAST GROWTH FACTOR RECEPTOR 1     :        0.90  
   1fiq_1       XANTHINE OXIDASE (1FIQ_C_SALC1335_1)    :        0.90  
   2bjf_2       CHOLOYLGLYCINE HYDROLASE (2BJF_A_DXC    :        0.90  
   4ogr_2       CYCLIN-DEPENDENT KINASE 9 (4OGR_A_AD    :        0.90  
   3e22_0       TUBULIN ALPHA-1C CHAIN;TUBULIN BETA-    :        0.90  
   3k5v_3       TYROSINE-PROTEIN KINASE ABL1 (3K5V_A    :        0.91  
   3ms9_3       TYROSINE-PROTEIN KINASE ABL1 (3MS9_A    :        0.91  
   2ql8_1       PUTATIVE REDOX PROTEIN (2QL8_A_BEZA1    :        0.92  
   2q63_9       PROTEASE RETROPEPSIN;PROTEASE RETROP    :        0.92  
   2wv2_2       LANOSTEROL 14-ALPHA-DEMETHYLASE (2WV    :        0.92  
   4xi3_3       ESTROGEN RECEPTOR (4XI3_A_29SA601_2)    :        0.92  
   3g8i_5       PEROXISOME PROLIFERATOR-ACTIVATED RE    :        0.93  
   2bjf_2       CHOLOYLGLYCINE HYDROLASE (2BJF_A_DXC    :        0.93  
   4dm8_3       RETINOIC ACID RECEPTOR BETA (4DM8_A_    :        0.93  
   2c12_3       NITROALKANE OXIDASE (2C12_D_SPMD1434    :        0.94  
   4v01_3       FIBROBLAST GROWTH FACTOR RECEPTOR 1     :        0.94  
   4v01_3       FIBROBLAST GROWTH FACTOR RECEPTOR 1     :        0.94  
   3g8i_5       PEROXISOME PROLIFERATOR-ACTIVATED RE    :        0.94  
   5hv1_4       PHOSPHOENOLPYRUVATE SYNTHASE (5HV1_A    :        0.94  
   5ljc_3       RETINOL-BINDING PROTEIN 1 (5LJC_A_RT    :        0.94  
   4xoy_1       MITOGEN-ACTIVATED PROTEIN KINASE 1 (    :        0.94  
   1d1g_3       DIHYDROFOLATE REDUCTASE (1D1G_A_MTXA    :        0.94  
   5x23_3       CYTOCHROME P450 2C9 (5X23_A_LSNA502_    :        0.95  
   4v9l_2       - (4V9L_Y_FUAAY701_1)                   :        0.95  
   3sxr_3       CYTOPLASMIC TYROSINE-PROTEIN KINASE     :        0.95  
   1z11_3       CYTOCHROME P450, FAMILY 2, SUBFAMILY    :        0.95  
   3g8i_5       PEROXISOME PROLIFERATOR-ACTIVATED RE    :        0.96  
   4xoy_1       MITOGEN-ACTIVATED PROTEIN KINASE 1 (    :        0.96  
   3ogp_4       FIV PROTEASE;FIV PROTEASE (3OGP_A_01    :        0.96  
   2wv2_2       LANOSTEROL 14-ALPHA-DEMETHYLASE (2WV    :        0.96  
   5hv1_4       PHOSPHOENOLPYRUVATE SYNTHASE (5HV1_A    :        0.96  
   3ekq_5       PROTEASE;PROTEASE (3EKQ_A_ROCA100_2)    :        0.97  
   1d1g_3       DIHYDROFOLATE REDUCTASE (1D1G_A_MTXA    :        0.97  
   4v01_6       FIBROBLAST GROWTH FACTOR RECEPTOR 1     :        0.97  
   3t3q_2       CYTOCHROME P450 2A6 (3T3Q_A_9PLA501_    :        0.97  
   5gs4_5       ESTROGEN RECEPTOR (5GS4_A_ESTA603_2)    :        0.97  
   3l4d_2       STEROL 14-ALPHA DEMETHYLASE (3L4D_A_    :        0.97  
   3ekq_5       PROTEASE;PROTEASE (3EKQ_A_ROCA100_2)    :        0.97  
   3fl9_6       DIHYDROFOLATE REDUCTASE (DHFR) (3FL9    :        0.97  
   5kqx_5       PROTEASE E35D-SQV;PROTEASE E35D-SQV     :        0.98  
   2nyr_3       NAD-DEPENDENT DEACETYLASE SIRTUIN-5;    :        0.98  
   5kqx_5       PROTEASE E35D-SQV;PROTEASE E35D-SQV     :        0.98  
   1yda_1       CARBONIC ANHYDRASE II (1YDA_A_AZMA26    :        0.98  
   4v9l_2       - (4V9L_Y_FUAAY701_1)                   :        0.99  
   4qrc_6       FIBROBLAST GROWTH FACTOR RECEPTOR 4     :        0.99  
   1r55_2       ADAM 33 (1R55_A_097A518_1)              :        0.99  
   3oxw_2       HIV-1 PROTEASE;HIV-1 PROTEASE (3OXW_    :        0.99  
   3e00_2       RETINOIC ACID RECEPTOR RXR-ALPHA (3E    :        0.99  
   1r55_2       ADAM 33 (1R55_A_097A518_1)              :        0.99  
   5ljc_3       RETINOL-BINDING PROTEIN 1 (5LJC_A_RT    :        1.00  
   3oxw_2       HIV-1 PROTEASE;HIV-1 PROTEASE (3OXW_    :        1.00  
   4rs0_2       PROSTAGLANDIN G/H SYNTHASE 2 (4RS0_A    :        1.01  
   2nyr_3       NAD-DEPENDENT DEACETYLASE SIRTUIN-5;    :        1.01  
   5x7z_1       UNCHARACTERIZED HTH-TYPE TRANSCRIPTI    :        1.01  
   4dx7_2       ACRIFLAVINE RESISTANCE PROTEIN B (4D    :        1.01  
   4qrc_6       FIBROBLAST GROWTH FACTOR RECEPTOR 4     :        1.01  
   2nyr_3       NAD-DEPENDENT DEACETYLASE SIRTUIN-5;    :        1.01  
   3q70_1       CANDIDAPEPSIN-2 (3Q70_A_RITA2001_1)     :        1.01  
   4ygf_2       ALPHA-CARBONIC ANHYDRASE (4YGF_G_AZM    :        1.02  
   2c12_3       NITROALKANE OXIDASE (2C12_D_SPMD1434    :        1.02  
   5o96_4       RIBOSOMAL RNA SMALL SUBUNIT METHYLTR    :        1.02  
   3sxr_3       CYTOPLASMIC TYROSINE-PROTEIN KINASE     :        1.03  
   4odo_2       PEPTIDYL-PROLYL CIS-TRANS ISOMERASE     :        1.03  
   4dqb_6       ASPARTYL PROTEASE (4DQB_B_017B101_2)    :        1.03  
   3r9t_1       ECHA1_1 (3R9T_A_BEZA264_0)              :        1.04  
   2nyr_3       NAD-DEPENDENT DEACETYLASE SIRTUIN-5;    :        1.04  
   3fl9_6       DIHYDROFOLATE REDUCTASE (DHFR) (3FL9    :        1.04  
   4xi3_3       ESTROGEN RECEPTOR (4XI3_A_29SA601_2)    :        1.04  
   4qd3_3       PEPTIDYL-TRNA HYDROLASE (4QD3_A_5AEA    :        1.04  
   3g8i_5       PEROXISOME PROLIFERATOR-ACTIVATED RE    :        1.05  
   4rs0_2       PROSTAGLANDIN G/H SYNTHASE 2 (4RS0_A    :        1.05  
   4dx7_2       ACRIFLAVINE RESISTANCE PROTEIN B (4D    :        1.05  
   5o96_9       RIBOSOMAL RNA SMALL SUBUNIT METHYLTR    :        1.05  
   4ygf_2       ALPHA-CARBONIC ANHYDRASE (4YGF_G_AZM    :        1.06  
   4z90_1       GAMMA-AMINOBUTYRIC-ACID RECEPTOR SUB    :        1.06  
   4dqb_6       ASPARTYL PROTEASE (4DQB_B_017B101_2)    :        1.06  
   5vm8_3       RIBOSOMAL RNA SMALL SUBUNIT METHYLTR    :        1.06  
   1iwi_2       CYTOCHROME P450-CAM (1IWI_A_CAMA418_    :        1.06  
   4dqh_4       WILD-TYPE HIV-1 PROTEASE DIMER (4DQH    :        1.06  
   2wek_2       ZINC-BINDING ALCOHOL DEHYDROGENASE D    :        1.06  
   5gs4_5       ESTROGEN RECEPTOR (5GS4_A_ESTA603_2)    :        1.06  
   3g8i_5       PEROXISOME PROLIFERATOR-ACTIVATED RE    :        1.07  
   3l4d_2       STEROL 14-ALPHA DEMETHYLASE (3L4D_A_    :        1.07  
   4r38_5       BLUE-LIGHT-ACTIVATED HISTIDINE KINAS    :        1.07  
   6b52_2       SULFOTRANSFERASE (6B52_A_OAQA302_0)     :        1.07  
   3g0e_3       MAST/STEM CELL GROWTH FACTOR RECEPTO    :        1.07  
   1hk2_3       SERUM ALBUMIN (1HK2_A_T44A3001_1)       :        1.08  
   2xn3_2       THYROXINE-BINDING GLOBULIN;THYROXINE    :        1.08  
   5tt3_1       ALPHA-CARBONIC ANHYDRASE (5TT3_E_EZL    :        1.08  
   3r9t_1       ECHA1_1 (3R9T_A_BEZA264_0)              :        1.08  
   4qrc_6       FIBROBLAST GROWTH FACTOR RECEPTOR 4     :        1.08  
   1iwi_2       CYTOCHROME P450-CAM (1IWI_A_CAMA418_    :        1.09  
   5xxi_3       CYTOCHROME P450 2C9 (5XXI_A_LSNA501_    :        1.09  
   1bzf_2       DIHYDROFOLATE REDUCTASE (1BZF_A_TMQA    :        1.10  
   4dm8_3       RETINOIC ACID RECEPTOR BETA (4DM8_A_    :        1.10  
   3fl9_6       DIHYDROFOLATE REDUCTASE (DHFR) (3FL9    :        1.10  
   3g8i_2       PEROXISOME PROLIFERATOR-ACTIVATED RE    :        1.10  
   1rj6_3       CARBONIC ANHYDRASE XIV (1RJ6_A_AZMA4    :        1.10  
   3g8i_5       PEROXISOME PROLIFERATOR-ACTIVATED RE    :        1.11  
   1hxb_3       HIV-1 PROTEASE (1HXB_A_ROCA100_1)       :        1.11  
   5vm8_3       RIBOSOMAL RNA SMALL SUBUNIT METHYLTR    :        1.11  
   3u5k_1       BROMODOMAIN-CONTAINING PROTEIN 4 (3U    :        1.11  
   6aji_2       DRUG EXPORTERS OF THE RND SUPERFAMIL    :        1.11  
   2w3v_2       DIHYDROFOLATE REDUCTASE (2W3V_A_TOPA    :        1.11  
   3u9f_2       CHLORAMPHENICOL ACETYLTRANSFERASE (3    :        1.11  
   5mvm_1       PROTON-GATED ION CHANNEL;PROTON-GATE    :        1.12  
   1hxb_3       HIV-1 PROTEASE (1HXB_A_ROCA100_1)       :        1.12  
   4dm8_3       RETINOIC ACID RECEPTOR BETA (4DM8_A_    :        1.12  
   4qrc_6       FIBROBLAST GROWTH FACTOR RECEPTOR 4     :        1.12  
   1yc2_1       NAD-DEPENDENT DEACETYLASE 2 (1YC2_A_    :        1.12  
   1yda_1       CARBONIC ANHYDRASE II (1YDA_A_AZMA26    :        1.12  
   5tt3_1       ALPHA-CARBONIC ANHYDRASE (5TT3_E_EZL    :        1.12  
   6hlp_1       SUBSTANCE-P RECEPTOR,SUBSTANCE-P REC    :        1.12  
   2xn6_2       THYROXINE-BINDING GLOBULIN;THYROXINE    :        1.13  
   2g78_3       CELLULAR RETINOIC ACID-BINDING PROTE    :        1.13  
   4qd3_3       PEPTIDYL-TRNA HYDROLASE (4QD3_A_5AEA    :        1.13  
   3w67_1       ALPHA-TOCOPHEROL TRANSFER PROTEIN (3    :        1.13  
   4dm8_3       RETINOIC ACID RECEPTOR BETA (4DM8_A_    :        1.13  
   4qvl_2       PROTEASOME SUBUNIT BETA TYPE-5;PROTE    :        1.13  
   2zuj_1       CAMPHOR 5-MONOOXYGENASE (2ZUJ_A_CAMA    :        1.13  
   3u9f_2       CHLORAMPHENICOL ACETYLTRANSFERASE (3    :        1.13  
   3r9t_1       ECHA1_1 (3R9T_A_BEZA264_0)              :        1.13  
   1j8u_2       PHENYLALANINE-4-HYDROXYLASE (1J8U_A_    :        1.14  
   4lzr_2       BROMODOMAIN-CONTAINING PROTEIN 4 (4L    :        1.14  
   5o96_4       RIBOSOMAL RNA SMALL SUBUNIT METHYLTR    :        1.14  
   4r38_5       BLUE-LIGHT-ACTIVATED HISTIDINE KINAS    :        1.14  
   4qvp_2       PROTEASOME SUBUNIT BETA TYPE-5;PROTE    :        1.14  
   4qvn_1       PROTEASOME SUBUNIT BETA TYPE-5;PROTE    :        1.14  
   3d2t_1       TRANSTHYRETIN (3D2T_A_1FLA502_1)        :        1.15  
   2ljc_1       M2 PROTEIN, BM2 PROTEIN CHIMERA;M2 P    :        1.15  
   4lzr_2       BROMODOMAIN-CONTAINING PROTEIN 4 (4L    :        1.15  
   3g8i_5       PEROXISOME PROLIFERATOR-ACTIVATED RE    :        1.15  
   1kt5_2       PLASMA RETINOL-BINDING PROTEIN (1KT5    :        1.15  
   1j8u_2       PHENYLALANINE-4-HYDROXYLASE (1J8U_A_    :        1.15  
   5gs4_5       ESTROGEN RECEPTOR (5GS4_A_ESTA603_2)    :        1.15  
   5vm8_3       RIBOSOMAL RNA SMALL SUBUNIT METHYLTR    :        1.16  
   2w9h_3       DIHYDROFOLATE REDUCTASE (2W9H_A_TOPA    :        1.16  
   1kt5_2       PLASMA RETINOL-BINDING PROTEIN (1KT5    :        1.16  
   5x7z_1       UNCHARACTERIZED HTH-TYPE TRANSCRIPTI    :        1.16  
   3d2t_1       TRANSTHYRETIN (3D2T_A_1FLA502_1)        :        1.16  
   4ojb_4       ANDROGEN RECEPTOR (4OJB_A_198A1001_2    :        1.16  
   3e00_2       RETINOIC ACID RECEPTOR RXR-ALPHA (3E    :        1.16  
   2w3v_2       DIHYDROFOLATE REDUCTASE (2W3V_A_TOPA    :        1.16  
   2w9h_2       DIHYDROFOLATE REDUCTASE (2W9H_A_TOPA    :        1.16  

************************************************* user.SUML ********************************************************
   4y0s_3       BETA-LACTOGLOBULIN (4Y0S_A_PX9A201_0    :        0.93  <
   4y0s_3       BETA-LACTOGLOBULIN (4Y0S_A_PX9A201_0    :        1.20  <
   2pl0_2       PROTO-ONCOGENE TYROSINE-PROTEIN KINA    :        1.36  <
   4y0s_3       BETA-LACTOGLOBULIN (4Y0S_A_PX9A201_0    :        1.37  <
   2pl0_2       PROTO-ONCOGENE TYROSINE-PROTEIN KINA    :        1.42  <
   3fl9_1       DIHYDROFOLATE REDUCTASE (DHFR) (3FL9    :        1.42  <
   3oez_1       PROTO-ONCOGENE TYROSINE-PROTEIN KINA    :        1.44  <
   6hd4_1       TYROSINE-PROTEIN KINASE ABL1 (6HD4_A    :        1.44  <
   2hyy_8       PROTO-ONCOGENE TYROSINE-PROTEIN KINA    :        1.45  <
   1fbm_1       PROTEIN (CARTILAGE OLIGOMERIC MATRIX    :        1.49  <
   2gj5_1       BETA-LACTOGLOBULIN (2GJ5_A_VD3A163_1    :        1.49  <
   2gj5_1       BETA-LACTOGLOBULIN (2GJ5_A_VD3A163_1    :        1.50  <
   4n48_2       CAP-SPECIFIC MRNA (NUCLEOSIDE-2'-O-)    :        0.54  
   4n48_2       CAP-SPECIFIC MRNA (NUCLEOSIDE-2'-O-)    :        0.60  
   2pgf_3       ADENOSINE DEAMINASE (2PGF_A_ADNA501_    :        0.69  
   2w3v_2       DIHYDROFOLATE REDUCTASE (2W3V_A_TOPA    :        0.70  
   3u5k_1       BROMODOMAIN-CONTAINING PROTEIN 4 (3U    :        0.71  
   1xp0_2       CGMP-SPECIFIC 3',5'-CYCLIC PHOSPHODI    :        0.74  
   1r55_2       ADAM 33 (1R55_A_097A518_1)              :        0.75  
   5mue_2       ALPHA-TOCOPHEROL TRANSFER PROTEIN (5    :        0.75  
   5mue_2       ALPHA-TOCOPHEROL TRANSFER PROTEIN (5    :        0.76  
   4i41_3       SERINE/THREONINE-PROTEIN KINASE PIM-    :        0.78  
   2ql8_1       PUTATIVE REDOX PROTEIN (2QL8_A_BEZA1    :        0.78  
   3u9f_2       CHLORAMPHENICOL ACETYLTRANSFERASE (3    :        0.78  
   5y2t_3       PEROXISOME PROLIFERATOR-ACTIVATED RE    :        0.80  
   5axd_2       ADENOSYLHOMOCYSTEINASE (5AXD_A_RBVA5    :        0.80  
   4dm8_1       RETINOIC ACID RECEPTOR BETA (4DM8_A_    :        0.81  
   3r9t_1       ECHA1_1 (3R9T_A_BEZA264_0)              :        0.82  
   2wey_3       CAMP AND CAMP-INHIBITED CGMP 3', 5'-    :        0.83  
   2wey_3       CAMP AND CAMP-INHIBITED CGMP 3', 5'-    :        0.83  
   5qh9_0       PEROXISOMAL COENZYME A DIPHOSPHATASE    :        0.83  
   2f38_1       ALDO-KETO REDUCTASE FAMILY 1 MEMBER     :        0.83  
   5hnz_4       TUBULIN BETA-2B CHAIN (5HNZ_B_TA1B90    :        0.84  
   5hnz_4       TUBULIN BETA-2B CHAIN (5HNZ_B_TA1B90    :        0.84  
   3u9f_2       CHLORAMPHENICOL ACETYLTRANSFERASE (3    :        0.84  
   2w3v_2       DIHYDROFOLATE REDUCTASE (2W3V_A_TOPA    :        0.85  
   6awp_1       SODIUM-DEPENDENT SEROTONIN TRANSPORT    :        0.85  
   3u5k_1       BROMODOMAIN-CONTAINING PROTEIN 4 (3U    :        0.86  
   3cs9_2       PROTO-ONCOGENE TYROSINE-PROTEIN KINA    :        0.86  
   2bxm_1       SERUM ALBUMIN (2BXM_A_IMNA2001_1)       :        0.86  
   1xp0_2       CGMP-SPECIFIC 3',5'-CYCLIC PHOSPHODI    :        0.86  
   3heg_4       MITOGEN-ACTIVATED PROTEIN KINASE 14     :        0.86  
   4zau_2       EPIDERMAL GROWTH FACTOR RECEPTOR (4Z    :        0.87  
   4lzr_2       BROMODOMAIN-CONTAINING PROTEIN 4 (4L    :        0.87  
   4dm8_1       RETINOIC ACID RECEPTOR BETA (4DM8_A_    :        0.87  
   1r55_2       ADAM 33 (1R55_A_097A518_1)              :        0.87  
   2bxm_1       SERUM ALBUMIN (2BXM_A_IMNA2001_1)       :        0.88  
   4zau_2       EPIDERMAL GROWTH FACTOR RECEPTOR (4Z    :        0.89  
   3cs9_2       PROTO-ONCOGENE TYROSINE-PROTEIN KINA    :        0.89  
   3fl9_6       DIHYDROFOLATE REDUCTASE (DHFR) (3FL9    :        0.89  
   6awp_1       SODIUM-DEPENDENT SEROTONIN TRANSPORT    :        0.89  
   4twp_3       TYROSINE-PROTEIN KINASE ABL1 (4TWP_A    :        0.89  
   4otw_3       RECEPTOR TYROSINE-PROTEIN KINASE ERB    :        0.89  
   5y2t_3       PEROXISOME PROLIFERATOR-ACTIVATED RE    :        0.90  
   5qh9_0       PEROXISOMAL COENZYME A DIPHOSPHATASE    :        0.90  
   2bxe_7       SERUM ALBUMIN (2BXE_B_1FLB2002_1)       :        0.90  
   1s19_3       VITAMIN D3 RECEPTOR (1S19_A_MC9A500_    :        0.92  
   2bxe_7       SERUM ALBUMIN (2BXE_B_1FLB2002_1)       :        0.92  
   4qd3_3       PEPTIDYL-TRNA HYDROLASE (4QD3_A_5AEA    :        0.93  
   4otw_3       RECEPTOR TYROSINE-PROTEIN KINASE ERB    :        0.94  
   1d1g_3       DIHYDROFOLATE REDUCTASE (1D1G_A_MTXA    :        0.95  
   2vq5_2       S-NORCOCLAURINE SYNTHASE (2VQ5_B_LDP    :        0.95  
   1cla_2       TYPE III CHLORAMPHENICOL ACETYLTRANS    :        0.96  
   3r9t_1       ECHA1_1 (3R9T_A_BEZA264_0)              :        0.96  
   4dm8_1       RETINOIC ACID RECEPTOR BETA (4DM8_A_    :        0.96  
   4r38_5       BLUE-LIGHT-ACTIVATED HISTIDINE KINAS    :        0.96  
   2ljc_1       M2 PROTEIN, BM2 PROTEIN CHIMERA;M2 P    :        0.96  
   1cla_2       TYPE III CHLORAMPHENICOL ACETYLTRANS    :        0.96  
   1lik_3       ADENOSINE KINASE (1LIK_A_ADNA699_1)     :        0.97  
   3u9f_2       CHLORAMPHENICOL ACETYLTRANSFERASE (3    :        0.97  
   5x23_3       CYTOCHROME P450 2C9 (5X23_A_LSNA502_    :        0.97  
   5x7z_1       UNCHARACTERIZED HTH-TYPE TRANSCRIPTI    :        0.98  
   5ljc_3       RETINOL-BINDING PROTEIN 1 (5LJC_A_RT    :        0.99  
   1yc2_1       NAD-DEPENDENT DEACETYLASE 2 (1YC2_A_    :        1.00  
   4qd3_3       PEPTIDYL-TRNA HYDROLASE (4QD3_A_5AEA    :        1.00  
   3k5v_3       TYROSINE-PROTEIN KINASE ABL1 (3K5V_A    :        1.00  
   4dm8_1       RETINOIC ACID RECEPTOR BETA (4DM8_A_    :        1.00  
   4v01_3       FIBROBLAST GROWTH FACTOR RECEPTOR 1     :        1.00  
   2bjf_2       CHOLOYLGLYCINE HYDROLASE (2BJF_A_DXC    :        1.01  
   5mvm_1       PROTON-GATED ION CHANNEL;PROTON-GATE    :        1.01  
   5gs4_5       ESTROGEN RECEPTOR (5GS4_A_ESTA603_2)    :        1.01  
   3r9t_1       ECHA1_1 (3R9T_A_BEZA264_0)              :        1.01  
   5ljc_3       RETINOL-BINDING PROTEIN 1 (5LJC_A_RT    :        1.01  
   5x7z_1       UNCHARACTERIZED HTH-TYPE TRANSCRIPTI    :        1.01  
   4odo_2       PEPTIDYL-PROLYL CIS-TRANS ISOMERASE     :        1.02  
   4r38_5       BLUE-LIGHT-ACTIVATED HISTIDINE KINAS    :        1.02  
   2nyr_3       NAD-DEPENDENT DEACETYLASE SIRTUIN-5;    :        1.02  
   2vq5_2       S-NORCOCLAURINE SYNTHASE (2VQ5_B_LDP    :        1.02  
   2w9h_3       DIHYDROFOLATE REDUCTASE (2W9H_A_TOPA    :        1.02  
   5gs4_5       ESTROGEN RECEPTOR (5GS4_A_ESTA603_2)    :        1.02  
   3ms9_3       TYROSINE-PROTEIN KINASE ABL1 (3MS9_A    :        1.02  
   2w9h_3       DIHYDROFOLATE REDUCTASE (2W9H_A_TOPA    :        1.03  
   2bla_2       DIHYDROFOLATE REDUCTASE-THYMIDYLATE     :        1.03  
   5hv1_4       PHOSPHOENOLPYRUVATE SYNTHASE (5HV1_A    :        1.03  
   4u5j_1       PROTO-ONCOGENE TYROSINE-PROTEIN KINA    :        1.03  
   3ug2_3       EPIDERMAL GROWTH FACTOR RECEPTOR (3U    :        1.03  
   1lik_3       ADENOSINE KINASE (1LIK_A_ADNA699_1)     :        1.03  
   4dm8_1       RETINOIC ACID RECEPTOR BETA (4DM8_A_    :        1.03  
   1iep_2       PROTO-ONCOGENE TYROSINE-PROTEIN KINA    :        1.03  
   1d1g_3       DIHYDROFOLATE REDUCTASE (1D1G_A_MTXA    :        1.03  
   4u5j_1       PROTO-ONCOGENE TYROSINE-PROTEIN KINA    :        1.03  
   4v01_3       FIBROBLAST GROWTH FACTOR RECEPTOR 1     :        1.04  
   5o96_9       RIBOSOMAL RNA SMALL SUBUNIT METHYLTR    :        1.04  
   5fhz_6       ALDEHYDE DEHYDROGENASE FAMILY 1 MEMB    :        1.04  
   4z90_2       GAMMA-AMINOBUTYRIC-ACID RECEPTOR SUB    :        1.04  
   3r9t_1       ECHA1_1 (3R9T_A_BEZA264_0)              :        1.05  
   4z91_2       GAMMA-AMINOBUTYRIC-ACID RECEPTOR SUB    :        1.05  
   3k5v_3       TYROSINE-PROTEIN KINASE ABL1 (3K5V_A    :        1.05  
   4lzr_2       BROMODOMAIN-CONTAINING PROTEIN 4 (4L    :        1.05  
   5ljd_2       RETINOL-BINDING PROTEIN 1 (5LJD_A_RT    :        1.05  
   2nyr_3       NAD-DEPENDENT DEACETYLASE SIRTUIN-5;    :        1.05  
   4dm8_1       RETINOIC ACID RECEPTOR BETA (4DM8_A_    :        1.05  
   4r38_5       BLUE-LIGHT-ACTIVATED HISTIDINE KINAS    :        1.06  
   5hv1_4       PHOSPHOENOLPYRUVATE SYNTHASE (5HV1_A    :        1.06  
   4qd3_3       PEPTIDYL-TRNA HYDROLASE (4QD3_A_5AEA    :        1.06  
   5zcp_3       CYTOCHROME C OXIDASE SUBUNIT 1;CYTOC    :        1.06  
   3p2k_3       16S RRNA METHYLASE (3P2K_A_SAMA6735_    :        1.06  
   3jb1_2       STRUCTURAL PROTEIN VP3 (3JB1_A_SAMA1    :        1.06  
   2hyy_3       PROTO-ONCOGENE TYROSINE-PROTEIN KINA    :        1.06  
   3g8i_5       PEROXISOME PROLIFERATOR-ACTIVATED RE    :        1.07  
   3u9f_2       CHLORAMPHENICOL ACETYLTRANSFERASE (3    :        1.07  
   3ms9_3       TYROSINE-PROTEIN KINASE ABL1 (3MS9_A    :        1.07  
   5x23_3       CYTOCHROME P450 2C9 (5X23_A_LSNA502_    :        1.08  
   6hlp_1       SUBSTANCE-P RECEPTOR,SUBSTANCE-P REC    :        1.08  
   4qvl_2       PROTEASOME SUBUNIT BETA TYPE-5;PROTE    :        1.08  
   1mx1_7       LIVER CARBOXYLESTERASE I (1MX1_E_THA    :        1.08  
   4p65_2       INSULIN (4P65_G_IPHG101_0)              :        1.08  
   4z90_2       GAMMA-AMINOBUTYRIC-ACID RECEPTOR SUB    :        1.08  
   4p65_2       INSULIN (4P65_G_IPHG101_0)              :        1.08  
   4abz_3       TETRACYCLINE REPRESSOR CLASS D (4ABZ    :        1.08  
   3g8i_5       PEROXISOME PROLIFERATOR-ACTIVATED RE    :        1.08  
   4z90_1       GAMMA-AMINOBUTYRIC-ACID RECEPTOR SUB    :        1.08  
   5x7z_1       UNCHARACTERIZED HTH-TYPE TRANSCRIPTI    :        1.08  
   6aji_3       DRUG EXPORTERS OF THE RND SUPERFAMIL    :        1.09  
   5o96_4       RIBOSOMAL RNA SMALL SUBUNIT METHYLTR    :        1.09  
   4lzr_2       BROMODOMAIN-CONTAINING PROTEIN 4 (4L    :        1.09  
   3ekp_2       PROTEASE;PROTEASE (3EKP_B_478B200_1)    :        1.09  
   4qvp_2       PROTEASOME SUBUNIT BETA TYPE-5;PROTE    :        1.09  
   4qd3_3       PEPTIDYL-TRNA HYDROLASE (4QD3_A_5AEA    :        1.09  
   4qvn_1       PROTEASOME SUBUNIT BETA TYPE-5;PROTE    :        1.09  
   3jb1_2       STRUCTURAL PROTEIN VP3 (3JB1_A_SAMA1    :        1.09  
   5x7z_1       UNCHARACTERIZED HTH-TYPE TRANSCRIPTI    :        1.09  
   2zuj_1       CAMPHOR 5-MONOOXYGENASE (2ZUJ_A_CAMA    :        1.09  
   3nuj_5       PROTEASE (3NUJ_B_478B401_2)             :        1.09  
   4xi3_3       ESTROGEN RECEPTOR (4XI3_A_29SA601_2)    :        1.09  
   5mvm_1       PROTON-GATED ION CHANNEL;PROTON-GATE    :        1.10  
   4z91_2       GAMMA-AMINOBUTYRIC-ACID RECEPTOR SUB    :        1.10  
   3g8i_5       PEROXISOME PROLIFERATOR-ACTIVATED RE    :        1.10  
   5vm8_3       RIBOSOMAL RNA SMALL SUBUNIT METHYLTR    :        1.10  
   3jb1_2       STRUCTURAL PROTEIN VP3 (3JB1_A_SAMA1    :        1.11  
   5ljd_2       RETINOL-BINDING PROTEIN 1 (5LJD_A_RT    :        1.11  
   3hku_3       CARBONIC ANHYDRASE 2 (3HKU_A_TORA300    :        1.11  
   5gs4_5       ESTROGEN RECEPTOR (5GS4_A_ESTA603_2)    :        1.11  
   5mvm_1       PROTON-GATED ION CHANNEL;PROTON-GATE    :        1.11  
   4odo_2       PEPTIDYL-PROLYL CIS-TRANS ISOMERASE     :        1.11  
   1t86_2       CYTOCHROME P450-CAM (1T86_A_CAMA1422    :        1.11  
   4lzr_2       BROMODOMAIN-CONTAINING PROTEIN 4 (4L    :        1.11  
   3g8i_5       PEROXISOME PROLIFERATOR-ACTIVATED RE    :        1.11  
   3nuo_5       PROTEASE (3NUO_B_478B478_2)             :        1.12  
   3hbb_1       DIHYDROFOLATE REDUCTASE-THYMIDYLATE     :        1.13  
   3g8i_5       PEROXISOME PROLIFERATOR-ACTIVATED RE    :        1.13  
   4z90_1       GAMMA-AMINOBUTYRIC-ACID RECEPTOR SUB    :        1.13  
   3g8i_5       PEROXISOME PROLIFERATOR-ACTIVATED RE    :        1.13  
   3clb_1       DHFR-TS (3CLB_A_TMQA611_1)              :        1.13  
   1pk7_2       PURINE NUCLEOSIDE PHOSPHORYLASE (1PK    :        1.13  
   4qvl_2       PROTEASOME SUBUNIT BETA TYPE-5;PROTE    :        1.13  
   6hlp_1       SUBSTANCE-P RECEPTOR,SUBSTANCE-P REC    :        1.14  
   1hk2_3       SERUM ALBUMIN (1HK2_A_T44A3001_1)       :        1.14  
   1pk9_1       PURINE NUCLEOSIDE PHOSPHORYLASE (1PK    :        1.14  
   6drz_3       5HT2B RECEPTOR, BRIL CHIMERA (6DRZ_A    :        1.14  
   3ekp_2       PROTEASE;PROTEASE (3EKP_B_478B200_1)    :        1.14  
   4dm8_3       RETINOIC ACID RECEPTOR BETA (4DM8_A_    :        1.14  
   5ljd_2       RETINOL-BINDING PROTEIN 1 (5LJD_A_RT    :        1.14  
   4wnv_1       CYTOCHROME P450 2D6 (4WNV_A_QI9A602_    :        1.14  
   1hwi_6       HMG-COA REDUCTASE;HMG-COA REDUCTASE     :        1.14  
   5mue_2       ALPHA-TOCOPHEROL TRANSFER PROTEIN (5    :        1.14  
   4mkc_1       ALK TYROSINE KINASE RECEPTOR (4MKC_A    :        1.15  
   4qvp_2       PROTEASOME SUBUNIT BETA TYPE-5;PROTE    :        1.15  
   2qqd_2       PYRUVOYL-DEPENDENT ARGININE DECARBOX    :        1.15  
   1hwi_6       HMG-COA REDUCTASE;HMG-COA REDUCTASE     :        1.15  
   1dvx_2       TRANSTHYRETIN;TRANSTHYRETIN (1DVX_B_    :        1.15  
   1hk2_3       SERUM ALBUMIN (1HK2_A_T44A3001_1)       :        1.15  
   4ogr_2       CYCLIN-DEPENDENT KINASE 9 (4OGR_A_AD    :        1.15  
   4qvn_1       PROTEASOME SUBUNIT BETA TYPE-5;PROTE    :        1.15  
   1dvx_4       TRANSTHYRETIN (1DVX_B_DIFB125_2)        :        1.15  
   4qrc_6       FIBROBLAST GROWTH FACTOR RECEPTOR 4     :        1.16  
   5mvm_1       PROTON-GATED ION CHANNEL;PROTON-GATE    :        1.16  
   1t86_2       CYTOCHROME P450-CAM (1T86_A_CAMA1422    :        1.16  
   4wnv_1       CYTOCHROME P450 2D6 (4WNV_A_QI9A602_    :        1.16  
   1mx1_7       LIVER CARBOXYLESTERASE I (1MX1_E_THA    :        1.16  
   1bzf_2       DIHYDROFOLATE REDUCTASE (1BZF_A_TMQA    :        1.17  
   5gs4_5       ESTROGEN RECEPTOR (5GS4_A_ESTA603_2)    :        1.17  
   5zcp_3       CYTOCHROME C OXIDASE SUBUNIT 1;CYTOC    :        1.17  
   2bjf_2       CHOLOYLGLYCINE HYDROLASE (2BJF_A_DXC    :        1.17  
   3avp_1       PANTOTHENATE KINASE (3AVP_A_MV2A313_    :        1.17  
   3clb_1       DHFR-TS (3CLB_A_TMQA611_1)              :        1.18  
   4qrc_6       FIBROBLAST GROWTH FACTOR RECEPTOR 4     :        1.18  
   4d9h_2       PURINE NUCLEOSIDE PHOSPHORYLASE DEOD    :        1.18  
   3hbb_1       DIHYDROFOLATE REDUCTASE-THYMIDYLATE     :        1.19  
   4ogr_2       CYCLIN-DEPENDENT KINASE 9 (4OGR_A_AD    :        1.19  
   1dvx_2       TRANSTHYRETIN;TRANSTHYRETIN (1DVX_B_    :        1.19  
   1dvx_4       TRANSTHYRETIN (1DVX_B_DIFB125_2)        :        1.19  
   5vm8_3       RIBOSOMAL RNA SMALL SUBUNIT METHYLTR    :        1.19  
   4qvl_2       PROTEASOME SUBUNIT BETA TYPE-5;PROTE    :        1.19  
   4odo_2       PEPTIDYL-PROLYL CIS-TRANS ISOMERASE     :        1.19  
   4qd3_3       PEPTIDYL-TRNA HYDROLASE (4QD3_A_5AEA    :        1.19  
   1dvx_2       TRANSTHYRETIN;TRANSTHYRETIN (1DVX_B_    :        1.20  
   3avp_1       PANTOTHENATE KINASE (3AVP_A_MV2A313_    :        1.20  
   5tud_3       5-HYDROXYTRYPTAMINE RECEPTOR 2B,SOLU    :        1.20  
   1dvx_4       TRANSTHYRETIN (1DVX_B_DIFB125_2)        :        1.20  
   1rj6_3       CARBONIC ANHYDRASE XIV (1RJ6_A_AZMA4    :        1.20  
   2qqd_2       PYRUVOYL-DEPENDENT ARGININE DECARBOX    :        1.20  
