# Supplementary material for: Predicted antiviral drugs Darunavir, Amprenavir, Rimantadine and Saquinavir can potentially bind to neutralize SARS-CoV-2 conserved proteins
Source: J Biol Res (Thessalon). 2021 Aug 4;28:18. doi: 10.1186/s40709-021-00149-2 (PMC8331326; doi:10.1186/s40709-021-00149-2)
Supplement: Supplementary file 5 — Additional file 1: S5. List of drug binding hits for 6W4B-NSP9. [file 40709_2021_149_MOESM5_ESM.txt]

******************************************************* user.XUMS **************************************************************
  TRANSFORM   -0.1345 -0.9678 -0.2130 -0.9894  0.1431 -0.0258  0.0555  0.2073 -0.9767    16.165    25.569    62.935  
 
 Match found in 3v5w_1       G-PROTEIN COUPLED RECEPTOR KINASE 2 
   Pattern 3v5w_1                 Query structure     RMSD=  1.06 A  No. of residues =   4
   ------- -------                --------------- 
    A 200    GLY       matches     B 105    GLY  
    A 203    GLY       matches     B 101    GLY  
    A 222    LEU       matches     A  98    LEU  
    A 482    ALA       matches     B 108    ALA  
  TRANSFORM    0.6699  0.5088 -0.5407  0.4912  0.2423  0.8367  0.5567 -0.8261 -0.0876     7.267   -48.838    14.450  
 
 Match found in 3v5w_1       G-PROTEIN COUPLED RECEPTOR KINASE 2 
   Pattern 3v5w_1                 Query structure     RMSD=  1.08 A  No. of residues =   4
   ------- -------                --------------- 
    A 200    GLY       matches     A 105    GLY  
    A 203    GLY       matches     A 101    GLY  
    A 222    LEU       matches     B  98    LEU  
    A 482    ALA       matches     A 108    ALA  
  TRANSFORM    0.7260  0.0956  0.6810  0.6448  0.2496 -0.7225 -0.2390  0.9636  0.1195   -44.860   -44.890    50.441  
 
 Match found in 4l9i_1       RHODOPSIN KINASE (4L9I_A_8PRA601_1) 
   Pattern 4l9i_1                 Query structure     RMSD=  0.45 A  No. of residues =   3
   ------- -------                --------------- 
    A 201    VAL       matches     B  42    VAL  
    A 214    ALA       matches     B  31    ALA  
    A 264    MET       matches     B  13    MET  
  TRANSFORM   -0.9238  0.0583 -0.3785  0.1814 -0.8038 -0.5666 -0.3373 -0.5921  0.7319    40.655   -41.344    24.885  
 
 Match found in 4l9i_1       RHODOPSIN KINASE (4L9I_A_8PRA601_1) 
   Pattern 4l9i_1                 Query structure     RMSD=  0.51 A  No. of residues =   3
   ------- -------                --------------- 
    A 201    VAL       matches     A  42    VAL  
    A 214    ALA       matches     A  31    ALA  
    A 264    MET       matches     A  13    MET  
  TRANSFORM    0.5944 -0.4365 -0.6754  0.7272  0.6504  0.2196  0.3435 -0.6217  0.7040   -32.492   -35.454   -39.665  
 
 Match found in 3k54_3       TYROSINE-PROTEIN KINASE BTK (3K54_A_
   Pattern 3k54_3                 Query structure     RMSD=  0.54 A  No. of residues =   3
   ------- -------                --------------- 
    A 408    LEU       matches     A  95    LEU  
    A 480    GLY       matches     A 101    GLY  
    A 528    LEU       matches     A 104    LEU  
  TRANSFORM   -0.2957 -0.5447  0.7848  0.7272 -0.6611 -0.1849  0.6195  0.5160  0.5915    -6.689   -42.717    16.296  
 
 Match found in 3d4s_4       BETA-2 ADRENERGIC RECEPTOR/T4-LYSOZY
   Pattern 3d4s_4                 Query structure     RMSD=  0.55 A  No. of residues =   3
   ------- -------                --------------- 
    A 118    THR       matches     A 110    THR  
    A 207    SER       matches     A 106    SER  
    A 289    PHE       matches     A  76    PHE  
  TRANSFORM    0.1610  0.6039 -0.7806  0.2653 -0.7883 -0.5551 -0.9506 -0.1177 -0.2871    30.660   -44.610    41.347  
 
 Match found in 4mxx_3       PROTO-ONCOGENE TYROSINE-PROTEIN KINA
   Pattern 4mxx_3                 Query structure     RMSD=  0.60 A  No. of residues =   3
   ------- -------                --------------- 
    A 273    LEU       matches     A  95    LEU  
    A 344    GLY       matches     A 101    GLY  
    A 393    LEU       matches     A 104    LEU  
  TRANSFORM    0.4658 -0.3486 -0.8133 -0.7691 -0.6140 -0.1773 -0.4376  0.7081 -0.5541   -23.436    17.456    30.675  
 
 Match found in 3k54_3       TYROSINE-PROTEIN KINASE BTK (3K54_A_
   Pattern 3k54_3                 Query structure     RMSD=  0.61 A  No. of residues =   3
   ------- -------                --------------- 
    A 408    LEU       matches     B  95    LEU  
    A 480    GLY       matches     B 101    GLY  
    A 528    LEU       matches     B 104    LEU  
  TRANSFORM    0.1280  0.2079  0.9697  0.7766  0.5871 -0.2284 -0.6168  0.7823 -0.0863   -41.451   -55.405    58.424  
 
 Match found in 4xey_2       TYROSINE-PROTEIN KINASE ABL1 (4XEY_A
   Pattern 4xey_2                 Query structure     RMSD=  0.62 A  No. of residues =   3
   ------- -------                --------------- 
    A 267    LEU       matches     A  95    LEU  
    A 340    GLY       matches     A 101    GLY  
    A 389    LEU       matches     A 104    LEU  
  TRANSFORM    0.2879 -0.9486  0.1315  0.6648  0.0991 -0.7404  0.6893  0.3006  0.6592    -9.392   -46.661   -37.515  
 
 Match found in 4mxx_3       PROTO-ONCOGENE TYROSINE-PROTEIN KINA
   Pattern 4mxx_3                 Query structure     RMSD=  0.64 A  No. of residues =   3
   ------- -------                --------------- 
    A 273    LEU       matches     B  95    LEU  
    A 344    GLY       matches     B 101    GLY  
    A 393    LEU       matches     B 104    LEU  
  TRANSFORM   -0.3121  0.8131 -0.4914 -0.3795  0.3675  0.8491  0.8709  0.4515  0.1939    37.176    94.993   -33.556  
 
 Match found in 4z90_1       GAMMA-AMINOBUTYRIC-ACID RECEPTOR SUB
   Pattern 4z90_1                 Query structure     RMSD=  0.65 A  No. of residues =   3
   ------- -------                --------------- 
    C 240    LEU       matches     A  45    LEU  
    C 244    ALA       matches     A  17    ALA  
    D 240    LEU       matches     A  70    LEU  
  TRANSFORM   -0.4572  0.6651 -0.5905 -0.8829 -0.2598  0.3911  0.1067  0.7002  0.7060    60.105    69.448    47.377  
 
 Match found in 6bqg_1       5-HYDROXYTRYPTAMINE RECEPTOR 2C,SOLU
   Pattern 6bqg_1                 Query structure     RMSD=  0.66 A  No. of residues =   3
   ------- -------                --------------- 
    A 215    VAL       matches     A 103    VAL  
    A 218    GLY       matches     A 105    GLY  
    A 222    ALA       matches     A 109    ALA  
  TRANSFORM   -0.3926 -0.9194 -0.0253 -0.7130  0.2869  0.6398 -0.5810  0.2692 -0.7681    31.235    35.394   147.821  
 
 Match found in 1fiq_1       XANTHINE OXIDASE (1FIQ_C_SALC1335_1)
   Pattern 1fiq_1                 Query structure     RMSD=  0.67 A  No. of residues =   3
   ------- -------                --------------- 
    C1010    THR       matches     B 110    THR  
    C1011    VAL       matches     B 111    VAL  
    C1014    LEU       matches     B 113    LEU  
  TRANSFORM    0.2731 -0.9546 -0.1191 -0.1870  0.0688 -0.9799  0.9436  0.2899 -0.1597   -15.169   132.099   -28.963  
 
 Match found in 4z90_2       GAMMA-AMINOBUTYRIC-ACID RECEPTOR SUB
   Pattern 4z90_2                 Query structure     RMSD=  0.69 A  No. of residues =   3
   ------- -------                --------------- 
    A 240    LEU       matches     A  45    LEU  
    A 244    ALA       matches     A  17    ALA  
    B 240    LEU       matches     A  70    LEU  
  TRANSFORM   -0.3452  0.7896 -0.5074 -0.3895  0.3713  0.8429  0.8539  0.4886  0.1793    39.090    98.015   -32.481  
 
 Match found in 4z91_1       GAMMA-AMINOBUTYRIC-ACID RECEPTOR SUB
   Pattern 4z91_1                 Query structure     RMSD=  0.69 A  No. of residues =   3
   ------- -------                --------------- 
    C 240    LEU       matches     A  45    LEU  
    C 244    ALA       matches     A  17    ALA  
    D 240    LEU       matches     A  70    LEU  
  TRANSFORM    0.2753 -0.9578 -0.0832 -0.2055  0.0259 -0.9783  0.9392  0.2864 -0.1897   -16.546   134.982   -28.274  
 
 Match found in 4z91_2       GAMMA-AMINOBUTYRIC-ACID RECEPTOR SUB
   Pattern 4z91_2                 Query structure     RMSD=  0.70 A  No. of residues =   3
   ------- -------                --------------- 
    A 240    LEU       matches     A  45    LEU  
    A 244    ALA       matches     A  17    ALA  
    B 240    LEU       matches     A  70    LEU  
  TRANSFORM    0.9806  0.0884  0.1751  0.0195  0.8443 -0.5355 -0.1952  0.5285  0.8262   -36.832    -5.636    31.500  
 
 Match found in 6h1l_2       BIFUNCTIONAL CYTOCHROME P450/NADPH--
   Pattern 6h1l_2                 Query structure     RMSD=  0.71 A  No. of residues =   3
   ------- -------                --------------- 
    A 268    THR       matches     A 110    THR  
    A 328    ALA       matches     B 109    ALA  
    A 437    LEU       matches     B  10    LEU  
  TRANSFORM   -0.0473 -0.9907  0.1277  0.4262  0.0956  0.8996 -0.9034  0.0970  0.4177    26.374   -65.233    28.105  
 
 Match found in 3bjw_10      PHOSPHOLIPASE A2 (3BJW_E_SVRE503_1) 
   Pattern 3bjw_10                Query structure     RMSD=  0.71 A  No. of residues =   3
   ------- -------                --------------- 
    E   2    VAL       matches     A 103    VAL  
    E   5    LEU       matches     A 104    LEU  
    E   6    GLY       matches     A 101    GLY  
  TRANSFORM   -0.9127  0.3857  0.1351 -0.4086 -0.8591 -0.3081 -0.0028 -0.3364  0.9417    17.858   -22.936     1.357  
 
 Match found in 4xey_2       TYROSINE-PROTEIN KINASE ABL1 (4XEY_A
   Pattern 4xey_2                 Query structure     RMSD=  0.71 A  No. of residues =   3
   ------- -------                --------------- 
    A 267    LEU       matches     B  95    LEU  
    A 340    GLY       matches     B 101    GLY  
    A 389    LEU       matches     B 104    LEU  
  TRANSFORM    0.7859  0.3282  0.5241 -0.1989 -0.6684  0.7167  0.5855 -0.6675 -0.4600    13.720     0.666   -17.282  
 
 Match found in 2bxm_1       SERUM ALBUMIN (2BXM_A_IMNA2001_1)   
   Pattern 2bxm_1                 Query structure     RMSD=  0.71 A  No. of residues =   3
   ------- -------                --------------- 
    A 215    ALA       matches     B  17    ALA  
    A 218    ARG       matches     B  56    ARG  
    A 238    LEU       matches     B  45    LEU  
  TRANSFORM    0.9429  0.1442 -0.3001  0.3301 -0.2869  0.8993  0.0435 -0.9471 -0.3181    75.681    17.515    17.949  
 
 Match found in 1rlb_3       RETINOL BINDING PROTEIN (1RLB_E_REAE
   Pattern 1rlb_3                 Query structure     RMSD=  0.72 A  No. of residues =   3
   ------- -------                --------------- 
    E  55    ALA       matches     A  29    ALA  
    E  57    ALA       matches     A  31    ALA  
    E  73    MET       matches     A  13    MET  
  TRANSFORM   -0.2345 -0.5919 -0.7711 -0.7837  0.5845 -0.2103  0.5752  0.5550 -0.6010   123.124    93.297    19.857  
 
 Match found in 1rlb_3       RETINOL BINDING PROTEIN (1RLB_E_REAE
   Pattern 1rlb_3                 Query structure     RMSD=  0.72 A  No. of residues =   3
   ------- -------                --------------- 
    E  55    ALA       matches     B  29    ALA  
    E  57    ALA       matches     B  31    ALA  
    E  73    MET       matches     B  13    MET  
  TRANSFORM    0.4183 -0.6693  0.6141  0.4529  0.7397  0.4976 -0.7873  0.0700  0.6126   -13.038    25.535    78.400  
 
 Match found in 6bqg_1       5-HYDROXYTRYPTAMINE RECEPTOR 2C,SOLU
   Pattern 6bqg_1                 Query structure     RMSD=  0.72 A  No. of residues =   3
   ------- -------                --------------- 
    A 215    VAL       matches     B 103    VAL  
    A 218    GLY       matches     B 105    GLY  
    A 222    ALA       matches     B 109    ALA  
  TRANSFORM    0.4345  0.7200 -0.5411 -0.8941  0.4175 -0.1622  0.1091  0.5543  0.8252    39.712    11.154   -14.977  
 
 Match found in 3bjw_10      PHOSPHOLIPASE A2 (3BJW_E_SVRE503_1) 
   Pattern 3bjw_10                Query structure     RMSD=  0.74 A  No. of residues =   3
   ------- -------                --------------- 
    E   2    VAL       matches     B 103    VAL  
    E   5    LEU       matches     B 104    LEU  
    E   6    GLY       matches     B 101    GLY  
  TRANSFORM   -0.5630 -0.7924  0.2349  0.7778 -0.6041 -0.1737  0.2795  0.0849  0.9564    35.031   -31.295   -24.587  
 
 Match found in 3bjw_17      PHOSPHOLIPASE A2 (3BJW_H_SVRH504_3) 
   Pattern 3bjw_17                Query structure     RMSD=  0.74 A  No. of residues =   3
   ------- -------                --------------- 
    H   2    VAL       matches     B 103    VAL  
    H   5    LEU       matches     B 104    LEU  
    H   6    GLY       matches     B 101    GLY  
  TRANSFORM    0.3783  0.9168 -0.1278 -0.0361 -0.1233 -0.9917 -0.9250  0.3798 -0.0136    24.151    22.012    45.465  
 
 Match found in 3bjw_17      PHOSPHOLIPASE A2 (3BJW_H_SVRH504_3) 
   Pattern 3bjw_17                Query structure     RMSD=  0.75 A  No. of residues =   3
   ------- -------                --------------- 
    H   2    VAL       matches     A 103    VAL  
    H   5    LEU       matches     A 104    LEU  
    H   6    GLY       matches     A 101    GLY  
  TRANSFORM   -0.1415 -0.1005  0.9848  0.7189  0.6735  0.1720 -0.6806  0.7323 -0.0231     8.948    19.581    92.676  
 
 Match found in 6bqg_1       5-HYDROXYTRYPTAMINE RECEPTOR 2C,SOLU
   Pattern 6bqg_1                 Query structure     RMSD=  0.77 A  No. of residues =   3
   ------- -------                --------------- 
    A 215    VAL       matches     B 103    VAL  
    A 218    GLY       matches     A 105    GLY  
    A 222    ALA       matches     A 108    ALA  
  TRANSFORM   -0.0782  0.1566 -0.9846 -0.9051  0.4028  0.1360  0.4179  0.9018  0.1102    20.678    76.581     2.177  
 
 Match found in 1ej0_1       FTSJ (1EJ0_A_SAMA301_0)             
   Pattern 1ej0_1                 Query structure     RMSD=  0.78 A  No. of residues =   3
   ------- -------                --------------- 
    A  59    GLY       matches     B 105    GLY  
    A  84    LEU       matches     A 107    LEU  
    A  85    LEU       matches     A 104    LEU  
  TRANSFORM    0.9449 -0.1040 -0.3103  0.0327  0.9734 -0.2267  0.3257  0.2041  0.9232   -81.483    25.443   -50.999  
 
 Match found in 3sfu_1       RNA POLYMERASE (3SFU_A_RBVA601_1)   
   Pattern 3sfu_1                 Query structure     RMSD=  0.80 A  No. of residues =   3
   ------- -------                --------------- 
    A 308    THR       matches     B  36    THR  
    A 309    THR       matches     B  35    THR  
    A 312    ASN       matches     B  34    ASN  
  TRANSFORM   -0.2529 -0.7906 -0.5577  0.7959 -0.4977  0.3447 -0.5501 -0.3567  0.7551     9.599   -87.042    28.095  
 
 Match found in 4zau_1       EPIDERMAL GROWTH FACTOR RECEPTOR (4Z
   Pattern 4zau_1                 Query structure     RMSD=  0.81 A  No. of residues =   3
   ------- -------                --------------- 
    A 718    LEU       matches     B 107    LEU  
    A 719    GLY       matches     B 105    GLY  
    A 726    VAL       matches     B 103    VAL  
  TRANSFORM    0.3076 -0.7703  0.5587 -0.6161  0.2862  0.7338 -0.7251 -0.5699 -0.3865   -25.086   106.566    29.538  
 
 Match found in 4z90_1       GAMMA-AMINOBUTYRIC-ACID RECEPTOR SUB
   Pattern 4z90_1                 Query structure     RMSD=  0.81 A  No. of residues =   3
   ------- -------                --------------- 
    C 240    LEU       matches     B  45    LEU  
    C 244    ALA       matches     B  17    ALA  
    D 240    LEU       matches     B  70    LEU  
  TRANSFORM    0.1797  0.9444  0.2753  0.2820 -0.3176  0.9053  0.9424 -0.0851 -0.3234    69.984    20.507    -8.929  
 
 Match found in 3b6h_1       PROSTACYCLIN SYNTHASE (3B6H_A_MXDA55
   Pattern 3b6h_1                 Query structure     RMSD=  0.81 A  No. of residues =   3
   ------- -------                --------------- 
    A  99    TYR       matches     A  32    TYR  
    A 100    ALA       matches     A  31    ALA  
    A 103    LEU       matches     A  46    LEU  
  TRANSFORM    0.8681  0.4933  0.0548  0.4954 -0.8681 -0.0328  0.0314  0.0556 -0.9980    17.630   -15.247    13.139  
 
 Match found in 2bxm_1       SERUM ALBUMIN (2BXM_A_IMNA2001_1)   
   Pattern 2bxm_1                 Query structure     RMSD=  0.83 A  No. of residues =   3
   ------- -------                --------------- 
    A 215    ALA       matches     B  55    ALA  
    A 218    ARG       matches     B  56    ARG  
    A 238    LEU       matches     B  45    LEU  
  TRANSFORM    0.7338 -0.2366  0.6368 -0.5400  0.3655  0.7581 -0.4121 -0.9002  0.1405     2.213    42.194    -2.771  
 
 Match found in 4c9k_2       CYTOCHROME P450 (4C9K_A_CAMA424_0)  
   Pattern 4c9k_2                 Query structure     RMSD=  0.84 A  No. of residues =   3
   ------- -------                --------------- 
    A 252    LEU       matches     B  70    LEU  
    A 255    LEU       matches     B  52    LEU  
    A 256    GLY       matches     B  18    GLY  
  TRANSFORM    0.5379 -0.8119 -0.2269 -0.5163 -0.1045 -0.8500  0.6664  0.5744 -0.4754    -6.222  -121.563    14.152  
 
 Match found in 4qvy_1       PROTEASOME SUBUNIT BETA TYPE-5;PROTE
   Pattern 4qvy_1                 Query structure     RMSD=  0.85 A  No. of residues =   3
   ------- -------                --------------- 
    K  48    GLY       matches     B  18    GLY  
    K  49    THR       matches     B  19    THR  
    L 126    ASP       matches     B  51    ASP  
  TRANSFORM   -0.0615  0.1299 -0.9896 -0.8979  0.4258  0.1117  0.4359  0.8955  0.0904    19.734    76.758     1.531  
 
 Match found in 1eiz_3       FTSJ (1EIZ_A_SAMA301_0)             
   Pattern 1eiz_3                 Query structure     RMSD=  0.85 A  No. of residues =   3
   ------- -------                --------------- 
    A  59    GLY       matches     B 105    GLY  
    A  84    LEU       matches     A 107    LEU  
    A  85    LEU       matches     A 104    LEU  
  TRANSFORM    0.2515  0.5823 -0.7731  0.8700 -0.4859 -0.0829 -0.4240 -0.6518 -0.6288    14.756    66.182    23.482  
 
 Match found in 4z90_2       GAMMA-AMINOBUTYRIC-ACID RECEPTOR SUB
   Pattern 4z90_2                 Query structure     RMSD=  0.86 A  No. of residues =   3
   ------- -------                --------------- 
    A 240    LEU       matches     B  45    LEU  
    A 244    ALA       matches     B  17    ALA  
    B 240    LEU       matches     B  70    LEU  
  TRANSFORM    0.0896  0.0711 -0.9934 -0.9048  0.4227 -0.0514  0.4163  0.9035  0.1022     3.199    62.439    -3.876  
 
 Match found in 4u5j_1       PROTO-ONCOGENE TYROSINE-PROTEIN KINA
   Pattern 4u5j_1                 Query structure     RMSD=  0.86 A  No. of residues =   3
   ------- -------                --------------- 
    A 273    LEU       matches     B 107    LEU  
    A 276    GLY       matches     A 101    GLY  
    A 281    VAL       matches     B 103    VAL  
  TRANSFORM    0.0860 -0.7147 -0.6942  0.7563  0.5004 -0.4215  0.6486 -0.4887  0.5835   -14.588   -24.932   -48.031  
 
 Match found in 3k54_3       TYROSINE-PROTEIN KINASE BTK (3K54_A_
   Pattern 3k54_3                 Query structure     RMSD=  0.87 A  No. of residues =   3
   ------- -------                --------------- 
    A 408    LEU       matches     A  43    LEU  
    A 480    GLY       matches     A 101    GLY  
    A 528    LEU       matches     A 104    LEU  
  TRANSFORM    0.3210 -0.9116  0.2568  0.9338  0.3499  0.0745 -0.1578  0.2159  0.9636    -2.139    15.926    14.687  
 
 Match found in 3czv_2       CARBONIC ANHYDRASE 13;CARBONIC ANHYD
   Pattern 3czv_2                 Query structure     RMSD=  0.87 A  No. of residues =   3
   ------- -------                --------------- 
    A 198    LEU       matches     A 107    LEU  
    A 199    THR       matches     A 110    THR  
    A 200    VAL       matches     A 111    VAL  
  TRANSFORM    0.0682  0.6612  0.7471 -0.7963 -0.4151  0.4400  0.6010 -0.6249  0.4982   -27.389    27.595   -64.860  
 
 Match found in 5p9i_2       TYROSINE-PROTEIN KINASE BTK (5P9I_A_
   Pattern 5p9i_2                 Query structure     RMSD=  0.87 A  No. of residues =   3
   ------- -------                --------------- 
    A 480    GLY       matches     A 101    GLY  
    A 484    ASN       matches     A  97    ASN  
    A 528    LEU       matches     A 104    LEU  
  TRANSFORM    0.3801  0.7719 -0.5096 -0.0232  0.5588  0.8290  0.9246 -0.3033  0.2303    30.865     6.998    61.890  
 
 Match found in 1fiq_1       XANTHINE OXIDASE (1FIQ_C_SALC1335_1)
   Pattern 1fiq_1                 Query structure     RMSD=  0.87 A  No. of residues =   3
   ------- -------                --------------- 
    C1010    THR       matches     A 110    THR  
    C1011    VAL       matches     A 111    VAL  
    C1014    LEU       matches     A 113    LEU  
  TRANSFORM    0.0292  0.3129  0.9493  0.9217 -0.3759  0.0956  0.3868  0.8722 -0.2993     2.133   -10.738    67.026  
 
 Match found in 4zjo_1       MULTIDRUG EFFLUX PUMP SUBUNIT ACRB (
   Pattern 4zjo_1                 Query structure     RMSD=  0.88 A  No. of residues =   3
   ------- -------                --------------- 
    A 135    SER       matches     A   6    SER  
    A 573    MET       matches     A 102    MET  
    A 617    ALA       matches     B 108    ALA  
  TRANSFORM    0.3105 -0.7150 -0.6264 -0.6593  0.3128 -0.6837  0.6848  0.6253 -0.3743    -7.264     0.826     6.713  
 
 Match found in 4zau_1       EPIDERMAL GROWTH FACTOR RECEPTOR (4Z
   Pattern 4zau_1                 Query structure     RMSD=  0.88 A  No. of residues =   3
   ------- -------                --------------- 
    A 718    LEU       matches     A 104    LEU  
    A 719    GLY       matches     A 101    GLY  
    A 726    VAL       matches     A 103    VAL  
  TRANSFORM    0.7833  0.3151 -0.5359 -0.6110  0.2312 -0.7571 -0.1147  0.9205  0.3736   -19.015    -1.052    32.326  
 
 Match found in 4zau_1       EPIDERMAL GROWTH FACTOR RECEPTOR (4Z
   Pattern 4zau_1                 Query structure     RMSD=  0.88 A  No. of residues =   3
   ------- -------                --------------- 
    A 718    LEU       matches     A 107    LEU  
    A 719    GLY       matches     A 105    GLY  
    A 726    VAL       matches     A 103    VAL  
  TRANSFORM    0.3442 -0.7475  0.5681 -0.6072  0.2843  0.7420 -0.7161 -0.6003 -0.3561   -25.906   108.504    27.983  
 
 Match found in 4z91_1       GAMMA-AMINOBUTYRIC-ACID RECEPTOR SUB
   Pattern 4z91_1                 Query structure     RMSD=  0.88 A  No. of residues =   3
   ------- -------                --------------- 
    C 240    LEU       matches     B  45    LEU  
    C 244    ALA       matches     B  17    ALA  
    D 240    LEU       matches     B  70    LEU  
  TRANSFORM    0.2837 -0.9006  0.3294 -0.7591 -0.4208 -0.4966  0.5859 -0.1092 -0.8030   -34.356    17.932    42.759  
 
 Match found in 5yu9_3       EPIDERMAL GROWTH FACTOR RECEPTOR (5Y
   Pattern 5yu9_3                 Query structure     RMSD=  0.88 A  No. of residues =   3
   ------- -------                --------------- 
    A 718    LEU       matches     A 104    LEU  
    A 719    GLY       matches     A 101    GLY  
    A 726    VAL       matches     A 103    VAL  
  TRANSFORM    0.7883  0.0040  0.6152 -0.4314 -0.7094  0.5574  0.4387 -0.7048 -0.5575   -18.422   -26.872     3.479  
 
 Match found in 1hwi_6       HMG-COA REDUCTASE;HMG-COA REDUCTASE 
   Pattern 1hwi_6                 Query structure     RMSD=  0.88 A  No. of residues =   3
   ------- -------                --------------- 
    B 853    LEU       matches     B  95    LEU  
    B 856    ALA       matches     B  44    ALA  
    B 857    LEU       matches     B  43    LEU  
  TRANSFORM    0.2232  0.6017 -0.7669  0.8907 -0.4456 -0.0903 -0.3961 -0.6629 -0.6354    15.445    68.612    22.335  
 
 Match found in 4z91_2       GAMMA-AMINOBUTYRIC-ACID RECEPTOR SUB
   Pattern 4z91_2                 Query structure     RMSD=  0.88 A  No. of residues =   3
   ------- -------                --------------- 
    A 240    LEU       matches     B  45    LEU  
    A 244    ALA       matches     B  17    ALA  
    B 240    LEU       matches     B  70    LEU  
  TRANSFORM   -0.7611 -0.1354  0.6344 -0.6486  0.1645 -0.7431 -0.0037 -0.9770 -0.2130    91.967    86.728    20.994  
 
 Match found in 3b6h_1       PROSTACYCLIN SYNTHASE (3B6H_A_MXDA55
   Pattern 3b6h_1                 Query structure     RMSD=  0.88 A  No. of residues =   3
   ------- -------                --------------- 
    A  99    TYR       matches     B  32    TYR  
    A 100    ALA       matches     B  31    ALA  
    A 103    LEU       matches     B  30    LEU  
  TRANSFORM    0.7466 -0.5699  0.3432  0.1017 -0.4121 -0.9054  0.6574  0.7109 -0.2497   -45.300   -38.815     6.492  
 
 Match found in 4zau_1       EPIDERMAL GROWTH FACTOR RECEPTOR (4Z
   Pattern 4zau_1                 Query structure     RMSD=  0.89 A  No. of residues =   3
   ------- -------                --------------- 
    A 718    LEU       matches     A 104    LEU  
    A 719    GLY       matches     A 105    GLY  
    A 726    VAL       matches     A 103    VAL  
  TRANSFORM   -0.9275 -0.0142  0.3735  0.1771  0.8634  0.4725 -0.3292  0.5044 -0.7983    11.413     2.605     9.964  
 
 Match found in 5p9i_2       TYROSINE-PROTEIN KINASE BTK (5P9I_A_
   Pattern 5p9i_2                 Query structure     RMSD=  0.90 A  No. of residues =   3
   ------- -------                --------------- 
    A 480    GLY       matches     B 101    GLY  
    A 484    ASN       matches     B  97    ASN  
    A 528    LEU       matches     B 104    LEU  
  TRANSFORM   -0.2257  0.1278 -0.9658 -0.3589 -0.9325 -0.0395 -0.9057  0.3377  0.2564   160.289    65.665   -20.771  
 
 Match found in 5ybb_3       TYPE I RESTRICTION-MODIFICATION SYST
   Pattern 5ybb_3                 Query structure     RMSD=  0.90 A  No. of residues =   3
   ------- -------                --------------- 
    A 261    THR       matches     B  78    THR  
    A 262    LEU       matches     B 113    LEU  
    A 305    PHE       matches     B  76    PHE  
  TRANSFORM   -0.0966  0.9862  0.1341  0.0541 -0.1294  0.9901  0.9938  0.1029 -0.0409   272.069    77.930   -93.363  
 
 Match found in 1fe2_6       PROSTAGLANDIN ENDOPEROXIDE H SYNTHAS
   Pattern 1fe2_6                 Query structure     RMSD=  0.91 A  No. of residues =   3
   ------- -------                --------------- 
    A 352    LEU       matches     A  46    LEU  
    A 355    TYR       matches     A  90    TYR  
    A 518    PHE       matches     A  76    PHE  
  TRANSFORM   -0.4568  0.3761 -0.8061  0.7213 -0.3737 -0.5831 -0.5206 -0.8479 -0.1006    35.515   -69.835    32.795  
 
 Match found in 4zau_1       EPIDERMAL GROWTH FACTOR RECEPTOR (4Z
   Pattern 4zau_1                 Query structure     RMSD=  0.92 A  No. of residues =   3
   ------- -------                --------------- 
    A 718    LEU       matches     B 104    LEU  
    A 719    GLY       matches     B 105    GLY  
    A 726    VAL       matches     B 103    VAL  
  TRANSFORM   -0.5286  0.1177 -0.8407 -0.7410  0.4192  0.5246  0.4141  0.9003 -0.1344    92.055     4.056    41.988  
 
 Match found in 5mvm_1       PROTON-GATED ION CHANNEL;PROTON-GATE
   Pattern 5mvm_1                 Query structure     RMSD=  0.93 A  No. of residues =   3
   ------- -------                --------------- 
    E 201    ILE       matches     B  92    ILE  
    E 238    ALA       matches     B  44    ALA  
    E 241    LEU       matches     B  43    LEU  
  TRANSFORM    0.0855  0.6884 -0.7203  0.9404  0.1830  0.2865  0.3291 -0.7019 -0.6317    11.935   -57.684    43.194  
 
 Match found in 5yu9_3       EPIDERMAL GROWTH FACTOR RECEPTOR (5Y
   Pattern 5yu9_3                 Query structure     RMSD=  0.93 A  No. of residues =   3
   ------- -------                --------------- 
    A 718    LEU       matches     B 104    LEU  
    A 719    GLY       matches     B 101    GLY  
    A 726    VAL       matches     B 103    VAL  
  TRANSFORM   -0.9170 -0.3422  0.2049 -0.3206  0.9380  0.1319 -0.2373  0.0553 -0.9699   101.245     4.515    75.929  
 
 Match found in 5mvm_1       PROTON-GATED ION CHANNEL;PROTON-GATE
   Pattern 5mvm_1                 Query structure     RMSD=  0.93 A  No. of residues =   3
   ------- -------                --------------- 
    E 201    ILE       matches     A  92    ILE  
    E 238    ALA       matches     A  44    ALA  
    E 241    LEU       matches     A  45    LEU  
  TRANSFORM    0.6646  0.4066  0.6269  0.5387  0.3207 -0.7791 -0.5179  0.8554 -0.0059   -53.837   -37.235    53.539  
 
 Match found in 4xey_2       TYROSINE-PROTEIN KINASE ABL1 (4XEY_A
   Pattern 4xey_2                 Query structure     RMSD=  0.93 A  No. of residues =   3
   ------- -------                --------------- 
    A 267    LEU       matches     A  43    LEU  
    A 340    GLY       matches     A 101    GLY  
    A 389    LEU       matches     A 104    LEU  
  TRANSFORM   -0.8645  0.0407 -0.5009  0.3289 -0.7078 -0.6251 -0.3800 -0.7052  0.5986    31.003   -25.809     0.137  
 
 Match found in 5gs4_5       ESTROGEN RECEPTOR (5GS4_A_ESTA603_2)
   Pattern 5gs4_5                 Query structure     RMSD=  0.93 A  No. of residues =   3
   ------- -------                --------------- 
    A 384    LEU       matches     A 107    LEU  
    A 387    LEU       matches     A 104    LEU  
    A 428    LEU       matches     A  10    LEU  
  TRANSFORM   -0.5862  0.6626 -0.4661  0.3148  0.7165  0.6226  0.7465  0.2182 -0.6286    20.919   -11.499    72.409  
 
 Match found in 1mx1_7       LIVER CARBOXYLESTERASE I (1MX1_E_THA
   Pattern 1mx1_7                 Query structure     RMSD=  0.93 A  No. of residues =   3
   ------- -------                --------------- 
    E5101    PHE       matches     B  57    PHE  
    E5358    LEU       matches     B  45    LEU  
    E5363    LEU       matches     B  70    LEU  
  TRANSFORM   -0.2767  0.9343 -0.2246 -0.2389 -0.2933 -0.9257 -0.9308 -0.2024  0.3043     1.459    -0.146    32.473  
 
 Match found in 5gs4_5       ESTROGEN RECEPTOR (5GS4_A_ESTA603_2)
   Pattern 5gs4_5                 Query structure     RMSD=  0.94 A  No. of residues =   3
   ------- -------                --------------- 
    A 384    LEU       matches     B  46    LEU  
    A 387    LEU       matches     B  89    LEU  
    A 428    LEU       matches     B 113    LEU  
  TRANSFORM   -0.3699  0.5149  0.7733  0.5865  0.7750 -0.2355 -0.7206  0.3664 -0.5887    13.259    -8.679    83.299  
 
 Match found in 4dm8_1       RETINOIC ACID RECEPTOR BETA (4DM8_A_
   Pattern 4dm8_1                 Query structure     RMSD=  0.94 A  No. of residues =   3
   ------- -------                --------------- 
    A 268    LEU       matches     A  45    LEU  
    A 271    LEU       matches     A  70    LEU  
    A 272    ILE       matches     A  92    ILE  
  TRANSFORM    0.6499 -0.1052 -0.7527  0.6494 -0.4376  0.6219 -0.3948 -0.8930 -0.2161   -11.062   -84.816    29.328  
 
 Match found in 4zau_1       EPIDERMAL GROWTH FACTOR RECEPTOR (4Z
   Pattern 4zau_1                 Query structure     RMSD=  0.94 A  No. of residues =   3
   ------- -------                --------------- 
    A 718    LEU       matches     B 104    LEU  
    A 719    GLY       matches     B 101    GLY  
    A 726    VAL       matches     B 103    VAL  
  TRANSFORM   -0.2847  0.3407 -0.8960 -0.1392 -0.9395 -0.3130 -0.9485  0.0356  0.3148    48.217   -34.926    30.393  
 
 Match found in 4mxx_3       PROTO-ONCOGENE TYROSINE-PROTEIN KINA
   Pattern 4mxx_3                 Query structure     RMSD=  0.94 A  No. of residues =   3
   ------- -------                --------------- 
    A 273    LEU       matches     A  43    LEU  
    A 344    GLY       matches     A 101    GLY  
    A 393    LEU       matches     A 104    LEU  
  TRANSFORM   -0.4302 -0.6519  0.6245 -0.7832  0.6135  0.1010 -0.4490 -0.4456 -0.7745   257.078   136.758   -28.399  
 
 Match found in 1fe2_6       PROSTAGLANDIN ENDOPEROXIDE H SYNTHAS
   Pattern 1fe2_6                 Query structure     RMSD=  0.95 A  No. of residues =   3
   ------- -------                --------------- 
    A 352    LEU       matches     B  46    LEU  
    A 355    TYR       matches     B  90    TYR  
    A 518    PHE       matches     B  76    PHE  
  TRANSFORM    0.6731 -0.6859 -0.2764  0.3806  0.0008  0.9248 -0.6341 -0.7277  0.2615   -42.250   -12.191    16.376  
 
 Match found in 4u5j_1       PROTO-ONCOGENE TYROSINE-PROTEIN KINA
   Pattern 4u5j_1                 Query structure     RMSD=  0.96 A  No. of residues =   3
   ------- -------                --------------- 
    A 273    LEU       matches     A 107    LEU  
    A 276    GLY       matches     B 101    GLY  
    A 281    VAL       matches     A 103    VAL  
  TRANSFORM    0.5311  0.2572  0.8073  0.4955  0.6786 -0.5422 -0.6873  0.6880  0.2330   -47.288   -30.518    57.749  
 
 Match found in 3sue_1       NS3 PROTEASE, NS4A PROTEIN (3SUE_A_S
   Pattern 3sue_1                 Query structure     RMSD=  0.96 A  No. of residues =   3
   ------- -------                --------------- 
    A1132    ILE       matches     A  66    ILE  
    A1136    LYS       matches     A  59    LYS  
    A1137    GLY       matches     A  62    GLY  
  TRANSFORM    0.0408 -0.6041  0.7959  0.9706 -0.1651 -0.1750  0.2371  0.7797  0.5796   -48.906   -60.803    -6.641  
 
 Match found in 5gs4_5       ESTROGEN RECEPTOR (5GS4_A_ESTA603_2)
   Pattern 5gs4_5                 Query structure     RMSD=  0.96 A  No. of residues =   3
   ------- -------                --------------- 
    A 384    LEU       matches     A  46    LEU  
    A 387    LEU       matches     A  89    LEU  
    A 428    LEU       matches     A 113    LEU  
  TRANSFORM    0.7426 -0.6076 -0.2818 -0.4872 -0.7787  0.3952 -0.4595 -0.1562 -0.8743   -41.254     4.981    59.499  
 
 Match found in 2qo5_2       LIVER-BASIC FATTY ACID BINDING PROTE
   Pattern 2qo5_2                 Query structure     RMSD=  0.97 A  No. of residues =   3
   ------- -------                --------------- 
    A  18    LEU       matches     A 113    LEU  
    A  27    VAL       matches     B   8    VAL  
    A  31    ALA       matches     A 108    ALA  
  TRANSFORM   -0.9479 -0.1658 -0.2720  0.1746 -0.9846 -0.0082 -0.2665 -0.0553  0.9623    25.856   -41.842    16.506  
 
 Match found in 3sue_1       NS3 PROTEASE, NS4A PROTEIN (3SUE_A_S
   Pattern 3sue_1                 Query structure     RMSD=  0.98 A  No. of residues =   3
   ------- -------                --------------- 
    A1132    ILE       matches     B  66    ILE  
    A1136    LYS       matches     B  59    LYS  
    A1137    GLY       matches     B  62    GLY  
  TRANSFORM    0.6529 -0.7543 -0.0692  0.6324  0.5932 -0.4981  0.4168  0.2815  0.8643   -51.653     8.869   -45.892  
 
 Match found in 5lvn_2       3-PHOSPHOINOSITIDE-DEPENDENT PROTEIN
   Pattern 5lvn_2                 Query structure     RMSD=  0.98 A  No. of residues =   3
   ------- -------                --------------- 
    A  88    LEU       matches     A 104    LEU  
    A  89    GLY       matches     A 101    GLY  
    A  96    VAL       matches     A 103    VAL  
  TRANSFORM   -0.9597  0.2258  0.1671 -0.2540 -0.9517 -0.1727  0.1201 -0.2082  0.9707    78.297     0.599   -48.278  
 
 Match found in 2nni_4       CYTOCHROME P450 2C8 (2NNI_A_MTKA501_
   Pattern 2nni_4                 Query structure     RMSD=  0.98 A  No. of residues =   3
   ------- -------                --------------- 
    A 106    ILE       matches     B  92    ILE  
    A 113    ILE       matches     B  66    ILE  
    A 292    ALA       matches     B  55    ALA  
  TRANSFORM    0.9764  0.0800  0.2006  0.1783 -0.8229 -0.5395  0.1219  0.5625 -0.8177   -20.897    20.179    19.718  
 
 Match found in 4c9k_2       CYTOCHROME P450 (4C9K_A_CAMA424_0)  
   Pattern 4c9k_2                 Query structure     RMSD=  0.98 A  No. of residues =   3
   ------- -------                --------------- 
    A 252    LEU       matches     A 107    LEU  
    A 255    LEU       matches     A 104    LEU  
    A 256    GLY       matches     A 105    GLY  
  TRANSFORM    0.9298 -0.3532 -0.1039  0.2798  0.8614 -0.4240  0.2392  0.3651  0.8997    93.589    72.043   -78.385  
 
 Match found in 5ybb_3       TYPE I RESTRICTION-MODIFICATION SYST
   Pattern 5ybb_3                 Query structure     RMSD=  0.99 A  No. of residues =   3
   ------- -------                --------------- 
    A 261    THR       matches     A  78    THR  
    A 262    LEU       matches     A 113    LEU  
    A 305    PHE       matches     A  76    PHE  
  TRANSFORM   -0.9180 -0.3674 -0.1491  0.2267 -0.7948  0.5629 -0.3253  0.4830  0.8130    87.662     7.897    42.825  
 
 Match found in 3g8i_5       PEROXISOME PROLIFERATOR-ACTIVATED RE
   Pattern 3g8i_5                 Query structure     RMSD=  0.99 A  No. of residues =   3
   ------- -------                --------------- 
    A 247    LEU       matches     A  98    LEU  
    A 332    VAL       matches     A   8    VAL  
    A 344    LEU       matches     A  43    LEU  
  TRANSFORM   -0.8398 -0.4579  0.2915  0.1385 -0.7000 -0.7006  0.5249 -0.5480  0.6513    13.673    11.528   -30.155  
 
 Match found in 5eez_6       TRANSCRIPTION ATTENUATION PROTEIN MT
   Pattern 5eez_6                 Query structure     RMSD=  0.99 A  No. of residues =   3
   ------- -------                --------------- 
    F  53    SER       matches     B 106    SER  
    F  54    ALA       matches     A 109    ALA  
    G  46    ALA       matches     A 108    ALA  
  TRANSFORM   -0.8413 -0.4594  0.2848  0.1428 -0.6972 -0.7025  0.5213 -0.5504  0.6522    13.810    11.363   -30.083  
 
 Match found in 5eew_10      TRANSCRIPTION ATTENUATION PROTEIN MT
   Pattern 5eew_10                Query structure     RMSD=  0.99 A  No. of residues =   3
   ------- -------                --------------- 
    F  53    SER       matches     B 106    SER  
    F  54    ALA       matches     A 109    ALA  
    G  46    ALA       matches     A 108    ALA  
  TRANSFORM   -0.8420 -0.4587  0.2839  0.1433 -0.6975 -0.7021  0.5201 -0.5505  0.6531    13.869    11.310   -30.048  
 
 Match found in 5eev_10      TRANSCRIPTION ATTENUATION PROTEIN MT
   Pattern 5eev_10                Query structure     RMSD=  0.99 A  No. of residues =   3
   ------- -------                --------------- 
    F  53    SER       matches     B 106    SER  
    F  54    ALA       matches     A 109    ALA  
    G  46    ALA       matches     A 108    ALA  
  TRANSFORM    0.6732  0.5846  0.4529  0.6860 -0.2650 -0.6776 -0.2761  0.7668 -0.5794   -11.391   -22.646    41.432  
 
 Match found in 2vq5_2       S-NORCOCLAURINE SYNTHASE (2VQ5_B_LDP
   Pattern 2vq5_2                 Query structure     RMSD=  1.00 A  No. of residues =   3
   ------- -------                --------------- 
    B  72    LEU       matches     A  89    LEU  
    B  76    LEU       matches     A 107    LEU  
    B  80    PHE       matches     A  76    PHE  
  TRANSFORM   -0.1815 -0.7820 -0.5963 -0.6916 -0.3296  0.6427 -0.6991  0.5290 -0.4810    12.300    46.314    55.516  
 
 Match found in 1eiz_3       FTSJ (1EIZ_A_SAMA301_0)             
   Pattern 1eiz_3                 Query structure     RMSD=  1.00 A  No. of residues =   3
   ------- -------                --------------- 
    A  59    GLY       matches     A 101    GLY  
    A  84    LEU       matches     A  43    LEU  
    A  85    LEU       matches     A  95    LEU  
  TRANSFORM   -0.7211  0.5651  0.4008 -0.6392 -0.7658 -0.0705  0.2671 -0.3070  0.9135    31.758    16.947    -3.648  
 
 Match found in 4xi3_3       ESTROGEN RECEPTOR (4XI3_A_29SA601_2)
   Pattern 4xi3_3                 Query structure     RMSD=  1.00 A  No. of residues =   3
   ------- -------                --------------- 
    A 346    LEU       matches     A  89    LEU  
    A 424    ILE       matches     A  92    ILE  
    A 428    LEU       matches     A  95    LEU  
  TRANSFORM    0.0968  0.8386  0.5360 -0.4147 -0.4556  0.7877  0.9048 -0.2985  0.3037    -3.057    23.252   -45.522  
 
 Match found in 4o0w_1       AURORA KINASE A (4O0W_A_ADNA501_1)  
   Pattern 4o0w_1                 Query structure     RMSD=  1.02 A  No. of residues =   3
   ------- -------                --------------- 
    A 139    LEU       matches     A 104    LEU  
    A 140    GLY       matches     A 101    GLY  
    A 147    VAL       matches     A 103    VAL  
  TRANSFORM   -0.2392 -0.5724 -0.7843 -0.2971  0.8122 -0.5021  0.9244  0.1129 -0.3643    42.349   221.504   112.093  
 
 Match found in 6awp_3       SODIUM-DEPENDENT SEROTONIN TRANSPORT
   Pattern 6awp_3                 Query structure     RMSD=  1.02 A  No. of residues =   3
   ------- -------                --------------- 
    A 438    SER       matches     B 106    SER  
    A 439    SER       matches     A 106    SER  
    A 442    GLY       matches     A 105    GLY  
  TRANSFORM    0.0590 -0.6202 -0.7822 -0.8313 -0.4644  0.3055 -0.5527  0.6322 -0.5430    31.850    53.255    46.276  
 
 Match found in 3a2q_1       6-AMINOHEXANOATE-CYCLIC-DIMER HYDROL
   Pattern 3a2q_1                 Query structure     RMSD=  1.02 A  No. of residues =   3
   ------- -------                --------------- 
    A 150    SER       matches     B  47    SER  
    A 171    ALA       matches     B  17    ALA  
    A 174    ALA       matches     B  29    ALA  
  TRANSFORM    0.1096  0.1880 -0.9760 -0.2656 -0.9407 -0.2110 -0.9578  0.2824 -0.0532    -1.650    21.635    26.179  
 
 Match found in 5lvn_2       3-PHOSPHOINOSITIDE-DEPENDENT PROTEIN
   Pattern 5lvn_2                 Query structure     RMSD=  1.02 A  No. of residues =   3
   ------- -------                --------------- 
    A  88    LEU       matches     B 104    LEU  
    A  89    GLY       matches     B 101    GLY  
    A  96    VAL       matches     B 103    VAL  
  TRANSFORM   -0.2119 -0.7810 -0.5875 -0.6704 -0.3212  0.6688 -0.7111  0.5356 -0.4556    13.364    45.133    55.643  
 
 Match found in 1ej0_1       FTSJ (1EJ0_A_SAMA301_0)             
   Pattern 1ej0_1                 Query structure     RMSD=  1.02 A  No. of residues =   3
   ------- -------                --------------- 
    A  59    GLY       matches     A 101    GLY  
    A  84    LEU       matches     A  43    LEU  
    A  85    LEU       matches     A  95    LEU  
  TRANSFORM   -0.0741 -0.6819  0.7276 -0.4683  0.6680  0.5783 -0.8804 -0.2979 -0.3689    19.226   -10.323    38.139  
 
 Match found in 3bjw_10      PHOSPHOLIPASE A2 (3BJW_E_SVRE503_1) 
   Pattern 3bjw_10                Query structure     RMSD=  1.02 A  No. of residues =   3
   ------- -------                --------------- 
    E   2    VAL       matches     A 103    VAL  
    E   5    LEU       matches     A 104    LEU  
    E   6    GLY       matches     A 105    GLY  
  TRANSFORM    0.8538  0.0068 -0.5206 -0.1979 -0.9207 -0.3364 -0.4816  0.3902 -0.7847   -39.833    -4.371    33.302  
 
 Match found in 3k54_3       TYROSINE-PROTEIN KINASE BTK (3K54_A_
   Pattern 3k54_3                 Query structure     RMSD=  1.03 A  No. of residues =   3
   ------- -------                --------------- 
    A 408    LEU       matches     B  43    LEU  
    A 480    GLY       matches     B 101    GLY  
    A 528    LEU       matches     B 104    LEU  
  TRANSFORM   -0.8261  0.0599 -0.5604  0.0635  0.9979  0.0131  0.5600 -0.0248 -0.8281    68.884   -16.943    11.074  
 
 Match found in 1hwi_6       HMG-COA REDUCTASE;HMG-COA REDUCTASE 
   Pattern 1hwi_6                 Query structure     RMSD=  1.03 A  No. of residues =   3
   ------- -------                --------------- 
    B 853    LEU       matches     A  95    LEU  
    B 856    ALA       matches     A  44    ALA  
    B 857    LEU       matches     A  43    LEU  
  TRANSFORM    0.8463 -0.0356 -0.5315  0.3377  0.8075  0.4837  0.4120 -0.5888  0.6954     1.890    17.269   -29.005  
 
 Match found in 3a2q_1       6-AMINOHEXANOATE-CYCLIC-DIMER HYDROL
   Pattern 3a2q_1                 Query structure     RMSD=  1.03 A  No. of residues =   3
   ------- -------                --------------- 
    A 150    SER       matches     A  47    SER  
    A 171    ALA       matches     A  17    ALA  
    A 174    ALA       matches     A  29    ALA  
  TRANSFORM   -0.5201  0.8487 -0.0960 -0.4463 -0.3659 -0.8166 -0.7282 -0.3819  0.5691    64.090    73.653    56.388  
 
 Match found in 5v02_2       CALMODULIN-1;SMALL CONDUCTANCE CALCI
   Pattern 5v02_2                 Query structure     RMSD=  1.03 A  No. of residues =   3
   ------- -------                --------------- 
    B 477    ALA       matches     B  44    ALA  
    B 480    LEU       matches     B  43    LEU  
    B 481    VAL       matches     B  42    VAL  
  TRANSFORM   -0.1731  0.9702 -0.1694 -0.3801  0.0928  0.9203  0.9086  0.2237  0.3528    59.476   -26.469   -41.267  
 
 Match found in 3bjw_10      PHOSPHOLIPASE A2 (3BJW_E_SVRE503_1) 
   Pattern 3bjw_10                Query structure     RMSD=  1.04 A  No. of residues =   3
   ------- -------                --------------- 
    E   2    VAL       matches     B 103    VAL  
    E   5    LEU       matches     B 104    LEU  
    E   6    GLY       matches     B 105    GLY  
  TRANSFORM   -0.7166  0.4024 -0.5697 -0.5748  0.1219  0.8091  0.3951  0.9073  0.1440    57.503   104.216    -1.229  
 
 Match found in 4z90_1       GAMMA-AMINOBUTYRIC-ACID RECEPTOR SUB
   Pattern 4z90_1                 Query structure     RMSD=  1.04 A  No. of residues =   3
   ------- -------                --------------- 
    C 240    LEU       matches     A  45    LEU  
    C 244    ALA       matches     A  55    ALA  
    D 240    LEU       matches     A  70    LEU  
  TRANSFORM   -0.8527 -0.1794  0.4906 -0.1159  0.9808  0.1571 -0.5093  0.0771 -0.8571    23.673    39.724    37.368  
 
 Match found in 4o0w_1       AURORA KINASE A (4O0W_A_ADNA501_1)  
   Pattern 4o0w_1                 Query structure     RMSD=  1.05 A  No. of residues =   3
   ------- -------                --------------- 
    A 139    LEU       matches     B 104    LEU  
    A 140    GLY       matches     B 101    GLY  
    A 147    VAL       matches     B 103    VAL  
  TRANSFORM    0.1319  0.6700 -0.7306 -0.8717 -0.2726 -0.4073 -0.4720  0.6906  0.5480    42.501    89.963    41.242  
 
 Match found in 3czv_2       CARBONIC ANHYDRASE 13;CARBONIC ANHYD
   Pattern 3czv_2                 Query structure     RMSD=  1.05 A  No. of residues =   3
   ------- -------                --------------- 
    A 198    LEU       matches     B 107    LEU  
    A 199    THR       matches     B 110    THR  
    A 200    VAL       matches     B 111    VAL  
  TRANSFORM    0.3875  0.8643  0.3208  0.6330 -0.5024  0.5889  0.6702 -0.0252 -0.7418   -21.848   -45.462    69.887  
 
 Match found in 1mx1_7       LIVER CARBOXYLESTERASE I (1MX1_E_THA
   Pattern 1mx1_7                 Query structure     RMSD=  1.06 A  No. of residues =   3
   ------- -------                --------------- 
    E5101    PHE       matches     B  91    PHE  
    E5358    LEU       matches     B 104    LEU  
    E5363    LEU       matches     A  98    LEU  
  TRANSFORM    0.2753  0.1786 -0.9446 -0.9269  0.3099 -0.2115  0.2550  0.9338  0.2508    27.633    90.194    51.837  
 
 Match found in 6bqg_1       5-HYDROXYTRYPTAMINE RECEPTOR 2C,SOLU
   Pattern 6bqg_1                 Query structure     RMSD=  1.06 A  No. of residues =   3
   ------- -------                --------------- 
    A 215    VAL       matches     A 103    VAL  
    A 218    GLY       matches     A 105    GLY  
    A 222    ALA       matches     A 108    ALA  
  TRANSFORM    0.8099 -0.5862 -0.0232 -0.1297 -0.1403 -0.9816  0.5721  0.7980 -0.1896   -43.634   126.963    -2.358  
 
 Match found in 4z90_2       GAMMA-AMINOBUTYRIC-ACID RECEPTOR SUB
   Pattern 4z90_2                 Query structure     RMSD=  1.06 A  No. of residues =   3
   ------- -------                --------------- 
    A 240    LEU       matches     A  45    LEU  
    A 244    ALA       matches     A  55    ALA  
    B 240    LEU       matches     A  70    LEU  
  TRANSFORM   -0.0665 -0.6961 -0.7148 -0.9929  0.1167 -0.0213  0.0982  0.7084 -0.6990    15.914   154.363    38.293  
 
 Match found in 4z91_1       GAMMA-AMINOBUTYRIC-ACID RECEPTOR SUB
   Pattern 4z91_1                 Query structure     RMSD=  1.07 A  No. of residues =   3
   ------- -------                --------------- 
    C 240    LEU       matches     A  52    LEU  
    C 244    ALA       matches     A  55    ALA  
    D 240    LEU       matches     A  70    LEU  
  TRANSFORM    0.8502 -0.5262  0.0129  0.3085  0.4783 -0.8222  0.4265  0.7031  0.5690   -76.659    15.207   -40.189  
 
 Match found in 3czh_3       CYTOCHROME P450 2R1 (3CZH_A_D2VA602_
   Pattern 3czh_3                 Query structure     RMSD=  1.07 A  No. of residues =   3
   ------- -------                --------------- 
    A 257    LEU       matches     B  89    LEU  
    A 306    GLU       matches     B  71    GLU  
    A 309    ILE       matches     B  92    ILE  
  TRANSFORM    0.8110 -0.5849  0.0140 -0.1172 -0.1858 -0.9756  0.5733  0.7895 -0.2192   -44.946   127.989    -2.036  
 
 Match found in 4z91_2       GAMMA-AMINOBUTYRIC-ACID RECEPTOR SUB
   Pattern 4z91_2                 Query structure     RMSD=  1.07 A  No. of residues =   3
   ------- -------                --------------- 
    A 240    LEU       matches     A  45    LEU  
    A 244    ALA       matches     A  55    ALA  
    B 240    LEU       matches     A  70    LEU  
  TRANSFORM    0.5925  0.2928  0.7505  0.6430 -0.7330 -0.2217  0.4852  0.6140 -0.6226   -47.032    56.144    14.057  
 
 Match found in 4z90_2       GAMMA-AMINOBUTYRIC-ACID RECEPTOR SUB
   Pattern 4z90_2                 Query structure     RMSD=  1.07 A  No. of residues =   3
   ------- -------                --------------- 
    A 240    LEU       matches     A  52    LEU  
    A 244    ALA       matches     A  55    ALA  
    B 240    LEU       matches     A  70    LEU  
  TRANSFORM   -0.0829 -0.6617 -0.7451 -0.9901  0.1397 -0.0139  0.1133  0.7366 -0.6668    18.271   151.959    37.404  
 
 Match found in 4z90_1       GAMMA-AMINOBUTYRIC-ACID RECEPTOR SUB
   Pattern 4z90_1                 Query structure     RMSD=  1.08 A  No. of residues =   3
   ------- -------                --------------- 
    C 240    LEU       matches     A  52    LEU  
    C 244    ALA       matches     A  55    ALA  
    D 240    LEU       matches     A  70    LEU  
  TRANSFORM    0.5651  0.3194  0.7607  0.6509 -0.7391 -0.1732  0.5070  0.5930 -0.6255   -45.729    56.488    12.328  
 
 Match found in 4z91_2       GAMMA-AMINOBUTYRIC-ACID RECEPTOR SUB
   Pattern 4z91_2                 Query structure     RMSD=  1.09 A  No. of residues =   3
   ------- -------                --------------- 
    A 240    LEU       matches     A  52    LEU  
    A 244    ALA       matches     A  55    ALA  
    B 240    LEU       matches     A  70    LEU  
  TRANSFORM   -0.7222  0.3605 -0.5903 -0.5922  0.1186  0.7970  0.3573  0.9252  0.1278    57.843   107.748     0.841  
 
 Match found in 4z91_1       GAMMA-AMINOBUTYRIC-ACID RECEPTOR SUB
   Pattern 4z91_1                 Query structure     RMSD=  1.09 A  No. of residues =   3
   ------- -------                --------------- 
    C 240    LEU       matches     A  45    LEU  
    C 244    ALA       matches     A  55    ALA  
    D 240    LEU       matches     A  70    LEU  
  TRANSFORM    0.6041  0.5574  0.5696  0.7969 -0.4158 -0.4383 -0.0075  0.7187 -0.6953   -39.839    12.332    25.586  
 
 Match found in 1zq9_3       PROBABLE DIMETHYLADENOSINE TRANSFERA
   Pattern 1zq9_3                 Query structure     RMSD=  1.09 A  No. of residues =   3
   ------- -------                --------------- 
    A  64    GLY       matches     A  94    GLY  
    A  85    GLU       matches     A  71    GLU  
    A 128    ASN       matches     A  96    ASN  
  TRANSFORM   -0.4346  0.4964  0.7515  0.0789 -0.8102  0.5808  0.8972  0.3117  0.3129    42.091     1.757     9.225  
 
 Match found in 2pgr_4       ADENOSINE DEAMINASE (2PGR_A_DCFA501_
   Pattern 2pgr_4                 Query structure     RMSD=  1.09 A  No. of residues =   3
   ------- -------                --------------- 
    A  47    LEU       matches     B  89    LEU  
    A  85    LEU       matches     B  10    LEU  
    A 132    PHE       matches     B  91    PHE  
  TRANSFORM    0.1074  0.8031 -0.5860  0.7503  0.3212  0.5778  0.6523 -0.5018 -0.5681   110.058   -36.973   -32.658  
 
 Match found in 2ljc_1       M2 PROTEIN, BM2 PROTEIN CHIMERA;M2 P
   Pattern 2ljc_1                 Query structure     RMSD=  1.10 A  No. of residues =   3
   ------- -------                --------------- 
    D  27    VAL       matches     A 111    VAL  
    D  30    ALA       matches     A 108    ALA  
    D  31    SER       matches     A 106    SER  
  TRANSFORM   -0.1002 -0.4617  0.8814  0.9945 -0.0190  0.1031 -0.0309  0.8868  0.4610    14.669     2.215    45.804  
 
 Match found in 5v02_2       CALMODULIN-1;SMALL CONDUCTANCE CALCI
   Pattern 5v02_2                 Query structure     RMSD=  1.10 A  No. of residues =   3
   ------- -------                --------------- 
    B 477    ALA       matches     A  44    ALA  
    B 480    LEU       matches     A  43    LEU  
    B 481    VAL       matches     A  42    VAL  
  TRANSFORM   -0.8092 -0.5395 -0.2326  0.0015 -0.3977  0.9175 -0.5875  0.7421  0.3227    13.405   -12.048     1.503  
 
 Match found in 5p9i_2       TYROSINE-PROTEIN KINASE BTK (5P9I_A_
   Pattern 5p9i_2                 Query structure     RMSD=  1.11 A  No. of residues =   3
   ------- -------                --------------- 
    A 480    GLY       matches     B 101    GLY  
    A 484    ASN       matches     B  99    ASN  
    A 528    LEU       matches     A  98    LEU  
  TRANSFORM    0.8879  0.3260 -0.3246  0.3735 -0.0987  0.9224  0.2686 -0.9402 -0.2094   -15.594    77.302     0.126  
 
 Match found in 4z90_1       GAMMA-AMINOBUTYRIC-ACID RECEPTOR SUB
   Pattern 4z90_1                 Query structure     RMSD=  1.12 A  No. of residues =   3
   ------- -------                --------------- 
    C 240    LEU       matches     B  52    LEU  
    C 244    ALA       matches     B  17    ALA  
    D 240    LEU       matches     B  70    LEU  
  TRANSFORM    0.8103  0.5271  0.2560 -0.5187  0.8485 -0.1050 -0.2726 -0.0477  0.9610   -48.275    42.328   -32.277  
 
 Match found in 5p9i_2       TYROSINE-PROTEIN KINASE BTK (5P9I_A_
   Pattern 5p9i_2                 Query structure     RMSD=  1.12 A  No. of residues =   3
   ------- -------                --------------- 
    A 480    GLY       matches     A 101    GLY  
    A 484    ASN       matches     A  99    ASN  
    A 528    LEU       matches     B  98    LEU  
  TRANSFORM    0.9044  0.4095  0.1200 -0.2451  0.2684  0.9316  0.3493 -0.8719  0.3431     8.992    26.711    15.719  
 
 Match found in 3g8i_5       PEROXISOME PROLIFERATOR-ACTIVATED RE
   Pattern 3g8i_5                 Query structure     RMSD=  1.13 A  No. of residues =   3
   ------- -------                --------------- 
    A 247    LEU       matches     A  43    LEU  
    A 332    VAL       matches     A   8    VAL  
    A 344    LEU       matches     A  98    LEU  
  TRANSFORM   -0.2253  0.9338  0.2778 -0.8715 -0.3207  0.3711  0.4356 -0.1585  0.8861    17.404    20.014   -25.663  
 
 Match found in 1i18_1       RIBOFLAVIN SYNTHASE ALPHA CHAIN;RIBO
   Pattern 1i18_1                 Query structure     RMSD=  1.13 A  No. of residues =   3
   ------- -------                --------------- 
    A  49    LEU       matches     B  49    LEU  
    A  62    ASP       matches     B  51    ASP  
    A  63    LEU       matches     B  52    LEU  
  TRANSFORM    0.8806  0.4086  0.2400  0.3997 -0.9125  0.0871  0.2546  0.0193 -0.9669   -70.501   -52.698    26.391  
 
 Match found in 3u9f_2       CHLORAMPHENICOL ACETYLTRANSFERASE (3
   Pattern 3u9f_2                 Query structure     RMSD=  1.14 A  No. of residues =   3
   ------- -------                --------------- 
    A 158    LEU       matches     A  45    LEU  
    A 166    PHE       matches     A  57    PHE  
    A 170    VAL       matches     A  42    VAL  
  TRANSFORM    0.4304 -0.8777 -0.2105  0.5835  0.0927  0.8068 -0.6886 -0.4701  0.5521    -4.425     8.153    68.413  
 
 Match found in 6bqg_1       5-HYDROXYTRYPTAMINE RECEPTOR 2C,SOLU
   Pattern 6bqg_1                 Query structure     RMSD=  1.14 A  No. of residues =   3
   ------- -------                --------------- 
    A 215    VAL       matches     B 103    VAL  
    A 218    GLY       matches     B 105    GLY  
    A 222    ALA       matches     B 108    ALA  
  TRANSFORM    0.2828  0.8150 -0.5058  0.7860 -0.4991 -0.3647 -0.5497 -0.2944 -0.7818    34.991   -33.304    35.408  
 
 Match found in 3bjw_17      PHOSPHOLIPASE A2 (3BJW_H_SVRH504_3) 
   Pattern 3bjw_17                Query structure     RMSD=  1.14 A  No. of residues =   3
   ------- -------                --------------- 
    H   2    VAL       matches     A 103    VAL  
    H   5    LEU       matches     A 104    LEU  
    H   6    GLY       matches     A 105    GLY  
  TRANSFORM   -0.1592 -0.9739  0.1615 -0.0287 -0.1590 -0.9869  0.9868 -0.1617 -0.0027    19.281    14.624   -39.724  
 
 Match found in 3bjw_17      PHOSPHOLIPASE A2 (3BJW_H_SVRH504_3) 
   Pattern 3bjw_17                Query structure     RMSD=  1.15 A  No. of residues =   3
   ------- -------                --------------- 
    H   2    VAL       matches     B 103    VAL  
    H   5    LEU       matches     B 104    LEU  
    H   6    GLY       matches     B 105    GLY  
  TRANSFORM    0.0784  0.8612 -0.5022 -0.2934 -0.4615 -0.8372 -0.9528  0.2130  0.2165    11.672    53.395    -7.855  
 
 Match found in 4p6x_6       GLUCOCORTICOID RECEPTOR (4P6X_E_HCYE
   Pattern 4p6x_6                 Query structure     RMSD=  1.15 A  No. of residues =   3
   ------- -------                --------------- 
    E 563    LEU       matches     B  98    LEU  
    E 564    ASN       matches     B  97    ASN  
    E 567    GLY       matches     B 101    GLY  
  TRANSFORM   -0.0423 -0.9247  0.3783  0.9910 -0.0868 -0.1016  0.1268  0.3706  0.9201   -20.592    -7.870   -62.297  
 
 Match found in 4p6x_6       GLUCOCORTICOID RECEPTOR (4P6X_E_HCYE
   Pattern 4p6x_6                 Query structure     RMSD=  1.15 A  No. of residues =   3
   ------- -------                --------------- 
    E 563    LEU       matches     A  98    LEU  
    E 564    ASN       matches     A  97    ASN  
    E 567    GLY       matches     A 101    GLY  
  TRANSFORM   -0.6775  0.3608 -0.6409 -0.5422 -0.8338  0.1037 -0.4970  0.4177  0.7606    80.982    10.801    12.582  
 
 Match found in 3tmz_3       CYTOCHROME P450 2B4 (3TMZ_A_06XA503_
   Pattern 3tmz_3                 Query structure     RMSD=  1.15 A  No. of residues =   3
   ------- -------                --------------- 
    A 206    PHE       matches     A  41    PHE  
    A 209    ILE       matches     A  92    ILE  
    A 477    VAL       matches     A 103    VAL  
  TRANSFORM    0.2563  0.7704  0.5838  0.9298 -0.3615  0.0689  0.2642  0.5252 -0.8089    99.852    36.624    41.372  
 
 Match found in 1pk9_3       PURINE NUCLEOSIDE PHOSPHORYLASE (1PK
   Pattern 1pk9_3                 Query structure     RMSD=  1.16 A  No. of residues =   3
   ------- -------                --------------- 
    A  92    GLY       matches     B  62    GLY  
    A 203    SER       matches     B  60    SER  
    A 204    ASP       matches     B  61    ASP  
  TRANSFORM   -0.1682  0.3612  0.9172  0.3467 -0.8493  0.3981  0.9228  0.3850  0.0176    10.086   -25.189     1.931  
 
 Match found in 4zf8_1       BIFUNCTIONAL P-450/NADPH-P450 REDUCT
   Pattern 4zf8_1                 Query structure     RMSD=  1.16 A  No. of residues =   3
   ------- -------                --------------- 
    A  87    VAL       matches     B 103    VAL  
    A 263    ILE       matches     B  92    ILE  
    A 264    ALA       matches     B  44    ALA  
  TRANSFORM   -0.9918  0.1157 -0.0549 -0.1005 -0.4374  0.8936  0.0794  0.8918  0.4454    75.599    27.448    45.289  
 
 Match found in 1pk7_3       PURINE NUCLEOSIDE PHOSPHORYLASE (1PK
   Pattern 1pk7_3                 Query structure     RMSD=  1.16 A  No. of residues =   3
   ------- -------                --------------- 
    C  92    GLY       matches     B  62    GLY  
    C 203    SER       matches     B  60    SER  
    C 204    ASP       matches     B  61    ASP  
  TRANSFORM    0.5028 -0.8498 -0.1584 -0.8449 -0.4444 -0.2978  0.1826  0.2835 -0.9414   -28.433  -106.449    23.235  
 
 Match found in 4qvp_2       PROTEASOME SUBUNIT BETA TYPE-5;PROTE
   Pattern 4qvp_2                 Query structure     RMSD=  1.17 A  No. of residues =   3
   ------- -------                --------------- 
    K  20    ALA       matches     A 109    ALA  
    K  21    THR       matches     A 110    THR  
    K  27    ALA       matches     B 109    ALA  
  TRANSFORM    0.5134 -0.8414 -0.1688 -0.8407 -0.4537 -0.2956  0.1722  0.2937 -0.9403   -28.972  -107.045    23.763  
 
 Match found in 4qvn_1       PROTEASOME SUBUNIT BETA TYPE-5;PROTE
   Pattern 4qvn_1                 Query structure     RMSD=  1.17 A  No. of residues =   3
   ------- -------                --------------- 
    K  20    ALA       matches     A 109    ALA  
    K  21    THR       matches     A 110    THR  
    K  27    ALA       matches     B 109    ALA  
  TRANSFORM    0.5148 -0.8419 -0.1619 -0.8403 -0.4581 -0.2899  0.1699  0.2853 -0.9433   -29.143  -106.885    24.003  
 
 Match found in 4qvl_2       PROTEASOME SUBUNIT BETA TYPE-5;PROTE
   Pattern 4qvl_2                 Query structure     RMSD=  1.17 A  No. of residues =   3
   ------- -------                --------------- 
    K  20    ALA       matches     A 109    ALA  
    K  21    THR       matches     A 110    THR  
    K  27    ALA       matches     B 109    ALA  
  TRANSFORM   -0.8824  0.4611  0.0933 -0.0113 -0.2190  0.9757  0.4703  0.8599  0.1985    72.191    45.989    67.811  
 
 Match found in 1ism_2       BONE MARROW STROMAL CELL ANTIGEN 1 (
   Pattern 1ism_2                 Query structure     RMSD=  1.17 A  No. of residues =   3
   ------- -------                --------------- 
    A  97    LEU       matches     A  46    LEU  
    A  98    SER       matches     A  47    SER  
    A 107    ASP       matches     A  48    ASP  
  TRANSFORM   -0.4020 -0.0354  0.9149  0.9046 -0.1703  0.3909  0.1420  0.9848  0.1005    18.474   -13.394    70.944  
 
 Match found in 4zjo_1       MULTIDRUG EFFLUX PUMP SUBUNIT ACRB (
   Pattern 4zjo_1                 Query structure     RMSD=  1.17 A  No. of residues =   3
   ------- -------                --------------- 
    A 135    SER       matches     A   6    SER  
    A 573    MET       matches     A 102    MET  
    A 617    ALA       matches     A   9    ALA  
  TRANSFORM    0.5635 -0.5283  0.6351 -0.3943 -0.8476 -0.3552  0.7259 -0.0503 -0.6859   -45.954    25.732   -35.003  
 
 Match found in 5ljd_2       RETINOL-BINDING PROTEIN 1 (5LJD_A_RT
   Pattern 5ljd_2                 Query structure     RMSD=  1.18 A  No. of residues =   3
   ------- -------                --------------- 
    A  20    LEU       matches     A  70    LEU  
    A  36    LEU       matches     A  89    LEU  
    A  77    ILE       matches     A  92    ILE  
  TRANSFORM   -0.0995  0.1024 -0.9898  0.2517 -0.9598 -0.1246 -0.9627 -0.2615  0.0697   -13.797   -11.638    15.086  
 
 Match found in 3czh_3       CYTOCHROME P450 2R1 (3CZH_A_D2VA602_
   Pattern 3czh_3                 Query structure     RMSD=  1.18 A  No. of residues =   3
   ------- -------                --------------- 
    A 257    LEU       matches     A  89    LEU  
    A 306    GLU       matches     A  71    GLU  
    A 309    ILE       matches     A  92    ILE  
  TRANSFORM    0.1864  0.0973  0.9776 -0.7306  0.6790  0.0717 -0.6569 -0.7276  0.1977     8.827   101.485    95.790  
 
 Match found in 1ism_2       BONE MARROW STROMAL CELL ANTIGEN 1 (
   Pattern 1ism_2                 Query structure     RMSD=  1.18 A  No. of residues =   3
   ------- -------                --------------- 
    A  97    LEU       matches     B  46    LEU  
    A  98    SER       matches     B  47    SER  
    A 107    ASP       matches     B  48    ASP  
  TRANSFORM    0.9831 -0.0211  0.1818  0.1227  0.8133 -0.5688 -0.1358  0.5815  0.8021   -44.201    30.668    11.742  
 
 Match found in 1j8u_2       PHENYLALANINE-4-HYDROXYLASE (1J8U_A_
   Pattern 1j8u_2                 Query structure     RMSD=  1.18 A  No. of residues =   3
   ------- -------                --------------- 
    A 245    VAL       matches     B 103    VAL  
    A 248    LEU       matches     B  46    LEU  
    A 249    LEU       matches     B  89    LEU  
  TRANSFORM    0.8256  0.2077 -0.5246  0.4605  0.2894  0.8392  0.3261 -0.9344  0.1433   -13.804    82.323    -4.809  
 
 Match found in 4z91_1       GAMMA-AMINOBUTYRIC-ACID RECEPTOR SUB
   Pattern 4z91_1                 Query structure     RMSD=  1.18 A  No. of residues =   3
   ------- -------                --------------- 
    C 240    LEU       matches     B  52    LEU  
    C 244    ALA       matches     B  55    ALA  
    D 240    LEU       matches     B  70    LEU  
  TRANSFORM   -0.9780 -0.0019 -0.2088  0.1709  0.5670 -0.8058  0.1199 -0.8237 -0.5542    29.768   102.738     7.870  
 
 Match found in 4z90_2       GAMMA-AMINOBUTYRIC-ACID RECEPTOR SUB
   Pattern 4z90_2                 Query structure     RMSD=  1.18 A  No. of residues =   3
   ------- -------                --------------- 
    A 240    LEU       matches     B  52    LEU  
    A 244    ALA       matches     B  17    ALA  
    B 240    LEU       matches     B  70    LEU  
  TRANSFORM   -0.9201 -0.3329 -0.2063  0.3359 -0.3999 -0.8528  0.2015 -0.8540  0.4798    52.622    -7.015   -17.029  
 
 Match found in 2vq5_2       S-NORCOCLAURINE SYNTHASE (2VQ5_B_LDP
   Pattern 2vq5_2                 Query structure     RMSD=  1.18 A  No. of residues =   3
   ------- -------                --------------- 
    B  72    LEU       matches     B  89    LEU  
    B  76    LEU       matches     B 107    LEU  
    B  80    PHE       matches     B  76    PHE  
  TRANSFORM   -0.2132 -0.3838 -0.8985 -0.7454 -0.5306  0.4035 -0.6316  0.7558 -0.1730    24.011   117.468    63.531  
 
 Match found in 4z91_1       GAMMA-AMINOBUTYRIC-ACID RECEPTOR SUB
   Pattern 4z91_1                 Query structure     RMSD=  1.18 A  No. of residues =   3
   ------- -------                --------------- 
    C 240    LEU       matches     A  46    LEU  
    C 244    ALA       matches     A  44    ALA  
    D 240    LEU       matches     A  89    LEU  
  TRANSFORM    0.8956  0.1420 -0.4216 -0.1306  0.9899  0.0558  0.4253  0.0051  0.9051   -21.124    20.645   -16.766  
 
 Match found in 4dm8_1       RETINOIC ACID RECEPTOR BETA (4DM8_A_
   Pattern 4dm8_1                 Query structure     RMSD=  1.18 A  No. of residues =   3
   ------- -------                --------------- 
    A 268    LEU       matches     A  95    LEU  
    A 271    LEU       matches     A  43    LEU  
    A 272    ILE       matches     A  92    ILE  
  TRANSFORM    0.8377 -0.4422  0.3204 -0.1551  0.3700  0.9160 -0.5236 -0.8171  0.2414     9.520   -28.113    52.953  
 
 Match found in 5mvm_1       PROTON-GATED ION CHANNEL;PROTON-GATE
   Pattern 5mvm_1                 Query structure     RMSD=  1.18 A  No. of residues =   3
   ------- -------                --------------- 
    E 201    ILE       matches     A  92    ILE  
    E 238    ALA       matches     A  44    ALA  
    E 241    LEU       matches     A  43    LEU  
  TRANSFORM   -0.0190 -0.9604  0.2780 -0.9984  0.0033 -0.0571  0.0539 -0.2786 -0.9589    78.163    42.549     0.828  
 
 Match found in 2ljc_1       M2 PROTEIN, BM2 PROTEIN CHIMERA;M2 P
   Pattern 2ljc_1                 Query structure     RMSD=  1.18 A  No. of residues =   3
   ------- -------                --------------- 
    D  27    VAL       matches     B 111    VAL  
    D  30    ALA       matches     B 108    ALA  
    D  31    SER       matches     B 106    SER  
  TRANSFORM   -0.9906 -0.0849 -0.1071  0.0879  0.2039 -0.9750  0.1046 -0.9753 -0.1945    28.377   102.335     3.532  
 
 Match found in 4z90_2       GAMMA-AMINOBUTYRIC-ACID RECEPTOR SUB
   Pattern 4z90_2                 Query structure     RMSD=  1.19 A  No. of residues =   3
   ------- -------                --------------- 
    A 240    LEU       matches     B  52    LEU  
    A 244    ALA       matches     B  55    ALA  
    B 240    LEU       matches     B  70    LEU  
  TRANSFORM   -0.7819 -0.2012 -0.5900  0.5746  0.1347 -0.8073  0.2420 -0.9702  0.0103    61.214    19.914   -18.849  
 
 Match found in 4c9k_2       CYTOCHROME P450 (4C9K_A_CAMA424_0)  
   Pattern 4c9k_2                 Query structure     RMSD=  1.19 A  No. of residues =   3
   ------- -------                --------------- 
    A 252    LEU       matches     B 107    LEU  
    A 255    LEU       matches     B 104    LEU  
    A 256    GLY       matches     B 105    GLY  
  TRANSFORM    0.1348  0.1867  0.9731  0.6707  0.7058 -0.2283 -0.7294  0.6834 -0.0301    20.395   -18.680    14.710  
 
 Match found in 2nni_4       CYTOCHROME P450 2C8 (2NNI_A_MTKA501_
   Pattern 2nni_4                 Query structure     RMSD=  1.19 A  No. of residues =   3
   ------- -------                --------------- 
    A 106    ILE       matches     A  92    ILE  
    A 113    ILE       matches     A  66    ILE  
    A 292    ALA       matches     A  55    ALA  
  TRANSFORM    0.7447 -0.2896  0.6013 -0.3870  0.5466  0.7426 -0.5437 -0.7857  0.2950   -29.942   104.046    15.859  
 
 Match found in 4z90_1       GAMMA-AMINOBUTYRIC-ACID RECEPTOR SUB
   Pattern 4z90_1                 Query structure     RMSD=  1.19 A  No. of residues =   3
   ------- -------                --------------- 
    C 240    LEU       matches     B  45    LEU  
    C 244    ALA       matches     B  55    ALA  
    D 240    LEU       matches     B  70    LEU  
  TRANSFORM   -0.9845 -0.0228 -0.1736  0.1267  0.5913 -0.7964  0.1208 -0.8061 -0.5793    29.172   106.278     7.891  
 
 Match found in 4z91_2       GAMMA-AMINOBUTYRIC-ACID RECEPTOR SUB
   Pattern 4z91_2                 Query structure     RMSD=  1.19 A  No. of residues =   3
   ------- -------                --------------- 
    A 240    LEU       matches     B  52    LEU  
    A 244    ALA       matches     B  17    ALA  
    B 240    LEU       matches     B  70    LEU  
  TRANSFORM   -0.8626 -0.2169  0.4570 -0.0479 -0.8643 -0.5007  0.5036 -0.4538  0.7351    13.695   -52.768    31.069  
 
 Match found in 5o96_7       RIBOSOMAL RNA SMALL SUBUNIT METHYLTR
   Pattern 5o96_7                 Query structure     RMSD=  1.20 A  No. of residues =   3
   ------- -------                --------------- 
    D 223    VAL       matches     B 103    VAL  
    D 224    LEU       matches     B 107    LEU  
    D 229    ALA       matches     B 108    ALA  
  TRANSFORM   -0.3595  0.6644 -0.6552  0.8124 -0.1225 -0.5701 -0.4591 -0.7372 -0.4957    22.678    77.121    21.841  
 
 Match found in 4z90_1       GAMMA-AMINOBUTYRIC-ACID RECEPTOR SUB
   Pattern 4z90_1                 Query structure     RMSD=  1.20 A  No. of residues =   3
   ------- -------                --------------- 
    C 240    LEU       matches     B  70    LEU  
    C 244    ALA       matches     B  55    ALA  
    D 240    LEU       matches     B  45    LEU  
  TRANSFORM   -0.3931 -0.0992 -0.9141 -0.7756 -0.4981  0.3877 -0.4938  0.8614  0.1189    26.675    20.832    78.786  
 
 Match found in 6bkl_3       MATRIX PROTEIN 2 (6BKL_F_RIMF101_0) 
   Pattern 6bkl_3                 Query structure     RMSD=  1.20 A  No. of residues =   3
   ------- -------                --------------- 
    E  30    ALA       matches     A 109    ALA  
    E  31    SER       matches     B 106    SER  
    E  34    GLY       matches     A 105    GLY  
  TRANSFORM   -0.9936 -0.0900 -0.0676  0.0453  0.2296 -0.9722  0.1030 -0.9691 -0.2241    27.826   105.913     3.530  
 
 Match found in 4z91_2       GAMMA-AMINOBUTYRIC-ACID RECEPTOR SUB
   Pattern 4z91_2                 Query structure     RMSD=  1.21 A  No. of residues =   3
   ------- -------                --------------- 
    A 240    LEU       matches     B  52    LEU  
    A 244    ALA       matches     B  55    ALA  
    B 240    LEU       matches     B  70    LEU  
  TRANSFORM   -0.5660 -0.2701 -0.7789  0.1114 -0.9612  0.2523 -0.8169  0.0560  0.5741    32.509    -4.828    37.585  
 
 Match found in 1j8u_2       PHENYLALANINE-4-HYDROXYLASE (1J8U_A_
   Pattern 1j8u_2                 Query structure     RMSD=  1.21 A  No. of residues =   3
   ------- -------                --------------- 
    A 245    VAL       matches     A 103    VAL  
    A 248    LEU       matches     A  46    LEU  
    A 249    LEU       matches     A  89    LEU  
  TRANSFORM   -0.5890  0.4057 -0.6990  0.7542  0.5866 -0.2951  0.2903 -0.7009 -0.6515    35.265    -5.620   -24.107  
 
 Match found in 5ljd_2       RETINOL-BINDING PROTEIN 1 (5LJD_A_RT
   Pattern 5ljd_2                 Query structure     RMSD=  1.21 A  No. of residues =   3
   ------- -------                --------------- 
    A  20    LEU       matches     B  70    LEU  
    A  36    LEU       matches     B  89    LEU  
    A  77    ILE       matches     B  92    ILE  
  TRANSFORM   -0.8941 -0.4478 -0.0047 -0.0772  0.1644 -0.9834  0.4412 -0.8789 -0.1815   148.311    95.796     2.442  
 
 Match found in 1pk9_3       PURINE NUCLEOSIDE PHOSPHORYLASE (1PK
   Pattern 1pk9_3                 Query structure     RMSD=  1.21 A  No. of residues =   3
   ------- -------                --------------- 
    A  92    GLY       matches     A  62    GLY  
    A 203    SER       matches     A  60    SER  
    A 204    ASP       matches     A  61    ASP  
  TRANSFORM    0.8945 -0.4460  0.0307 -0.2634 -0.5813 -0.7698  0.3612  0.6806 -0.6375   -35.047    15.135    16.858  
 
 Match found in 5eez_10      TRANSCRIPTION ATTENUATION PROTEIN MT
   Pattern 5eez_10                Query structure     RMSD=  1.21 A  No. of residues =   3
   ------- -------                --------------- 
    H  30    THR       matches     A 110    THR  
    H  53    SER       matches     B 106    SER  
    I  46    ALA       matches     B 108    ALA  
  TRANSFORM    0.5726  0.0143  0.8197  0.4220 -0.8624 -0.2797  0.7029  0.5061 -0.4998   -43.222     4.146   -18.237  
 
 Match found in 5hv1_2       PHOSPHOENOLPYRUVATE SYNTHASE (5HV1_A
   Pattern 5hv1_2                 Query structure     RMSD=  1.21 A  No. of residues =   3
   ------- -------                --------------- 
    A 336    GLN       matches     B  12    GLN  
    A 387    LEU       matches     B 107    LEU  
    A 390    SER       matches     B 106    SER  
  TRANSFORM    0.1808  0.0686  0.9811 -0.5831  0.8108  0.0508 -0.7920 -0.5813  0.1866    14.928    80.730    74.286  
 
 Match found in 1pk7_3       PURINE NUCLEOSIDE PHOSPHORYLASE (1PK
   Pattern 1pk7_3                 Query structure     RMSD=  1.21 A  No. of residues =   3
   ------- -------                --------------- 
    C  92    GLY       matches     A  62    GLY  
    C 203    SER       matches     A  60    SER  
    C 204    ASP       matches     A  61    ASP  
  TRANSFORM    0.8945 -0.4461  0.0289 -0.2635 -0.5784 -0.7720  0.3611  0.6830 -0.6349   -35.069    15.170    16.830  
 
 Match found in 5eev_15      TRANSCRIPTION ATTENUATION PROTEIN MT
   Pattern 5eev_15                Query structure     RMSD=  1.21 A  No. of residues =   3
   ------- -------                --------------- 
    H  30    THR       matches     A 110    THR  
    H  53    SER       matches     B 106    SER  
    I  46    ALA       matches     B 108    ALA  
  TRANSFORM   -0.6982 -0.3336  0.6334  0.6672  0.0176  0.7447 -0.2595  0.9426  0.2103    36.035   -32.916    -5.074  
 
 Match found in 5vm8_3       RIBOSOMAL RNA SMALL SUBUNIT METHYLTR
   Pattern 5vm8_3                 Query structure     RMSD=  1.21 A  No. of residues =   3
   ------- -------                --------------- 
    B 215    LEU       matches     A  52    LEU  
    B 219    ILE       matches     A  92    ILE  
    B 220    LEU       matches     A  45    LEU  
  TRANSFORM   -0.9941  0.0573  0.0918  0.0888  0.9172  0.3883 -0.0620  0.3942 -0.9169    63.698    -8.273    48.721  
 
 Match found in 2x2n_3       LANOSTEROL 14-ALPHA-DEMETHYLASE (2X2
   Pattern 2x2n_3                 Query structure     RMSD=  1.21 A  No. of residues =   3
   ------- -------                --------------- 
    A 287    ALA       matches     A 109    ALA  
    A 291    ALA       matches     B   9    ALA  
    A 295    THR       matches     B  35    THR  
  TRANSFORM   -0.2661  0.0961 -0.9591  0.9029 -0.3235 -0.2829 -0.3375 -0.9413 -0.0007    22.979    69.529    11.757  
 
 Match found in 4z90_2       GAMMA-AMINOBUTYRIC-ACID RECEPTOR SUB
   Pattern 4z90_2                 Query structure     RMSD=  1.22 A  No. of residues =   3
   ------- -------                --------------- 
    A 240    LEU       matches     B  45    LEU  
    A 244    ALA       matches     B  55    ALA  
    B 240    LEU       matches     B  70    LEU  
  TRANSFORM    0.7735 -0.5675 -0.2821  0.0953 -0.3360  0.9370 -0.6266 -0.7517 -0.2058     1.388   -55.509    17.797  
 
 Match found in 3bjw_10      PHOSPHOLIPASE A2 (3BJW_E_SVRE503_1) 
   Pattern 3bjw_10                Query structure     RMSD=  1.22 A  No. of residues =   3
   ------- -------                --------------- 
    E   2    VAL       matches     A 103    VAL  
    E   5    LEU       matches     A 107    LEU  
    E   6    GLY       matches     A 105    GLY  
  TRANSFORM    0.2056 -0.3912  0.8971  0.3120 -0.8426 -0.4389  0.9276  0.3701 -0.0512   -27.490    16.932   -22.355  
 
 Match found in 1ej0_1       FTSJ (1EJ0_A_SAMA301_0)             
   Pattern 1ej0_1                 Query structure     RMSD=  1.22 A  No. of residues =   3
   ------- -------                --------------- 
    A  59    GLY       matches     A 105    GLY  
    A  84    LEU       matches     B 104    LEU  
    A  85    LEU       matches     B 107    LEU  
  TRANSFORM   -0.0362  0.8625  0.5048  0.8200 -0.2631  0.5083  0.5712  0.4323 -0.6978    16.364   -84.135    11.661  
 
 Match found in 2x2n_3       LANOSTEROL 14-ALPHA-DEMETHYLASE (2X2
   Pattern 2x2n_3                 Query structure     RMSD=  1.23 A  No. of residues =   3
   ------- -------                --------------- 
    A 287    ALA       matches     A  16    ALA  
    A 291    ALA       matches     A  55    ALA  
    A 295    THR       matches     A  68    THR  
  TRANSFORM   -0.4303 -0.2356 -0.8714 -0.5675  0.8213  0.0581  0.7020  0.5195 -0.4871    26.213    32.187    27.777  
 
 Match found in 6bkl_5       MATRIX PROTEIN 2 (6BKL_F_RIMF101_0) 
   Pattern 6bkl_5                 Query structure     RMSD=  1.23 A  No. of residues =   3
   ------- -------                --------------- 
    F  30    ALA       matches     A 109    ALA  
    F  31    SER       matches     B 106    SER  
    F  34    GLY       matches     A 105    GLY  
  TRANSFORM    0.8248 -0.0816 -0.5595  0.5233  0.4847  0.7009  0.2140 -0.8709  0.4425   -24.624   -22.729    35.466  
 
 Match found in 1c9s_6       TRP RNA-BINDING ATTENUATION PROTEIN 
   Pattern 1c9s_6                 Query structure     RMSD=  1.23 A  No. of residues =   3
   ------- -------                --------------- 
    E  30    THR       matches     A 110    THR  
    E  53    SER       matches     B 106    SER  
    F  46    ALA       matches     B 108    ALA  
  TRANSFORM   -0.6204  0.0443  0.7831 -0.7381 -0.3707 -0.5638  0.2653 -0.9277  0.2627    23.415    25.326    34.122  
 
 Match found in 1utd_1       TRANSCRIPTION ATTENUATION PROTEIN MT
   Pattern 1utd_1                 Query structure     RMSD=  1.23 A  No. of residues =   3
   ------- -------                --------------- 
    A  46    ALA       matches     B 108    ALA  
    B  30    THR       matches     A 110    THR  
    B  53    SER       matches     B 106    SER  
  TRANSFORM   -0.2977  0.1111 -0.9482  0.9027 -0.2906 -0.3174 -0.3108 -0.9504 -0.0138    23.638    72.631    10.734  
 
 Match found in 4z91_2       GAMMA-AMINOBUTYRIC-ACID RECEPTOR SUB
   Pattern 4z91_2                 Query structure     RMSD=  1.23 A  No. of residues =   3
   ------- -------                --------------- 
    A 240    LEU       matches     B  45    LEU  
    A 244    ALA       matches     B  55    ALA  
    B 240    LEU       matches     B  70    LEU  
  TRANSFORM    0.1564 -0.8166 -0.5556 -0.9832 -0.0749 -0.1667  0.0946  0.5723 -0.8146    -9.627    21.047    25.674  
 
 Match found in 5ef2_6       TRANSCRIPTION ATTENUATION PROTEIN MT
   Pattern 5ef2_6                 Query structure     RMSD=  1.23 A  No. of residues =   3
   ------- -------                --------------- 
    J  30    THR       matches     A 110    THR  
    J  53    SER       matches     B 106    SER  
    K  46    ALA       matches     B 108    ALA  
  TRANSFORM    0.1560 -0.8165 -0.5559 -0.9831 -0.0736 -0.1679  0.0962  0.5726 -0.8141    -9.616    21.091    25.588  
 
 Match found in 5ef0_3       TRANSCRIPTION ATTENUATION PROTEIN MT
   Pattern 5ef0_3                 Query structure     RMSD=  1.23 A  No. of residues =   3
   ------- -------                --------------- 
    J  30    THR       matches     A 110    THR  
    J  53    SER       matches     B 106    SER  
    K  46    ALA       matches     B 108    ALA  
  TRANSFORM    0.8690 -0.1355  0.4759  0.3188 -0.5821 -0.7480  0.3784  0.8017 -0.4627    29.384     5.094    13.421  
 
 Match found in 1gtf_7       TRP RNA-BINDING ATTENUATION PROTEIN 
   Pattern 1gtf_7                 Query structure     RMSD=  1.23 A  No. of residues =   3
   ------- -------                --------------- 
    E  30    THR       matches     A 110    THR  
    E  53    SER       matches     B 106    SER  
    F  46    ALA       matches     B 108    ALA  
  TRANSFORM    0.8696  0.3686 -0.3286  0.3839 -0.0862  0.9193  0.3106 -0.9256 -0.2165   -14.779    79.497    -1.235  
 
 Match found in 4z91_1       GAMMA-AMINOBUTYRIC-ACID RECEPTOR SUB
   Pattern 4z91_1                 Query structure     RMSD=  1.23 A  No. of residues =   3
   ------- -------                --------------- 
    C 240    LEU       matches     B  52    LEU  
    C 244    ALA       matches     B  17    ALA  
    D 240    LEU       matches     B  70    LEU  
  TRANSFORM    0.7771 -0.3601  0.5162 -0.6013 -0.6669  0.4400  0.1858 -0.6523 -0.7348   -43.638    31.216    -1.050  
 
 Match found in 1j8u_2       PHENYLALANINE-4-HYDROXYLASE (1J8U_A_
   Pattern 1j8u_2                 Query structure     RMSD=  1.24 A  No. of residues =   3
   ------- -------                --------------- 
    A 245    VAL       matches     B 111    VAL  
    A 248    LEU       matches     B  89    LEU  
    A 249    LEU       matches     B  46    LEU  
  TRANSFORM    0.8877 -0.4393  0.1378 -0.4601 -0.8357  0.2998 -0.0165 -0.3296 -0.9440   -14.898     8.532   -63.742  
 
 Match found in 3g0e_3       MAST/STEM CELL GROWTH FACTOR RECEPTO
   Pattern 3g0e_3                 Query structure     RMSD=  1.24 A  No. of residues =   3
   ------- -------                --------------- 
    A 595    LEU       matches     A  43    LEU  
    A 603    VAL       matches     A  42    VAL  
    A 814    ALA       matches     A  31    ALA  
  TRANSFORM   -0.6320  0.6885  0.3557 -0.7279 -0.3698 -0.5775 -0.2661 -0.6239  0.7348    -7.223    25.247    41.473  
 
 Match found in 1c9s_2       TRP RNA-BINDING ATTENUATION PROTEIN 
   Pattern 1c9s_2                 Query structure     RMSD=  1.25 A  No. of residues =   3
   ------- -------                --------------- 
    A  46    ALA       matches     B 108    ALA  
    K  30    THR       matches     A 110    THR  
    K  53    SER       matches     B 106    SER  
  TRANSFORM   -0.3232  0.0207 -0.9461  0.2436  0.9679 -0.0620  0.9145 -0.2505 -0.3178    59.332     7.543  -111.092  
 
 Match found in 3g0e_3       MAST/STEM CELL GROWTH FACTOR RECEPTO
   Pattern 3g0e_3                 Query structure     RMSD=  1.25 A  No. of residues =   3
   ------- -------                --------------- 
    A 595    LEU       matches     B  43    LEU  
    A 603    VAL       matches     B  42    VAL  
    A 814    ALA       matches     B  31    ALA  
  TRANSFORM    0.7764 -0.2633  0.5726 -0.3666  0.5504  0.7501 -0.5126 -0.7923  0.3309   -30.239   105.786    14.024  
 
 Match found in 4z91_1       GAMMA-AMINOBUTYRIC-ACID RECEPTOR SUB
   Pattern 4z91_1                 Query structure     RMSD=  1.25 A  No. of residues =   3
   ------- -------                --------------- 
    C 240    LEU       matches     B  45    LEU  
    C 244    ALA       matches     B  55    ALA  
    D 240    LEU       matches     B  70    LEU  
  TRANSFORM    0.7852 -0.4878  0.3814 -0.6191 -0.6307  0.4679  0.0123 -0.6035 -0.7973   -76.608     0.082    14.593  
 
 Match found in 5gs4_5       ESTROGEN RECEPTOR (5GS4_A_ESTA603_2)
   Pattern 5gs4_5                 Query structure     RMSD=  1.25 A  No. of residues =   3
   ------- -------                --------------- 
    A 384    LEU       matches     A  89    LEU  
    A 387    LEU       matches     A  46    LEU  
    A 428    LEU       matches     A  70    LEU  
  TRANSFORM   -0.7782  0.4603  0.4272 -0.0089  0.6721 -0.7404 -0.6280 -0.5800 -0.5189    45.209    26.970    63.237  
 
 Match found in 4zf8_1       BIFUNCTIONAL P-450/NADPH-P450 REDUCT
   Pattern 4zf8_1                 Query structure     RMSD=  1.25 A  No. of residues =   3
   ------- -------                --------------- 
    A  87    VAL       matches     A 103    VAL  
    A 263    ILE       matches     A  92    ILE  
    A 264    ALA       matches     A  44    ALA  
  TRANSFORM   -0.2683  0.7994  0.5376  0.9459  0.1128  0.3043  0.1827  0.5901 -0.7864    39.103   -14.889    32.472  
 
 Match found in 3gww_1       TRANSPORTER (3GWW_A_SFXA801_1)      
   Pattern 3gww_1                 Query structure     RMSD=  1.25 A  No. of residues =   3
   ------- -------                --------------- 
    A  34    GLN       matches     B  12    GLN  
    A 319    ALA       matches     B  44    ALA  
    A 320    PHE       matches     B  91    PHE  
  TRANSFORM   -0.1107  0.6938 -0.7116  0.5244  0.6490  0.5512  0.8442 -0.3122 -0.4357   438.172   400.977   569.880  
 
 Match found in 5hnz_4       TUBULIN BETA-2B CHAIN (5HNZ_B_TA1B90
   Pattern 5hnz_4                 Query structure     RMSD=  1.25 A  No. of residues =   3
   ------- -------                --------------- 
    B 230    LEU       matches     A 104    LEU  
    B 275    LEU       matches     A  89    LEU  
    B 369    ARG       matches     A  11    ARG  
  TRANSFORM   -0.5922 -0.7453  0.3064 -0.7166  0.6610  0.2228 -0.3686 -0.0877 -0.9255   103.566    37.985    20.342  
 
 Match found in 2ljc_1       M2 PROTEIN, BM2 PROTEIN CHIMERA;M2 P
   Pattern 2ljc_1                 Query structure     RMSD=  1.26 A  No. of residues =   3
   ------- -------                --------------- 
    D  27    VAL       matches     B 111    VAL  
    D  30    ALA       matches     B 109    ALA  
    D  31    SER       matches     B 106    SER  
  TRANSFORM   -0.4394  0.2233  0.8701  0.8905  0.2354  0.3892 -0.1180  0.9459 -0.3023    51.462   -25.398    22.557  
 
 Match found in 1gtf_2       TRP RNA-BINDING ATTENUATION PROTEIN 
   Pattern 1gtf_2                 Query structure     RMSD=  1.26 A  No. of residues =   3
   ------- -------                --------------- 
    B  30    THR       matches     A 110    THR  
    B  53    SER       matches     B 106    SER  
    C  46    ALA       matches     B 108    ALA  
  TRANSFORM   -0.2620 -0.7933 -0.5496  0.2605 -0.6065  0.7512 -0.9293  0.0536  0.3655     6.030   -26.640    81.310  
 
 Match found in 6bkl_3       MATRIX PROTEIN 2 (6BKL_F_RIMF101_0) 
   Pattern 6bkl_3                 Query structure     RMSD=  1.26 A  No. of residues =   3
   ------- -------                --------------- 
    E  30    ALA       matches     B 109    ALA  
    E  31    SER       matches     B 106    SER  
    E  34    GLY       matches     B 105    GLY  
  TRANSFORM    0.3345  0.8070  0.4866 -0.7778 -0.0552  0.6261  0.5321 -0.5879  0.6093    32.161    51.654    35.842  
 
 Match found in 2bxe_7       SERUM ALBUMIN (2BXE_B_1FLB2002_1)   
   Pattern 2bxe_7                 Query structure     RMSD=  1.26 A  No. of residues =   3
   ------- -------                --------------- 
    B 480    SER       matches     B 106    SER  
    B 481    LEU       matches     B 107    LEU  
    B 482    VAL       matches     B 103    VAL  
  TRANSFORM    0.1755 -0.3770  0.9094  0.3384 -0.8444 -0.4154  0.9245  0.3806 -0.0206   -26.209    15.274   -22.636  
 
 Match found in 1eiz_3       FTSJ (1EIZ_A_SAMA301_0)             
   Pattern 1eiz_3                 Query structure     RMSD=  1.26 A  No. of residues =   3
   ------- -------                --------------- 
    A  59    GLY       matches     A 105    GLY  
    A  84    LEU       matches     B 104    LEU  
    A  85    LEU       matches     B 107    LEU  
  TRANSFORM   -0.1391 -0.8586 -0.4935 -0.9334 -0.0528  0.3550 -0.3309  0.5100 -0.7940     0.054    30.277    72.614  
 
 Match found in 6bkl_5       MATRIX PROTEIN 2 (6BKL_F_RIMF101_0) 
   Pattern 6bkl_5                 Query structure     RMSD=  1.26 A  No. of residues =   3
   ------- -------                --------------- 
    F  30    ALA       matches     B 109    ALA  
    F  31    SER       matches     B 106    SER  
    F  34    GLY       matches     B 105    GLY  
  TRANSFORM    0.8513 -0.5229 -0.0438 -0.4158 -0.7230  0.5518 -0.3202 -0.4515 -0.8329   -19.096    -6.039    26.299  
 
 Match found in 5mxb_3       CLASS 10 PLANT PATHOGENESIS-RELATED 
   Pattern 5mxb_3                 Query structure     RMSD=  1.27 A  No. of residues =   3
   ------- -------                --------------- 
    A  22    LEU       matches     A  43    LEU  
    A  23    VAL       matches     A 103    VAL  
    A  80    TYR       matches     A  32    TYR  
  TRANSFORM    0.9974 -0.0150 -0.0701 -0.0645 -0.6128 -0.7876 -0.0312  0.7901 -0.6122   -38.806     8.070    13.356  
 
 Match found in 2jn3_4       FATTY ACID-BINDING PROTEIN, LIVER (2
   Pattern 2jn3_4                 Query structure     RMSD=  1.27 A  No. of residues =   3
   ------- -------                --------------- 
    A  17    PHE       matches     B  91    PHE  
    A  21    LEU       matches     B  89    LEU  
    A  23    LEU       matches     B  46    LEU  
  TRANSFORM   -0.4589 -0.7968 -0.3931 -0.7489  0.5850 -0.3114  0.4781  0.1515 -0.8651    12.250    39.845    35.433  
 
 Match found in 6bkl_5       MATRIX PROTEIN 2 (6BKL_F_RIMF101_0) 
   Pattern 6bkl_5                 Query structure     RMSD=  1.28 A  No. of residues =   3
   ------- -------                --------------- 
    F  30    ALA       matches     A 109    ALA  
    F  31    SER       matches     B 106    SER  
    F  34    GLY       matches     B 105    GLY  
  TRANSFORM   -0.5890  0.6087 -0.5315 -0.5191 -0.7891 -0.3284 -0.6193  0.0825  0.7808    68.409    27.443    37.125  
 
 Match found in 2z0y_1       PUTATIVE UNCHARACTERIZED PROTEIN TTH
   Pattern 2z0y_1                 Query structure     RMSD=  1.28 A  No. of residues =   3
   ------- -------                --------------- 
    A 180    VAL       matches     A 103    VAL  
    A 181    GLY       matches     A 101    GLY  
    A 185    GLY       matches     B 101    GLY  
  TRANSFORM   -0.3933 -0.7519 -0.5291 -0.9144  0.2599  0.3103 -0.0958  0.6058 -0.7898    73.940    15.005    29.545  
 
 Match found in 1gtn_3       TRP RNA-BINDING ATTENUATION PROTEIN 
   Pattern 1gtn_3                 Query structure     RMSD=  1.29 A  No. of residues =   3
   ------- -------                --------------- 
    A  30    THR       matches     A 110    THR  
    A  53    SER       matches     B 106    SER  
    B  46    ALA       matches     B 108    ALA  
  TRANSFORM   -0.8330 -0.5035 -0.2291  0.3008 -0.0646 -0.9515  0.4643 -0.8616  0.2053    22.085    47.913   -25.788  
 
 Match found in 1zq9_3       PROBABLE DIMETHYLADENOSINE TRANSFERA
   Pattern 1zq9_3                 Query structure     RMSD=  1.29 A  No. of residues =   3
   ------- -------                --------------- 
    A  64    GLY       matches     B  94    GLY  
    A  85    GLU       matches     B  71    GLU  
    A 128    ASN       matches     B  96    ASN  
  TRANSFORM   -0.6033 -0.1804  0.7768 -0.7932  0.2370 -0.5610 -0.0829 -0.9546 -0.2861    10.296    13.267    -3.022  
 
 Match found in 4uda_5       MINERALOCORTICOID RECEPTOR (4UDA_A_D
   Pattern 4uda_5                 Query structure     RMSD=  1.29 A  No. of residues =   3
   ------- -------                --------------- 
    A 769    LEU       matches     B  89    LEU  
    A 945    THR       matches     B  78    THR  
    A 954    VAL       matches     B 111    VAL  
  TRANSFORM    0.6279 -0.5238  0.5757  0.6793  0.7299 -0.0768 -0.3799  0.4393  0.8141   -13.934    -7.932    30.924  
 
 Match found in 2z0y_1       PUTATIVE UNCHARACTERIZED PROTEIN TTH
   Pattern 2z0y_1                 Query structure     RMSD=  1.29 A  No. of residues =   3
   ------- -------                --------------- 
    A 180    VAL       matches     B 103    VAL  
    A 181    GLY       matches     B 101    GLY  
    A 185    GLY       matches     A 101    GLY  
  TRANSFORM   -0.2128  0.0492 -0.9758  0.0397  0.9983  0.0417  0.9763 -0.0299 -0.2144    47.571     5.070   -32.460  
 
 Match found in 5mxb_3       CLASS 10 PLANT PATHOGENESIS-RELATED 
   Pattern 5mxb_3                 Query structure     RMSD=  1.29 A  No. of residues =   3
   ------- -------                --------------- 
    A  22    LEU       matches     B  43    LEU  
    A  23    VAL       matches     B 103    VAL  
    A  80    TYR       matches     B  32    TYR  
  TRANSFORM   -0.5693 -0.5327 -0.6262 -0.7600  0.0504  0.6480 -0.3136  0.8448 -0.4336    18.195     8.892    36.452  
 
 Match found in 5gs4_5       ESTROGEN RECEPTOR (5GS4_A_ESTA603_2)
   Pattern 5gs4_5                 Query structure     RMSD=  1.30 A  No. of residues =   3
   ------- -------                --------------- 
    A 384    LEU       matches     A  95    LEU  
    A 387    LEU       matches     A  43    LEU  
    A 428    LEU       matches     A  89    LEU  
  TRANSFORM    0.9694  0.2448  0.0185 -0.1778  0.6478  0.7408  0.1694 -0.7214  0.6715   -46.536    -9.475   -21.432  
 
 Match found in 5gs4_5       ESTROGEN RECEPTOR (5GS4_A_ESTA603_2)
   Pattern 5gs4_5                 Query structure     RMSD=  1.30 A  No. of residues =   3
   ------- -------                --------------- 
    A 384    LEU       matches     B  95    LEU  
    A 387    LEU       matches     B  43    LEU  
    A 428    LEU       matches     B  89    LEU  
  TRANSFORM   -0.7913 -0.5048 -0.3449  0.4198 -0.0386 -0.9068  0.4445 -0.8623  0.2425    22.082    38.966    24.666  
 
 Match found in 1xp0_2       CGMP-SPECIFIC 3',5'-CYCLIC PHOSPHODI
   Pattern 1xp0_2                 Query structure     RMSD=  1.31 A  No. of residues =   3
   ------- -------                --------------- 
    A 765    LEU       matches     A  70    LEU  
    A 767    ALA       matches     A  44    ALA  
    A 768    ILE       matches     A  92    ILE  
  TRANSFORM   -0.2123  0.2685 -0.9396 -0.5603  0.7543  0.3422  0.8006  0.5991 -0.0096    15.365    49.085   -20.273  
 
 Match found in 4u5j_1       PROTO-ONCOGENE TYROSINE-PROTEIN KINA
   Pattern 4u5j_1                 Query structure     RMSD=  1.31 A  No. of residues =   3
   ------- -------                --------------- 
    A 273    LEU       matches     B 107    LEU  
    A 276    GLY       matches     A 105    GLY  
    A 281    VAL       matches     B 103    VAL  
  TRANSFORM    0.1083 -0.2876 -0.9516  0.4570  0.8645 -0.2093  0.8829 -0.4122  0.2251    24.831   -40.700   -44.284  
 
 Match found in 4mxx_3       PROTO-ONCOGENE TYROSINE-PROTEIN KINA
   Pattern 4mxx_3                 Query structure     RMSD=  1.32 A  No. of residues =   3
   ------- -------                --------------- 
    A 273    LEU       matches     B  95    LEU  
    A 344    GLY       matches     B 101    GLY  
    A 393    LEU       matches     A  98    LEU  

******************************************************* user.XUML **************************************************************
  TRANSFORM    0.4656  0.5305 -0.7084 -0.8764  0.3877 -0.2857 -0.1231 -0.7538 -0.6455    19.255    31.400    54.336  
 
 Match found in 3v5w_1       G-PROTEIN COUPLED RECEPTOR KINASE 2 
   Pattern 3v5w_1                 Query structure     RMSD=  1.30 A  No. of residues =   4
   ------- -------                --------------- 
    A 200    GLY       matches     A 105    GLY  
    A 203    GLY       matches     A 101    GLY  
    A 222    LEU       matches     B  98    LEU  
    A 482    ALA       matches     A 108    ALA  
  TRANSFORM    0.1019 -0.9914 -0.0823  0.5579 -0.0116  0.8298  0.8236  0.1305 -0.5519     4.400   -51.450    24.698  
 
 Match found in 3v5w_1       G-PROTEIN COUPLED RECEPTOR KINASE 2 
   Pattern 3v5w_1                 Query structure     RMSD=  1.30 A  No. of residues =   4
   ------- -------                --------------- 
    A 200    GLY       matches     B 105    GLY  
    A 203    GLY       matches     B 101    GLY  
    A 222    LEU       matches     A  98    LEU  
    A 482    ALA       matches     B 108    ALA  
  TRANSFORM   -0.0714  0.6933 -0.7171  0.4439 -0.6217 -0.6453  0.8932  0.3644  0.2634    59.660    25.325   -44.582  
 
 Match found in 1fbm_0       PROTEIN (CARTILAGE OLIGOMERIC MATRIX
   Pattern 1fbm_0                 Query structure     RMSD=  1.33 A  No. of residues =   4
   ------- -------                --------------- 
    A  40    THR       matches     A  78    THR  
    A  44    LEU       matches     A 113    LEU  
    A  51    LEU       matches     B  10    LEU  
    A  54    GLN       matches     B  12    GLN  
  TRANSFORM   -0.8614  0.3469 -0.3710  0.4178  0.0685 -0.9060  0.2888  0.9354  0.2039    47.181    31.722     6.713  
 
 Match found in 1ej0_1       FTSJ (1EJ0_A_SAMA301_0)             
   Pattern 1ej0_1                 Query structure     RMSD=  0.64 A  No. of residues =   3
   ------- -------                --------------- 
    A  59    GLY       matches     B 105    GLY  
    A  84    LEU       matches     A 104    LEU  
    A  85    LEU       matches     A 107    LEU  
  TRANSFORM   -0.7177 -0.1759 -0.6737 -0.6720 -0.0786  0.7364  0.1825 -0.9813  0.0617    15.060   109.193    -0.267  
 
 Match found in 4z91_1       GAMMA-AMINOBUTYRIC-ACID RECEPTOR SUB
   Pattern 4z91_1                 Query structure     RMSD=  0.65 A  No. of residues =   3
   ------- -------                --------------- 
    C 240    LEU       matches     B  49    LEU  
    C 244    ALA       matches     B  29    ALA  
    D 240    LEU       matches     B  52    LEU  
  TRANSFORM    0.6412 -0.7674  0.0003  0.0340  0.0280 -0.9990 -0.7666 -0.6406 -0.0440   376.872   439.326   626.067  
 
 Match found in 5hnz_4       TUBULIN BETA-2B CHAIN (5HNZ_B_TA1B90
   Pattern 5hnz_4                 Query structure     RMSD=  0.69 A  No. of residues =   3
   ------- -------                --------------- 
    B 230    LEU       matches     B 104    LEU  
    B 275    LEU       matches     B  89    LEU  
    B 369    ARG       matches     B  11    ARG  
  TRANSFORM   -0.8778  0.3267 -0.3503  0.4000  0.0973 -0.9113  0.2637  0.9401  0.2161    47.337    32.758     7.566  
 
 Match found in 1eiz_3       FTSJ (1EIZ_A_SAMA301_0)             
   Pattern 1eiz_3                 Query structure     RMSD=  0.72 A  No. of residues =   3
   ------- -------                --------------- 
    A  59    GLY       matches     B 105    GLY  
    A  84    LEU       matches     A 104    LEU  
    A  85    LEU       matches     A 107    LEU  
  TRANSFORM   -0.2107 -0.1488 -0.9661  0.9714  0.0790 -0.2241 -0.1097  0.9857 -0.1279    25.675    12.014    42.756  
 
 Match found in 1dvx_4       TRANSTHYRETIN (1DVX_B_DIFB125_2)    
   Pattern 1dvx_4                 Query structure     RMSD=  0.73 A  No. of residues =   3
   ------- -------                --------------- 
    B  17    LEU       matches     B  46    LEU  
    B 110    LEU       matches     B  30    LEU  
    B 117    SER       matches     B  14    SER  
  TRANSFORM    0.3694  0.1603  0.9153  0.9223  0.0573 -0.3823  0.1138 -0.9854  0.1267    12.188    13.311   -10.885  
 
 Match found in 1dvx_2       TRANSTHYRETIN;TRANSTHYRETIN (1DVX_B_
   Pattern 1dvx_2                 Query structure     RMSD=  0.73 A  No. of residues =   3
   ------- -------                --------------- 
    A  17    LEU       matches     B  46    LEU  
    A 110    LEU       matches     B  30    LEU  
    A 117    SER       matches     B  14    SER  
  TRANSFORM    0.8957  0.4340  0.0971 -0.0121  0.2422 -0.9702  0.4446 -0.8678 -0.2222   -10.679    99.500    -3.410  
 
 Match found in 4z90_2       GAMMA-AMINOBUTYRIC-ACID RECEPTOR SUB
   Pattern 4z90_2                 Query structure     RMSD=  0.74 A  No. of residues =   3
   ------- -------                --------------- 
    A 240    LEU       matches     B  49    LEU  
    A 244    ALA       matches     B  29    ALA  
    B 240    LEU       matches     B  52    LEU  
  TRANSFORM   -0.3860  0.1776  0.9052  0.7629 -0.4902  0.4215 -0.5186 -0.8533 -0.0537     6.258   -87.010    31.995  
 
 Match found in 4zau_1       EPIDERMAL GROWTH FACTOR RECEPTOR (4Z
   Pattern 4zau_1                 Query structure     RMSD=  0.74 A  No. of residues =   3
   ------- -------                --------------- 
    A 718    LEU       matches     B 104    LEU  
    A 719    GLY       matches     B 105    GLY  
    A 726    VAL       matches     B 103    VAL  
  TRANSFORM   -0.8101 -0.1611  0.5637 -0.5731  0.4207 -0.7033  0.1239  0.8928  0.4331    43.562    85.000    53.762  
 
 Match found in 6bqg_1       5-HYDROXYTRYPTAMINE RECEPTOR 2C,SOLU
   Pattern 6bqg_1                 Query structure     RMSD=  0.74 A  No. of residues =   3
   ------- -------                --------------- 
    A 215    VAL       matches     A 103    VAL  
    A 218    GLY       matches     A 105    GLY  
    A 222    ALA       matches     A 108    ALA  
  TRANSFORM   -0.7170 -0.2209 -0.6611 -0.6617 -0.0822  0.7452  0.2190 -0.9718  0.0872    14.641   106.627    -0.462  
 
 Match found in 4z90_1       GAMMA-AMINOBUTYRIC-ACID RECEPTOR SUB
   Pattern 4z90_1                 Query structure     RMSD=  0.75 A  No. of residues =   3
   ------- -------                --------------- 
    C 240    LEU       matches     B  49    LEU  
    C 244    ALA       matches     B  29    ALA  
    D 240    LEU       matches     B  52    LEU  
  TRANSFORM    0.8935  0.4290  0.1329  0.0064  0.2836 -0.9589  0.4491 -0.8576 -0.2506   -11.010   101.809    -3.683  
 
 Match found in 4z91_2       GAMMA-AMINOBUTYRIC-ACID RECEPTOR SUB
   Pattern 4z91_2                 Query structure     RMSD=  0.75 A  No. of residues =   3
   ------- -------                --------------- 
    A 240    LEU       matches     B  49    LEU  
    A 244    ALA       matches     B  29    ALA  
    B 240    LEU       matches     B  52    LEU  
  TRANSFORM   -0.0533  0.4470 -0.8930  0.7962 -0.5207 -0.3082  0.6027  0.7274  0.3281   435.878   390.105   579.543  
 
 Match found in 5hnz_4       TUBULIN BETA-2B CHAIN (5HNZ_B_TA1B90
   Pattern 5hnz_4                 Query structure     RMSD=  0.75 A  No. of residues =   3
   ------- -------                --------------- 
    B 230    LEU       matches     A 104    LEU  
    B 275    LEU       matches     A  89    LEU  
    B 369    ARG       matches     A  11    ARG  
  TRANSFORM    0.0874 -0.9752 -0.2035 -0.8260  0.0433 -0.5620 -0.5568 -0.2172  0.8017   -16.288    84.223    29.118  
 
 Match found in 3ug2_3       EPIDERMAL GROWTH FACTOR RECEPTOR (3U
   Pattern 3ug2_3                 Query structure     RMSD=  0.76 A  No. of residues =   3
   ------- -------                --------------- 
    A 718    LEU       matches     B 107    LEU  
    A 719    SER       matches     B 106    SER  
    A 726    VAL       matches     B 103    VAL  
  TRANSFORM   -0.4796  0.6115  0.6293 -0.6144  0.2779 -0.7384  0.6264  0.7408 -0.2425    19.745    -0.826     8.135  
 
 Match found in 4zau_1       EPIDERMAL GROWTH FACTOR RECEPTOR (4Z
   Pattern 4zau_1                 Query structure     RMSD=  0.77 A  No. of residues =   3
   ------- -------                --------------- 
    A 718    LEU       matches     A 104    LEU  
    A 719    GLY       matches     A 105    GLY  
    A 726    VAL       matches     A 103    VAL  
  TRANSFORM   -0.6666  0.4947 -0.5576  0.2255  0.8468  0.4817 -0.7105 -0.1954  0.6761   100.284    24.569    43.996  
 
 Match found in 3a2q_1       6-AMINOHEXANOATE-CYCLIC-DIMER HYDROL
   Pattern 3a2q_1                 Query structure     RMSD=  0.78 A  No. of residues =   3
   ------- -------                --------------- 
    A 150    SER       matches     A  47    SER  
    A 171    ALA       matches     A  17    ALA  
    A 174    ALA       matches     A  29    ALA  
  TRANSFORM    0.9273 -0.0145  0.3740 -0.2509  0.7174  0.6500  0.2777  0.6966 -0.6616   -68.730   103.407    27.891  
 
 Match found in 4z91_1       GAMMA-AMINOBUTYRIC-ACID RECEPTOR SUB
   Pattern 4z91_1                 Query structure     RMSD=  0.79 A  No. of residues =   3
   ------- -------                --------------- 
    C 240    LEU       matches     A  49    LEU  
    C 244    ALA       matches     A  29    ALA  
    D 240    LEU       matches     A  52    LEU  
  TRANSFORM    0.5897 -0.3852  0.7099 -0.7922 -0.4471  0.4154 -0.1574  0.8073  0.5687    16.461    52.121    34.810  
 
 Match found in 3a2q_1       6-AMINOHEXANOATE-CYCLIC-DIMER HYDROL
   Pattern 3a2q_1                 Query structure     RMSD=  0.79 A  No. of residues =   3
   ------- -------                --------------- 
    A 150    SER       matches     B  47    SER  
    A 171    ALA       matches     B  17    ALA  
    A 174    ALA       matches     B  29    ALA  
  TRANSFORM    0.5741  0.1930  0.7957 -0.5014  0.8511  0.1553  0.6473  0.4882 -0.5854     9.105    36.334    27.597  
 
 Match found in 3mze_2       D-ALANYL-D-ALANINE CARBOXYPEPTIDASE 
   Pattern 3mze_2                 Query structure     RMSD=  0.80 A  No. of residues =   3
   ------- -------                --------------- 
    A  85    GLY       matches     B 101    GLY  
    A 112    ASN       matches     B  96    ASN  
    A 153    LEU       matches     B  95    LEU  
  TRANSFORM    0.0885 -0.9916  0.0940  0.9670  0.1082  0.2306  0.2388 -0.0705 -0.9685    -5.743   -30.000     7.621  
 
 Match found in 2qbl_1       CYTOCHROME P450-CAM (2QBL_A_CAMA517_
   Pattern 2qbl_1                 Query structure     RMSD=  0.81 A  No. of residues =   3
   ------- -------                --------------- 
    A 244    LEU       matches     A 107    LEU  
    A 247    VAL       matches     A 111    VAL  
    A 248    THR       matches     A 110    THR  
  TRANSFORM   -0.8341  0.4720  0.2857 -0.3665 -0.8611  0.3525 -0.4123 -0.1893 -0.8911    66.189    19.300   281.067  
 
 Match found in 5igi_4       MACROLIDE 2'-PHOSPHOTRANSFERASE (5IG
   Pattern 5igi_4                 Query structure     RMSD=  0.82 A  No. of residues =   3
   ------- -------                --------------- 
    A 233    ALA       matches     B  31    ALA  
    A 270    LEU       matches     B  45    LEU  
    A 277    TYR       matches     B  67    TYR  
  TRANSFORM    0.6108 -0.1703  0.7733  0.3310 -0.8323 -0.4447 -0.7193 -0.5276  0.4519   -39.318    16.377    25.721  
 
 Match found in 1ej0_1       FTSJ (1EJ0_A_SAMA301_0)             
   Pattern 1ej0_1                 Query structure     RMSD=  0.83 A  No. of residues =   3
   ------- -------                --------------- 
    A  59    GLY       matches     A 105    GLY  
    A  84    LEU       matches     B 104    LEU  
    A  85    LEU       matches     B 107    LEU  
  TRANSFORM    0.6014  0.3116 -0.7356  0.6837  0.2755  0.6757 -0.4132  0.9094  0.0474    29.417    10.095    56.841  
 
 Match found in 1ded_2       CYCLODEXTRIN GLUCANOTRANSFERASE (1DE
   Pattern 1ded_2                 Query structure     RMSD=  0.84 A  No. of residues =   3
   ------- -------                --------------- 
    A 194    LEU       matches     A  46    LEU  
    A 195    TYR       matches     A  32    TYR  
    A 197    LEU       matches     A  30    LEU  
  TRANSFORM   -0.9630  0.1100 -0.2461 -0.2678 -0.2880  0.9194 -0.0303 -0.9513 -0.3068    89.443    -0.239    32.793  
 
 Match found in 3mze_2       D-ALANYL-D-ALANINE CARBOXYPEPTIDASE 
   Pattern 3mze_2                 Query structure     RMSD=  0.84 A  No. of residues =   3
   ------- -------                --------------- 
    A  85    GLY       matches     A 101    GLY  
    A 112    ASN       matches     A  96    ASN  
    A 153    LEU       matches     A  95    LEU  
  TRANSFORM   -0.4902 -0.0233 -0.8713 -0.8665 -0.0953  0.4901  0.0944 -0.9952 -0.0265    15.262    69.354    -9.810  
 
 Match found in 3d2t_1       TRANSTHYRETIN (3D2T_A_1FLA502_1)    
   Pattern 3d2t_1                 Query structure     RMSD=  0.85 A  No. of residues =   3
   ------- -------                --------------- 
    A  17    LEU       matches     B  46    LEU  
    A 110    LEU       matches     B  30    LEU  
    A 117    SER       matches     B  14    SER  
  TRANSFORM    0.4008  0.0882  0.9119  0.9092  0.0838 -0.4078  0.1124 -0.9926  0.0467    10.797    14.520   -10.368  
 
 Match found in 1tlm_0       TRANSTHYRETIN (1TLM_A_MILA128_1)    
   Pattern 1tlm_0                 Query structure     RMSD=  0.86 A  No. of residues =   3
   ------- -------                --------------- 
    A  17    LEU       matches     B  46    LEU  
    A 110    LEU       matches     B  30    LEU  
    A 117    SER       matches     B  14    SER  
  TRANSFORM   -0.5043 -0.1984  0.8404 -0.5550 -0.6711 -0.4915 -0.6616  0.7143 -0.2283    21.001    51.149    64.575  
 
 Match found in 2g78_3       CELLULAR RETINOIC ACID-BINDING PROTE
   Pattern 2g78_3                 Query structure     RMSD=  0.86 A  No. of residues =   3
   ------- -------                --------------- 
    A  15    PHE       matches     A  91    PHE  
    A  19    LEU       matches     A  89    LEU  
    A  76    VAL       matches     A 103    VAL  
  TRANSFORM   -0.3433  0.8503  0.3989  0.9205  0.3889 -0.0368  0.1864 -0.3545  0.9163    34.366    -4.014    -3.195  
 
 Match found in 2g78_3       CELLULAR RETINOIC ACID-BINDING PROTE
   Pattern 2g78_3                 Query structure     RMSD=  0.87 A  No. of residues =   3
   ------- -------                --------------- 
    A  15    PHE       matches     B  91    PHE  
    A  19    LEU       matches     B  89    LEU  
    A  76    VAL       matches     B 103    VAL  
  TRANSFORM    0.2829 -0.8416 -0.4600 -0.9423 -0.1545 -0.2969 -0.1788 -0.5175  0.8368    24.401    87.789    16.145  
 
 Match found in 1ded_2       CYCLODEXTRIN GLUCANOTRANSFERASE (1DE
   Pattern 1ded_2                 Query structure     RMSD=  0.88 A  No. of residues =   3
   ------- -------                --------------- 
    A 194    LEU       matches     B  46    LEU  
    A 195    TYR       matches     B  32    TYR  
    A 197    LEU       matches     B  30    LEU  
  TRANSFORM    0.6157 -0.1372  0.7760  0.3322 -0.8477 -0.4135 -0.7145 -0.5124  0.4763   -39.072    15.453    25.265  
 
 Match found in 1eiz_3       FTSJ (1EIZ_A_SAMA301_0)             
   Pattern 1eiz_3                 Query structure     RMSD=  0.88 A  No. of residues =   3
   ------- -------                --------------- 
    A  59    GLY       matches     A 105    GLY  
    A  84    LEU       matches     B 104    LEU  
    A  85    LEU       matches     B 107    LEU  
  TRANSFORM   -0.4261  0.7406  0.5197  0.3573  0.6654 -0.6554  0.8312  0.0936  0.5481    53.613    17.084    11.202  
 
 Match found in 1kt5_2       PLASMA RETINOL-BINDING PROTEIN (1KT5
   Pattern 1kt5_2                 Query structure     RMSD=  0.89 A  No. of residues =   3
   ------- -------                --------------- 
    A  35    LEU       matches     A  10    LEU  
    A  37    LEU       matches     B 113    LEU  
    A  97    LEU       matches     B 104    LEU  
  TRANSFORM   -0.5838  0.5374 -0.6086 -0.5941  0.2282  0.7714 -0.5534 -0.8119 -0.1861    68.917    20.195    43.497  
 
 Match found in 2z0y_1       PUTATIVE UNCHARACTERIZED PROTEIN TTH
   Pattern 2z0y_1                 Query structure     RMSD=  0.89 A  No. of residues =   3
   ------- -------                --------------- 
    A 180    VAL       matches     A 103    VAL  
    A 181    GLY       matches     A 101    GLY  
    A 185    GLY       matches     B 101    GLY  
  TRANSFORM    0.1604  0.8370  0.5231  0.6737 -0.4802  0.5617 -0.7214 -0.2623  0.6410    16.825     1.055    70.988  
 
 Match found in 6bqg_1       5-HYDROXYTRYPTAMINE RECEPTOR 2C,SOLU
   Pattern 6bqg_1                 Query structure     RMSD=  0.89 A  No. of residues =   3
   ------- -------                --------------- 
    A 215    VAL       matches     B 103    VAL  
    A 218    GLY       matches     B 105    GLY  
    A 222    ALA       matches     B 108    ALA  
  TRANSFORM   -0.8486  0.5272  0.0451  0.3324  0.4648  0.8206 -0.4117 -0.7113  0.5697    28.048    -0.545   -11.194  
 
 Match found in 1i18_1       RIBOFLAVIN SYNTHASE ALPHA CHAIN;RIBO
   Pattern 1i18_1                 Query structure     RMSD=  0.90 A  No. of residues =   3
   ------- -------                --------------- 
    A  49    LEU       matches     B  49    LEU  
    A  62    ASP       matches     B  51    ASP  
    A  63    LEU       matches     B  52    LEU  
  TRANSFORM   -0.2302 -0.7650 -0.6015 -0.6687 -0.3247  0.6689  0.7070 -0.5562  0.4369     6.455    11.673    -0.349  
 
 Match found in 6bkl_5       MATRIX PROTEIN 2 (6BKL_F_RIMF101_0) 
   Pattern 6bkl_5                 Query structure     RMSD=  0.90 A  No. of residues =   3
   ------- -------                --------------- 
    F  30    ALA       matches     B 109    ALA  
    F  31    SER       matches     B 106    SER  
    F  34    GLY       matches     B 105    GLY  
  TRANSFORM   -0.2040 -0.8530 -0.4804 -0.7623  0.4463 -0.4688 -0.6143 -0.2706  0.7412     1.947    45.373    59.131  
 
 Match found in 6bkl_3       MATRIX PROTEIN 2 (6BKL_F_RIMF101_0) 
   Pattern 6bkl_3                 Query structure     RMSD=  0.90 A  No. of residues =   3
   ------- -------                --------------- 
    E  30    ALA       matches     B 109    ALA  
    E  31    SER       matches     B 106    SER  
    E  34    GLY       matches     B 105    GLY  
  TRANSFORM   -0.1456  0.8948  0.4221 -0.4616  0.3160 -0.8289  0.8751  0.3155 -0.3670    49.172     4.003   -28.727  
 
 Match found in 3bjw_10      PHOSPHOLIPASE A2 (3BJW_E_SVRE503_1) 
   Pattern 3bjw_10                Query structure     RMSD=  0.92 A  No. of residues =   3
   ------- -------                --------------- 
    E   2    VAL       matches     B 103    VAL  
    E   5    LEU       matches     B 104    LEU  
    E   6    GLY       matches     B 105    GLY  
  TRANSFORM    0.5855 -0.5330  0.6109 -0.3598  0.5044  0.7849  0.7265  0.6793 -0.1036   -13.049    13.732     7.855  
 
 Match found in 2z0y_1       PUTATIVE UNCHARACTERIZED PROTEIN TTH
   Pattern 2z0y_1                 Query structure     RMSD=  0.92 A  No. of residues =   3
   ------- -------                --------------- 
    A 180    VAL       matches     B 103    VAL  
    A 181    GLY       matches     B 101    GLY  
    A 185    GLY       matches     A 101    GLY  
  TRANSFORM    0.3719  0.4103 -0.8327 -0.8705 -0.1574 -0.4663  0.3224 -0.8982 -0.2987    39.373    85.406    27.272  
 
 Match found in 5v02_2       CALMODULIN-1;SMALL CONDUCTANCE CALCI
   Pattern 5v02_2                 Query structure     RMSD=  0.93 A  No. of residues =   3
   ------- -------                --------------- 
    B 477    ALA       matches     B  44    ALA  
    B 480    LEU       matches     B  43    LEU  
    B 481    VAL       matches     B  42    VAL  
  TRANSFORM   -0.5517  0.8320 -0.0586  0.6202  0.4562  0.6381 -0.5576 -0.3158  0.7677    34.137   -72.615    28.714  
 
 Match found in 4zau_1       EPIDERMAL GROWTH FACTOR RECEPTOR (4Z
   Pattern 4zau_1                 Query structure     RMSD=  0.94 A  No. of residues =   3
   ------- -------                --------------- 
    A 718    LEU       matches     B 107    LEU  
    A 719    GLY       matches     B 105    GLY  
    A 726    VAL       matches     B 103    VAL  
  TRANSFORM   -0.5835  0.3763 -0.7197  0.7170  0.6549 -0.2388 -0.3815  0.6553  0.6519    57.136   -51.267    29.100  
 
 Match found in 3sue_1       NS3 PROTEASE, NS4A PROTEIN (3SUE_A_S
   Pattern 3sue_1                 Query structure     RMSD=  0.94 A  No. of residues =   3
   ------- -------                --------------- 
    A1132    ILE       matches     A  66    ILE  
    A1136    LYS       matches     A  59    LYS  
    A1137    GLY       matches     A  62    GLY  
  TRANSFORM   -0.5020 -0.2689  0.8220  0.7846 -0.5414  0.3021 -0.3638 -0.7966 -0.4828    42.043   -77.131    10.592  
 
 Match found in 3bjw_10      PHOSPHOLIPASE A2 (3BJW_E_SVRE503_1) 
   Pattern 3bjw_10                Query structure     RMSD=  0.95 A  No. of residues =   3
   ------- -------                --------------- 
    E   2    VAL       matches     A 103    VAL  
    E   5    LEU       matches     A 104    LEU  
    E   6    GLY       matches     A 105    GLY  
  TRANSFORM    0.3884  0.4678 -0.7939  0.9023 -0.0180  0.4308 -0.1873  0.8836  0.4291    -0.184    -4.481    33.920  
 
 Match found in 3ug2_3       EPIDERMAL GROWTH FACTOR RECEPTOR (3U
   Pattern 3ug2_3                 Query structure     RMSD=  0.95 A  No. of residues =   3
   ------- -------                --------------- 
    A 718    LEU       matches     A 107    LEU  
    A 719    SER       matches     A 106    SER  
    A 726    VAL       matches     A 103    VAL  
  TRANSFORM   -0.9397  0.3415 -0.0163 -0.3216 -0.8992 -0.2965  0.1159  0.2734 -0.9549    58.377    27.273    22.538  
 
 Match found in 2g78_3       CELLULAR RETINOIC ACID-BINDING PROTE
   Pattern 2g78_3                 Query structure     RMSD=  0.95 A  No. of residues =   3
   ------- -------                --------------- 
    A  15    PHE       matches     B  76    PHE  
    A  19    LEU       matches     B 107    LEU  
    A  76    VAL       matches     B 111    VAL  
  TRANSFORM    0.5422 -0.2918  0.7879 -0.7434  0.2703  0.6117  0.3915  0.9175  0.0704    21.926    58.633   102.087  
 
 Match found in 4or0_3       SERUM ALBUMIN (4OR0_B_NPSB601_1)    
   Pattern 4or0_3                 Query structure     RMSD=  0.95 A  No. of residues =   3
   ------- -------                --------------- 
    B 432    VAL       matches     A 111    VAL  
    B 448    THR       matches     A  78    THR  
    B 452    LEU       matches     A 113    LEU  
  TRANSFORM   -0.9243  0.3530 -0.1452  0.2900  0.8968  0.3342 -0.2482 -0.2668  0.9313    27.542   -16.981   -16.535  
 
 Match found in 3k54_3       TYROSINE-PROTEIN KINASE BTK (3K54_A_
   Pattern 3k54_3                 Query structure     RMSD=  0.96 A  No. of residues =   3
   ------- -------                --------------- 
    A 408    LEU       matches     A  95    LEU  
    A 480    GLY       matches     A 101    GLY  
    A 528    LEU       matches     B  98    LEU  
  TRANSFORM    0.3621  0.0460  0.9310 -0.9321  0.0042  0.3622 -0.0127  0.9989 -0.0444   -45.304    50.409     5.767  
 
 Match found in 1i18_1       RIBOFLAVIN SYNTHASE ALPHA CHAIN;RIBO
   Pattern 1i18_1                 Query structure     RMSD=  0.96 A  No. of residues =   3
   ------- -------                --------------- 
    A  49    LEU       matches     A  49    LEU  
    A  62    ASP       matches     A  51    ASP  
    A  63    LEU       matches     A  52    LEU  
  TRANSFORM    0.4101  0.6415 -0.6483 -0.8425 -0.0059 -0.5387  0.3494 -0.7671 -0.5380    14.654    55.599   -13.937  
 
 Match found in 2qbl_1       CYTOCHROME P450-CAM (2QBL_A_CAMA517_
   Pattern 2qbl_1                 Query structure     RMSD=  0.96 A  No. of residues =   3
   ------- -------                --------------- 
    A 244    LEU       matches     B 107    LEU  
    A 247    VAL       matches     B 111    VAL  
    A 248    THR       matches     B 110    THR  
  TRANSFORM    0.3656 -0.9148 -0.1719  0.7735  0.1959  0.6027  0.5176  0.3533 -0.7792    11.359     3.785    41.907  
 
 Match found in 5v02_2       CALMODULIN-1;SMALL CONDUCTANCE CALCI
   Pattern 5v02_2                 Query structure     RMSD=  0.96 A  No. of residues =   3
   ------- -------                --------------- 
    B 477    ALA       matches     A  44    ALA  
    B 480    LEU       matches     A  43    LEU  
    B 481    VAL       matches     A  42    VAL  
  TRANSFORM    0.8997 -0.3783 -0.2177 -0.3811 -0.4378 -0.8143 -0.2128 -0.8156  0.5381   -34.829    72.958    13.598  
 
 Match found in 1dvx_4       TRANSTHYRETIN (1DVX_B_DIFB125_2)    
   Pattern 1dvx_4                 Query structure     RMSD=  0.97 A  No. of residues =   3
   ------- -------                --------------- 
    B  17    LEU       matches     A  46    LEU  
    B 110    LEU       matches     A  30    LEU  
    B 117    SER       matches     A  14    SER  
  TRANSFORM   -0.2679  0.7985  0.5391  0.7889  0.5030 -0.3530  0.5531 -0.3307  0.7647    39.061     3.457   -10.816  
 
 Match found in 3gww_1       TRANSPORTER (3GWW_A_SFXA801_1)      
   Pattern 3gww_1                 Query structure     RMSD=  0.97 A  No. of residues =   3
   ------- -------                --------------- 
    A  34    GLN       matches     B  12    GLN  
    A 319    ALA       matches     B  44    ALA  
    A 320    PHE       matches     B  91    PHE  
  TRANSFORM    0.3925  0.0878  0.9156 -0.7766 -0.5017  0.3810 -0.4928  0.8606  0.1287   -48.226     8.662    21.401  
 
 Match found in 3k54_3       TYROSINE-PROTEIN KINASE BTK (3K54_A_
   Pattern 3k54_3                 Query structure     RMSD=  0.98 A  No. of residues =   3
   ------- -------                --------------- 
    A 408    LEU       matches     B  95    LEU  
    A 480    GLY       matches     B 101    GLY  
    A 528    LEU       matches     A  98    LEU  
  TRANSFORM   -0.0442 -0.6183 -0.7847  0.7243  0.5211 -0.4515 -0.6881  0.5883 -0.4248   -41.207    -1.274     3.987  
 
 Match found in 3czh_3       CYTOCHROME P450 2R1 (3CZH_A_D2VA602_
   Pattern 3czh_3                 Query structure     RMSD=  0.98 A  No. of residues =   3
   ------- -------                --------------- 
    A 257    LEU       matches     B  89    LEU  
    A 306    GLU       matches     B  71    GLU  
    A 309    ILE       matches     B  92    ILE  
  TRANSFORM   -0.9405  0.3398  0.0046 -0.1989 -0.5393 -0.8183  0.2756  0.7705 -0.5748    84.150    60.955    15.183  
 
 Match found in 1tlm_0       TRANSTHYRETIN (1TLM_A_MILA128_1)    
   Pattern 1tlm_0                 Query structure     RMSD=  0.98 A  No. of residues =   3
   ------- -------                --------------- 
    A  17    LEU       matches     A  46    LEU  
    A 110    LEU       matches     A  30    LEU  
    A 117    SER       matches     A  14    SER  
  TRANSFORM   -0.4783 -0.5468 -0.6872 -0.8774  0.2652  0.3997  0.0363 -0.7942  0.6066    -0.438    12.803   -17.194  
 
 Match found in 5gs4_5       ESTROGEN RECEPTOR (5GS4_A_ESTA603_2)
   Pattern 5gs4_5                 Query structure     RMSD=  0.98 A  No. of residues =   3
   ------- -------                --------------- 
    A 384    LEU       matches     B  95    LEU  
    A 387    LEU       matches     B  43    LEU  
    A 428    LEU       matches     B  89    LEU  
  TRANSFORM   -0.9686  0.2317  0.0897 -0.2303 -0.9728  0.0254 -0.0932 -0.0040 -0.9956    40.144    -5.470    63.581  
 
 Match found in 1zz1_3       HISTONE DEACETYLASE-LIKE AMIDOHYDROL
   Pattern 1zz1_3                 Query structure     RMSD=  0.98 A  No. of residues =   3
   ------- -------                --------------- 
    A  21    LEU       matches     A  95    LEU  
    A 100    ILE       matches     A  92    ILE  
    A 152    PHE       matches     A  41    PHE  
  TRANSFORM   -0.4998  0.7916 -0.3514 -0.1140  0.3421  0.9327 -0.8586 -0.5062  0.0808    97.453    29.581   131.534  
 
 Match found in 4or0_3       SERUM ALBUMIN (4OR0_B_NPSB601_1)    
   Pattern 4or0_3                 Query structure     RMSD=  0.99 A  No. of residues =   3
   ------- -------                --------------- 
    B 432    VAL       matches     B 111    VAL  
    B 448    THR       matches     B  78    THR  
    B 452    LEU       matches     B 113    LEU  
  TRANSFORM   -0.1792 -0.8231  0.5388 -0.9738  0.2265  0.0222  0.1403  0.5207  0.8421     7.038    86.786    40.979  
 
 Match found in 6bqg_1       5-HYDROXYTRYPTAMINE RECEPTOR 2C,SOLU
   Pattern 6bqg_1                 Query structure     RMSD=  0.99 A  No. of residues =   3
   ------- -------                --------------- 
    A 215    VAL       matches     A 103    VAL  
    A 218    GLY       matches     A 105    GLY  
    A 222    ALA       matches     A 109    ALA  
  TRANSFORM   -0.7257  0.3214  0.6083  0.2448 -0.7056  0.6650 -0.6429 -0.6315 -0.4334    47.108     3.002    40.674  
 
 Match found in 2g78_3       CELLULAR RETINOIC ACID-BINDING PROTE
   Pattern 2g78_3                 Query structure     RMSD=  1.00 A  No. of residues =   3
   ------- -------                --------------- 
    A  15    PHE       matches     B  76    PHE  
    A  19    LEU       matches     B 113    LEU  
    A  76    VAL       matches     B 111    VAL  
  TRANSFORM    0.3173 -0.8915  0.3233  0.5995  0.4527  0.6601  0.7348  0.0156 -0.6781   -13.145   -66.597   -17.381  
 
 Match found in 4mxx_3       PROTO-ONCOGENE TYROSINE-PROTEIN KINA
   Pattern 4mxx_3                 Query structure     RMSD=  1.00 A  No. of residues =   3
   ------- -------                --------------- 
    A 273    LEU       matches     B  95    LEU  
    A 344    GLY       matches     B 101    GLY  
    A 393    LEU       matches     A  98    LEU  
  TRANSFORM   -0.9378  0.3299  0.1077 -0.2687 -0.4939 -0.8270  0.2196  0.8045 -0.5518    38.251    22.509   -14.165  
 
 Match found in 3ozk_2       TRANSTHYRETIN (3OZK_A_T44A128_1)    
   Pattern 3ozk_2                 Query structure     RMSD=  1.00 A  No. of residues =   3
   ------- -------                --------------- 
    A  17    LEU       matches     A  46    LEU  
    A 110    LEU       matches     A  30    LEU  
    A 117    SER       matches     A  14    SER  
  TRANSFORM    0.4593 -0.6017 -0.6535  0.8350  0.0416  0.5486  0.3029  0.7977 -0.5215     1.000   -50.553    73.734  
 
 Match found in 3tbg_5       CYTOCHROME P450 2D6 (3TBG_B_RTZB2_1)
   Pattern 3tbg_5                 Query structure     RMSD=  1.01 A  No. of residues =   3
   ------- -------                --------------- 
    B  73    LEU       matches     B 113    LEU  
    B  76    THR       matches     B  78    THR  
    B  78    VAL       matches     B 111    VAL  
  TRANSFORM   -0.9368 -0.2443  0.2504  0.1710  0.3047  0.9370  0.3052 -0.9206  0.2437    44.407   -59.509   -30.233  
 
 Match found in 4mxo_1       PROTO-ONCOGENE TYROSINE-PROTEIN KINA
   Pattern 4mxo_1                 Query structure     RMSD=  1.01 A  No. of residues =   3
   ------- -------                --------------- 
    A 273    LEU       matches     B 104    LEU  
    A 281    VAL       matches     A   8    VAL  
    A 344    GLY       matches     A 101    GLY  
  TRANSFORM   -0.3220 -0.1032 -0.9411 -0.8423  0.4850  0.2351 -0.4321 -0.8684  0.2431    24.753    35.897    43.083  
 
 Match found in 6bkl_5       MATRIX PROTEIN 2 (6BKL_F_RIMF101_0) 
   Pattern 6bkl_5                 Query structure     RMSD=  1.02 A  No. of residues =   3
   ------- -------                --------------- 
    F  30    ALA       matches     A 109    ALA  
    F  31    SER       matches     B 106    SER  
    F  34    GLY       matches     A 105    GLY  
  TRANSFORM   -0.0040  0.6468 -0.7627 -0.9854 -0.1325 -0.1071  0.1704 -0.7511 -0.6379    37.955     4.534    -4.410  
 
 Match found in 4mxx_3       PROTO-ONCOGENE TYROSINE-PROTEIN KINA
   Pattern 4mxx_3                 Query structure     RMSD=  1.02 A  No. of residues =   3
   ------- -------                --------------- 
    A 273    LEU       matches     A  95    LEU  
    A 344    GLY       matches     A 101    GLY  
    A 393    LEU       matches     B  98    LEU  
  TRANSFORM    0.6405 -0.2661  0.7203 -0.1577 -0.9636 -0.2158 -0.7516 -0.0247  0.6592   -25.377   -31.126    32.152  
 
 Match found in 3sue_1       NS3 PROTEASE, NS4A PROTEIN (3SUE_A_S
   Pattern 3sue_1                 Query structure     RMSD=  1.02 A  No. of residues =   3
   ------- -------                --------------- 
    A1132    ILE       matches     B  66    ILE  
    A1136    LYS       matches     B  59    LYS  
    A1137    GLY       matches     B  62    GLY  
  TRANSFORM    0.1266  0.3523 -0.9273 -0.6022  0.7701  0.2104 -0.7882 -0.5318 -0.3097     8.751   117.519    31.167  
 
 Match found in 4z90_1       GAMMA-AMINOBUTYRIC-ACID RECEPTOR SUB
   Pattern 4z90_1                 Query structure     RMSD=  1.02 A  No. of residues =   3
   ------- -------                --------------- 
    C 240    LEU       matches     B  45    LEU  
    C 244    ALA       matches     B  55    ALA  
    D 240    LEU       matches     B  70    LEU  
  TRANSFORM    0.5645  0.1634 -0.8091  0.5784  0.6210  0.5290 -0.5889  0.7666 -0.2560    12.699    18.835    93.163  
 
 Match found in 6bqg_1       5-HYDROXYTRYPTAMINE RECEPTOR 2C,SOLU
   Pattern 6bqg_1                 Query structure     RMSD=  1.02 A  No. of residues =   3
   ------- -------                --------------- 
    A 215    VAL       matches     B 103    VAL  
    A 218    GLY       matches     A 105    GLY  
    A 222    ALA       matches     A 108    ALA  
  TRANSFORM    0.8980  0.2073 -0.3880  0.0956  0.7690  0.6321 -0.4294  0.6047 -0.6708   -31.276    11.424    49.188  
 
 Match found in 5eeu_6       TRANSCRIPTION ATTENUATION PROTEIN MT
   Pattern 5eeu_6                 Query structure     RMSD=  1.03 A  No. of residues =   3
   ------- -------                --------------- 
    G  53    SER       matches     A 106    SER  
    H  46    ALA       matches     B 108    ALA  
    H  49    THR       matches     A 110    THR  
  TRANSFORM    0.0047 -0.0463  0.9989 -0.1286  0.9906  0.0465  0.9917  0.1287  0.0013   -70.355    26.663   -59.847  
 
 Match found in 3sfu_1       RNA POLYMERASE (3SFU_A_RBVA601_1)   
   Pattern 3sfu_1                 Query structure     RMSD=  1.03 A  No. of residues =   3
   ------- -------                --------------- 
    A 308    THR       matches     B  35    THR  
    A 309    THR       matches     B  36    THR  
    A 312    ASN       matches     B  34    ASN  
  TRANSFORM    0.0646 -0.0671 -0.9956 -0.7647 -0.6443 -0.0062  0.6411 -0.7618  0.0930    -1.068    71.003    19.348  
 
 Match found in 1xp0_2       CGMP-SPECIFIC 3',5'-CYCLIC PHOSPHODI
   Pattern 1xp0_2                 Query structure     RMSD=  1.03 A  No. of residues =   3
   ------- -------                --------------- 
    A 765    LEU       matches     A  70    LEU  
    A 767    ALA       matches     A  44    ALA  
    A 768    ILE       matches     A  92    ILE  
  TRANSFORM    0.3525  0.1848 -0.9174  0.9295  0.0448  0.3662 -0.1088  0.9818  0.1560    27.238   -51.939    20.943  
 
 Match found in 2vq5_2       S-NORCOCLAURINE SYNTHASE (2VQ5_B_LDP
   Pattern 2vq5_2                 Query structure     RMSD=  1.03 A  No. of residues =   3
   ------- -------                --------------- 
    B  72    LEU       matches     A 107    LEU  
    B  76    LEU       matches     A  89    LEU  
    B  80    PHE       matches     A  76    PHE  
  TRANSFORM    0.3690 -0.6467  0.6675 -0.8689  0.0148  0.4947  0.3298  0.7626  0.5565   -47.615    52.292     6.572  
 
 Match found in 5vw4_3       FERREDOXIN--NADP REDUCTASE (5VW4_A_N
   Pattern 5vw4_3                 Query structure     RMSD=  1.03 A  No. of residues =   3
   ------- -------                --------------- 
    A  94    SER       matches     B 106    SER  
    A 175    THR       matches     A 110    THR  
    A 178    ALA       matches     B 109    ALA  
  TRANSFORM   -0.1497  0.8111  0.5654  0.8216  0.4202 -0.3852  0.5500 -0.4069  0.7293   -12.287   -11.164   -64.515  
 
 Match found in 5p9i_2       TYROSINE-PROTEIN KINASE BTK (5P9I_A_
   Pattern 5p9i_2                 Query structure     RMSD=  1.03 A  No. of residues =   3
   ------- -------                --------------- 
    A 480    GLY       matches     A 101    GLY  
    A 484    ASN       matches     A  99    ASN  
    A 528    LEU       matches     A 104    LEU  
  TRANSFORM   -0.4439 -0.1607 -0.8815  0.3550  0.8717 -0.3377 -0.8227  0.4629  0.3299    27.371     5.315    83.300  
 
 Match found in 6bkl_3       MATRIX PROTEIN 2 (6BKL_F_RIMF101_0) 
   Pattern 6bkl_3                 Query structure     RMSD=  1.03 A  No. of residues =   3
   ------- -------                --------------- 
    E  30    ALA       matches     A 109    ALA  
    E  31    SER       matches     B 106    SER  
    E  34    GLY       matches     A 105    GLY  
  TRANSFORM   -0.1155  0.6190  0.7768 -0.9929 -0.0489 -0.1086  0.0292  0.7838 -0.6203   -20.380    48.411    -4.068  
 
 Match found in 5p9i_2       TYROSINE-PROTEIN KINASE BTK (5P9I_A_
   Pattern 5p9i_2                 Query structure     RMSD=  1.03 A  No. of residues =   3
   ------- -------                --------------- 
    A 480    GLY       matches     B 101    GLY  
    A 484    ASN       matches     B  97    ASN  
    A 528    LEU       matches     B 104    LEU  
  TRANSFORM    0.8270 -0.5250 -0.2010 -0.3287 -0.7417  0.5847  0.4561  0.4175  0.7859    13.383    31.457     9.661  
 
 Match found in 3g8i_5       PEROXISOME PROLIFERATOR-ACTIVATED RE
   Pattern 3g8i_5                 Query structure     RMSD=  1.03 A  No. of residues =   3
   ------- -------                --------------- 
    A 247    LEU       matches     A  43    LEU  
    A 332    VAL       matches     A   8    VAL  
    A 344    LEU       matches     A  98    LEU  
  TRANSFORM   -0.1877 -0.9009 -0.3913  0.0690 -0.4095  0.9097  0.9798 -0.1437 -0.1390    29.044   -18.871   -37.316  
 
 Match found in 3bjw_17      PHOSPHOLIPASE A2 (3BJW_H_SVRH504_3) 
   Pattern 3bjw_17                Query structure     RMSD=  1.04 A  No. of residues =   3
   ------- -------                --------------- 
    H   2    VAL       matches     B 103    VAL  
    H   5    LEU       matches     B 104    LEU  
    H   6    GLY       matches     B 105    GLY  
  TRANSFORM    0.0908  0.9325 -0.3496  0.5542  0.2443  0.7957 -0.8274  0.2660  0.4946    32.918    11.320    84.025  
 
 Match found in 6bqg_1       5-HYDROXYTRYPTAMINE RECEPTOR 2C,SOLU
   Pattern 6bqg_1                 Query structure     RMSD=  1.04 A  No. of residues =   3
   ------- -------                --------------- 
    A 215    VAL       matches     B 103    VAL  
    A 218    GLY       matches     B 105    GLY  
    A 222    ALA       matches     B 109    ALA  
  TRANSFORM    0.4019 -0.5962  0.6950  0.7719 -0.1877 -0.6075 -0.4926 -0.7806 -0.3848   -18.837    77.734    21.467  
 
 Match found in 4z90_2       GAMMA-AMINOBUTYRIC-ACID RECEPTOR SUB
   Pattern 4z90_2                 Query structure     RMSD=  1.04 A  No. of residues =   3
   ------- -------                --------------- 
    A 240    LEU       matches     B  45    LEU  
    A 244    ALA       matches     B  55    ALA  
    B 240    LEU       matches     B  70    LEU  
  TRANSFORM    0.1616 -0.3938  0.9049 -0.9779 -0.1871  0.0932 -0.1326  0.9000  0.4153   -27.429    -6.017    32.083  
 
 Match found in 4zau_1       EPIDERMAL GROWTH FACTOR RECEPTOR (4Z
   Pattern 4zau_1                 Query structure     RMSD=  1.04 A  No. of residues =   3
   ------- -------                --------------- 
    A 718    LEU       matches     A 107    LEU  
    A 719    GLY       matches     A 105    GLY  
    A 726    VAL       matches     A 103    VAL  
  TRANSFORM    0.9335 -0.3371  0.1222  0.1091  0.5916  0.7988  0.3416  0.7324 -0.5890   -63.891    31.021    10.903  
 
 Match found in 3d2t_1       TRANSTHYRETIN (3D2T_A_1FLA502_1)    
   Pattern 3d2t_1                 Query structure     RMSD=  1.05 A  No. of residues =   3
   ------- -------                --------------- 
    A  17    LEU       matches     A  46    LEU  
    A 110    LEU       matches     A  30    LEU  
    A 117    SER       matches     A  14    SER  
  TRANSFORM    0.5966  0.0012  0.8026 -0.0040  1.0000  0.0015  0.8026  0.0041 -0.5965   -59.623   -23.308     2.444  
 
 Match found in 4xey_2       TYROSINE-PROTEIN KINASE ABL1 (4XEY_A
   Pattern 4xey_2                 Query structure     RMSD=  1.06 A  No. of residues =   3
   ------- -------                --------------- 
    A 267    LEU       matches     A  95    LEU  
    A 340    GLY       matches     A 101    GLY  
    A 389    LEU       matches     B  98    LEU  
  TRANSFORM    0.6933 -0.5131 -0.5060 -0.6080 -0.7934 -0.0285  0.3868 -0.3274  0.8621    34.507     9.976   -55.344  
 
 Match found in 2nni_4       CYTOCHROME P450 2C8 (2NNI_A_MTKA501_
   Pattern 2nni_4                 Query structure     RMSD=  1.06 A  No. of residues =   3
   ------- -------                --------------- 
    A 106    ILE       matches     B  92    ILE  
    A 113    ILE       matches     B  66    ILE  
    A 292    ALA       matches     B  55    ALA  
  TRANSFORM    0.3770 -0.5861  0.7172  0.7999 -0.1844 -0.5711 -0.4670 -0.7889 -0.3993   -18.515    79.053    20.493  
 
 Match found in 4z91_2       GAMMA-AMINOBUTYRIC-ACID RECEPTOR SUB
   Pattern 4z91_2                 Query structure     RMSD=  1.06 A  No. of residues =   3
   ------- -------                --------------- 
    A 240    LEU       matches     B  45    LEU  
    A 244    ALA       matches     B  55    ALA  
    B 240    LEU       matches     B  70    LEU  
  TRANSFORM    0.1678  0.3643 -0.9160 -0.5904  0.7813  0.2025 -0.7895 -0.5069 -0.3462     7.641   119.719    31.253  
 
 Match found in 4z91_1       GAMMA-AMINOBUTYRIC-ACID RECEPTOR SUB
   Pattern 4z91_1                 Query structure     RMSD=  1.06 A  No. of residues =   3
   ------- -------                --------------- 
    C 240    LEU       matches     B  45    LEU  
    C 244    ALA       matches     B  55    ALA  
    D 240    LEU       matches     B  70    LEU  
  TRANSFORM    0.7996  0.0674 -0.5967  0.2001  0.9070  0.3706 -0.5661  0.4158 -0.7118   -25.474    -4.228    84.071  
 
 Match found in 6bkl_5       MATRIX PROTEIN 2 (6BKL_F_RIMF101_0) 
   Pattern 6bkl_5                 Query structure     RMSD=  1.06 A  No. of residues =   3
   ------- -------                --------------- 
    F  30    ALA       matches     A 109    ALA  
    F  31    SER       matches     A 106    SER  
    F  34    GLY       matches     A 105    GLY  
  TRANSFORM   -0.0660  0.0856  0.9941  0.3208  0.9452 -0.0601  0.9448 -0.3150  0.0898    18.413    18.535   207.679  
 
 Match found in 5igi_4       MACROLIDE 2'-PHOSPHOTRANSFERASE (5IG
   Pattern 5igi_4                 Query structure     RMSD=  1.06 A  No. of residues =   3
   ------- -------                --------------- 
    A 233    ALA       matches     A  31    ALA  
    A 270    LEU       matches     A  45    LEU  
    A 277    TYR       matches     A  67    TYR  
  TRANSFORM    0.9859  0.1648 -0.0289 -0.0356  0.3753  0.9262 -0.1635  0.9121 -0.3759   -63.484   -29.153    28.566  
 
 Match found in 5gs4_5       ESTROGEN RECEPTOR (5GS4_A_ESTA603_2)
   Pattern 5gs4_5                 Query structure     RMSD=  1.07 A  No. of residues =   3
   ------- -------                --------------- 
    A 384    LEU       matches     A  95    LEU  
    A 387    LEU       matches     A  43    LEU  
    A 428    LEU       matches     A  89    LEU  
  TRANSFORM    0.7410  0.2006 -0.6409  0.6644 -0.3581  0.6561  0.0979  0.9119  0.3986   -20.928   -42.878    49.827  
 
 Match found in 6bkl_3       MATRIX PROTEIN 2 (6BKL_F_RIMF101_0) 
   Pattern 6bkl_3                 Query structure     RMSD=  1.07 A  No. of residues =   3
   ------- -------                --------------- 
    E  30    ALA       matches     A 109    ALA  
    E  31    SER       matches     A 106    SER  
    E  34    GLY       matches     A 105    GLY  
  TRANSFORM    0.6834  0.4285 -0.5911 -0.5754  0.8144 -0.0748 -0.4494 -0.3912 -0.8031    13.575    39.482    30.043  
 
 Match found in 3bjw_17      PHOSPHOLIPASE A2 (3BJW_H_SVRH504_3) 
   Pattern 3bjw_17                Query structure     RMSD=  1.07 A  No. of residues =   3
   ------- -------                --------------- 
    H   2    VAL       matches     A 103    VAL  
    H   5    LEU       matches     A 104    LEU  
    H   6    GLY       matches     A 105    GLY  
  TRANSFORM   -0.8987 -0.3079 -0.3125  0.3706 -0.1517 -0.9163 -0.2347  0.9393 -0.2504   145.703    -1.228    35.634  
 
 Match found in 4v01_3       FIBROBLAST GROWTH FACTOR RECEPTOR 1 
   Pattern 4v01_3                 Query structure     RMSD=  1.07 A  No. of residues =   3
   ------- -------                --------------- 
    A 512    ALA       matches     A  31    ALA  
    A 561    VAL       matches     A  42    VAL  
    A 564    ALA       matches     A  55    ALA  
  TRANSFORM   -0.8382  0.0551  0.5425  0.5047  0.4549  0.7337  0.2064 -0.8888  0.4091     6.761   -21.420   -49.991  
 
 Match found in 5p9i_2       TYROSINE-PROTEIN KINASE BTK (5P9I_A_
   Pattern 5p9i_2                 Query structure     RMSD=  1.07 A  No. of residues =   3
   ------- -------                --------------- 
    A 480    GLY       matches     A 101    GLY  
    A 484    ASN       matches     A  97    ASN  
    A 528    LEU       matches     A 104    LEU  
  TRANSFORM    0.0885 -0.8148  0.5730 -0.6574  0.3844  0.6482  0.7484  0.4340  0.5016    -7.963    57.920   -25.066  
 
 Match found in 3dcm_1       UNCHARACTERIZED PROTEIN TM_1570 (3DC
   Pattern 3dcm_1                 Query structure     RMSD=  1.08 A  No. of residues =   3
   ------- -------                --------------- 
    X 111    THR       matches     A 110    THR  
    X 141    GLY       matches     A 105    GLY  
    X 145    GLY       matches     B 105    GLY  
  TRANSFORM    0.7809  0.6221 -0.0559 -0.2291  0.2021 -0.9522  0.5811 -0.7564 -0.3003    22.837    28.021   -19.690  
 
 Match found in 2bxm_1       SERUM ALBUMIN (2BXM_A_IMNA2001_1)   
   Pattern 2bxm_1                 Query structure     RMSD=  1.08 A  No. of residues =   3
   ------- -------                --------------- 
    A 215    ALA       matches     B  55    ALA  
    A 218    ARG       matches     B  56    ARG  
    A 238    LEU       matches     B  45    LEU  
  TRANSFORM    0.3296 -0.2386 -0.9135 -0.9089 -0.3419 -0.2387  0.2554 -0.9089  0.3296    15.700    26.389    37.676  
 
 Match found in 3tbg_5       CYTOCHROME P450 2D6 (3TBG_B_RTZB2_1)
   Pattern 3tbg_5                 Query structure     RMSD=  1.08 A  No. of residues =   3
   ------- -------                --------------- 
    B  73    LEU       matches     A 113    LEU  
    B  76    THR       matches     A  78    THR  
    B  78    VAL       matches     A 111    VAL  
  TRANSFORM    0.7786  0.4205  0.4658  0.6273 -0.5412 -0.5600 -0.0166 -0.7282  0.6852    72.282   -22.665    -9.549  
 
 Match found in 4v01_3       FIBROBLAST GROWTH FACTOR RECEPTOR 1 
   Pattern 4v01_3                 Query structure     RMSD=  1.09 A  No. of residues =   3
   ------- -------                --------------- 
    A 512    ALA       matches     B  31    ALA  
    A 561    VAL       matches     B  42    VAL  
    A 564    ALA       matches     B  55    ALA  
  TRANSFORM   -0.9007  0.2352 -0.3654 -0.4258 -0.6455  0.6340  0.0868 -0.7266 -0.6815    25.018   -37.369    24.259  
 
 Match found in 4xey_2       TYROSINE-PROTEIN KINASE ABL1 (4XEY_A
   Pattern 4xey_2                 Query structure     RMSD=  1.09 A  No. of residues =   3
   ------- -------                --------------- 
    A 267    LEU       matches     B  95    LEU  
    A 340    GLY       matches     B 101    GLY  
    A 389    LEU       matches     A  98    LEU  
  TRANSFORM   -0.0654  0.8487 -0.5248 -0.0287  0.5241  0.8512 -0.9974 -0.0707  0.0099    37.478    30.333    49.272  
 
 Match found in 3dcm_1       UNCHARACTERIZED PROTEIN TM_1570 (3DC
   Pattern 3dcm_1                 Query structure     RMSD=  1.09 A  No. of residues =   3
   ------- -------                --------------- 
    X 111    THR       matches     B 110    THR  
    X 141    GLY       matches     B 105    GLY  
    X 145    GLY       matches     A 105    GLY  
  TRANSFORM   -0.2036 -0.5256  0.8260  0.9087 -0.4155 -0.0404 -0.3644 -0.7424 -0.5622   -11.300    65.670    19.709  
 
 Match found in 4z90_1       GAMMA-AMINOBUTYRIC-ACID RECEPTOR SUB
   Pattern 4z90_1                 Query structure     RMSD=  1.10 A  No. of residues =   3
   ------- -------                --------------- 
    C 240    LEU       matches     B  70    LEU  
    C 244    ALA       matches     B  17    ALA  
    D 240    LEU       matches     B  45    LEU  
  TRANSFORM   -0.7325 -0.1572  0.6624 -0.2184 -0.8673 -0.4473 -0.6448  0.4723 -0.6010    -2.120    17.130    18.631  
 
 Match found in 5p9i_2       TYROSINE-PROTEIN KINASE BTK (5P9I_A_
   Pattern 5p9i_2                 Query structure     RMSD=  1.10 A  No. of residues =   3
   ------- -------                --------------- 
    A 480    GLY       matches     B 101    GLY  
    A 484    ASN       matches     B  99    ASN  
    A 528    LEU       matches     B 104    LEU  
  TRANSFORM   -0.2646  0.8133 -0.5182 -0.6705  0.2311  0.7050 -0.6932 -0.5340 -0.4841    28.562   107.573    30.550  
 
 Match found in 4z90_2       GAMMA-AMINOBUTYRIC-ACID RECEPTOR SUB
   Pattern 4z90_2                 Query structure     RMSD=  1.10 A  No. of residues =   3
   ------- -------                --------------- 
    A 240    LEU       matches     B  70    LEU  
    A 244    ALA       matches     B  17    ALA  
    B 240    LEU       matches     B  45    LEU  
  TRANSFORM    0.7745 -0.5945 -0.2163  0.6214  0.7789  0.0842 -0.1185  0.1996 -0.9727   -50.081    29.489    80.011  
 
 Match found in 1xp0_2       CGMP-SPECIFIC 3',5'-CYCLIC PHOSPHODI
   Pattern 1xp0_2                 Query structure     RMSD=  1.10 A  No. of residues =   3
   ------- -------                --------------- 
    A 765    LEU       matches     B  70    LEU  
    A 767    ALA       matches     B  44    ALA  
    A 768    ILE       matches     B  92    ILE  
  TRANSFORM    0.9214 -0.0572 -0.3843 -0.2248 -0.8853 -0.4071  0.3169 -0.4616  0.8286   -82.273    20.322   -70.742  
 
 Match found in 3czh_3       CYTOCHROME P450 2R1 (3CZH_A_D2VA602_
   Pattern 3czh_3                 Query structure     RMSD=  1.11 A  No. of residues =   3
   ------- -------                --------------- 
    A 257    LEU       matches     A  89    LEU  
    A 306    GLU       matches     A  71    GLU  
    A 309    ILE       matches     A  92    ILE  
  TRANSFORM   -0.0087 -0.4195  0.9077 -0.0122  0.9077  0.4194  0.9999  0.0074  0.0130    -5.549     9.997    -5.629  
 
 Match found in 4zf8_1       BIFUNCTIONAL P-450/NADPH-P450 REDUCT
   Pattern 4zf8_1                 Query structure     RMSD=  1.13 A  No. of residues =   3
   ------- -------                --------------- 
    A  87    VAL       matches     B 103    VAL  
    A 263    ILE       matches     B  92    ILE  
    A 264    ALA       matches     B  44    ALA  
  TRANSFORM   -0.2387  0.8058 -0.5419 -0.6573  0.2767  0.7010 -0.7148 -0.5235 -0.4637    27.787   110.231    30.699  
 
 Match found in 4z91_2       GAMMA-AMINOBUTYRIC-ACID RECEPTOR SUB
   Pattern 4z91_2                 Query structure     RMSD=  1.13 A  No. of residues =   3
   ------- -------                --------------- 
    A 240    LEU       matches     B  70    LEU  
    A 244    ALA       matches     B  17    ALA  
    B 240    LEU       matches     B  45    LEU  
  TRANSFORM    0.9863  0.1509  0.0673  0.0101 -0.4617  0.8870 -0.1649  0.8741  0.4569    61.621   -15.817    31.177  
 
 Match found in 4mub_3       SULFOTRANSFERASE (4MUB_A_OAQA302_0) 
   Pattern 4mub_3                 Query structure     RMSD=  1.13 A  No. of residues =   3
   ------- -------                --------------- 
    A 128    VAL       matches     A 111    VAL  
    A 153    PHE       matches     A  76    PHE  
    A 157    THR       matches     A  78    THR  
  TRANSFORM   -0.0190  0.3212 -0.9468 -0.3328 -0.8950 -0.2969  0.9428 -0.3094 -0.1239     9.622    28.596   -35.028  
 
 Match found in 4u5j_1       PROTO-ONCOGENE TYROSINE-PROTEIN KINA
   Pattern 4u5j_1                 Query structure     RMSD=  1.13 A  No. of residues =   3
   ------- -------                --------------- 
    A 273    LEU       matches     B 107    LEU  
    A 276    GLY       matches     A 101    GLY  
    A 281    VAL       matches     B 103    VAL  
  TRANSFORM    0.6030 -0.5715  0.5566 -0.3394 -0.8152 -0.4693 -0.7220 -0.0941  0.6855   -46.559    45.669   -28.141  
 
 Match found in 4p6x_6       GLUCOCORTICOID RECEPTOR (4P6X_E_HCYE
   Pattern 4p6x_6                 Query structure     RMSD=  1.13 A  No. of residues =   3
   ------- -------                --------------- 
    E 563    LEU       matches     A  98    LEU  
    E 564    ASN       matches     A  97    ASN  
    E 567    GLY       matches     A 101    GLY  
  TRANSFORM   -0.4788  0.4213 -0.7703  0.8501  0.4415 -0.2869 -0.2192  0.7922  0.5695    33.219     9.171   -36.225  
 
 Match found in 4p6x_6       GLUCOCORTICOID RECEPTOR (4P6X_E_HCYE
   Pattern 4p6x_6                 Query structure     RMSD=  1.14 A  No. of residues =   3
   ------- -------                --------------- 
    E 563    LEU       matches     B  98    LEU  
    E 564    ASN       matches     B  97    ASN  
    E 567    GLY       matches     B 101    GLY  
  TRANSFORM    0.4579 -0.7897 -0.4083 -0.7158 -0.0551 -0.6961 -0.5273 -0.6110  0.5905     1.756    31.753     9.852  
 
 Match found in 2vq5_2       S-NORCOCLAURINE SYNTHASE (2VQ5_B_LDP
   Pattern 2vq5_2                 Query structure     RMSD=  1.14 A  No. of residues =   3
   ------- -------                --------------- 
    B  72    LEU       matches     B 107    LEU  
    B  76    LEU       matches     B  89    LEU  
    B  80    PHE       matches     B  76    PHE  
  TRANSFORM   -0.4693 -0.8666  0.1695 -0.8439  0.4967  0.2027  0.2598  0.0479  0.9645    -0.095    16.013   -10.623  
 
 Match found in 4uda_5       MINERALOCORTICOID RECEPTOR (4UDA_A_D
   Pattern 4uda_5                 Query structure     RMSD=  1.14 A  No. of residues =   3
   ------- -------                --------------- 
    A 769    LEU       matches     B  30    LEU  
    A 945    THR       matches     B  78    THR  
    A 954    VAL       matches     B 111    VAL  
  TRANSFORM   -0.6208 -0.1981  0.7586 -0.0666  0.9774  0.2007  0.7812 -0.0740  0.6199    10.868   -10.583   -31.389  
 
 Match found in 4uda_5       MINERALOCORTICOID RECEPTOR (4UDA_A_D
   Pattern 4uda_5                 Query structure     RMSD=  1.14 A  No. of residues =   3
   ------- -------                --------------- 
    A 769    LEU       matches     B  89    LEU  
    A 945    THR       matches     B  78    THR  
    A 954    VAL       matches     B 111    VAL  
  TRANSFORM   -0.1707  0.5544 -0.8146 -0.7575 -0.6025 -0.2513  0.6301 -0.5741 -0.5228    15.811    46.970   -22.102  
 
 Match found in 4u5j_1       PROTO-ONCOGENE TYROSINE-PROTEIN KINA
   Pattern 4u5j_1                 Query structure     RMSD=  1.15 A  No. of residues =   3
   ------- -------                --------------- 
    A 273    LEU       matches     B 107    LEU  
    A 276    GLY       matches     A 105    GLY  
    A 281    VAL       matches     B 103    VAL  
  TRANSFORM    0.6743  0.4307 -0.5999  0.2912 -0.9016 -0.3199  0.6787 -0.0410  0.7333   -15.750   -55.848   -16.525  
 
 Match found in 2wey_3       CAMP AND CAMP-INHIBITED CGMP 3', 5'-
   Pattern 2wey_3                 Query structure     RMSD=  1.15 A  No. of residues =   3
   ------- -------                --------------- 
    A 635    LEU       matches     A  89    LEU  
    A 675    LEU       matches     A 107    LEU  
    A 678    VAL       matches     A 111    VAL  
  TRANSFORM   -0.8375  0.5225  0.1602  0.3195  0.2303  0.9192 -0.4433 -0.8210  0.3598    83.120     2.664    49.481  
 
 Match found in 3g8i_5       PEROXISOME PROLIFERATOR-ACTIVATED RE
   Pattern 3g8i_5                 Query structure     RMSD=  1.16 A  No. of residues =   3
   ------- -------                --------------- 
    A 247    LEU       matches     A  98    LEU  
    A 332    VAL       matches     A   8    VAL  
    A 344    LEU       matches     A  43    LEU  
  TRANSFORM   -0.4280  0.8875 -0.1708 -0.7769 -0.2647  0.5712 -0.4617 -0.3772 -0.8028    45.984    25.270    63.605  
 
 Match found in 4zf8_1       BIFUNCTIONAL P-450/NADPH-P450 REDUCT
   Pattern 4zf8_1                 Query structure     RMSD=  1.17 A  No. of residues =   3
   ------- -------                --------------- 
    A  87    VAL       matches     A 103    VAL  
    A 263    ILE       matches     A  92    ILE  
    A 264    ALA       matches     A  44    ALA  
  TRANSFORM    0.6037  0.6572 -0.4512 -0.5191  0.7536  0.4032 -0.6050  0.0092 -0.7962    -3.500   113.634    38.295  
 
 Match found in 4z90_1       GAMMA-AMINOBUTYRIC-ACID RECEPTOR SUB
   Pattern 4z90_1                 Query structure     RMSD=  1.17 A  No. of residues =   3
   ------- -------                --------------- 
    C 240    LEU       matches     B  45    LEU  
    C 244    ALA       matches     B  17    ALA  
    D 240    LEU       matches     B  70    LEU  
  TRANSFORM    0.6071 -0.7940 -0.0306  0.7295  0.5722 -0.3746 -0.3150 -0.2051 -0.9267   -45.402     4.471    31.613  
 
 Match found in 4u5j_1       PROTO-ONCOGENE TYROSINE-PROTEIN KINA
   Pattern 4u5j_1                 Query structure     RMSD=  1.17 A  No. of residues =   3
   ------- -------                --------------- 
    A 273    LEU       matches     A 107    LEU  
    A 276    GLY       matches     B 101    GLY  
    A 281    VAL       matches     A 103    VAL  
  TRANSFORM    0.4260 -0.2329  0.8742  0.1477 -0.9354 -0.3212 -0.8926 -0.2660  0.3641   -42.293   -24.216    30.093  
 
 Match found in 5gs4_5       ESTROGEN RECEPTOR (5GS4_A_ESTA603_2)
   Pattern 5gs4_5                 Query structure     RMSD=  1.18 A  No. of residues =   3
   ------- -------                --------------- 
    A 384    LEU       matches     B  46    LEU  
    A 387    LEU       matches     B  89    LEU  
    A 428    LEU       matches     B 113    LEU  
  TRANSFORM    0.4595 -0.8440  0.2768  0.8773  0.3826 -0.2897 -0.1386 -0.3760 -0.9162   -26.631   -42.603   -64.690  
 
 Match found in 4rs0_2       PROSTAGLANDIN G/H SYNTHASE 2 (4RS0_A
   Pattern 4rs0_2                 Query structure     RMSD=  1.18 A  No. of residues =   3
   ------- -------                --------------- 
    A 349    VAL       matches     B 103    VAL  
    A 352    LEU       matches     B 107    LEU  
    A 353    SER       matches     B 106    SER  
  TRANSFORM   -0.2917  0.3397 -0.8942 -0.3660 -0.9033 -0.2237  0.8837 -0.2620 -0.3879    51.273    38.990   -31.864  
 
 Match found in 4c9k_2       CYTOCHROME P450 (4C9K_A_CAMA424_0)  
   Pattern 4c9k_2                 Query structure     RMSD=  1.18 A  No. of residues =   3
   ------- -------                --------------- 
    A 252    LEU       matches     B 107    LEU  
    A 255    LEU       matches     B 104    LEU  
    A 256    GLY       matches     B 105    GLY  
  TRANSFORM    0.8980 -0.4344  0.0697 -0.1053 -0.0583  0.9927  0.4272  0.8988  0.0981   -35.466    -3.772     8.967  
 
 Match found in 5eez_10      TRANSCRIPTION ATTENUATION PROTEIN MT
   Pattern 5eez_10                Query structure     RMSD=  1.18 A  No. of residues =   3
   ------- -------                --------------- 
    H  30    THR       matches     A 110    THR  
    H  53    SER       matches     B 106    SER  
    I  46    ALA       matches     B 108    ALA  
  TRANSFORM    0.2297  0.4483  0.8639 -0.4016 -0.7649  0.5037 -0.8866  0.4626 -0.0043   -32.627    35.414    42.517  
 
 Match found in 1zq9_3       PROBABLE DIMETHYLADENOSINE TRANSFERA
   Pattern 1zq9_3                 Query structure     RMSD=  1.19 A  No. of residues =   3
   ------- -------                --------------- 
    A  64    GLY       matches     A  94    GLY  
    A  85    GLU       matches     A  71    GLU  
    A 128    ASN       matches     A  96    ASN  
  TRANSFORM    0.7241  0.0335  0.6888 -0.2070 -0.9422  0.2635 -0.6579  0.3334  0.6753   -47.560    22.152    20.716  
 
 Match found in 5hv1_2       PHOSPHOENOLPYRUVATE SYNTHASE (5HV1_A
   Pattern 5hv1_2                 Query structure     RMSD=  1.19 A  No. of residues =   3
   ------- -------                --------------- 
    A 336    GLN       matches     B  12    GLN  
    A 387    LEU       matches     B 107    LEU  
    A 390    SER       matches     B 106    SER  
  TRANSFORM    0.8983 -0.4337  0.0708 -0.1046 -0.0545  0.9930  0.4268  0.8994  0.0944   -35.520    -3.783     8.999  
 
 Match found in 5eev_15      TRANSCRIPTION ATTENUATION PROTEIN MT
   Pattern 5eev_15                Query structure     RMSD=  1.19 A  No. of residues =   3
   ------- -------                --------------- 
    H  30    THR       matches     A 110    THR  
    H  53    SER       matches     B 106    SER  
    I  46    ALA       matches     B 108    ALA  
  TRANSFORM    0.6148 -0.7853 -0.0733  0.3640  0.2000  0.9097  0.6997  0.5859 -0.4088    -7.996  -141.887    13.383  
 
 Match found in 4qvy_1       PROTEASOME SUBUNIT BETA TYPE-5;PROTE
   Pattern 4qvy_1                 Query structure     RMSD=  1.19 A  No. of residues =   3
   ------- -------                --------------- 
    K  48    GLY       matches     B  18    GLY  
    K  49    THR       matches     B  19    THR  
    L 126    ASP       matches     B  51    ASP  
  TRANSFORM    0.7840 -0.4147 -0.4620  0.4664 -0.0978  0.8792  0.4098  0.9047 -0.1167    39.470   -12.405     9.701  
 
 Match found in 1gtf_7       TRP RNA-BINDING ATTENUATION PROTEIN 
   Pattern 1gtf_7                 Query structure     RMSD=  1.19 A  No. of residues =   3
   ------- -------                --------------- 
    E  30    THR       matches     A 110    THR  
    E  53    SER       matches     B 106    SER  
    F  46    ALA       matches     B 108    ALA  
  TRANSFORM   -0.3069  0.9494 -0.0671  0.2806  0.1577  0.9468 -0.9094 -0.2718  0.3148    38.109   -24.028     1.910  
 
 Match found in 1e7a_1       SERUM ALBUMIN (1E7A_A_PFLA4001_1)   
   Pattern 1e7a_1                 Query structure     RMSD=  1.19 A  No. of residues =   3
   ------- -------                --------------- 
    A 387    LEU       matches     B  43    LEU  
    A 388    ILE       matches     B  92    ILE  
    A 391    ASN       matches     B  99    ASN  
  TRANSFORM   -0.2230 -0.6375  0.7375 -0.9080 -0.1395 -0.3952 -0.3548  0.7577  0.5477    15.052    51.943    54.103  
 
 Match found in 2pgr_4       ADENOSINE DEAMINASE (2PGR_A_DCFA501_
   Pattern 2pgr_4                 Query structure     RMSD=  1.20 A  No. of residues =   3
   ------- -------                --------------- 
    A  47    LEU       matches     B  43    LEU  
    A  85    LEU       matches     B  70    LEU  
    A 132    PHE       matches     B  41    PHE  
  TRANSFORM   -0.2681  0.8206  0.5047 -0.0063 -0.5253  0.8509 -0.9634 -0.2250 -0.1460    33.008     0.775    80.250  
 
 Match found in 6dif_1       HIV-1 PROTEASE (6DIF_B_TPVB201_0)   
   Pattern 6dif_1                 Query structure     RMSD=  1.21 A  No. of residues =   3
   ------- -------                --------------- 
    A  28    ALA       matches     B  16    ALA  
    A  29    ASP       matches     B  26    ASP  
    A  30    ASP       matches     B  27    ASP  
  TRANSFORM   -0.7425 -0.3563 -0.5672 -0.6159  0.0301  0.7873  0.2635 -0.9339  0.2418    37.942    10.791    34.346  
 
 Match found in 1utd_1       TRANSCRIPTION ATTENUATION PROTEIN MT
   Pattern 1utd_1                 Query structure     RMSD=  1.21 A  No. of residues =   3
   ------- -------                --------------- 
    A  46    ALA       matches     B 108    ALA  
    B  30    THR       matches     A 110    THR  
    B  53    SER       matches     B 106    SER  
  TRANSFORM   -0.2625  0.8343  0.4848  0.0022 -0.5019  0.8649 -0.9649 -0.2281 -0.1299     3.864     1.204    34.157  
 
 Match found in 2o4l_2       PROTEASE (2O4L_A_TPVA403_1)         
   Pattern 2o4l_2                 Query structure     RMSD=  1.21 A  No. of residues =   3
   ------- -------                --------------- 
    A  28    ALA       matches     B  16    ALA  
    A  29    ASP       matches     B  26    ASP  
    A  30    ASP       matches     B  27    ASP  
  TRANSFORM   -0.1192 -0.2103 -0.9703  0.9796  0.1341 -0.1494 -0.1615  0.9684 -0.1901    49.060   -29.531   -56.894  
 
 Match found in 3g0e_3       MAST/STEM CELL GROWTH FACTOR RECEPTO
   Pattern 3g0e_3                 Query structure     RMSD=  1.21 A  No. of residues =   3
   ------- -------                --------------- 
    A 595    LEU       matches     B  43    LEU  
    A 603    VAL       matches     B  42    VAL  
    A 814    ALA       matches     B  31    ALA  
  TRANSFORM   -0.0657 -0.9495  0.3068  0.9366 -0.1647 -0.3094 -0.3443 -0.2671 -0.9001    -8.391    71.036    29.296  
 
 Match found in 4z90_2       GAMMA-AMINOBUTYRIC-ACID RECEPTOR SUB
   Pattern 4z90_2                 Query structure     RMSD=  1.21 A  No. of residues =   3
   ------- -------                --------------- 
    A 240    LEU       matches     B  45    LEU  
    A 244    ALA       matches     B  17    ALA  
    B 240    LEU       matches     B  70    LEU  
  TRANSFORM   -0.7499  0.2198 -0.6239 -0.4387  0.5407  0.7178 -0.4951 -0.8120  0.3091   118.137    -7.425    49.863  
 
 Match found in 5mvm_1       PROTON-GATED ION CHANNEL;PROTON-GATE
   Pattern 5mvm_1                 Query structure     RMSD=  1.21 A  No. of residues =   3
   ------- -------                --------------- 
    E 201    ILE       matches     A  92    ILE  
    E 238    ALA       matches     A  44    ALA  
    E 241    LEU       matches     A  45    LEU  
  TRANSFORM    0.2892 -0.3903  0.8741 -0.9357  0.0775  0.3442  0.2021  0.9174  0.3428   -25.128    15.507    13.125  
 
 Match found in 5ef2_6       TRANSCRIPTION ATTENUATION PROTEIN MT
   Pattern 5ef2_6                 Query structure     RMSD=  1.21 A  No. of residues =   3
   ------- -------                --------------- 
    J  30    THR       matches     A 110    THR  
    J  53    SER       matches     B 106    SER  
    K  46    ALA       matches     B 108    ALA  
  TRANSFORM    0.2888 -0.3898  0.8744 -0.9355  0.0793  0.3443  0.2035  0.9175  0.3418   -25.120    15.539    13.058  
 
 Match found in 5ef0_3       TRANSCRIPTION ATTENUATION PROTEIN MT
   Pattern 5ef0_3                 Query structure     RMSD=  1.21 A  No. of residues =   3
   ------- -------                --------------- 
    J  30    THR       matches     A 110    THR  
    J  53    SER       matches     B 106    SER  
    K  46    ALA       matches     B 108    ALA  
  TRANSFORM   -0.6596  0.7473  0.0807 -0.3078 -0.1706 -0.9360  0.6857  0.6422 -0.3426    48.958    -2.316    -0.596  
 
 Match found in 1hwi_6       HMG-COA REDUCTASE;HMG-COA REDUCTASE 
   Pattern 1hwi_6                 Query structure     RMSD=  1.21 A  No. of residues =   3
   ------- -------                --------------- 
    B 853    LEU       matches     B 107    LEU  
    B 856    ALA       matches     B 108    ALA  
    B 857    LEU       matches     B 113    LEU  
  TRANSFORM    0.4666 -0.8536 -0.2316 -0.1465 -0.3328  0.9315  0.8722  0.4008  0.2803   -29.120    72.854   -36.162  
 
 Match found in 4z90_1       GAMMA-AMINOBUTYRIC-ACID RECEPTOR SUB
   Pattern 4z90_1                 Query structure     RMSD=  1.22 A  No. of residues =   3
   ------- -------                --------------- 
    C 240    LEU       matches     A  45    LEU  
    C 244    ALA       matches     A  55    ALA  
    D 240    LEU       matches     A  70    LEU  
  TRANSFORM    0.3555 -0.6911  0.6293 -0.7498 -0.6128 -0.2494 -0.5580  0.3832  0.7361    50.421    20.409    31.029  
 
 Match found in 4v01_3       FIBROBLAST GROWTH FACTOR RECEPTOR 1 
   Pattern 4v01_3                 Query structure     RMSD=  1.22 A  No. of residues =   3
   ------- -------                --------------- 
    A 512    ALA       matches     B   9    ALA  
    A 561    VAL       matches     B   8    VAL  
    A 564    ALA       matches     A 109    ALA  
  TRANSFORM   -0.7155  0.4140 -0.5627 -0.6029  0.0410  0.7967 -0.3529 -0.9093 -0.2203     2.647    10.479    51.738  
 
 Match found in 1c9s_2       TRP RNA-BINDING ATTENUATION PROTEIN 
   Pattern 1c9s_2                 Query structure     RMSD=  1.22 A  No. of residues =   3
   ------- -------                --------------- 
    A  46    ALA       matches     B 108    ALA  
    K  30    THR       matches     A 110    THR  
    K  53    SER       matches     B 106    SER  
  TRANSFORM   -0.5596  0.3088 -0.7691  0.2882 -0.7976 -0.5299  0.7770  0.5182 -0.3573    68.961   172.890   124.331  
 
 Match found in 6awp_3       SODIUM-DEPENDENT SEROTONIN TRANSPORT
   Pattern 6awp_3                 Query structure     RMSD=  1.22 A  No. of residues =   3
   ------- -------                --------------- 
    A 438    SER       matches     B 106    SER  
    A 439    SER       matches     A 106    SER  
    A 442    GLY       matches     A 105    GLY  
  TRANSFORM    0.3723 -0.1031 -0.9224  0.6214  0.7659  0.1652 -0.6894  0.6346 -0.3492    57.778   -26.441    21.004  
 
 Match found in 2nni_4       CYTOCHROME P450 2C8 (2NNI_A_MTKA501_
   Pattern 2nni_4                 Query structure     RMSD=  1.22 A  No. of residues =   3
   ------- -------                --------------- 
    A 106    ILE       matches     A  92    ILE  
    A 113    ILE       matches     A  66    ILE  
    A 292    ALA       matches     A  55    ALA  
  TRANSFORM    0.9094  0.1947  0.3675  0.3748 -0.0004 -0.9271  0.1803 -0.9809  0.0734   -34.611    -5.189    39.443  
 
 Match found in 1c9s_6       TRP RNA-BINDING ATTENUATION PROTEIN 
   Pattern 1c9s_6                 Query structure     RMSD=  1.22 A  No. of residues =   3
   ------- -------                --------------- 
    E  30    THR       matches     A 110    THR  
    E  53    SER       matches     B 106    SER  
    F  46    ALA       matches     B 108    ALA  
  TRANSFORM   -0.8110 -0.5245  0.2590  0.0558 -0.5101 -0.8583 -0.5823  0.6817 -0.4430    55.536    -2.085   -48.300  
 
 Match found in 3g0e_3       MAST/STEM CELL GROWTH FACTOR RECEPTO
   Pattern 3g0e_3                 Query structure     RMSD=  1.23 A  No. of residues =   3
   ------- -------                --------------- 
    A 595    LEU       matches     B 107    LEU  
    A 603    VAL       matches     B 103    VAL  
    A 814    ALA       matches     B  44    ALA  
  TRANSFORM   -0.0990 -0.9420  0.3206  0.9438 -0.1910 -0.2697 -0.3153 -0.2759 -0.9080    -7.814    72.448    28.167  
 
 Match found in 4z91_2       GAMMA-AMINOBUTYRIC-ACID RECEPTOR SUB
   Pattern 4z91_2                 Query structure     RMSD=  1.23 A  No. of residues =   3
   ------- -------                --------------- 
    A 240    LEU       matches     B  45    LEU  
    A 244    ALA       matches     B  17    ALA  
    B 240    LEU       matches     B  70    LEU  
  TRANSFORM   -0.2351  0.8983 -0.3713 -0.9692 -0.1877  0.1596 -0.0737 -0.3973 -0.9147    87.991     7.216    48.744  
 
 Match found in 5mvm_1       PROTON-GATED ION CHANNEL;PROTON-GATE
   Pattern 5mvm_1                 Query structure     RMSD=  1.23 A  No. of residues =   3
   ------- -------                --------------- 
    E 201    ILE       matches     B  92    ILE  
    E 238    ALA       matches     B  44    ALA  
    E 241    LEU       matches     B  43    LEU  
  TRANSFORM   -0.5847 -0.2622 -0.7677  0.8034 -0.0557 -0.5928 -0.1127  0.9634 -0.2432    68.965   -14.903    21.926  
 
 Match found in 1gtf_2       TRP RNA-BINDING ATTENUATION PROTEIN 
   Pattern 1gtf_2                 Query structure     RMSD=  1.24 A  No. of residues =   3
   ------- -------                --------------- 
    B  30    THR       matches     A 110    THR  
    B  53    SER       matches     B 106    SER  
    C  46    ALA       matches     B 108    ALA  
  TRANSFORM    0.6168 -0.0497 -0.7856 -0.3620 -0.9041 -0.2270  0.6990 -0.4243  0.5757   -21.639     0.016    28.390  
 
 Match found in 1mx1_7       LIVER CARBOXYLESTERASE I (1MX1_E_THA
   Pattern 1mx1_7                 Query structure     RMSD=  1.24 A  No. of residues =   3
   ------- -------                --------------- 
    E5101    PHE       matches     A  91    PHE  
    E5358    LEU       matches     A  89    LEU  
    E5363    LEU       matches     A 107    LEU  
  TRANSFORM   -0.4801  0.7849 -0.3917  0.1064 -0.3912 -0.9141  0.8707  0.4805 -0.1043    50.816   109.682   -24.223  
 
 Match found in 4z90_2       GAMMA-AMINOBUTYRIC-ACID RECEPTOR SUB
   Pattern 4z90_2                 Query structure     RMSD=  1.24 A  No. of residues =   3
   ------- -------                --------------- 
    A 240    LEU       matches     A  45    LEU  
    A 244    ALA       matches     A  55    ALA  
    B 240    LEU       matches     A  70    LEU  
  TRANSFORM    0.7447  0.5120  0.4280 -0.1851 -0.4577  0.8696 -0.6412  0.7269  0.2460    -9.992     2.743    61.149  
 
 Match found in 5xxi_3       CYTOCHROME P450 2C9 (5XXI_A_LSNA501_
   Pattern 5xxi_3                 Query structure     RMSD=  1.24 A  No. of residues =   3
   ------- -------                --------------- 
    A 214    GLN       matches     A  12    GLN  
    A 362    LEU       matches     A  89    LEU  
    A 366    LEU       matches     A 107    LEU  
  TRANSFORM   -0.9116  0.4094 -0.0380 -0.0984 -0.3069 -0.9466  0.3992  0.8592 -0.3200    76.724    22.598     2.857  
 
 Match found in 2vq5_2       S-NORCOCLAURINE SYNTHASE (2VQ5_B_LDP
   Pattern 2vq5_2                 Query structure     RMSD=  1.24 A  No. of residues =   3
   ------- -------                --------------- 
    B  72    LEU       matches     A  89    LEU  
    B  76    LEU       matches     A  46    LEU  
    B  80    PHE       matches     A  76    PHE  
  TRANSFORM    0.6415  0.6436 -0.4175 -0.5047  0.7639  0.4022 -0.5778  0.0473 -0.8148    -5.068   115.688    37.683  
 
 Match found in 4z91_1       GAMMA-AMINOBUTYRIC-ACID RECEPTOR SUB
   Pattern 4z91_1                 Query structure     RMSD=  1.24 A  No. of residues =   3
   ------- -------                --------------- 
    C 240    LEU       matches     B  45    LEU  
    C 244    ALA       matches     B  17    ALA  
    D 240    LEU       matches     B  70    LEU  
  TRANSFORM   -0.6621 -0.4852 -0.5712 -0.6808  0.0706  0.7291  0.3134 -0.8716  0.3770    65.313    48.427    43.119  
 
 Match found in 2bxe_7       SERUM ALBUMIN (2BXE_B_1FLB2002_1)   
   Pattern 2bxe_7                 Query structure     RMSD=  1.25 A  No. of residues =   3
   ------- -------                --------------- 
    B 480    SER       matches     B 106    SER  
    B 481    LEU       matches     B 107    LEU  
    B 482    VAL       matches     B 103    VAL  
  TRANSFORM    0.8734 -0.4826  0.0650  0.4670  0.8680  0.1686  0.1377  0.1169 -0.9836   -46.101   -14.446    51.200  
 
 Match found in 6bkl_5       MATRIX PROTEIN 2 (6BKL_F_RIMF101_0) 
   Pattern 6bkl_5                 Query structure     RMSD=  1.25 A  No. of residues =   3
   ------- -------                --------------- 
    F  30    ALA       matches     A 109    ALA  
    F  31    SER       matches     A 106    SER  
    F  34    GLY       matches     B 105    GLY  
  TRANSFORM    0.9706 -0.2231  0.0907  0.1968  0.9518  0.2354  0.1389  0.2106 -0.9677   -46.145     3.530    34.430  
 
 Match found in 2qo5_2       LIVER-BASIC FATTY ACID BINDING PROTE
   Pattern 2qo5_2                 Query structure     RMSD=  1.25 A  No. of residues =   3
   ------- -------                --------------- 
    A  18    LEU       matches     A  10    LEU  
    A  27    VAL       matches     A   8    VAL  
    A  31    ALA       matches     B 108    ALA  
  TRANSFORM    0.6071  0.7314 -0.3106  0.4162  0.0403  0.9084 -0.6769  0.6808  0.2800    11.376    11.474    87.049  
 
 Match found in 6bqg_1       5-HYDROXYTRYPTAMINE RECEPTOR 2C,SOLU
   Pattern 6bqg_1                 Query structure     RMSD=  1.26 A  No. of residues =   3
   ------- -------                --------------- 
    A 215    VAL       matches     B 103    VAL  
    A 218    GLY       matches     A 105    GLY  
    A 222    ALA       matches     A 109    ALA  
  TRANSFORM    0.4293 -0.8656 -0.2578 -0.1517 -0.3505  0.9242  0.8903  0.3576  0.2818   -26.584    75.449   -38.244  
 
 Match found in 4z91_1       GAMMA-AMINOBUTYRIC-ACID RECEPTOR SUB
   Pattern 4z91_1                 Query structure     RMSD=  1.26 A  No. of residues =   3
   ------- -------                --------------- 
    C 240    LEU       matches     A  45    LEU  
    C 244    ALA       matches     A  55    ALA  
    D 240    LEU       matches     A  70    LEU  
  TRANSFORM   -0.4850  0.7976 -0.3586  0.0625 -0.3774 -0.9239  0.8723  0.4705 -0.1332    50.053   114.821   -23.954  
 
 Match found in 4z91_2       GAMMA-AMINOBUTYRIC-ACID RECEPTOR SUB
   Pattern 4z91_2                 Query structure     RMSD=  1.26 A  No. of residues =   3
   ------- -------                --------------- 
    A 240    LEU       matches     A  45    LEU  
    A 244    ALA       matches     A  55    ALA  
    B 240    LEU       matches     A  70    LEU  
  TRANSFORM   -0.2620 -0.3205  0.9103 -0.9651  0.0936 -0.2448  0.0067  0.9426  0.3338    58.469    20.971    17.468  
 
 Match found in 1gtn_3       TRP RNA-BINDING ATTENUATION PROTEIN 
   Pattern 1gtn_3                 Query structure     RMSD=  1.26 A  No. of residues =   3
   ------- -------                --------------- 
    A  30    THR       matches     A 110    THR  
    A  53    SER       matches     B 106    SER  
    B  46    ALA       matches     B 108    ALA  
  TRANSFORM    0.4277 -0.1720  0.8874 -0.8978  0.0332  0.4391  0.1050  0.9845  0.1402   -25.169  -104.149    26.611  
 
 Match found in 4qvp_2       PROTEASOME SUBUNIT BETA TYPE-5;PROTE
   Pattern 4qvp_2                 Query structure     RMSD=  1.26 A  No. of residues =   3
   ------- -------                --------------- 
    K  20    ALA       matches     A 109    ALA  
    K  21    THR       matches     A 110    THR  
    K  27    ALA       matches     B 109    ALA  
  TRANSFORM    0.4406 -0.1651  0.8824 -0.8929  0.0213  0.4498  0.0930  0.9860  0.1380   -25.919  -104.601    27.342  
 
 Match found in 4qvl_2       PROTEASOME SUBUNIT BETA TYPE-5;PROTE
   Pattern 4qvl_2                 Query structure     RMSD=  1.27 A  No. of residues =   3
   ------- -------                --------------- 
    K  20    ALA       matches     A 109    ALA  
    K  21    THR       matches     A 110    THR  
    K  27    ALA       matches     B 109    ALA  
  TRANSFORM    0.4401 -0.1576  0.8840 -0.8926  0.0304  0.4498  0.0978  0.9870  0.1273   -25.766  -104.776    27.014  
 
 Match found in 4qvn_1       PROTEASOME SUBUNIT BETA TYPE-5;PROTE
   Pattern 4qvn_1                 Query structure     RMSD=  1.27 A  No. of residues =   3
   ------- -------                --------------- 
    K  20    ALA       matches     A 109    ALA  
    K  21    THR       matches     A 110    THR  
    K  27    ALA       matches     B 109    ALA  
  TRANSFORM    0.5805 -0.7970  0.1669  0.7302  0.4188 -0.5398 -0.3603 -0.4352 -0.8251    -1.391   -46.369    21.629  
 
 Match found in 3bjw_10      PHOSPHOLIPASE A2 (3BJW_E_SVRE503_1) 
   Pattern 3bjw_10                Query structure     RMSD=  1.27 A  No. of residues =   3
   ------- -------                --------------- 
    E   2    VAL       matches     A 103    VAL  
    E   5    LEU       matches     A 107    LEU  
    E   6    GLY       matches     A 105    GLY  
  TRANSFORM   -0.2167 -0.9237 -0.3161 -0.3467 -0.2299  0.9094  0.9126 -0.3066  0.2704    10.268    85.738   -45.302  
 
 Match found in 4z90_1       GAMMA-AMINOBUTYRIC-ACID RECEPTOR SUB
   Pattern 4z90_1                 Query structure     RMSD=  1.28 A  No. of residues =   3
   ------- -------                --------------- 
    C 240    LEU       matches     A  45    LEU  
    C 244    ALA       matches     A  17    ALA  
    D 240    LEU       matches     A  70    LEU  
  TRANSFORM   -0.7028  0.0437  0.7100 -0.5249 -0.7055 -0.4762 -0.4801  0.7074 -0.5188   115.654    17.049    32.523  
 
 Match found in 2ljc_1       M2 PROTEIN, BM2 PROTEIN CHIMERA;M2 P
   Pattern 2ljc_1                 Query structure     RMSD=  1.28 A  No. of residues =   3
   ------- -------                --------------- 
    D  27    VAL       matches     B 111    VAL  
    D  30    ALA       matches     B 109    ALA  
    D  31    SER       matches     B 106    SER  
  TRANSFORM   -0.6380 -0.4012  0.6573 -0.2476 -0.7014 -0.6684 -0.7292  0.5892 -0.3481    83.083    57.788    73.344  
 
 Match found in 3b6h_1       PROSTACYCLIN SYNTHASE (3B6H_A_MXDA55
   Pattern 3b6h_1                 Query structure     RMSD=  1.28 A  No. of residues =   3
   ------- -------                --------------- 
    A  99    TYR       matches     B  32    TYR  
    A 100    ALA       matches     B  31    ALA  
    A 103    LEU       matches     B  30    LEU  
  TRANSFORM    0.3790  0.9241  0.0491  0.9025 -0.3809  0.2009 -0.2043  0.0318  0.9784    63.435     0.117    28.752  
 
 Match found in 3b6h_1       PROSTACYCLIN SYNTHASE (3B6H_A_MXDA55
   Pattern 3b6h_1                 Query structure     RMSD=  1.28 A  No. of residues =   3
   ------- -------                --------------- 
    A  99    TYR       matches     A  32    TYR  
    A 100    ALA       matches     A  31    ALA  
    A 103    LEU       matches     A  46    LEU  
  TRANSFORM   -0.7975 -0.4468  0.4055 -0.5306  0.8393 -0.1187  0.2873  0.3098  0.9064     9.154   -19.107    46.157  
 
 Match found in 5o96_7       RIBOSOMAL RNA SMALL SUBUNIT METHYLTR
   Pattern 5o96_7                 Query structure     RMSD=  1.28 A  No. of residues =   3
   ------- -------                --------------- 
    D 223    VAL       matches     B 103    VAL  
    D 224    LEU       matches     B 107    LEU  
    D 229    ALA       matches     B 108    ALA  
  TRANSFORM    0.0068 -0.0789 -0.9969  0.2401  0.9679 -0.0750 -0.9707  0.2388 -0.0255   -35.360    15.249    12.739  
 
 Match found in 3sfu_1       RNA POLYMERASE (3SFU_A_RBVA601_1)   
   Pattern 3sfu_1                 Query structure     RMSD=  1.29 A  No. of residues =   3
   ------- -------                --------------- 
    A 308    THR       matches     B  36    THR  
    A 309    THR       matches     B  35    THR  
    A 312    ASN       matches     B  34    ASN  
  TRANSFORM   -0.7713  0.5905  0.2374  0.6300  0.7612  0.1536  0.0900 -0.2681  0.9592    79.807     7.764   -48.548  
 
 Match found in 2nni_4       CYTOCHROME P450 2C8 (2NNI_A_MTKA501_
   Pattern 2nni_4                 Query structure     RMSD=  1.29 A  No. of residues =   3
   ------- -------                --------------- 
    A 106    ILE       matches     B  66    ILE  
    A 113    ILE       matches     B  92    ILE  
    A 292    ALA       matches     B  55    ALA  
  TRANSFORM    0.2658 -0.0153  0.9639  0.9246 -0.2792 -0.2593 -0.2731 -0.9601  0.0601     5.931   -30.510     1.245  
 
 Match found in 2vq5_2       S-NORCOCLAURINE SYNTHASE (2VQ5_B_LDP
   Pattern 2vq5_2                 Query structure     RMSD=  1.30 A  No. of residues =   3
   ------- -------                --------------- 
    B  72    LEU       matches     B  89    LEU  
    B  76    LEU       matches     B  46    LEU  
    B  80    PHE       matches     B  76    PHE  
  TRANSFORM    0.9895 -0.1423 -0.0251 -0.0044  0.1440 -0.9896 -0.1444 -0.9793 -0.1419   -14.879     9.581    -2.293  
 
 Match found in 2vq5_2       S-NORCOCLAURINE SYNTHASE (2VQ5_B_LDP
   Pattern 2vq5_2                 Query structure     RMSD=  1.30 A  No. of residues =   3
   ------- -------                --------------- 
    B  72    LEU       matches     B 107    LEU  
    B  76    LEU       matches     B  46    LEU  
    B  80    PHE       matches     B  76    PHE  
  TRANSFORM    0.9216 -0.3488 -0.1705 -0.3411 -0.5176 -0.7847 -0.1854 -0.7813  0.5959    -9.607    27.141   -90.164  
 
 Match found in 3g0e_3       MAST/STEM CELL GROWTH FACTOR RECEPTO
   Pattern 3g0e_3                 Query structure     RMSD=  1.30 A  No. of residues =   3
   ------- -------                --------------- 
    A 595    LEU       matches     A  43    LEU  
    A 603    VAL       matches     A  42    VAL  
    A 814    ALA       matches     A  31    ALA  
  TRANSFORM    0.1730  0.9341 -0.3123 -0.1683 -0.2844 -0.9438  0.9704 -0.2158 -0.1080    13.953   126.653   -36.760  
 
 Match found in 4z90_2       GAMMA-AMINOBUTYRIC-ACID RECEPTOR SUB
   Pattern 4z90_2                 Query structure     RMSD=  1.30 A  No. of residues =   3
   ------- -------                --------------- 
    A 240    LEU       matches     A  45    LEU  
    A 244    ALA       matches     A  17    ALA  
    B 240    LEU       matches     A  70    LEU  
  TRANSFORM   -0.1621 -0.1045  0.9812 -0.7136 -0.6743 -0.1897 -0.6815  0.7310 -0.0347    35.789    53.026    12.317  
 
 Match found in 2nni_4       CYTOCHROME P450 2C8 (2NNI_A_MTKA501_
   Pattern 2nni_4                 Query structure     RMSD=  1.30 A  No. of residues =   3
   ------- -------                --------------- 
    A 106    ILE       matches     A  66    ILE  
    A 113    ILE       matches     A  92    ILE  
    A 292    ALA       matches     A  55    ALA  
  TRANSFORM    0.2867 -0.6801 -0.6748  0.7501  0.5974 -0.2835 -0.5959  0.4249 -0.6814   -17.915   -25.590   113.355  
 
 Match found in 1mx1_7       LIVER CARBOXYLESTERASE I (1MX1_E_THA
   Pattern 1mx1_7                 Query structure     RMSD=  1.31 A  No. of residues =   3
   ------- -------                --------------- 
    E5101    PHE       matches     B  91    PHE  
    E5358    LEU       matches     B  89    LEU  
    E5363    LEU       matches     B 107    LEU  
  TRANSFORM    0.6931 -0.7097  0.1266 -0.3713 -0.2010  0.9065  0.6179  0.6752  0.4028   -13.516     5.594     8.515  
 
 Match found in 2h79_1       THRA PROTEIN (2H79_A_T3A1_1)        
   Pattern 2h79_1                 Query structure     RMSD=  1.31 A  No. of residues =   3
   ------- -------                --------------- 
    A 263    ALA       matches     B  31    ALA  
    A 276    LEU       matches     B  30    LEU  
    A 277    SER       matches     B  14    SER  
  TRANSFORM   -0.3094 -0.8315  0.4614 -0.9269  0.1553 -0.3418 -0.2126  0.5334  0.8187   -12.542    56.376    13.621  
 
 Match found in 1j8u_2       PHENYLALANINE-4-HYDROXYLASE (1J8U_A_
   Pattern 1j8u_2                 Query structure     RMSD=  1.31 A  No. of residues =   3
   ------- -------                --------------- 
    A 245    VAL       matches     B 103    VAL  
    A 248    LEU       matches     B  46    LEU  
    A 249    LEU       matches     B  89    LEU  
  TRANSFORM    0.0965 -0.8794  0.4661 -0.9876 -0.0265  0.1545  0.1235  0.4753  0.8711   -37.285    43.308   -38.288  
 
 Match found in 5p9i_2       TYROSINE-PROTEIN KINASE BTK (5P9I_A_
   Pattern 5p9i_2                 Query structure     RMSD=  1.31 A  No. of residues =   3
   ------- -------                --------------- 
    A 480    GLY       matches     B 101    GLY  
    A 484    ASN       matches     B  99    ASN  
    A 528    LEU       matches     A  98    LEU  
  TRANSFORM   -0.4011 -0.7348 -0.5470 -0.9021  0.4207  0.0965 -0.1592 -0.5321  0.8316    12.699    38.653    30.475  
 
 Match found in 6bkl_5       MATRIX PROTEIN 2 (6BKL_F_RIMF101_0) 
   Pattern 6bkl_5                 Query structure     RMSD=  1.31 A  No. of residues =   3
   ------- -------                --------------- 
    F  30    ALA       matches     A 109    ALA  
    F  31    SER       matches     B 106    SER  
    F  34    GLY       matches     B 105    GLY  
  TRANSFORM   -0.2596 -0.7897  0.5559  0.7572  0.1909  0.6247  0.5994 -0.5831 -0.5484     3.679   -51.939     0.089  
 
 Match found in 1hwi_6       HMG-COA REDUCTASE;HMG-COA REDUCTASE 
   Pattern 1hwi_6                 Query structure     RMSD=  1.31 A  No. of residues =   3
   ------- -------                --------------- 
    B 853    LEU       matches     B  95    LEU  
    B 856    ALA       matches     B  44    ALA  
    B 857    LEU       matches     B  43    LEU  
  TRANSFORM    0.1785  0.9445 -0.2759 -0.1919 -0.2416 -0.9512  0.9650 -0.2227 -0.1381    12.499   130.896   -36.048  
 
 Match found in 4z91_2       GAMMA-AMINOBUTYRIC-ACID RECEPTOR SUB
   Pattern 4z91_2                 Query structure     RMSD=  1.32 A  No. of residues =   3
   ------- -------                --------------- 
    A 240    LEU       matches     A  45    LEU  
    A 244    ALA       matches     A  17    ALA  
    B 240    LEU       matches     A  70    LEU  
  TRANSFORM   -0.0009 -0.7215  0.6924  0.5149  0.5932  0.6189  0.8572 -0.3571 -0.3710    40.060   -52.512     2.671  
 
 Match found in 5mvm_1       PROTON-GATED ION CHANNEL;PROTON-GATE
   Pattern 5mvm_1                 Query structure     RMSD=  1.32 A  No. of residues =   3
   ------- -------                --------------- 
    E 201    ILE       matches     A  92    ILE  
    E 238    ALA       matches     A  44    ALA  
    E 241    LEU       matches     A  43    LEU  
  TRANSFORM   -0.2573 -0.9025 -0.3454 -0.3576 -0.2432  0.9017  0.8977 -0.3555  0.2601    13.414    88.690   -45.290  
 
 Match found in 4z91_1       GAMMA-AMINOBUTYRIC-ACID RECEPTOR SUB
   Pattern 4z91_1                 Query structure     RMSD=  1.32 A  No. of residues =   3
   ------- -------                --------------- 
    C 240    LEU       matches     A  45    LEU  
    C 244    ALA       matches     A  17    ALA  
    D 240    LEU       matches     A  70    LEU  
  TRANSFORM   -0.8661  0.3908 -0.3117  0.4630  0.3919 -0.7950  0.1886  0.8328  0.5204    38.858   -11.671    -1.948  
 
 Match found in 5gs4_5       ESTROGEN RECEPTOR (5GS4_A_ESTA603_2)
   Pattern 5gs4_5                 Query structure     RMSD=  1.33 A  No. of residues =   3
   ------- -------                --------------- 
    A 384    LEU       matches     A  46    LEU  
    A 387    LEU       matches     A  89    LEU  
    A 428    LEU       matches     A 113    LEU  
  TRANSFORM   -0.2502 -0.9678 -0.0287 -0.9637  0.2460  0.1036  0.0932 -0.0536  0.9942    -0.875    43.818   -27.956  
 
 Match found in 3ua5_1       CYTOCHROME P450 2B6 (3UA5_B_06XB501_
   Pattern 3ua5_1                 Query structure     RMSD=  1.33 A  No. of residues =   3
   ------- -------                --------------- 
    B 210    SER       matches     A   6    SER  
    B 363    LEU       matches     A  10    LEU  
    B 477    VAL       matches     A   8    VAL  
  TRANSFORM    0.5520 -0.2912  0.7814  0.4333  0.9008  0.0296  0.7125 -0.3222 -0.6234   -44.197   -18.321    64.141  
 
 Match found in 1mx1_7       LIVER CARBOXYLESTERASE I (1MX1_E_THA
   Pattern 1mx1_7                 Query structure     RMSD=  1.33 A  No. of residues =   3
   ------- -------                --------------- 
    E5101    PHE       matches     B  91    PHE  
    E5358    LEU       matches     B 104    LEU  
    E5363    LEU       matches     A  98    LEU  
  TRANSFORM   -0.3070  0.1518  0.9395 -0.2882 -0.9557  0.0602 -0.9070  0.2523 -0.3372    15.128    36.031   117.036  
 
 Match found in 4zjo_1       MULTIDRUG EFFLUX PUMP SUBUNIT ACRB (
   Pattern 4zjo_1                 Query structure     RMSD=  1.33 A  No. of residues =   3
   ------- -------                --------------- 
    A 135    SER       matches     A   6    SER  
    A 573    MET       matches     A 102    MET  
    A 617    ALA       matches     B 108    ALA  
  TRANSFORM   -0.8723  0.4431  0.2066 -0.4296 -0.8965  0.1088 -0.2334 -0.0061 -0.9724    50.740   -31.106    27.410  
 
 Match found in 4mxx_3       PROTO-ONCOGENE TYROSINE-PROTEIN KINA
   Pattern 4mxx_3                 Query structure     RMSD=  1.34 A  No. of residues =   3
   ------- -------                --------------- 
    A 273    LEU       matches     A  95    LEU  
    A 344    GLY       matches     A 101    GLY  
    A 393    LEU       matches     A 104    LEU  
  TRANSFORM    0.4159 -0.6154  0.6696 -0.8422  0.0172  0.5390  0.3432  0.7880  0.5111    22.597    72.342    19.637  
 
 Match found in 1ded_2       CYCLODEXTRIN GLUCANOTRANSFERASE (1DE
   Pattern 1ded_2                 Query structure     RMSD=  1.34 A  No. of residues =   3
   ------- -------                --------------- 
    A 194    LEU       matches     B  52    LEU  
    A 195    TYR       matches     B  90    TYR  
    A 197    LEU       matches     B  70    LEU  
  TRANSFORM    0.0643  0.9869 -0.1482  0.6309  0.0749  0.7722 -0.7732  0.1431  0.6178     5.095   -27.425    35.684  
 
 Match found in 1j8u_2       PHENYLALANINE-4-HYDROXYLASE (1J8U_A_
   Pattern 1j8u_2                 Query structure     RMSD=  1.34 A  No. of residues =   3
   ------- -------                --------------- 
    A 245    VAL       matches     A 103    VAL  
    A 248    LEU       matches     A  46    LEU  
    A 249    LEU       matches     A  89    LEU  
  TRANSFORM    0.4142  0.0459  0.9090 -0.5974  0.7672  0.2334  0.6867  0.6397 -0.3452   -34.186   -15.255     6.202  
 
 Match found in 4zau_1       EPIDERMAL GROWTH FACTOR RECEPTOR (4Z
   Pattern 4zau_1                 Query structure     RMSD=  1.35 A  No. of residues =   3
   ------- -------                --------------- 
    A 718    LEU       matches     A 104    LEU  
    A 719    GLY       matches     A 101    GLY  
    A 726    VAL       matches     A 103    VAL  
  TRANSFORM    0.1318  0.5541 -0.8220 -0.8906  0.4303  0.1472 -0.4352 -0.7127 -0.5502    14.298    76.141    28.089  
 
 Match found in 1ej0_1       FTSJ (1EJ0_A_SAMA301_0)             
   Pattern 1ej0_1                 Query structure     RMSD=  1.35 A  No. of residues =   3
   ------- -------                --------------- 
    A  59    GLY       matches     B 105    GLY  
    A  84    LEU       matches     A 107    LEU  
    A  85    LEU       matches     A 104    LEU  
  TRANSFORM   -0.5928 -0.3081 -0.7441 -0.6257 -0.4055  0.6664  0.5071 -0.8606 -0.0475    37.800    42.228   -19.267  
 
 Match found in 1eiz_3       FTSJ (1EIZ_A_SAMA301_0)             
   Pattern 1eiz_3                 Query structure     RMSD=  1.36 A  No. of residues =   3
   ------- -------                --------------- 
    A  59    GLY       matches     A 101    GLY  
    A  84    LEU       matches     A  43    LEU  
    A  85    LEU       matches     A  95    LEU  
  TRANSFORM    0.0287  0.9799 -0.1972 -0.9140 -0.0542 -0.4022  0.4048 -0.1918 -0.8941    26.563    31.451    18.757  
 
 Match found in 1hwi_6       HMG-COA REDUCTASE;HMG-COA REDUCTASE 
   Pattern 1hwi_6                 Query structure     RMSD=  1.36 A  No. of residues =   3
   ------- -------                --------------- 
    B 853    LEU       matches     A  95    LEU  
    B 856    ALA       matches     A  44    ALA  
    B 857    LEU       matches     A  43    LEU  
  TRANSFORM    0.2105  0.0450  0.9766  0.9447 -0.2663 -0.1913 -0.2515 -0.9628  0.0985   -15.467    68.268     7.949  
 
 Match found in 4z90_1       GAMMA-AMINOBUTYRIC-ACID RECEPTOR SUB
   Pattern 4z90_1                 Query structure     RMSD=  1.36 A  No. of residues =   3
   ------- -------                --------------- 
    C 240    LEU       matches     B  70    LEU  
    C 244    ALA       matches     B  55    ALA  
    D 240    LEU       matches     B  45    LEU  

************************************************* user.SUMS ********************************************************
   3v5w_1       G-PROTEIN COUPLED RECEPTOR KINASE 2     :        1.06  <
   3v5w_1       G-PROTEIN COUPLED RECEPTOR KINASE 2     :        1.08  <
   4l9i_1       RHODOPSIN KINASE (4L9I_A_8PRA601_1)     :        0.45  
   4l9i_1       RHODOPSIN KINASE (4L9I_A_8PRA601_1)     :        0.51  
   3k54_3       TYROSINE-PROTEIN KINASE BTK (3K54_A_    :        0.54  
   3d4s_4       BETA-2 ADRENERGIC RECEPTOR/T4-LYSOZY    :        0.55  
   4mxx_3       PROTO-ONCOGENE TYROSINE-PROTEIN KINA    :        0.60  
   3k54_3       TYROSINE-PROTEIN KINASE BTK (3K54_A_    :        0.61  
   4xey_2       TYROSINE-PROTEIN KINASE ABL1 (4XEY_A    :        0.62  
   4mxx_3       PROTO-ONCOGENE TYROSINE-PROTEIN KINA    :        0.64  
   4z90_1       GAMMA-AMINOBUTYRIC-ACID RECEPTOR SUB    :        0.65  
   6bqg_1       5-HYDROXYTRYPTAMINE RECEPTOR 2C,SOLU    :        0.66  
   1fiq_1       XANTHINE OXIDASE (1FIQ_C_SALC1335_1)    :        0.67  
   4z90_2       GAMMA-AMINOBUTYRIC-ACID RECEPTOR SUB    :        0.69  
   4z91_1       GAMMA-AMINOBUTYRIC-ACID RECEPTOR SUB    :        0.69  
   4z91_2       GAMMA-AMINOBUTYRIC-ACID RECEPTOR SUB    :        0.70  
   6h1l_2       BIFUNCTIONAL CYTOCHROME P450/NADPH--    :        0.71  
   3bjw_10      PHOSPHOLIPASE A2 (3BJW_E_SVRE503_1)     :        0.71  
   4xey_2       TYROSINE-PROTEIN KINASE ABL1 (4XEY_A    :        0.71  
   2bxm_1       SERUM ALBUMIN (2BXM_A_IMNA2001_1)       :        0.71  
   1rlb_3       RETINOL BINDING PROTEIN (1RLB_E_REAE    :        0.72  
   1rlb_3       RETINOL BINDING PROTEIN (1RLB_E_REAE    :        0.72  
   6bqg_1       5-HYDROXYTRYPTAMINE RECEPTOR 2C,SOLU    :        0.72  
   3bjw_10      PHOSPHOLIPASE A2 (3BJW_E_SVRE503_1)     :        0.74  
   3bjw_17      PHOSPHOLIPASE A2 (3BJW_H_SVRH504_3)     :        0.74  
   3bjw_17      PHOSPHOLIPASE A2 (3BJW_H_SVRH504_3)     :        0.75  
   6bqg_1       5-HYDROXYTRYPTAMINE RECEPTOR 2C,SOLU    :        0.77  
   1ej0_1       FTSJ (1EJ0_A_SAMA301_0)                 :        0.78  
   3sfu_1       RNA POLYMERASE (3SFU_A_RBVA601_1)       :        0.80  
   4zau_1       EPIDERMAL GROWTH FACTOR RECEPTOR (4Z    :        0.81  
   4z90_1       GAMMA-AMINOBUTYRIC-ACID RECEPTOR SUB    :        0.81  
   3b6h_1       PROSTACYCLIN SYNTHASE (3B6H_A_MXDA55    :        0.81  
   2bxm_1       SERUM ALBUMIN (2BXM_A_IMNA2001_1)       :        0.83  
   4c9k_2       CYTOCHROME P450 (4C9K_A_CAMA424_0)      :        0.84  
   4qvy_1       PROTEASOME SUBUNIT BETA TYPE-5;PROTE    :        0.85  
   1eiz_3       FTSJ (1EIZ_A_SAMA301_0)                 :        0.85  
   4z90_2       GAMMA-AMINOBUTYRIC-ACID RECEPTOR SUB    :        0.86  
   4u5j_1       PROTO-ONCOGENE TYROSINE-PROTEIN KINA    :        0.86  
   3k54_3       TYROSINE-PROTEIN KINASE BTK (3K54_A_    :        0.87  
   3czv_2       CARBONIC ANHYDRASE 13;CARBONIC ANHYD    :        0.87  
   5p9i_2       TYROSINE-PROTEIN KINASE BTK (5P9I_A_    :        0.87  
   1fiq_1       XANTHINE OXIDASE (1FIQ_C_SALC1335_1)    :        0.87  
   4zjo_1       MULTIDRUG EFFLUX PUMP SUBUNIT ACRB (    :        0.88  
   4zau_1       EPIDERMAL GROWTH FACTOR RECEPTOR (4Z    :        0.88  
   4zau_1       EPIDERMAL GROWTH FACTOR RECEPTOR (4Z    :        0.88  
   4z91_1       GAMMA-AMINOBUTYRIC-ACID RECEPTOR SUB    :        0.88  
   5yu9_3       EPIDERMAL GROWTH FACTOR RECEPTOR (5Y    :        0.88  
   1hwi_6       HMG-COA REDUCTASE;HMG-COA REDUCTASE     :        0.88  
   4z91_2       GAMMA-AMINOBUTYRIC-ACID RECEPTOR SUB    :        0.88  
   3b6h_1       PROSTACYCLIN SYNTHASE (3B6H_A_MXDA55    :        0.88  
   4zau_1       EPIDERMAL GROWTH FACTOR RECEPTOR (4Z    :        0.89  
   5p9i_2       TYROSINE-PROTEIN KINASE BTK (5P9I_A_    :        0.90  
   5ybb_3       TYPE I RESTRICTION-MODIFICATION SYST    :        0.90  
   1fe2_6       PROSTAGLANDIN ENDOPEROXIDE H SYNTHAS    :        0.91  
   4zau_1       EPIDERMAL GROWTH FACTOR RECEPTOR (4Z    :        0.92  
   5mvm_1       PROTON-GATED ION CHANNEL;PROTON-GATE    :        0.93  
   5yu9_3       EPIDERMAL GROWTH FACTOR RECEPTOR (5Y    :        0.93  
   5mvm_1       PROTON-GATED ION CHANNEL;PROTON-GATE    :        0.93  
   4xey_2       TYROSINE-PROTEIN KINASE ABL1 (4XEY_A    :        0.93  
   5gs4_5       ESTROGEN RECEPTOR (5GS4_A_ESTA603_2)    :        0.93  
   1mx1_7       LIVER CARBOXYLESTERASE I (1MX1_E_THA    :        0.93  
   5gs4_5       ESTROGEN RECEPTOR (5GS4_A_ESTA603_2)    :        0.94  
   4dm8_1       RETINOIC ACID RECEPTOR BETA (4DM8_A_    :        0.94  
   4zau_1       EPIDERMAL GROWTH FACTOR RECEPTOR (4Z    :        0.94  
   4mxx_3       PROTO-ONCOGENE TYROSINE-PROTEIN KINA    :        0.94  
   1fe2_6       PROSTAGLANDIN ENDOPEROXIDE H SYNTHAS    :        0.95  
   4u5j_1       PROTO-ONCOGENE TYROSINE-PROTEIN KINA    :        0.96  
   3sue_1       NS3 PROTEASE, NS4A PROTEIN (3SUE_A_S    :        0.96  
   5gs4_5       ESTROGEN RECEPTOR (5GS4_A_ESTA603_2)    :        0.96  
   2qo5_2       LIVER-BASIC FATTY ACID BINDING PROTE    :        0.97  
   3sue_1       NS3 PROTEASE, NS4A PROTEIN (3SUE_A_S    :        0.98  
   5lvn_2       3-PHOSPHOINOSITIDE-DEPENDENT PROTEIN    :        0.98  
   2nni_4       CYTOCHROME P450 2C8 (2NNI_A_MTKA501_    :        0.98  
   4c9k_2       CYTOCHROME P450 (4C9K_A_CAMA424_0)      :        0.98  
   5ybb_3       TYPE I RESTRICTION-MODIFICATION SYST    :        0.99  
   3g8i_5       PEROXISOME PROLIFERATOR-ACTIVATED RE    :        0.99  
   5eez_6       TRANSCRIPTION ATTENUATION PROTEIN MT    :        0.99  
   5eew_10      TRANSCRIPTION ATTENUATION PROTEIN MT    :        0.99  
   5eev_10      TRANSCRIPTION ATTENUATION PROTEIN MT    :        0.99  
   2vq5_2       S-NORCOCLAURINE SYNTHASE (2VQ5_B_LDP    :        1.00  
   1eiz_3       FTSJ (1EIZ_A_SAMA301_0)                 :        1.00  
   4xi3_3       ESTROGEN RECEPTOR (4XI3_A_29SA601_2)    :        1.00  
   4o0w_1       AURORA KINASE A (4O0W_A_ADNA501_1)      :        1.02  
   6awp_3       SODIUM-DEPENDENT SEROTONIN TRANSPORT    :        1.02  
   3a2q_1       6-AMINOHEXANOATE-CYCLIC-DIMER HYDROL    :        1.02  
   5lvn_2       3-PHOSPHOINOSITIDE-DEPENDENT PROTEIN    :        1.02  
   1ej0_1       FTSJ (1EJ0_A_SAMA301_0)                 :        1.02  
   3bjw_10      PHOSPHOLIPASE A2 (3BJW_E_SVRE503_1)     :        1.02  
   3k54_3       TYROSINE-PROTEIN KINASE BTK (3K54_A_    :        1.03  
   1hwi_6       HMG-COA REDUCTASE;HMG-COA REDUCTASE     :        1.03  
   3a2q_1       6-AMINOHEXANOATE-CYCLIC-DIMER HYDROL    :        1.03  
   5v02_2       CALMODULIN-1;SMALL CONDUCTANCE CALCI    :        1.03  
   3bjw_10      PHOSPHOLIPASE A2 (3BJW_E_SVRE503_1)     :        1.04  
   4z90_1       GAMMA-AMINOBUTYRIC-ACID RECEPTOR SUB    :        1.04  
   4o0w_1       AURORA KINASE A (4O0W_A_ADNA501_1)      :        1.05  
   3czv_2       CARBONIC ANHYDRASE 13;CARBONIC ANHYD    :        1.05  
   1mx1_7       LIVER CARBOXYLESTERASE I (1MX1_E_THA    :        1.06  
   6bqg_1       5-HYDROXYTRYPTAMINE RECEPTOR 2C,SOLU    :        1.06  
   4z90_2       GAMMA-AMINOBUTYRIC-ACID RECEPTOR SUB    :        1.06  
   4z91_1       GAMMA-AMINOBUTYRIC-ACID RECEPTOR SUB    :        1.07  
   3czh_3       CYTOCHROME P450 2R1 (3CZH_A_D2VA602_    :        1.07  
   4z91_2       GAMMA-AMINOBUTYRIC-ACID RECEPTOR SUB    :        1.07  
   4z90_2       GAMMA-AMINOBUTYRIC-ACID RECEPTOR SUB    :        1.07  
   4z90_1       GAMMA-AMINOBUTYRIC-ACID RECEPTOR SUB    :        1.08  
   4z91_2       GAMMA-AMINOBUTYRIC-ACID RECEPTOR SUB    :        1.09  
   4z91_1       GAMMA-AMINOBUTYRIC-ACID RECEPTOR SUB    :        1.09  
   1zq9_3       PROBABLE DIMETHYLADENOSINE TRANSFERA    :        1.09  
   2pgr_4       ADENOSINE DEAMINASE (2PGR_A_DCFA501_    :        1.09  
   2ljc_1       M2 PROTEIN, BM2 PROTEIN CHIMERA;M2 P    :        1.10  
   5v02_2       CALMODULIN-1;SMALL CONDUCTANCE CALCI    :        1.10  
   5p9i_2       TYROSINE-PROTEIN KINASE BTK (5P9I_A_    :        1.11  
   4z90_1       GAMMA-AMINOBUTYRIC-ACID RECEPTOR SUB    :        1.12  
   5p9i_2       TYROSINE-PROTEIN KINASE BTK (5P9I_A_    :        1.12  
   3g8i_5       PEROXISOME PROLIFERATOR-ACTIVATED RE    :        1.13  
   1i18_1       RIBOFLAVIN SYNTHASE ALPHA CHAIN;RIBO    :        1.13  
   3u9f_2       CHLORAMPHENICOL ACETYLTRANSFERASE (3    :        1.14  
   6bqg_1       5-HYDROXYTRYPTAMINE RECEPTOR 2C,SOLU    :        1.14  
   3bjw_17      PHOSPHOLIPASE A2 (3BJW_H_SVRH504_3)     :        1.14  
   3bjw_17      PHOSPHOLIPASE A2 (3BJW_H_SVRH504_3)     :        1.15  
   4p6x_6       GLUCOCORTICOID RECEPTOR (4P6X_E_HCYE    :        1.15  
   4p6x_6       GLUCOCORTICOID RECEPTOR (4P6X_E_HCYE    :        1.15  
   3tmz_3       CYTOCHROME P450 2B4 (3TMZ_A_06XA503_    :        1.15  
   1pk9_3       PURINE NUCLEOSIDE PHOSPHORYLASE (1PK    :        1.16  
   4zf8_1       BIFUNCTIONAL P-450/NADPH-P450 REDUCT    :        1.16  
   1pk7_3       PURINE NUCLEOSIDE PHOSPHORYLASE (1PK    :        1.16  
   4qvp_2       PROTEASOME SUBUNIT BETA TYPE-5;PROTE    :        1.17  
   4qvn_1       PROTEASOME SUBUNIT BETA TYPE-5;PROTE    :        1.17  
   4qvl_2       PROTEASOME SUBUNIT BETA TYPE-5;PROTE    :        1.17  
   1ism_2       BONE MARROW STROMAL CELL ANTIGEN 1 (    :        1.17  
   4zjo_1       MULTIDRUG EFFLUX PUMP SUBUNIT ACRB (    :        1.17  
   5ljd_2       RETINOL-BINDING PROTEIN 1 (5LJD_A_RT    :        1.18  
   3czh_3       CYTOCHROME P450 2R1 (3CZH_A_D2VA602_    :        1.18  
   1ism_2       BONE MARROW STROMAL CELL ANTIGEN 1 (    :        1.18  
   1j8u_2       PHENYLALANINE-4-HYDROXYLASE (1J8U_A_    :        1.18  
   4z91_1       GAMMA-AMINOBUTYRIC-ACID RECEPTOR SUB    :        1.18  
   4z90_2       GAMMA-AMINOBUTYRIC-ACID RECEPTOR SUB    :        1.18  
   2vq5_2       S-NORCOCLAURINE SYNTHASE (2VQ5_B_LDP    :        1.18  
   4z91_1       GAMMA-AMINOBUTYRIC-ACID RECEPTOR SUB    :        1.18  
   4dm8_1       RETINOIC ACID RECEPTOR BETA (4DM8_A_    :        1.18  
   5mvm_1       PROTON-GATED ION CHANNEL;PROTON-GATE    :        1.18  
   2ljc_1       M2 PROTEIN, BM2 PROTEIN CHIMERA;M2 P    :        1.18  
   4z90_2       GAMMA-AMINOBUTYRIC-ACID RECEPTOR SUB    :        1.19  
   4c9k_2       CYTOCHROME P450 (4C9K_A_CAMA424_0)      :        1.19  
   2nni_4       CYTOCHROME P450 2C8 (2NNI_A_MTKA501_    :        1.19  
   4z90_1       GAMMA-AMINOBUTYRIC-ACID RECEPTOR SUB    :        1.19  
   4z91_2       GAMMA-AMINOBUTYRIC-ACID RECEPTOR SUB    :        1.19  
   5o96_7       RIBOSOMAL RNA SMALL SUBUNIT METHYLTR    :        1.20  
   4z90_1       GAMMA-AMINOBUTYRIC-ACID RECEPTOR SUB    :        1.20  
   6bkl_3       MATRIX PROTEIN 2 (6BKL_F_RIMF101_0)     :        1.20  
   4z91_2       GAMMA-AMINOBUTYRIC-ACID RECEPTOR SUB    :        1.21  
   1j8u_2       PHENYLALANINE-4-HYDROXYLASE (1J8U_A_    :        1.21  
   5ljd_2       RETINOL-BINDING PROTEIN 1 (5LJD_A_RT    :        1.21  
   1pk9_3       PURINE NUCLEOSIDE PHOSPHORYLASE (1PK    :        1.21  
   5eez_10      TRANSCRIPTION ATTENUATION PROTEIN MT    :        1.21  
   5hv1_2       PHOSPHOENOLPYRUVATE SYNTHASE (5HV1_A    :        1.21  
   1pk7_3       PURINE NUCLEOSIDE PHOSPHORYLASE (1PK    :        1.21  
   5eev_15      TRANSCRIPTION ATTENUATION PROTEIN MT    :        1.21  
   5vm8_3       RIBOSOMAL RNA SMALL SUBUNIT METHYLTR    :        1.21  
   2x2n_3       LANOSTEROL 14-ALPHA-DEMETHYLASE (2X2    :        1.21  
   4z90_2       GAMMA-AMINOBUTYRIC-ACID RECEPTOR SUB    :        1.22  
   3bjw_10      PHOSPHOLIPASE A2 (3BJW_E_SVRE503_1)     :        1.22  
   1ej0_1       FTSJ (1EJ0_A_SAMA301_0)                 :        1.22  
   2x2n_3       LANOSTEROL 14-ALPHA-DEMETHYLASE (2X2    :        1.23  
   6bkl_5       MATRIX PROTEIN 2 (6BKL_F_RIMF101_0)     :        1.23  
   1c9s_6       TRP RNA-BINDING ATTENUATION PROTEIN     :        1.23  
   1utd_1       TRANSCRIPTION ATTENUATION PROTEIN MT    :        1.23  
   4z91_2       GAMMA-AMINOBUTYRIC-ACID RECEPTOR SUB    :        1.23  
   5ef2_6       TRANSCRIPTION ATTENUATION PROTEIN MT    :        1.23  
   5ef0_3       TRANSCRIPTION ATTENUATION PROTEIN MT    :        1.23  
   1gtf_7       TRP RNA-BINDING ATTENUATION PROTEIN     :        1.23  
   4z91_1       GAMMA-AMINOBUTYRIC-ACID RECEPTOR SUB    :        1.23  
   1j8u_2       PHENYLALANINE-4-HYDROXYLASE (1J8U_A_    :        1.24  
   3g0e_3       MAST/STEM CELL GROWTH FACTOR RECEPTO    :        1.24  
   1c9s_2       TRP RNA-BINDING ATTENUATION PROTEIN     :        1.25  
   3g0e_3       MAST/STEM CELL GROWTH FACTOR RECEPTO    :        1.25  
   4z91_1       GAMMA-AMINOBUTYRIC-ACID RECEPTOR SUB    :        1.25  
   5gs4_5       ESTROGEN RECEPTOR (5GS4_A_ESTA603_2)    :        1.25  
   4zf8_1       BIFUNCTIONAL P-450/NADPH-P450 REDUCT    :        1.25  
   3gww_1       TRANSPORTER (3GWW_A_SFXA801_1)          :        1.25  
   5hnz_4       TUBULIN BETA-2B CHAIN (5HNZ_B_TA1B90    :        1.25  
   2ljc_1       M2 PROTEIN, BM2 PROTEIN CHIMERA;M2 P    :        1.26  
   1gtf_2       TRP RNA-BINDING ATTENUATION PROTEIN     :        1.26  
   6bkl_3       MATRIX PROTEIN 2 (6BKL_F_RIMF101_0)     :        1.26  
   2bxe_7       SERUM ALBUMIN (2BXE_B_1FLB2002_1)       :        1.26  
   1eiz_3       FTSJ (1EIZ_A_SAMA301_0)                 :        1.26  
   6bkl_5       MATRIX PROTEIN 2 (6BKL_F_RIMF101_0)     :        1.26  
   5mxb_3       CLASS 10 PLANT PATHOGENESIS-RELATED     :        1.27  
   2jn3_4       FATTY ACID-BINDING PROTEIN, LIVER (2    :        1.27  
   6bkl_5       MATRIX PROTEIN 2 (6BKL_F_RIMF101_0)     :        1.28  
   2z0y_1       PUTATIVE UNCHARACTERIZED PROTEIN TTH    :        1.28  
   1gtn_3       TRP RNA-BINDING ATTENUATION PROTEIN     :        1.29  
   1zq9_3       PROBABLE DIMETHYLADENOSINE TRANSFERA    :        1.29  
   4uda_5       MINERALOCORTICOID RECEPTOR (4UDA_A_D    :        1.29  
   2z0y_1       PUTATIVE UNCHARACTERIZED PROTEIN TTH    :        1.29  
   5mxb_3       CLASS 10 PLANT PATHOGENESIS-RELATED     :        1.29  
   5gs4_5       ESTROGEN RECEPTOR (5GS4_A_ESTA603_2)    :        1.30  
   5gs4_5       ESTROGEN RECEPTOR (5GS4_A_ESTA603_2)    :        1.30  
   1xp0_2       CGMP-SPECIFIC 3',5'-CYCLIC PHOSPHODI    :        1.31  
   4u5j_1       PROTO-ONCOGENE TYROSINE-PROTEIN KINA    :        1.31  
   4mxx_3       PROTO-ONCOGENE TYROSINE-PROTEIN KINA    :        1.32  
   3dcm_1       UNCHARACTERIZED PROTEIN TM_1570 (3DC    :        1.32  
   3bjw_17      PHOSPHOLIPASE A2 (3BJW_H_SVRH504_3)     :        1.33  

************************************************* user.SUML ********************************************************
   3v5w_1       G-PROTEIN COUPLED RECEPTOR KINASE 2     :        1.30  <
   3v5w_1       G-PROTEIN COUPLED RECEPTOR KINASE 2     :        1.30  <
   1fbm_0       PROTEIN (CARTILAGE OLIGOMERIC MATRIX    :        1.33  <
   1ej0_1       FTSJ (1EJ0_A_SAMA301_0)                 :        0.64  
   4z91_1       GAMMA-AMINOBUTYRIC-ACID RECEPTOR SUB    :        0.65  
   5hnz_4       TUBULIN BETA-2B CHAIN (5HNZ_B_TA1B90    :        0.69  
   1eiz_3       FTSJ (1EIZ_A_SAMA301_0)                 :        0.72  
   1dvx_4       TRANSTHYRETIN (1DVX_B_DIFB125_2)        :        0.73  
   1dvx_2       TRANSTHYRETIN;TRANSTHYRETIN (1DVX_B_    :        0.73  
   4z90_2       GAMMA-AMINOBUTYRIC-ACID RECEPTOR SUB    :        0.74  
   4zau_1       EPIDERMAL GROWTH FACTOR RECEPTOR (4Z    :        0.74  
   6bqg_1       5-HYDROXYTRYPTAMINE RECEPTOR 2C,SOLU    :        0.74  
   4z90_1       GAMMA-AMINOBUTYRIC-ACID RECEPTOR SUB    :        0.75  
   4z91_2       GAMMA-AMINOBUTYRIC-ACID RECEPTOR SUB    :        0.75  
   5hnz_4       TUBULIN BETA-2B CHAIN (5HNZ_B_TA1B90    :        0.75  
   3ug2_3       EPIDERMAL GROWTH FACTOR RECEPTOR (3U    :        0.76  
   4zau_1       EPIDERMAL GROWTH FACTOR RECEPTOR (4Z    :        0.77  
   3a2q_1       6-AMINOHEXANOATE-CYCLIC-DIMER HYDROL    :        0.78  
   4z91_1       GAMMA-AMINOBUTYRIC-ACID RECEPTOR SUB    :        0.79  
   3a2q_1       6-AMINOHEXANOATE-CYCLIC-DIMER HYDROL    :        0.79  
   3mze_2       D-ALANYL-D-ALANINE CARBOXYPEPTIDASE     :        0.80  
   2qbl_1       CYTOCHROME P450-CAM (2QBL_A_CAMA517_    :        0.81  
   5igi_4       MACROLIDE 2'-PHOSPHOTRANSFERASE (5IG    :        0.82  
   1ej0_1       FTSJ (1EJ0_A_SAMA301_0)                 :        0.83  
   1ded_2       CYCLODEXTRIN GLUCANOTRANSFERASE (1DE    :        0.84  
   3mze_2       D-ALANYL-D-ALANINE CARBOXYPEPTIDASE     :        0.84  
   3d2t_1       TRANSTHYRETIN (3D2T_A_1FLA502_1)        :        0.85  
   1tlm_0       TRANSTHYRETIN (1TLM_A_MILA128_1)        :        0.86  
   2g78_3       CELLULAR RETINOIC ACID-BINDING PROTE    :        0.86  
   2g78_3       CELLULAR RETINOIC ACID-BINDING PROTE    :        0.87  
   1ded_2       CYCLODEXTRIN GLUCANOTRANSFERASE (1DE    :        0.88  
   1eiz_3       FTSJ (1EIZ_A_SAMA301_0)                 :        0.88  
   1kt5_2       PLASMA RETINOL-BINDING PROTEIN (1KT5    :        0.89  
   2z0y_1       PUTATIVE UNCHARACTERIZED PROTEIN TTH    :        0.89  
   6bqg_1       5-HYDROXYTRYPTAMINE RECEPTOR 2C,SOLU    :        0.89  
   1i18_1       RIBOFLAVIN SYNTHASE ALPHA CHAIN;RIBO    :        0.90  
   6bkl_5       MATRIX PROTEIN 2 (6BKL_F_RIMF101_0)     :        0.90  
   6bkl_3       MATRIX PROTEIN 2 (6BKL_F_RIMF101_0)     :        0.90  
   3bjw_10      PHOSPHOLIPASE A2 (3BJW_E_SVRE503_1)     :        0.92  
   2z0y_1       PUTATIVE UNCHARACTERIZED PROTEIN TTH    :        0.92  
   5v02_2       CALMODULIN-1;SMALL CONDUCTANCE CALCI    :        0.93  
   4zau_1       EPIDERMAL GROWTH FACTOR RECEPTOR (4Z    :        0.94  
   3sue_1       NS3 PROTEASE, NS4A PROTEIN (3SUE_A_S    :        0.94  
   3bjw_10      PHOSPHOLIPASE A2 (3BJW_E_SVRE503_1)     :        0.95  
   3ug2_3       EPIDERMAL GROWTH FACTOR RECEPTOR (3U    :        0.95  
   2g78_3       CELLULAR RETINOIC ACID-BINDING PROTE    :        0.95  
   4or0_3       SERUM ALBUMIN (4OR0_B_NPSB601_1)        :        0.95  
   3k54_3       TYROSINE-PROTEIN KINASE BTK (3K54_A_    :        0.96  
   1i18_1       RIBOFLAVIN SYNTHASE ALPHA CHAIN;RIBO    :        0.96  
   2qbl_1       CYTOCHROME P450-CAM (2QBL_A_CAMA517_    :        0.96  
   5v02_2       CALMODULIN-1;SMALL CONDUCTANCE CALCI    :        0.96  
   1dvx_4       TRANSTHYRETIN (1DVX_B_DIFB125_2)        :        0.97  
   3gww_1       TRANSPORTER (3GWW_A_SFXA801_1)          :        0.97  
   3k54_3       TYROSINE-PROTEIN KINASE BTK (3K54_A_    :        0.98  
   3czh_3       CYTOCHROME P450 2R1 (3CZH_A_D2VA602_    :        0.98  
   1tlm_0       TRANSTHYRETIN (1TLM_A_MILA128_1)        :        0.98  
   5gs4_5       ESTROGEN RECEPTOR (5GS4_A_ESTA603_2)    :        0.98  
   1zz1_3       HISTONE DEACETYLASE-LIKE AMIDOHYDROL    :        0.98  
   4or0_3       SERUM ALBUMIN (4OR0_B_NPSB601_1)        :        0.99  
   6bqg_1       5-HYDROXYTRYPTAMINE RECEPTOR 2C,SOLU    :        0.99  
   2g78_3       CELLULAR RETINOIC ACID-BINDING PROTE    :        1.00  
   4mxx_3       PROTO-ONCOGENE TYROSINE-PROTEIN KINA    :        1.00  
   3ozk_2       TRANSTHYRETIN (3OZK_A_T44A128_1)        :        1.00  
   3tbg_5       CYTOCHROME P450 2D6 (3TBG_B_RTZB2_1)    :        1.01  
   4mxo_1       PROTO-ONCOGENE TYROSINE-PROTEIN KINA    :        1.01  
   6bkl_5       MATRIX PROTEIN 2 (6BKL_F_RIMF101_0)     :        1.02  
   4mxx_3       PROTO-ONCOGENE TYROSINE-PROTEIN KINA    :        1.02  
   3sue_1       NS3 PROTEASE, NS4A PROTEIN (3SUE_A_S    :        1.02  
   4z90_1       GAMMA-AMINOBUTYRIC-ACID RECEPTOR SUB    :        1.02  
   6bqg_1       5-HYDROXYTRYPTAMINE RECEPTOR 2C,SOLU    :        1.02  
   5eeu_6       TRANSCRIPTION ATTENUATION PROTEIN MT    :        1.03  
   3sfu_1       RNA POLYMERASE (3SFU_A_RBVA601_1)       :        1.03  
   1xp0_2       CGMP-SPECIFIC 3',5'-CYCLIC PHOSPHODI    :        1.03  
   2vq5_2       S-NORCOCLAURINE SYNTHASE (2VQ5_B_LDP    :        1.03  
   5vw4_3       FERREDOXIN--NADP REDUCTASE (5VW4_A_N    :        1.03  
   5p9i_2       TYROSINE-PROTEIN KINASE BTK (5P9I_A_    :        1.03  
   6bkl_3       MATRIX PROTEIN 2 (6BKL_F_RIMF101_0)     :        1.03  
   5p9i_2       TYROSINE-PROTEIN KINASE BTK (5P9I_A_    :        1.03  
   3g8i_5       PEROXISOME PROLIFERATOR-ACTIVATED RE    :        1.03  
   3bjw_17      PHOSPHOLIPASE A2 (3BJW_H_SVRH504_3)     :        1.04  
   6bqg_1       5-HYDROXYTRYPTAMINE RECEPTOR 2C,SOLU    :        1.04  
   4z90_2       GAMMA-AMINOBUTYRIC-ACID RECEPTOR SUB    :        1.04  
   4zau_1       EPIDERMAL GROWTH FACTOR RECEPTOR (4Z    :        1.04  
   3d2t_1       TRANSTHYRETIN (3D2T_A_1FLA502_1)        :        1.05  
   4xey_2       TYROSINE-PROTEIN KINASE ABL1 (4XEY_A    :        1.06  
   2nni_4       CYTOCHROME P450 2C8 (2NNI_A_MTKA501_    :        1.06  
   4z91_2       GAMMA-AMINOBUTYRIC-ACID RECEPTOR SUB    :        1.06  
   4z91_1       GAMMA-AMINOBUTYRIC-ACID RECEPTOR SUB    :        1.06  
   6bkl_5       MATRIX PROTEIN 2 (6BKL_F_RIMF101_0)     :        1.06  
   5igi_4       MACROLIDE 2'-PHOSPHOTRANSFERASE (5IG    :        1.06  
   5gs4_5       ESTROGEN RECEPTOR (5GS4_A_ESTA603_2)    :        1.07  
   6bkl_3       MATRIX PROTEIN 2 (6BKL_F_RIMF101_0)     :        1.07  
   3bjw_17      PHOSPHOLIPASE A2 (3BJW_H_SVRH504_3)     :        1.07  
   4v01_3       FIBROBLAST GROWTH FACTOR RECEPTOR 1     :        1.07  
   5p9i_2       TYROSINE-PROTEIN KINASE BTK (5P9I_A_    :        1.07  
   3dcm_1       UNCHARACTERIZED PROTEIN TM_1570 (3DC    :        1.08  
   2bxm_1       SERUM ALBUMIN (2BXM_A_IMNA2001_1)       :        1.08  
   3tbg_5       CYTOCHROME P450 2D6 (3TBG_B_RTZB2_1)    :        1.08  
   4v01_3       FIBROBLAST GROWTH FACTOR RECEPTOR 1     :        1.09  
   4xey_2       TYROSINE-PROTEIN KINASE ABL1 (4XEY_A    :        1.09  
   3dcm_1       UNCHARACTERIZED PROTEIN TM_1570 (3DC    :        1.09  
   4z90_1       GAMMA-AMINOBUTYRIC-ACID RECEPTOR SUB    :        1.10  
   5p9i_2       TYROSINE-PROTEIN KINASE BTK (5P9I_A_    :        1.10  
   4z90_2       GAMMA-AMINOBUTYRIC-ACID RECEPTOR SUB    :        1.10  
   1xp0_2       CGMP-SPECIFIC 3',5'-CYCLIC PHOSPHODI    :        1.10  
   3czh_3       CYTOCHROME P450 2R1 (3CZH_A_D2VA602_    :        1.11  
   4zf8_1       BIFUNCTIONAL P-450/NADPH-P450 REDUCT    :        1.13  
   4z91_2       GAMMA-AMINOBUTYRIC-ACID RECEPTOR SUB    :        1.13  
   4mub_3       SULFOTRANSFERASE (4MUB_A_OAQA302_0)     :        1.13  
   4u5j_1       PROTO-ONCOGENE TYROSINE-PROTEIN KINA    :        1.13  
   4p6x_6       GLUCOCORTICOID RECEPTOR (4P6X_E_HCYE    :        1.13  
   4p6x_6       GLUCOCORTICOID RECEPTOR (4P6X_E_HCYE    :        1.14  
   2vq5_2       S-NORCOCLAURINE SYNTHASE (2VQ5_B_LDP    :        1.14  
   4uda_5       MINERALOCORTICOID RECEPTOR (4UDA_A_D    :        1.14  
   4uda_5       MINERALOCORTICOID RECEPTOR (4UDA_A_D    :        1.14  
   4u5j_1       PROTO-ONCOGENE TYROSINE-PROTEIN KINA    :        1.15  
   2wey_3       CAMP AND CAMP-INHIBITED CGMP 3', 5'-    :        1.15  
   3g8i_5       PEROXISOME PROLIFERATOR-ACTIVATED RE    :        1.16  
   4zf8_1       BIFUNCTIONAL P-450/NADPH-P450 REDUCT    :        1.17  
   4z90_1       GAMMA-AMINOBUTYRIC-ACID RECEPTOR SUB    :        1.17  
   4u5j_1       PROTO-ONCOGENE TYROSINE-PROTEIN KINA    :        1.17  
   5gs4_5       ESTROGEN RECEPTOR (5GS4_A_ESTA603_2)    :        1.18  
   4rs0_2       PROSTAGLANDIN G/H SYNTHASE 2 (4RS0_A    :        1.18  
   4c9k_2       CYTOCHROME P450 (4C9K_A_CAMA424_0)      :        1.18  
   5eez_10      TRANSCRIPTION ATTENUATION PROTEIN MT    :        1.18  
   1zq9_3       PROBABLE DIMETHYLADENOSINE TRANSFERA    :        1.19  
   5hv1_2       PHOSPHOENOLPYRUVATE SYNTHASE (5HV1_A    :        1.19  
   5eev_15      TRANSCRIPTION ATTENUATION PROTEIN MT    :        1.19  
   4qvy_1       PROTEASOME SUBUNIT BETA TYPE-5;PROTE    :        1.19  
   1gtf_7       TRP RNA-BINDING ATTENUATION PROTEIN     :        1.19  
   1e7a_1       SERUM ALBUMIN (1E7A_A_PFLA4001_1)       :        1.19  
   2pgr_4       ADENOSINE DEAMINASE (2PGR_A_DCFA501_    :        1.20  
   6dif_1       HIV-1 PROTEASE (6DIF_B_TPVB201_0)       :        1.21  
   1utd_1       TRANSCRIPTION ATTENUATION PROTEIN MT    :        1.21  
   2o4l_2       PROTEASE (2O4L_A_TPVA403_1)             :        1.21  
   3g0e_3       MAST/STEM CELL GROWTH FACTOR RECEPTO    :        1.21  
   4z90_2       GAMMA-AMINOBUTYRIC-ACID RECEPTOR SUB    :        1.21  
   5mvm_1       PROTON-GATED ION CHANNEL;PROTON-GATE    :        1.21  
   5ef2_6       TRANSCRIPTION ATTENUATION PROTEIN MT    :        1.21  
   5ef0_3       TRANSCRIPTION ATTENUATION PROTEIN MT    :        1.21  
   1hwi_6       HMG-COA REDUCTASE;HMG-COA REDUCTASE     :        1.21  
   4z90_1       GAMMA-AMINOBUTYRIC-ACID RECEPTOR SUB    :        1.22  
   4v01_3       FIBROBLAST GROWTH FACTOR RECEPTOR 1     :        1.22  
   1c9s_2       TRP RNA-BINDING ATTENUATION PROTEIN     :        1.22  
   6awp_3       SODIUM-DEPENDENT SEROTONIN TRANSPORT    :        1.22  
   2nni_4       CYTOCHROME P450 2C8 (2NNI_A_MTKA501_    :        1.22  
   1c9s_6       TRP RNA-BINDING ATTENUATION PROTEIN     :        1.22  
   3g0e_3       MAST/STEM CELL GROWTH FACTOR RECEPTO    :        1.23  
   4z91_2       GAMMA-AMINOBUTYRIC-ACID RECEPTOR SUB    :        1.23  
   5mvm_1       PROTON-GATED ION CHANNEL;PROTON-GATE    :        1.23  
   1gtf_2       TRP RNA-BINDING ATTENUATION PROTEIN     :        1.24  
   1mx1_7       LIVER CARBOXYLESTERASE I (1MX1_E_THA    :        1.24  
   4z90_2       GAMMA-AMINOBUTYRIC-ACID RECEPTOR SUB    :        1.24  
   5xxi_3       CYTOCHROME P450 2C9 (5XXI_A_LSNA501_    :        1.24  
   2vq5_2       S-NORCOCLAURINE SYNTHASE (2VQ5_B_LDP    :        1.24  
   4z91_1       GAMMA-AMINOBUTYRIC-ACID RECEPTOR SUB    :        1.24  
   2bxe_7       SERUM ALBUMIN (2BXE_B_1FLB2002_1)       :        1.25  
   6bkl_5       MATRIX PROTEIN 2 (6BKL_F_RIMF101_0)     :        1.25  
   2qo5_2       LIVER-BASIC FATTY ACID BINDING PROTE    :        1.25  
   6bqg_1       5-HYDROXYTRYPTAMINE RECEPTOR 2C,SOLU    :        1.26  
   4z91_1       GAMMA-AMINOBUTYRIC-ACID RECEPTOR SUB    :        1.26  
   4z91_2       GAMMA-AMINOBUTYRIC-ACID RECEPTOR SUB    :        1.26  
   1gtn_3       TRP RNA-BINDING ATTENUATION PROTEIN     :        1.26  
   4qvp_2       PROTEASOME SUBUNIT BETA TYPE-5;PROTE    :        1.26  
   4qvl_2       PROTEASOME SUBUNIT BETA TYPE-5;PROTE    :        1.27  
   4qvn_1       PROTEASOME SUBUNIT BETA TYPE-5;PROTE    :        1.27  
   3bjw_10      PHOSPHOLIPASE A2 (3BJW_E_SVRE503_1)     :        1.27  
   4z90_1       GAMMA-AMINOBUTYRIC-ACID RECEPTOR SUB    :        1.28  
   2ljc_1       M2 PROTEIN, BM2 PROTEIN CHIMERA;M2 P    :        1.28  
   3b6h_1       PROSTACYCLIN SYNTHASE (3B6H_A_MXDA55    :        1.28  
   3b6h_1       PROSTACYCLIN SYNTHASE (3B6H_A_MXDA55    :        1.28  
   5o96_7       RIBOSOMAL RNA SMALL SUBUNIT METHYLTR    :        1.28  
   3sfu_1       RNA POLYMERASE (3SFU_A_RBVA601_1)       :        1.29  
   2nni_4       CYTOCHROME P450 2C8 (2NNI_A_MTKA501_    :        1.29  
   2vq5_2       S-NORCOCLAURINE SYNTHASE (2VQ5_B_LDP    :        1.30  
   2vq5_2       S-NORCOCLAURINE SYNTHASE (2VQ5_B_LDP    :        1.30  
   3g0e_3       MAST/STEM CELL GROWTH FACTOR RECEPTO    :        1.30  
   4z90_2       GAMMA-AMINOBUTYRIC-ACID RECEPTOR SUB    :        1.30  
   2nni_4       CYTOCHROME P450 2C8 (2NNI_A_MTKA501_    :        1.30  
   1mx1_7       LIVER CARBOXYLESTERASE I (1MX1_E_THA    :        1.31  
   2h79_1       THRA PROTEIN (2H79_A_T3A1_1)            :        1.31  
   1j8u_2       PHENYLALANINE-4-HYDROXYLASE (1J8U_A_    :        1.31  
   5p9i_2       TYROSINE-PROTEIN KINASE BTK (5P9I_A_    :        1.31  
   6bkl_5       MATRIX PROTEIN 2 (6BKL_F_RIMF101_0)     :        1.31  
   1hwi_6       HMG-COA REDUCTASE;HMG-COA REDUCTASE     :        1.31  
   4z91_2       GAMMA-AMINOBUTYRIC-ACID RECEPTOR SUB    :        1.32  
   5mvm_1       PROTON-GATED ION CHANNEL;PROTON-GATE    :        1.32  
   4z91_1       GAMMA-AMINOBUTYRIC-ACID RECEPTOR SUB    :        1.32  
   5gs4_5       ESTROGEN RECEPTOR (5GS4_A_ESTA603_2)    :        1.33  
   3ua5_1       CYTOCHROME P450 2B6 (3UA5_B_06XB501_    :        1.33  
   1mx1_7       LIVER CARBOXYLESTERASE I (1MX1_E_THA    :        1.33  
   4zjo_1       MULTIDRUG EFFLUX PUMP SUBUNIT ACRB (    :        1.33  
   4mxx_3       PROTO-ONCOGENE TYROSINE-PROTEIN KINA    :        1.34  
   1ded_2       CYCLODEXTRIN GLUCANOTRANSFERASE (1DE    :        1.34  
   1j8u_2       PHENYLALANINE-4-HYDROXYLASE (1J8U_A_    :        1.34  
   4zau_1       EPIDERMAL GROWTH FACTOR RECEPTOR (4Z    :        1.35  
   1ej0_1       FTSJ (1EJ0_A_SAMA301_0)                 :        1.35  
   1eiz_3       FTSJ (1EIZ_A_SAMA301_0)                 :        1.36  
   1hwi_6       HMG-COA REDUCTASE;HMG-COA REDUCTASE     :        1.36  
   4z90_1       GAMMA-AMINOBUTYRIC-ACID RECEPTOR SUB    :        1.36  
   5p9i_2       TYROSINE-PROTEIN KINASE BTK (5P9I_A_    :        1.36  
   3d2t_1       TRANSTHYRETIN (3D2T_A_1FLA502_1)        :        1.36  
   3u9f_2       CHLORAMPHENICOL ACETYLTRANSFERASE (3    :        1.36  
