# Supplementary material for: Predicted antiviral drugs Darunavir, Amprenavir, Rimantadine and Saquinavir can potentially bind to neutralize SARS-CoV-2 conserved proteins
Source: J Biol Res (Thessalon). 2021 Aug 4;28:18. doi: 10.1186/s40709-021-00149-2 (PMC8331326; doi:10.1186/s40709-021-00149-2)
Supplement: Supplementary file 6 — Additional file 1: S6. List of drug binding hits for 6ZCT-NSP10. [file 40709_2021_149_MOESM6_ESM.txt]

******************************************************* user.XUMS **************************************************************
  TRANSFORM   -0.0333 -0.6702  0.7415 -0.0720  0.7416  0.6670 -0.9968 -0.0312 -0.0730    51.978  -137.655    36.262  
 
 Match found in 5mue_3       ALPHA-TOCOPHEROL TRANSFER PROTEIN (5
   Pattern 5mue_3                 Query structure     RMSD=  0.80 A  No. of residues =   4
   ------- -------                --------------- 
    A 179    ILE       matches     A  38    ILE  
    A 182    VAL       matches     A  13    VAL  
    A 183    LEU       matches     A  14    LEU  
    A 187    PHE       matches     A  16    PHE  
  TRANSFORM    0.5289 -0.1607  0.8333  0.0128  0.9833  0.1815 -0.8486 -0.0853  0.5222   -17.436  -150.510   331.250  
 
 Match found in 3jb1_2       STRUCTURAL PROTEIN VP3 (3JB1_A_SAMA1
   Pattern 3jb1_2                 Query structure     RMSD=  0.50 A  No. of residues =   3
   ------- -------                --------------- 
    A 867    ALA       matches     A  61    ALA  
    A 922    ILE       matches     A  99    ILE  
    A 923    ALA       matches     A 104    ALA  
  TRANSFORM   -0.3135 -0.6484  0.6938  0.3067 -0.7606 -0.5722  0.8987  0.0334  0.4373    49.268    94.656     6.805  
 
 Match found in 4ks8_3       SERINE/THREONINE-PROTEIN KINASE PAK 
   Pattern 4ks8_3                 Query structure     RMSD=  0.72 A  No. of residues =   3
   ------- -------                --------------- 
    A 413    ILE       matches     A  38    ILE  
    A 487    GLY       matches     A 109    GLY  
    A 533    LEU       matches     A 112    LEU  
  TRANSFORM   -0.5132  0.1282 -0.8486  0.5468 -0.7133 -0.4384 -0.6615 -0.6891  0.2960    25.095   -65.132    85.993  
 
 Match found in 4qw3_1       PROTEASOME SUBUNIT BETA TYPE-5;PROTE
   Pattern 4qw3_1                 Query structure     RMSD=  0.77 A  No. of residues =   3
   ------- -------                --------------- 
    K  47    GLY       matches     A  69    GLY  
    K  48    GLY       matches     A  70    GLY  
    K  49    ALA       matches     A  71    ALA  
  TRANSFORM    0.2248 -0.8276 -0.5144 -0.2510 -0.5593  0.7901 -0.9415 -0.0485 -0.3334    69.990    76.781   -18.908  
 
 Match found in 2azx_5       TRYPTOPHANYL-TRNA SYNTHETASE (2AZX_B
   Pattern 2azx_5                 Query structure     RMSD=  0.77 A  No. of residues =   3
   ------- -------                --------------- 
    B 163    GLY       matches     A  50    GLY  
    B 196    THR       matches     A  51    THR  
    B 199    GLU       matches     A  60    GLU  
  TRANSFORM   -0.5628  0.0292 -0.8261 -0.7708  0.3423  0.5373  0.2984  0.9391 -0.1702    23.968   -83.057  -125.012  
 
 Match found in 2vdv_2       TRNA (GUANINE-N(7)-)-METHYLTRANSFERA
   Pattern 2vdv_2                 Query structure     RMSD=  0.80 A  No. of residues =   3
   ------- -------                --------------- 
    E 103    GLY       matches     A  70    GLY  
    E 105    GLY       matches     A  94    GLY  
    E 184    ASP       matches     A  91    ASP  
  TRANSFORM    0.2821 -0.9407  0.1882 -0.5370 -0.3174 -0.7815  0.7950  0.1194 -0.5948    78.627    30.660    52.452  
 
 Match found in 5yu9_3       EPIDERMAL GROWTH FACTOR RECEPTOR (5Y
   Pattern 5yu9_3                 Query structure     RMSD=  0.82 A  No. of residues =   3
   ------- -------                --------------- 
    A 718    LEU       matches     A 112    LEU  
    A 719    GLY       matches     A 109    GLY  
    A 726    VAL       matches     A 108    VAL  
  TRANSFORM    0.0453  0.2331  0.9714 -0.4736 -0.8512  0.2263  0.8796 -0.4703  0.0718   -23.257    31.532     4.333  
 
 Match found in 2vdv_2       TRNA (GUANINE-N(7)-)-METHYLTRANSFERA
   Pattern 2vdv_2                 Query structure     RMSD=  0.82 A  No. of residues =   3
   ------- -------                --------------- 
    E 103    GLY       matches     A  52    GLY  
    E 105    GLY       matches     A  50    GLY  
    E 184    ASP       matches     A  64    ASP  
  TRANSFORM   -0.2059  0.8411  0.5001 -0.9436 -0.0353 -0.3291 -0.2592 -0.5397  0.8010   -42.560    14.273    42.210  
 
 Match found in 2azx_3       TRYPTOPHANYL-TRNA SYNTHETASE (2AZX_A
   Pattern 2azx_3                 Query structure     RMSD=  0.83 A  No. of residues =   3
   ------- -------                --------------- 
    A 163    GLY       matches     A  50    GLY  
    A 196    THR       matches     A  51    THR  
    A 199    GLU       matches     A  60    GLU  
  TRANSFORM   -0.5487  0.6406  0.5373  0.3762  0.7630 -0.5256 -0.7466 -0.0862 -0.6597   -51.396   -52.358   154.112  
 
 Match found in 1fiq_1       XANTHINE OXIDASE (1FIQ_C_SALC1335_1)
   Pattern 1fiq_1                 Query structure     RMSD=  0.84 A  No. of residues =   3
   ------- -------                --------------- 
    C1010    THR       matches     A  12    THR  
    C1011    VAL       matches     A  13    VAL  
    C1014    LEU       matches     A  14    LEU  
  TRANSFORM    0.7565 -0.5192 -0.3976 -0.0550 -0.6564  0.7524 -0.6516 -0.5473 -0.5252    48.967   101.899   104.227  
 
 Match found in 1x1a_3       CRTF-RELATED PROTEIN (1X1A_A_SAMA426
   Pattern 1x1a_3                 Query structure     RMSD=  0.89 A  No. of residues =   3
   ------- -------                --------------- 
    A 177    GLY       matches     A  94    GLY  
    A 179    GLY       matches     A  70    GLY  
    A 242    CYH       matches     A  90    CYH  
  TRANSFORM   -0.1506  0.6847  0.7131 -0.5703 -0.6494  0.5030  0.8075 -0.3310  0.4883   -78.814    78.691    19.729  
 
 Match found in 4o0w_1       AURORA KINASE A (4O0W_A_ADNA501_1)  
   Pattern 4o0w_1                 Query structure     RMSD=  0.91 A  No. of residues =   3
   ------- -------                --------------- 
    A 139    LEU       matches     A 112    LEU  
    A 140    GLY       matches     A 109    GLY  
    A 147    VAL       matches     A 108    VAL  
  TRANSFORM    0.7234 -0.6894 -0.0372  0.6795  0.7204 -0.1389  0.1225  0.0752  0.9896    47.150   -48.645   -44.562  
 
 Match found in 5lvn_2       3-PHOSPHOINOSITIDE-DEPENDENT PROTEIN
   Pattern 5lvn_2                 Query structure     RMSD=  0.91 A  No. of residues =   3
   ------- -------                --------------- 
    A  88    LEU       matches     A 112    LEU  
    A  89    GLY       matches     A 109    GLY  
    A  96    VAL       matches     A 108    VAL  
  TRANSFORM   -0.2289 -0.5565 -0.7987  0.1119 -0.8301  0.5463 -0.9670  0.0357  0.2523    80.261    63.007    16.140  
 
 Match found in 4fjp_1       LACTOTRANSFERRIN (4FJP_A_NPSA711_1) 
   Pattern 4fjp_1                 Query structure     RMSD=  0.91 A  No. of residues =   3
   ------- -------                --------------- 
    A 432    GLY       matches     A  88    GLY  
    A 593    PRO       matches     A  84    PRO  
    A 594    ASN       matches     A  85    ASN  
  TRANSFORM    0.9344  0.3343 -0.1229 -0.2945  0.9193  0.2612  0.2003 -0.2079  0.9574   -22.342   -66.886     7.294  
 
 Match found in 3eky_5       PROTEASE;PROTEASE (3EKY_A_DR7A100_2)
   Pattern 3eky_5                 Query structure     RMSD=  0.94 A  No. of residues =   3
   ------- -------                --------------- 
    B  81    PRO       matches     A 107    PRO  
    B  82    VAL       matches     A 108    VAL  
    B  84    ILE       matches     A  38    ILE  
  TRANSFORM    0.3828  0.7087  0.5926  0.8813 -0.4725 -0.0043  0.2770  0.5240 -0.8055   -53.015    32.636    -8.844  
 
 Match found in 3g4l_4       CAMP-SPECIFIC 3',5'-CYCLIC PHOSPHODI
   Pattern 3g4l_4                 Query structure     RMSD=  0.94 A  No. of residues =   3
   ------- -------                --------------- 
    A 484    ASP       matches     A  91    ASP  
    A 485    LEU       matches     A  92    LEU  
    A 535    GLN       matches     A  98    GLN  
  TRANSFORM    0.5552 -0.5241 -0.6458 -0.4690  0.4440 -0.7635  0.6869  0.7268  0.0007    64.340   -67.333   -50.315  
 
 Match found in 4zau_1       EPIDERMAL GROWTH FACTOR RECEPTOR (4Z
   Pattern 4zau_1                 Query structure     RMSD=  0.94 A  No. of residues =   3
   ------- -------                --------------- 
    A 718    LEU       matches     A 112    LEU  
    A 719    GLY       matches     A 109    GLY  
    A 726    VAL       matches     A 108    VAL  
  TRANSFORM    0.3552  0.0239  0.9345 -0.3876  0.9135  0.1239 -0.8507 -0.4062  0.3337   -28.149   -50.121    53.486  
 
 Match found in 3sue_8       NS3 PROTEASE, NS4A PROTEIN (3SUE_C_S
   Pattern 3sue_8                 Query structure     RMSD=  0.95 A  No. of residues =   3
   ------- -------                --------------- 
    C1041    GLN       matches     A  65    GLN  
    C1058    GLY       matches     A  52    GLY  
    C1137    GLY       matches     A 127    GLY  
  TRANSFORM   -0.0797 -0.7896 -0.6085  0.9928 -0.0083 -0.1193  0.0891 -0.6136  0.7846   126.221    26.699    75.331  
 
 Match found in 1oni_1       14.5 KDA TRANSLATIONAL INHIBITOR PRO
   Pattern 1oni_1                 Query structure     RMSD=  0.96 A  No. of residues =   3
   ------- -------                --------------- 
    A  89    PHE       matches     A  68    PHE  
    A 109    ALA       matches     A 104    ALA  
    B 116    PRO       matches     A 107    PRO  
  TRANSFORM    0.7198  0.5905  0.3648 -0.4750  0.0358  0.8793  0.5062 -0.8062  0.3062   -62.272    16.354   143.213  
 
 Match found in 4x1i_0       TUBULIN ALPHA CHAIN;TUBULIN BETA CHA
   Pattern 4x1i_0                 Query structure     RMSD=  0.97 A  No. of residues =   3
   ------- -------                --------------- 
    A 178    SER       matches     A  15    SER  
    A 180    ALA       matches     A  20    ALA  
    A 181    VAL       matches     A  21    VAL  
  TRANSFORM   -0.5880 -0.5505  0.5926 -0.8086  0.4189 -0.4132 -0.0208 -0.7222 -0.6914    71.441     1.369    82.175  
 
 Match found in 3dcm_1       UNCHARACTERIZED PROTEIN TM_1570 (3DC
   Pattern 3dcm_1                 Query structure     RMSD=  0.99 A  No. of residues =   3
   ------- -------                --------------- 
    X 111    THR       matches     A  56    THR  
    X 141    GLY       matches     A  52    GLY  
    X 145    GLY       matches     A  50    GLY  
  TRANSFORM   -0.0400 -0.9141  0.4036 -0.1361 -0.3952 -0.9085  0.9899 -0.0913 -0.1086    88.893    73.839    25.871  
 
 Match found in 4r38_5       BLUE-LIGHT-ACTIVATED HISTIDINE KINAS
   Pattern 4r38_5                 Query structure     RMSD=  0.99 A  No. of residues =   3
   ------- -------                --------------- 
    A  68    VAL       matches     A  13    VAL  
    A  71    LEU       matches     A  14    LEU  
    A  85    ILE       matches     A  38    ILE  
  TRANSFORM   -0.1873 -0.4725  0.8612  0.1766 -0.8786 -0.4437  0.9663  0.0690  0.2480    40.994   137.681    28.416  
 
 Match found in 1x1a_3       CRTF-RELATED PROTEIN (1X1A_A_SAMA426
   Pattern 1x1a_3                 Query structure     RMSD=  0.99 A  No. of residues =   3
   ------- -------                --------------- 
    A 177    GLY       matches     A 125    GLY  
    A 179    GLY       matches     A 127    GLY  
    A 242    CYH       matches     A 117    CYH  
  TRANSFORM    0.3843  0.7877  0.4816  0.8761 -0.4757  0.0790  0.2913  0.3915 -0.8728   -76.446    41.451     1.176  
 
 Match found in 3lzv_6       HIV-1 PROTEASE;HIV-1 PROTEASE (3LZV_
   Pattern 3lzv_6                 Query structure     RMSD=  0.99 A  No. of residues =   3
   ------- -------                --------------- 
    B   8    ARG       matches     A  78    ARG  
    B  81    PRO       matches     A 107    PRO  
    B  82    VAL       matches     A 108    VAL  
  TRANSFORM   -0.1178 -0.7683 -0.6291  0.1945 -0.6391  0.7441 -0.9738 -0.0347  0.2248    89.059    55.874    34.137  
 
 Match found in 4ks8_3       SERINE/THREONINE-PROTEIN KINASE PAK 
   Pattern 4ks8_3                 Query structure     RMSD=  0.99 A  No. of residues =   3
   ------- -------                --------------- 
    A 413    ILE       matches     A  99    ILE  
    A 487    GLY       matches     A  70    GLY  
    A 533    LEU       matches     A  92    LEU  
  TRANSFORM   -0.9171  0.3974 -0.0313 -0.3596 -0.7910  0.4949  0.1720  0.4652  0.8684   -19.914    89.580   -56.612  
 
 Match found in 3d1z_1       HIV-1 PROTEASE;HIV-1 PROTEASE (3D1Z_
   Pattern 3d1z_1                 Query structure     RMSD=  1.00 A  No. of residues =   3
   ------- -------                --------------- 
    A   8    ARG       matches     A  78    ARG  
    A  81    PRO       matches     A 107    PRO  
    A  82    VAL       matches     A 108    VAL  
  TRANSFORM   -0.8251  0.5549 -0.1066 -0.4462 -0.5241  0.7254  0.3466  0.6461  0.6800   -26.148    37.796   -57.243  
 
 Match found in 6ay4_2       CYP51, STEROL 14ALPHA-DEMETHYLASE (6
   Pattern 6ay4_2                 Query structure     RMSD=  1.02 A  No. of residues =   3
   ------- -------                --------------- 
    A 297    THR       matches     A 111    THR  
    A 358    LEU       matches     A  92    LEU  
    A 430    CYH       matches     A  41    CYH  
  TRANSFORM   -0.5413  0.8144 -0.2091  0.1888 -0.1246 -0.9741 -0.8193 -0.5668 -0.0863   -20.998    72.058   100.741  
 
 Match found in 3g8i_5       PEROXISOME PROLIFERATOR-ACTIVATED RE
   Pattern 3g8i_5                 Query structure     RMSD=  1.04 A  No. of residues =   3
   ------- -------                --------------- 
    A 247    LEU       matches     A  31    LEU  
    A 332    VAL       matches     A  13    VAL  
    A 344    LEU       matches     A  75    LEU  
  TRANSFORM   -0.6205 -0.0684 -0.7813  0.7169  0.3543 -0.6004  0.3179 -0.9326 -0.1708    53.760    15.327   166.963  
 
 Match found in 1rd7_2       DIHYDROFOLATE REDUCTASE (1RD7_A_FOLA
   Pattern 1rd7_2                 Query structure     RMSD=  1.04 A  No. of residues =   3
   ------- -------                --------------- 
    A  46    THR       matches     A  39    THR  
    A  50    ILE       matches     A  38    ILE  
    A  54    LEU       matches     A  14    LEU  
  TRANSFORM    0.0107  0.2834 -0.9589 -0.0212  0.9589  0.2831  0.9997  0.0173  0.0162    13.874   -66.587    18.854  
 
 Match found in 1gti_1       GLUTATHIONE S-TRANSFERASE (1GTI_A_CC
   Pattern 1gti_1                 Query structure     RMSD=  1.04 A  No. of residues =   3
   ------- -------                --------------- 
    A  46    THR       matches     A  56    THR  
    A  48    LEU       matches     A  92    LEU  
    A  50    GLY       matches     A  94    GLY  
  TRANSFORM    0.3076 -0.5514  0.7755  0.4307 -0.6460 -0.6302  0.8484  0.5279  0.0388    19.518   137.056   -54.177  
 
 Match found in 2z54_2       HIV-1 PROTEASE (2Z54_A_AB1A200_1)   
   Pattern 2z54_2                 Query structure     RMSD=  1.05 A  No. of residues =   3
   ------- -------                --------------- 
    A   8    ARG       matches     A  78    ARG  
    A  81    PRO       matches     A 107    PRO  
    A  82    VAL       matches     A 108    VAL  
  TRANSFORM   -0.2274 -0.3499 -0.9088 -0.9239  0.3724  0.0878  0.3077  0.8596 -0.4080    94.435    17.610   -69.801  
 
 Match found in 1rx7_1       DIHYDROFOLATE REDUCTASE (1RX7_A_FOLA
   Pattern 1rx7_1                 Query structure     RMSD=  1.07 A  No. of residues =   3
   ------- -------                --------------- 
    A  46    THR       matches     A  39    THR  
    A  50    ILE       matches     A  38    ILE  
    A  54    LEU       matches     A  14    LEU  
  TRANSFORM   -0.6421 -0.1140 -0.7581  0.2510  0.9031 -0.3483  0.7244 -0.4140 -0.5513    87.478   -60.950    96.991  
 
 Match found in 3fl9_6       DIHYDROFOLATE REDUCTASE (DHFR) (3FL9
   Pattern 3fl9_6                 Query structure     RMSD=  1.07 A  No. of residues =   3
   ------- -------                --------------- 
    D  21    LEU       matches     A  31    LEU  
    D  51    ILE       matches     A  38    ILE  
    D  55    LEU       matches     A  14    LEU  
  TRANSFORM    0.8219  0.1839 -0.5391 -0.5378 -0.0613 -0.8408 -0.1877  0.9810  0.0485   135.791     6.032   -25.021  
 
 Match found in 1sv5_1       REVERSE TRANSCRIPTASE (1SV5_A_65BA60
   Pattern 1sv5_1                 Query structure     RMSD=  1.08 A  No. of residues =   3
   ------- -------                --------------- 
    A 100    LEU       matches     A  31    LEU  
    A 101    LYS       matches     A  28    LYS  
    A 318    TYR       matches     A  30    TYR  
  TRANSFORM    0.2818 -0.5558  0.7821 -0.4243  0.6589  0.6211 -0.8606 -0.5069 -0.0502    19.763   -30.079    60.397  
 
 Match found in 2qhc_5       PROTEASE RETROPEPSIN (2QHC_B_AB1B900
   Pattern 2qhc_5                 Query structure     RMSD=  1.08 A  No. of residues =   3
   ------- -------                --------------- 
    B   8    ARG       matches     A  78    ARG  
    B  81    PRO       matches     A 107    PRO  
    B  82    VAL       matches     A 108    VAL  
  TRANSFORM   -0.3581 -0.7956 -0.4887  0.4945  0.2824 -0.8220  0.7920 -0.5360  0.2922   117.330    25.197    57.361  
 
 Match found in 3el1_4       PROTEASE;PROTEASE (3EL1_A_DR7A100_2)
   Pattern 3el1_4                 Query structure     RMSD=  1.09 A  No. of residues =   3
   ------- -------                --------------- 
    B   8    ARG       matches     A  78    ARG  
    B  81    PRO       matches     A 107    PRO  
    B  82    VAL       matches     A 108    VAL  
  TRANSFORM    0.5456 -0.4835 -0.6845  0.8366  0.2654  0.4793 -0.0501 -0.8341  0.5493    67.452   -88.716    90.508  
 
 Match found in 5mue_2       ALPHA-TOCOPHEROL TRANSFER PROTEIN (5
   Pattern 5mue_2                 Query structure     RMSD=  1.10 A  No. of residues =   3
   ------- -------                --------------- 
    A 154    ILE       matches     A  55    ILE  
    A 191    VAL       matches     A  97    VAL  
    A 194    ILE       matches     A  99    ILE  
  TRANSFORM    0.5617 -0.7670  0.3103 -0.2108 -0.4953 -0.8427  0.8000  0.4079 -0.4399    22.205    70.346   -66.030  
 
 Match found in 3c6g_3       CYTOCHROME P450 2R1 (3C6G_A_VD3A701_
   Pattern 3c6g_3                 Query structure     RMSD=  1.10 A  No. of residues =   3
   ------- -------                --------------- 
    A 118    MET       matches     A  44    MET  
    A 253    VAL       matches     A  97    VAL  
    A 306    GLU       matches     A  66    GLU  
  TRANSFORM   -0.7808  0.0015  0.6247  0.2945 -0.8810  0.3702  0.5510  0.4730  0.6875    35.428    86.943   -58.482  
 
 Match found in 3o9m_1       CHOLINESTERASE (3O9M_A_BEZA999_0)   
   Pattern 3o9m_1                 Query structure     RMSD=  1.10 A  No. of residues =   3
   ------- -------                --------------- 
    A 116    GLY       matches     A  70    GLY  
    A 117    GLY       matches     A  69    GLY  
    A 198    SER       matches     A  72    SER  
  TRANSFORM   -0.8946  0.4272 -0.1310 -0.4457 -0.8741  0.1933 -0.0319  0.2313  0.9724   -12.907    99.355   -17.449  
 
 Match found in 1qfi_0       ACTINOMYCIN X2 (1QFI_A_DVAA8_0)     
   Pattern 1qfi_0                 Query structure     RMSD=  1.12 A  No. of residues =   3
   ------- -------                --------------- 
    A   1    THR       matches     A  58    THR  
    A   7    THR       matches     A  56    THR  
    A   9    PRO       matches     A  59    PRO  
  TRANSFORM   -0.4180 -0.9084  0.0013  0.0858 -0.0381  0.9956 -0.9044  0.4163  0.0939   114.846    -0.938     1.709  
 
 Match found in 3deu_1       TRANSCRIPTIONAL REGULATOR SLYA (3DEU
   Pattern 3deu_1                 Query structure     RMSD=  1.13 A  No. of residues =   3
   ------- -------                --------------- 
    A  33    THR       matches     A  56    THR  
    A  36    VAL       matches     A  57    VAL  
    A  37    THR       matches     A  58    THR  
  TRANSFORM    0.1121  0.2114 -0.9709 -0.1456  0.9701  0.1944  0.9830  0.1195  0.1395    -8.431   -67.861    -3.871  
 
 Match found in 3sue_8       NS3 PROTEASE, NS4A PROTEIN (3SUE_C_S
   Pattern 3sue_8                 Query structure     RMSD=  1.13 A  No. of residues =   3
   ------- -------                --------------- 
    C1041    GLN       matches     A  36    GLN  
    C1058    GLY       matches     A  35    GLY  
    C1137    GLY       matches     A   9    GLY  
  TRANSFORM    0.2450 -0.5830  0.7747  0.7381 -0.4059 -0.5389  0.6286  0.7038  0.3308    41.548   -19.128  -116.653  
 
 Match found in 2vdv_2       TRNA (GUANINE-N(7)-)-METHYLTRANSFERA
   Pattern 2vdv_2                 Query structure     RMSD=  1.14 A  No. of residues =   3
   ------- -------                --------------- 
    E 103    GLY       matches     A  94    GLY  
    E 105    GLY       matches     A  70    GLY  
    E 184    ASP       matches     A  91    ASP  
  TRANSFORM    0.5623 -0.6536 -0.5067  0.3887  0.7496 -0.5357  0.7299  0.1043  0.6755    89.466    27.884   -26.920  
 
 Match found in 2wgj_3       HEPATOCYTE GROWTH FACTOR RECEPTOR (2
   Pattern 2wgj_3                 Query structure     RMSD=  1.14 A  No. of residues =   3
   ------- -------                --------------- 
    A1085    GLY       matches     A 109    GLY  
    A1092    VAL       matches     A 108    VAL  
    A1230    TYR       matches     A  27    TYR  
  TRANSFORM    0.1877 -0.9069  0.3771 -0.0947  0.3655  0.9260 -0.9777 -0.2095 -0.0174    77.210   -26.841    41.849  
 
 Match found in 1jgs_1       MULTIPLE ANTIBIOTIC RESISTANCE PROTE
   Pattern 1jgs_1                 Query structure     RMSD=  1.15 A  No. of residues =   3
   ------- -------                --------------- 
    A  68    LEU       matches     A  92    LEU  
    A  72    THR       matches     A 111    THR  
    A  75    LEU       matches     A 112    LEU  
  TRANSFORM    0.0496  0.8539 -0.5181  0.6398 -0.4255 -0.6400 -0.7669 -0.2997 -0.5675   -35.633    40.857    42.750  
 
 Match found in 5f8y_2       GALNAC/GAL-SPECIFIC LECTIN (5F8Y_A_X
   Pattern 5f8y_2                 Query structure     RMSD=  1.15 A  No. of residues =   3
   ------- -------                --------------- 
    A  18    TYR       matches     A  96    TYR  
    A  19    GLY       matches     A  69    GLY  
    A  20    GLY       matches     A  70    GLY  
  TRANSFORM    0.2710 -0.5370  0.7989  0.4352 -0.6720 -0.5992  0.8586  0.5100  0.0516    17.587   139.367   -52.847  
 
 Match found in 2qhc_2       PROTEASE RETROPEPSIN;PROTEASE RETROP
   Pattern 2qhc_2                 Query structure     RMSD=  1.16 A  No. of residues =   3
   ------- -------                --------------- 
    A   8    ARG       matches     A  78    ARG  
    A  81    PRO       matches     A 107    PRO  
    A  82    VAL       matches     A 108    VAL  
  TRANSFORM   -0.3552  0.9059  0.2304  0.9066  0.2739  0.3209  0.2276  0.3228 -0.9187   -94.681   -62.075   -25.646  
 
 Match found in 5ef2_7       TRANSCRIPTION ATTENUATION PROTEIN MT
   Pattern 5ef2_7                 Query structure     RMSD=  1.16 A  No. of residues =   3
   ------- -------                --------------- 
    K  49    THR       matches     A  47    THR  
    K  51    HIS       matches     A  48    HIS  
    K  52    THR       matches     A  49    THR  
  TRANSFORM   -0.2292 -0.1937 -0.9539 -0.4607  0.8848 -0.0690  0.8574  0.4237 -0.2920    97.431   -60.888     6.833  
 
 Match found in 3fl9_6       DIHYDROFOLATE REDUCTASE (DHFR) (3FL9
   Pattern 3fl9_6                 Query structure     RMSD=  1.16 A  No. of residues =   3
   ------- -------                --------------- 
    D  21    LEU       matches     A 112    LEU  
    D  51    ILE       matches     A  38    ILE  
    D  55    LEU       matches     A  14    LEU  
  TRANSFORM   -0.3544  0.9058  0.2324  0.9069  0.2723  0.3215  0.2279  0.3247 -0.9180   -94.688   -61.840   -25.856  
 
 Match found in 5eex_7       TRANSCRIPTION ATTENUATION PROTEIN MT
   Pattern 5eex_7                 Query structure     RMSD=  1.16 A  No. of residues =   3
   ------- -------                --------------- 
    K  49    THR       matches     A  47    THR  
    K  51    HIS       matches     A  48    HIS  
    K  52    THR       matches     A  49    THR  
  TRANSFORM   -0.3552  0.9059  0.2307  0.9067  0.2737  0.3210  0.2276  0.3232 -0.9185   -94.680   -62.028   -25.695  
 
 Match found in 5ef0_1       TRANSCRIPTION ATTENUATION PROTEIN MT
   Pattern 5ef0_1                 Query structure     RMSD=  1.16 A  No. of residues =   3
   ------- -------                --------------- 
    K  49    THR       matches     A  47    THR  
    K  51    HIS       matches     A  48    HIS  
    K  52    THR       matches     A  49    THR  
  TRANSFORM    0.1549  0.8979  0.4121  0.8932 -0.3055  0.3299  0.4221  0.3169 -0.8493   -39.909    -0.093   -31.376  
 
 Match found in 1gtn_2       TRP RNA-BINDING ATTENUATION PROTEIN 
   Pattern 1gtn_2                 Query structure     RMSD=  1.17 A  No. of residues =   3
   ------- -------                --------------- 
    B  49    THR       matches     A  47    THR  
    B  51    HIS       matches     A  48    HIS  
    B  52    THR       matches     A  49    THR  
  TRANSFORM    0.2455 -0.2672 -0.9318  0.4702 -0.8078  0.3555 -0.8477 -0.5255 -0.0726    44.538    86.762    86.547  
 
 Match found in 1mui_4       PROTEASE (1MUI_B_AB1B100_2)         
   Pattern 1mui_4                 Query structure     RMSD=  1.17 A  No. of residues =   3
   ------- -------                --------------- 
    B   8    ARG       matches     A  78    ARG  
    B  81    PRO       matches     A 107    PRO  
    B  82    VAL       matches     A 108    VAL  
  TRANSFORM    0.0297  0.2745  0.9611 -0.9661 -0.2388  0.0980  0.2564 -0.9315  0.2581   -28.074    25.385   113.890  
 
 Match found in 4r38_3       BLUE-LIGHT-ACTIVATED HISTIDINE KINAS
   Pattern 4r38_3                 Query structure     RMSD=  1.18 A  No. of residues =   3
   ------- -------                --------------- 
    A  23    ALA       matches     A  54    ALA  
    A  72    ALA       matches     A 104    ALA  
    A  75    ILE       matches     A  99    ILE  
  TRANSFORM    0.5604  0.6085  0.5618  0.6081 -0.7629  0.2195  0.5622  0.2186 -0.7976   -96.252    53.116   -26.292  
 
 Match found in 5eev_3       TRANSCRIPTION ATTENUATION PROTEIN MT
   Pattern 5eev_3                 Query structure     RMSD=  1.18 A  No. of residues =   3
   ------- -------                --------------- 
    B  49    THR       matches     A  47    THR  
    B  51    HIS       matches     A  48    HIS  
    B  52    THR       matches     A  49    THR  
  TRANSFORM    0.5599  0.6085  0.5623  0.6081 -0.7628  0.2199  0.5627  0.2189 -0.7971   -96.253    53.093   -26.317  
 
 Match found in 5eew_3       TRANSCRIPTION ATTENUATION PROTEIN MT
   Pattern 5eew_3                 Query structure     RMSD=  1.18 A  No. of residues =   3
   ------- -------                --------------- 
    B  49    THR       matches     A  47    THR  
    B  51    HIS       matches     A  48    HIS  
    B  52    THR       matches     A  49    THR  
  TRANSFORM    0.3982  0.7970  0.4541 -0.8685  0.4869 -0.0932 -0.2954 -0.3573  0.8861   -76.154   -13.386    24.901  
 
 Match found in 2q5k_6       PROTEASE;PROTEASE (2Q5K_A_AB1A201_2)
   Pattern 2q5k_6                 Query structure     RMSD=  1.19 A  No. of residues =   3
   ------- -------                --------------- 
    B   8    ARG       matches     A  78    ARG  
    B  81    PRO       matches     A 107    PRO  
    B  82    VAL       matches     A 108    VAL  
  TRANSFORM    0.3765 -0.7993  0.4684 -0.7941 -0.5388 -0.2811  0.4771 -0.2662 -0.8376   124.002    82.348    25.746  
 
 Match found in 1gtf_3       TRP RNA-BINDING ATTENUATION PROTEIN 
   Pattern 1gtf_3                 Query structure     RMSD=  1.19 A  No. of residues =   3
   ------- -------                --------------- 
    C  49    THR       matches     A  47    THR  
    C  51    HIS       matches     A  48    HIS  
    C  52    THR       matches     A  49    THR  
  TRANSFORM    0.3507 -0.7967  0.4923 -0.8029 -0.5263 -0.2798  0.4820 -0.2971 -0.8243    53.149    77.796    28.885  
 
 Match found in 5eew_7       TRANSCRIPTION ATTENUATION PROTEIN MT
   Pattern 5eew_7                 Query structure     RMSD=  1.19 A  No. of residues =   3
   ------- -------                --------------- 
    E  49    THR       matches     A  47    THR  
    E  51    HIS       matches     A  48    HIS  
    E  52    THR       matches     A  49    THR  
  TRANSFORM    0.3495 -0.7971  0.4925 -0.8027 -0.5258 -0.2813  0.4832 -0.2970 -0.8236    53.243    77.694    28.849  
 
 Match found in 5eeu_3       TRANSCRIPTION ATTENUATION PROTEIN MT
   Pattern 5eeu_3                 Query structure     RMSD=  1.19 A  No. of residues =   3
   ------- -------                --------------- 
    E  49    THR       matches     A  47    THR  
    E  51    HIS       matches     A  48    HIS  
    E  52    THR       matches     A  49    THR  
  TRANSFORM    0.3496 -0.7971  0.4924 -0.8034 -0.5254 -0.2802  0.4820 -0.2976 -0.8241    53.217    77.698    28.931  
 
 Match found in 5eev_7       TRANSCRIPTION ATTENUATION PROTEIN MT
   Pattern 5eev_7                 Query structure     RMSD=  1.19 A  No. of residues =   3
   ------- -------                --------------- 
    E  49    THR       matches     A  47    THR  
    E  51    HIS       matches     A  48    HIS  
    E  52    THR       matches     A  49    THR  
  TRANSFORM    0.3493 -0.7973  0.4923 -0.8038 -0.5249 -0.2798  0.4815 -0.2980 -0.8242    53.179    77.685    28.987  
 
 Match found in 5eez_3       TRANSCRIPTION ATTENUATION PROTEIN MT
   Pattern 5eez_3                 Query structure     RMSD=  1.19 A  No. of residues =   3
   ------- -------                --------------- 
    E  49    THR       matches     A  47    THR  
    E  51    HIS       matches     A  48    HIS  
    E  52    THR       matches     A  49    THR  
  TRANSFORM    0.4712 -0.6088  0.6382  0.6387  0.7345  0.2290 -0.6082  0.2997  0.7350    67.456   -96.049    34.504  
 
 Match found in 1utd_3       TRANSCRIPTION ATTENUATION PROTEIN MT
   Pattern 1utd_3                 Query structure     RMSD=  1.19 A  No. of residues =   3
   ------- -------                --------------- 
    A  49    THR       matches     A  47    THR  
    A  51    HIS       matches     A  48    HIS  
    A  52    THR       matches     A  49    THR  
  TRANSFORM    0.3484 -0.7974  0.4926 -0.8037 -0.5246 -0.2807  0.4823 -0.2981 -0.8237    53.170    77.658    29.012  
 
 Match found in 5ef2_3       TRANSCRIPTION ATTENUATION PROTEIN MT
   Pattern 5ef2_3                 Query structure     RMSD=  1.19 A  No. of residues =   3
   ------- -------                --------------- 
    E  49    THR       matches     A  47    THR  
    E  51    HIS       matches     A  48    HIS  
    E  52    THR       matches     A  49    THR  
  TRANSFORM   -0.2499  0.8979 -0.3625  0.8891  0.0644 -0.4532 -0.3835 -0.4355 -0.8144  -129.740    19.387    42.052  
 
 Match found in 5jq7_4       ENVELOPE GLYCOPROTEIN 2 (5JQ7_B_T0RB
   Pattern 5jq7_4                 Query structure     RMSD=  1.20 A  No. of residues =   3
   ------- -------                --------------- 
    B 519    THR       matches     A 102    THR  
    B 520    THR       matches     A 101    THR  
    B 522    ASP       matches     A  64    ASP  
  TRANSFORM   -0.7158  0.4116 -0.5641 -0.4006 -0.9037 -0.1511 -0.5720  0.1178  0.8118   -32.362   105.574    54.597  
 
 Match found in 1c9s_5       TRP RNA-BINDING ATTENUATION PROTEIN 
   Pattern 1c9s_5                 Query structure     RMSD=  1.20 A  No. of residues =   3
   ------- -------                --------------- 
    F  49    THR       matches     A  47    THR  
    F  51    HIS       matches     A  48    HIS  
    F  52    THR       matches     A  49    THR  
  TRANSFORM    0.4325 -0.8067 -0.4026  0.7304  0.5753 -0.3682  0.5286 -0.1348  0.8381    83.968   -37.985    85.231  
 
 Match found in 1ya4_4       CES1 PROTEIN (1YA4_B_CTXB2_1)       
   Pattern 1ya4_4                 Query structure     RMSD=  1.21 A  No. of residues =   3
   ------- -------                --------------- 
    B 142    GLY       matches     A  70    GLY  
    B 143    GLY       matches     A  69    GLY  
    B 221    SER       matches     A  72    SER  
  TRANSFORM    0.7703 -0.6337 -0.0711  0.6296  0.7383  0.2420 -0.1008 -0.2312  0.9677    22.226   -96.289    73.497  
 
 Match found in 1c9s_3       TRP RNA-BINDING ATTENUATION PROTEIN 
   Pattern 1c9s_3                 Query structure     RMSD=  1.21 A  No. of residues =   3
   ------- -------                --------------- 
    A  49    THR       matches     A  47    THR  
    A  51    HIS       matches     A  48    HIS  
    A  52    THR       matches     A  49    THR  
  TRANSFORM   -0.9908  0.1346  0.0131  0.1353  0.9877  0.0779 -0.0025  0.0790 -0.9969     5.450  -107.967     7.094  
 
 Match found in 5eex_2       TRANSCRIPTION ATTENUATION PROTEIN MT
   Pattern 5eex_2                 Query structure     RMSD=  1.21 A  No. of residues =   3
   ------- -------                --------------- 
    I  49    THR       matches     A  47    THR  
    I  51    HIS       matches     A  48    HIS  
    I  52    THR       matches     A  49    THR  
  TRANSFORM   -0.9208 -0.3891  0.0268 -0.3899  0.9166 -0.0882  0.0097 -0.0917 -0.9957   127.050   -79.150    23.631  
 
 Match found in 1gtf_5       TRP RNA-BINDING ATTENUATION PROTEIN 
   Pattern 1gtf_5                 Query structure     RMSD=  1.21 A  No. of residues =   3
   ------- -------                --------------- 
    F  49    THR       matches     A  47    THR  
    F  51    HIS       matches     A  48    HIS  
    F  52    THR       matches     A  49    THR  
  TRANSFORM   -0.9908  0.1344  0.0141  0.1351  0.9878  0.0774 -0.0035  0.0786 -0.9969     5.490  -107.958     7.159  
 
 Match found in 5eez_11      TRANSCRIPTION ATTENUATION PROTEIN MT
   Pattern 5eez_11                Query structure     RMSD=  1.21 A  No. of residues =   3
   ------- -------                --------------- 
    I  49    THR       matches     A  47    THR  
    I  51    HIS       matches     A  48    HIS  
    I  52    THR       matches     A  49    THR  
  TRANSFORM   -0.9909  0.1339  0.0140  0.1346  0.9878  0.0787 -0.0032  0.0799 -0.9968     5.507  -107.962     6.991  
 
 Match found in 5eev_14      TRANSCRIPTION ATTENUATION PROTEIN MT
   Pattern 5eev_14                Query structure     RMSD=  1.21 A  No. of residues =   3
   ------- -------                --------------- 
    I  49    THR       matches     A  47    THR  
    I  51    HIS       matches     A  48    HIS  
    I  52    THR       matches     A  49    THR  
  TRANSFORM    0.7772  0.2623  0.5720  0.3240 -0.9460 -0.0063  0.5395  0.1903 -0.8202    -6.351    84.280     7.167  
 
 Match found in 1gtn_10      TRP RNA-BINDING ATTENUATION PROTEIN 
   Pattern 1gtn_10                Query structure     RMSD=  1.22 A  No. of residues =   3
   ------- -------                --------------- 
    R  49    THR       matches     A  47    THR  
    R  51    HIS       matches     A  48    HIS  
    R  52    THR       matches     A  49    THR  
  TRANSFORM   -0.2783  0.8402  0.4655  0.4003  0.5420 -0.7390 -0.8731 -0.0193 -0.4871   -92.304   -36.590    19.526  
 
 Match found in 4qd3_2       PEPTIDYL-TRNA HYDROLASE (4QD3_A_5AEA
   Pattern 4qd3_2                 Query structure     RMSD=  1.24 A  No. of residues =   3
   ------- -------                --------------- 
    A 114    GLY       matches     A  50    GLY  
    A 115    HIS       matches     A  48    HIS  
    A 116    ASN       matches     A  62    ASN  
  TRANSFORM    0.1209  0.6209 -0.7745  0.4414 -0.7325 -0.5183 -0.8891 -0.2793 -0.3626   -44.168   125.840    59.426  
 
 Match found in 1x1a_3       CRTF-RELATED PROTEIN (1X1A_A_SAMA426
   Pattern 1x1a_3                 Query structure     RMSD=  1.25 A  No. of residues =   3
   ------- -------                --------------- 
    A 177    GLY       matches     A 127    GLY  
    A 179    GLY       matches     A 125    GLY  
    A 242    CYH       matches     A 130    CYH  
  TRANSFORM    0.0152  0.9653 -0.2606 -0.7697 -0.1551 -0.6192 -0.6382  0.2100  0.7407   -60.859    11.071   -47.109  
 
 Match found in 5ycp_4       PEROXISOME PROLIFERATOR-ACTIVATED RE
   Pattern 5ycp_4                 Query structure     RMSD=  1.26 A  No. of residues =   3
   ------- -------                --------------- 
    A 284    GLY       matches     A  34    GLY  
    A 339    VAL       matches     A  13    VAL  
    A 348    MET       matches     A   8    MET  
  TRANSFORM   -0.5917 -0.0964 -0.8004 -0.0956  0.9942 -0.0491  0.8005  0.0474 -0.5974    47.807   -86.399     6.592  
 
 Match found in 4pm5_4       BETA-LACTAMASE CTX-M-14 (4PM5_A_CE3A
   Pattern 4pm5_4                 Query structure     RMSD=  1.29 A  No. of residues =   3
   ------- -------                --------------- 
    A  69    CYH       matches     A  77    CYH  
    A 167    PRO       matches     A  84    PRO  
    A 240    ASP       matches     A  91    ASP  
  TRANSFORM    0.1610 -0.7434 -0.6492 -0.8737  0.1986 -0.4441  0.4590  0.6387 -0.6176    82.518     7.654   -48.611  
 
 Match found in 3pmz_3       SOLUBLE ACETYLCHOLINE RECEPTOR (3PMZ
   Pattern 3pmz_3                 Query structure     RMSD=  1.30 A  No. of residues =   3
   ------- -------                --------------- 
    E 188    TYR       matches     A  76    TYR  
    E 190    CYH       matches     A  77    CYH  
    E 191    CYH       matches     A  74    CYH  
  TRANSFORM   -0.2668  0.8696 -0.4155 -0.9128 -0.3664 -0.1806 -0.3093  0.3310  0.8915    -8.818    41.745    28.517  
 
 Match found in 2yme_1       SOLUBLE ACETYLCHOLINE RECEPTOR;SOLUB
   Pattern 2yme_1                 Query structure     RMSD=  1.30 A  No. of residues =   3
   ------- -------                --------------- 
    A 186    TYR       matches     A  76    TYR  
    A 188    CYH       matches     A  77    CYH  
    A 189    CYH       matches     A  74    CYH  
  TRANSFORM   -0.3635 -0.8585 -0.3618  0.5944  0.0852 -0.7996  0.7173 -0.5057  0.4793   120.856    42.807    49.681  
 
 Match found in 1sdu_5       PROTEASE RETROPEPSIN (1SDU_B_MK1B902
   Pattern 1sdu_5                 Query structure     RMSD=  1.31 A  No. of residues =   3
   ------- -------                --------------- 
    B 108    ARG       matches     A  78    ARG  
    B 181    PRO       matches     A 107    PRO  
    B 182    VAL       matches     A 108    VAL  
  TRANSFORM   -0.2109 -0.6613 -0.7199  0.9531 -0.3026 -0.0013 -0.2170 -0.6864  0.6941   119.489    26.505    61.816  
 
 Match found in 3ndx_1       PROTEASE (3NDX_A_RITA100_1)         
   Pattern 3ndx_1                 Query structure     RMSD=  1.31 A  No. of residues =   3
   ------- -------                --------------- 
    A   8    ARG       matches     A  78    ARG  
    A  81    PRO       matches     A 107    PRO  
    A  82    VAL       matches     A 108    VAL  
  TRANSFORM   -0.4255 -0.9047  0.0232 -0.5225  0.2247 -0.8225  0.7389 -0.3621 -0.5683    89.907    27.416    45.117  
 
 Match found in 2w3a_2       DIHYDROFOLATE REDUCTASE (2W3A_A_TOPA
   Pattern 2w3a_2                 Query structure     RMSD=  1.33 A  No. of residues =   3
   ------- -------                --------------- 
    A  56    THR       matches     A 111    THR  
    A  60    ILE       matches     A  99    ILE  
    A  61    PRO       matches     A 100    PRO  
  TRANSFORM    0.2123  0.6622  0.7186 -0.9528  0.3036  0.0017 -0.2170 -0.6850  0.6954   -68.374     2.744    61.638  
 
 Match found in 3ndw_2       PROTEASE (3NDW_A_RITA100_1)         
   Pattern 3ndw_2                 Query structure     RMSD=  1.33 A  No. of residues =   3
   ------- -------                --------------- 
    A   8    ARG       matches     A  78    ARG  
    A  81    PRO       matches     A 107    PRO  
    A  82    VAL       matches     A 108    VAL  
  TRANSFORM   -0.5386 -0.5911  0.6004 -0.8188  0.5354 -0.2074 -0.1988 -0.6033 -0.7723    50.871  -108.111   136.042  
 
 Match found in 4aft_6       SOLUBLE ACETYLCHOLINE RECEPTOR;SOLUB
   Pattern 4aft_6                 Query structure     RMSD=  1.33 A  No. of residues =   3
   ------- -------                --------------- 
    D 186    TYR       matches     A  27    TYR  
    D 188    CYH       matches     A  17    CYH  
    D 193    TYR       matches     A  30    TYR  
  TRANSFORM    0.3447 -0.3158 -0.8840  0.0024 -0.9414  0.3373 -0.9387 -0.1184 -0.3238    46.613    95.521     9.305  
 
 Match found in 4pm9_3       BETA-LACTAMASE CTX-M-14 (4PM9_A_CE3A
   Pattern 4pm9_3                 Query structure     RMSD=  1.34 A  No. of residues =   3
   ------- -------                --------------- 
    A 170    ASN       matches     A  62    ASN  
    A 237    ALA       matches     A  61    ALA  
    A 238    GLY       matches     A  50    GLY  
  TRANSFORM   -0.4710 -0.8812  0.0405  0.6085 -0.2913  0.7381 -0.6387  0.3723  0.6735    72.163    67.372   -19.651  
 
 Match found in 1kb9_1       CYTOCHROME B;CYTOCHROME C1, HEME PRO
   Pattern 1kb9_1                 Query structure     RMSD=  1.34 A  No. of residues =   3
   ------- -------                --------------- 
    E  60    VAL       matches     A  42    VAL  
    E  63    MET       matches     A  44    MET  
    E  67    SER       matches     A  67    SER  
  TRANSFORM   -0.5970 -0.2035  0.7760  0.8001 -0.0800  0.5946 -0.0590  0.9758  0.2106    12.905   -32.413  -123.284  
 
 Match found in 2o4s_6       PROTEASE;PROTEASE (2O4S_A_AB1A400_2)
   Pattern 2o4s_6                 Query structure     RMSD=  1.34 A  No. of residues =   3
   ------- -------                --------------- 
    B   8    ARG       matches     A  78    ARG  
    B  81    PRO       matches     A 107    PRO  
    B  82    VAL       matches     A 108    VAL  
  TRANSFORM   -0.5914 -0.2263  0.7740 -0.8042  0.0950 -0.5867  0.0592 -0.9694 -0.2381    15.013    30.807   169.624  
 
 Match found in 6dj1_5       HIV-1 PROTEASE (6DJ1_B_AB1B201_1)   
   Pattern 6dj1_5                 Query structure     RMSD=  1.34 A  No. of residues =   3
   ------- -------                --------------- 
    B   8    ARG       matches     A  78    ARG  
    B  81    PRO       matches     A 107    PRO  
    B  82    VAL       matches     A 108    VAL  
  TRANSFORM   -0.2511 -0.8565 -0.4509  0.1846 -0.4996  0.8463 -0.9502  0.1293  0.2836   170.206   106.780   133.019  
 
 Match found in 5yni_1       NSP16 PROTEIN (5YNI_A_SAMA401_0)    
   Pattern 5yni_1                 Query structure     RMSD=  1.35 A  No. of residues =   3
   ------- -------                --------------- 
    A  47    TYR       matches     A  30    TYR  
    A  80    PRO       matches     A  37    PRO  
    A  81    GLY       matches     A  35    GLY  
  TRANSFORM   -0.2479 -0.2825 -0.9267 -0.4824 -0.7935  0.3709 -0.8401  0.5390  0.0604    93.665    84.595    97.999  
 
 Match found in 4ws0_2       URACIL-DNA GLYCOSYLASE (4WS0_A_URFA3
   Pattern 4ws0_2                 Query structure     RMSD=  1.35 A  No. of residues =   3
   ------- -------                --------------- 
    A  66    GLY       matches     A  52    GLY  
    A  67    GLN       matches     A  98    GLN  
    A 127    ASN       matches     A  62    ASN  
  TRANSFORM    0.4695 -0.8750 -0.1181 -0.7812 -0.4740  0.4063 -0.4114 -0.0985 -0.9061   108.019    58.537    57.848  
 
 Match found in 2z0y_1       PUTATIVE UNCHARACTERIZED PROTEIN TTH
   Pattern 2z0y_1                 Query structure     RMSD=  1.36 A  No. of residues =   3
   ------- -------                --------------- 
    A 180    VAL       matches     A  42    VAL  
    A 181    GLY       matches     A  69    GLY  
    A 185    GLY       matches     A  70    GLY  
  TRANSFORM    0.0183  0.1792 -0.9836 -0.8744  0.4799  0.0711  0.4848  0.8588  0.1655    23.765    -9.626   -54.660  
 
 Match found in 1gti_1       GLUTATHIONE S-TRANSFERASE (1GTI_A_CC
   Pattern 1gti_1                 Query structure     RMSD=  1.37 A  No. of residues =   3
   ------- -------                --------------- 
    A  46    THR       matches     A  56    THR  
    A  48    LEU       matches     A  92    LEU  
    A  50    GLY       matches     A  69    GLY  
  TRANSFORM   -0.9814 -0.0073  0.1921 -0.1900 -0.1154 -0.9750  0.0293 -0.9933  0.1119    18.094    50.351    98.289  
 
 Match found in 1a29_2       CALMODULIN (1A29_A_TFPA153_1)       
   Pattern 1a29_2                 Query structure     RMSD=  1.37 A  No. of residues =   3
   ------- -------                --------------- 
    A 100    ILE       matches     A  38    ILE  
    A 105    LEU       matches     A  14    LEU  
    A 136    VAL       matches     A 108    VAL  
  TRANSFORM    0.1887 -0.0087  0.9820 -0.5839 -0.8050  0.1051  0.7896 -0.5932 -0.1569    35.057    72.310   101.821  
 
 Match found in 2a1n_1       CYTOCHROME P450-CAM (2A1N_A_CAMA1422
   Pattern 2a1n_1                 Query structure     RMSD=  1.38 A  No. of residues =   3
   ------- -------                --------------- 
    A 244    LEU       matches     A  75    LEU  
    A 247    VAL       matches     A 108    VAL  
    A 248    GLY       matches     A 109    GLY  
  TRANSFORM   -0.7955  0.5216 -0.3085 -0.5929 -0.5645  0.5743  0.1254  0.6397  0.7583   -46.954    46.418   -50.735  
 
 Match found in 4xnx_3       TRANSPORTER (4XNX_A_41XA707_1)      
   Pattern 4xnx_3                 Query structure     RMSD=  1.39 A  No. of residues =   3
   ------- -------                --------------- 
    A 117    ALA       matches     A  71    ALA  
    A 327    VAL       matches     A  42    VAL  
    A 425    GLY       matches     A  69    GLY  
  TRANSFORM    0.4951  0.8676 -0.0463  0.7991 -0.4338  0.4163  0.3411 -0.2431 -0.9080   -64.175    37.334    80.501  
 
 Match found in 1p2y_1       CYTOCHROME P450-CAM (1P2Y_A_NCTA440_
   Pattern 1p2y_1                 Query structure     RMSD=  1.40 A  No. of residues =   3
   ------- -------                --------------- 
    A 244    LEU       matches     A  75    LEU  
    A 247    VAL       matches     A 108    VAL  
    A 248    GLY       matches     A 109    GLY  
  TRANSFORM   -0.1699 -0.4304  0.8865 -0.9520 -0.1608 -0.2605  0.2547 -0.8882 -0.3824    12.637    52.008    92.534  
 
 Match found in 4u5j_1       PROTO-ONCOGENE TYROSINE-PROTEIN KINA
   Pattern 4u5j_1                 Query structure     RMSD=  1.40 A  No. of residues =   3
   ------- -------                --------------- 
    A 273    LEU       matches     A  75    LEU  
    A 276    GLY       matches     A  70    GLY  
    A 281    VAL       matches     A 108    VAL  
  TRANSFORM   -0.2553 -0.1657 -0.9525 -0.3396 -0.9071  0.2488 -0.9052  0.3870  0.1753    56.423    90.270   -37.679  
 
 Match found in 3mws_4       HIV-1 PROTEASE (3MWS_B_017B201_2)   
   Pattern 3mws_4                 Query structure     RMSD=  1.41 A  No. of residues =   3
   ------- -------                --------------- 
    B 128    ALA       matches     A  26    ALA  
    B 130    ASP       matches     A  22    ASP  
    B 132    VAL       matches     A  21    VAL  
  TRANSFORM   -0.0018  0.1217  0.9926 -0.6353 -0.7667  0.0929  0.7723 -0.6304  0.0787    -9.534    67.960    97.703  
 
 Match found in 1dz8_2       CYTOCHROME P450-CAM (1DZ8_A_CAMA503_
   Pattern 1dz8_2                 Query structure     RMSD=  1.46 A  No. of residues =   3
   ------- -------                --------------- 
    A 244    LEU       matches     A  75    LEU  
    A 247    VAL       matches     A 108    VAL  
    A 248    GLY       matches     A 109    GLY  
  TRANSFORM   -0.5188 -0.8083  0.2783  0.2328  0.1796  0.9558 -0.8226  0.5607  0.0950    73.708   -55.476     8.019  
 
 Match found in 5yu9_3       EPIDERMAL GROWTH FACTOR RECEPTOR (5Y
   Pattern 5yu9_3                 Query structure     RMSD=  1.46 A  No. of residues =   3
   ------- -------                --------------- 
    A 718    LEU       matches     A  92    LEU  
    A 719    GLY       matches     A  70    GLY  
    A 726    VAL       matches     A  97    VAL  
  TRANSFORM    0.6413  0.2182 -0.7356  0.7625 -0.0743  0.6427  0.0856 -0.9731 -0.2140    14.038     9.676   122.965  
 
 Match found in 3cyx_6       HIV-1 PROTEASE;HIV-1 PROTEASE (3CYX_
   Pattern 3cyx_6                 Query structure     RMSD=  1.49 A  No. of residues =   3
   ------- -------                --------------- 
    B   8    ARG       matches     A  78    ARG  
    B  81    PRO       matches     A 107    PRO  
    B  82    VAL       matches     A 108    VAL  

******************************************************* user.XUML **************************************************************
  TRANSFORM   -0.6272  0.1680 -0.7605 -0.7732 -0.2520  0.5820  0.0939 -0.9530 -0.2880    21.312  -108.929   111.057  
 
 Match found in 4qw3_1       PROTEASOME SUBUNIT BETA TYPE-5;PROTE
   Pattern 4qw3_1                 Query structure     RMSD=  0.46 A  No. of residues =   3
   ------- -------                --------------- 
    K  47    GLY       matches     A  69    GLY  
    K  48    GLY       matches     A  70    GLY  
    K  49    ALA       matches     A  71    ALA  
  TRANSFORM    0.5544 -0.8244 -0.1141 -0.7038 -0.5375  0.4645  0.4443  0.1772  0.8782   136.890    38.919     5.650  
 
 Match found in 2a1n_1       CYTOCHROME P450-CAM (2A1N_A_CAMA1422
   Pattern 2a1n_1                 Query structure     RMSD=  0.54 A  No. of residues =   3
   ------- -------                --------------- 
    A 244    LEU       matches     A  75    LEU  
    A 247    VAL       matches     A 108    VAL  
    A 248    GLY       matches     A 109    GLY  
  TRANSFORM    0.6721  0.4903 -0.5549  0.7227 -0.2709  0.6359 -0.1615  0.8284  0.5364   -17.085    16.996   -53.254  
 
 Match found in 1p2y_1       CYTOCHROME P450-CAM (1P2Y_A_NCTA440_
   Pattern 1p2y_1                 Query structure     RMSD=  0.58 A  No. of residues =   3
   ------- -------                --------------- 
    A 244    LEU       matches     A  75    LEU  
    A 247    VAL       matches     A 108    VAL  
    A 248    GLY       matches     A 109    GLY  
  TRANSFORM   -0.9364 -0.3127  0.1592 -0.3117  0.9496  0.0322  0.1612  0.0194  0.9867    14.636  -143.408   309.149  
 
 Match found in 3jb1_2       STRUCTURAL PROTEIN VP3 (3JB1_A_SAMA1
   Pattern 3jb1_2                 Query structure     RMSD=  0.64 A  No. of residues =   3
   ------- -------                --------------- 
    A 867    ALA       matches     A  61    ALA  
    A 922    ILE       matches     A  99    ILE  
    A 923    ALA       matches     A 104    ALA  
  TRANSFORM   -0.1591 -0.3655  0.9171 -0.8887  0.4575  0.0281  0.4299  0.8106  0.3977    25.277   -83.440  -124.585  
 
 Match found in 2vdv_2       TRNA (GUANINE-N(7)-)-METHYLTRANSFERA
   Pattern 2vdv_2                 Query structure     RMSD=  0.75 A  No. of residues =   3
   ------- -------                --------------- 
    E 103    GLY       matches     A  70    GLY  
    E 105    GLY       matches     A  94    GLY  
    E 184    ASP       matches     A  91    ASP  
  TRANSFORM   -0.6880 -0.5110 -0.5153  0.6757 -0.1922 -0.7117 -0.2646  0.8378 -0.4775   115.941    25.979    68.871  
 
 Match found in 4ws0_2       URACIL-DNA GLYCOSYLASE (4WS0_A_URFA3
   Pattern 4ws0_2                 Query structure     RMSD=  0.76 A  No. of residues =   3
   ------- -------                --------------- 
    A  66    GLY       matches     A  52    GLY  
    A  67    GLN       matches     A  98    GLN  
    A 127    ASN       matches     A  62    ASN  
  TRANSFORM    0.4268 -0.8431 -0.3272 -0.7388 -0.5337  0.4116  0.5216 -0.0661  0.8506   111.513    38.731    26.901  
 
 Match found in 1dz8_2       CYTOCHROME P450-CAM (1DZ8_A_CAMA503_
   Pattern 1dz8_2                 Query structure     RMSD=  0.76 A  No. of residues =   3
   ------- -------                --------------- 
    A 244    LEU       matches     A  75    LEU  
    A 247    VAL       matches     A 108    VAL  
    A 248    GLY       matches     A 109    GLY  
  TRANSFORM   -0.1285  0.9870 -0.0966  0.0209  0.1001  0.9948 -0.9915 -0.1258  0.0335  -112.611    21.214    28.893  
 
 Match found in 3sue_8       NS3 PROTEASE, NS4A PROTEIN (3SUE_C_S
   Pattern 3sue_8                 Query structure     RMSD=  0.76 A  No. of residues =   3
   ------- -------                --------------- 
    C1041    GLN       matches     A  65    GLN  
    C1058    GLY       matches     A  52    GLY  
    C1137    GLY       matches     A 127    GLY  
  TRANSFORM    0.4589  0.4886  0.7421  0.2619  0.7238 -0.6384  0.8490 -0.4873 -0.2042   -61.799   -46.368    68.415  
 
 Match found in 4r38_5       BLUE-LIGHT-ACTIVATED HISTIDINE KINAS
   Pattern 4r38_5                 Query structure     RMSD=  0.79 A  No. of residues =   3
   ------- -------                --------------- 
    A  68    VAL       matches     A  13    VAL  
    A  71    LEU       matches     A  14    LEU  
    A  85    ILE       matches     A  38    ILE  
  TRANSFORM   -0.7568 -0.5032 -0.4172  0.6428 -0.4570 -0.6148 -0.1187  0.7335 -0.6693    91.206    91.550   -51.103  
 
 Match found in 1rx7_1       DIHYDROFOLATE REDUCTASE (1RX7_A_FOLA
   Pattern 1rx7_1                 Query structure     RMSD=  0.82 A  No. of residues =   3
   ------- -------                --------------- 
    A  46    THR       matches     A  56    THR  
    A  50    ILE       matches     A  55    ILE  
    A  54    LEU       matches     A  92    LEU  
  TRANSFORM    0.0260  0.1442 -0.9892  0.1920 -0.9718 -0.1366  0.9810  0.1864  0.0530    26.926   114.514     2.993  
 
 Match found in 1gti_1       GLUTATHIONE S-TRANSFERASE (1GTI_A_CC
   Pattern 1gti_1                 Query structure     RMSD=  0.83 A  No. of residues =   3
   ------- -------                --------------- 
    A  46    THR       matches     A  56    THR  
    A  48    LEU       matches     A  92    LEU  
    A  50    GLY       matches     A  94    GLY  
  TRANSFORM    0.5412 -0.1921  0.8186 -0.6217 -0.7469  0.2358 -0.5662  0.6366  0.5237    32.421    89.027   -55.941  
 
 Match found in 3o9m_1       CHOLINESTERASE (3O9M_A_BEZA999_0)   
   Pattern 3o9m_1                 Query structure     RMSD=  0.83 A  No. of residues =   3
   ------- -------                --------------- 
    A 116    GLY       matches     A  70    GLY  
    A 117    GLY       matches     A  69    GLY  
    A 198    SER       matches     A  72    SER  
  TRANSFORM   -0.7442 -0.3208 -0.5858 -0.2416 -0.6884  0.6839  0.6227 -0.6505 -0.4348    43.020    12.057    25.897  
 
 Match found in 2vdv_2       TRNA (GUANINE-N(7)-)-METHYLTRANSFERA
   Pattern 2vdv_2                 Query structure     RMSD=  0.83 A  No. of residues =   3
   ------- -------                --------------- 
    E 103    GLY       matches     A  52    GLY  
    E 105    GLY       matches     A  50    GLY  
    E 184    ASP       matches     A  64    ASP  
  TRANSFORM    0.8499  0.5029 -0.1574 -0.2178  0.0632 -0.9739  0.4798 -0.8620 -0.1633   -36.580    43.616    92.812  
 
 Match found in 2q5k_6       PROTEASE;PROTEASE (2Q5K_A_AB1A201_2)
   Pattern 2q5k_6                 Query structure     RMSD=  0.84 A  No. of residues =   3
   ------- -------                --------------- 
    B   8    ARG       matches     A  78    ARG  
    B  81    PRO       matches     A 107    PRO  
    B  82    VAL       matches     A 108    VAL  
  TRANSFORM   -0.4512 -0.2225 -0.8642  0.7710 -0.5848 -0.2520  0.4493  0.7800 -0.4355    58.903    76.210   -54.826  
 
 Match found in 3mws_4       HIV-1 PROTEASE (3MWS_B_017B201_2)   
   Pattern 3mws_4                 Query structure     RMSD=  0.85 A  No. of residues =   3
   ------- -------                --------------- 
    B 128    ALA       matches     A  26    ALA  
    B 130    ASP       matches     A  22    ASP  
    B 132    VAL       matches     A  21    VAL  
  TRANSFORM   -0.2010 -0.3503 -0.9148  0.3392  0.8512 -0.4004 -0.9190  0.3908  0.0523    65.981   -53.415    -8.449  
 
 Match found in 4fjp_1       LACTOTRANSFERRIN (4FJP_A_NPSA711_1) 
   Pattern 4fjp_1                 Query structure     RMSD=  0.86 A  No. of residues =   3
   ------- -------                --------------- 
    A 432    GLY       matches     A  88    GLY  
    A 593    PRO       matches     A  84    PRO  
    A 594    ASN       matches     A  85    ASN  
  TRANSFORM   -0.5148  0.7391  0.4344  0.2696  0.6206 -0.7363  0.8138  0.2619  0.5188  -107.766    -2.074   -30.678  
 
 Match found in 3sue_8       NS3 PROTEASE, NS4A PROTEIN (3SUE_C_S
   Pattern 3sue_8                 Query structure     RMSD=  0.88 A  No. of residues =   3
   ------- -------                --------------- 
    C1041    GLN       matches     A  36    GLN  
    C1058    GLY       matches     A  35    GLY  
    C1137    GLY       matches     A   9    GLY  
  TRANSFORM   -0.2948  0.8099  0.5072  0.7902 -0.0918  0.6059 -0.5372 -0.5794  0.6129   -65.640    12.035    69.949  
 
 Match found in 3cyx_6       HIV-1 PROTEASE;HIV-1 PROTEASE (3CYX_
   Pattern 3cyx_6                 Query structure     RMSD=  0.91 A  No. of residues =   3
   ------- -------                --------------- 
    B   8    ARG       matches     A  78    ARG  
    B  81    PRO       matches     A 107    PRO  
    B  82    VAL       matches     A 108    VAL  
  TRANSFORM    0.3821 -0.5446 -0.7466 -0.9214 -0.2866 -0.2624  0.0710 -0.7882  0.6113    97.642    45.693    86.602  
 
 Match found in 3iiz_3       BIOTIN SYNTHETASE, PUTATIVE (3IIZ_A_
   Pattern 3iiz_3                 Query structure     RMSD=  0.92 A  No. of residues =   3
   ------- -------                --------------- 
    A 107    GLN       matches     A  98    GLN  
    A 136    SER       matches     A  67    SER  
    A 138    GLY       matches     A  69    GLY  
  TRANSFORM   -0.4157 -0.6362  0.6499  0.0660  0.6916  0.7192  0.9071 -0.3419  0.2455    39.656   -59.888    20.818  
 
 Match found in 4u5j_1       PROTO-ONCOGENE TYROSINE-PROTEIN KINA
   Pattern 4u5j_1                 Query structure     RMSD=  0.94 A  No. of residues =   3
   ------- -------                --------------- 
    A 273    LEU       matches     A  75    LEU  
    A 276    GLY       matches     A  70    GLY  
    A 281    VAL       matches     A 108    VAL  
  TRANSFORM   -0.7797 -0.5902  0.2090 -0.3983  0.7251  0.5618  0.4831 -0.3548  0.8005    84.490   -43.940    29.218  
 
 Match found in 1sdu_5       PROTEASE RETROPEPSIN (1SDU_B_MK1B902
   Pattern 1sdu_5                 Query structure     RMSD=  0.94 A  No. of residues =   3
   ------- -------                --------------- 
    B 108    ARG       matches     A  78    ARG  
    B 181    PRO       matches     A 107    PRO  
    B 182    VAL       matches     A 108    VAL  
  TRANSFORM   -0.5286 -0.6492 -0.5469 -0.3766  0.7568 -0.5343 -0.7607  0.0765  0.6446    84.584   -37.276    86.058  
 
 Match found in 1ya4_4       CES1 PROTEIN (1YA4_B_CTXB2_1)       
   Pattern 1ya4_4                 Query structure     RMSD=  0.96 A  No. of residues =   3
   ------- -------                --------------- 
    B 142    GLY       matches     A  70    GLY  
    B 143    GLY       matches     A  69    GLY  
    B 221    SER       matches     A  72    SER  
  TRANSFORM    0.5540 -0.7277  0.4045 -0.5795  0.0117  0.8149  0.5977  0.6858  0.4152    43.276    47.269   -76.530  
 
 Match found in 2qhc_2       PROTEASE RETROPEPSIN;PROTEASE RETROP
   Pattern 2qhc_2                 Query structure     RMSD=  0.96 A  No. of residues =   3
   ------- -------                --------------- 
    A   8    ARG       matches     A  78    ARG  
    A  81    PRO       matches     A 107    PRO  
    A  82    VAL       matches     A 108    VAL  
  TRANSFORM   -0.4204 -0.9000  0.1154  0.8912 -0.4335 -0.1337 -0.1703 -0.0466 -0.9843    83.888    12.613    75.472  
 
 Match found in 5yu9_3       EPIDERMAL GROWTH FACTOR RECEPTOR (5Y
   Pattern 5yu9_3                 Query structure     RMSD=  0.97 A  No. of residues =   3
   ------- -------                --------------- 
    A 718    LEU       matches     A  92    LEU  
    A 719    GLY       matches     A  70    GLY  
    A 726    VAL       matches     A  97    VAL  
  TRANSFORM    0.5438 -0.7268  0.4196  0.6019 -0.0107 -0.7985 -0.5848 -0.6868 -0.4316    42.938    60.682    84.786  
 
 Match found in 2qhc_5       PROTEASE RETROPEPSIN (2QHC_B_AB1B900
   Pattern 2qhc_5                 Query structure     RMSD=  0.98 A  No. of residues =   3
   ------- -------                --------------- 
    B   8    ARG       matches     A  78    ARG  
    B  81    PRO       matches     A 107    PRO  
    B  82    VAL       matches     A 108    VAL  
  TRANSFORM   -0.9185 -0.1782 -0.3529  0.0170  0.8741 -0.4855 -0.3950  0.4520  0.7998    84.000   -51.580   -17.569  
 
 Match found in 3fl9_6       DIHYDROFOLATE REDUCTASE (DHFR) (3FL9
   Pattern 3fl9_6                 Query structure     RMSD=  0.98 A  No. of residues =   3
   ------- -------                --------------- 
    D  21    LEU       matches     A 112    LEU  
    D  51    ILE       matches     A  38    ILE  
    D  55    LEU       matches     A  14    LEU  
  TRANSFORM   -0.1937 -0.3066  0.9319 -0.9805  0.0929 -0.1732  0.0335  0.9473  0.3186    23.158    11.628   -86.543  
 
 Match found in 1gmk_0       GRAMICIDIN A (1GMK_A_DVAA6_0)       
   Pattern 1gmk_0                 Query structure     RMSD=  0.99 A  No. of residues =   3
   ------- -------                --------------- 
    A   5    ALA       matches     A  61    ALA  
    A   7    VAL       matches     A  97    VAL  
    B  13    TRP       matches     A 123    TRP  
  TRANSFORM    0.5261 -0.8360 -0.1560  0.6831  0.5247 -0.5080 -0.5065 -0.1607 -0.8471    47.132   -27.562    14.018  
 
 Match found in 5jq7_4       ENVELOPE GLYCOPROTEIN 2 (5JQ7_B_T0RB
   Pattern 5jq7_4                 Query structure     RMSD=  0.99 A  No. of residues =   3
   ------- -------                --------------- 
    B 519    THR       matches     A 102    THR  
    B 520    THR       matches     A 101    THR  
    B 522    ASP       matches     A  64    ASP  
  TRANSFORM    0.7167 -0.6391 -0.2791 -0.5815 -0.7686  0.2666  0.3849  0.0288  0.9225    68.367    78.189    -2.720  
 
 Match found in 4ks8_3       SERINE/THREONINE-PROTEIN KINASE PAK 
   Pattern 4ks8_3                 Query structure     RMSD=  1.00 A  No. of residues =   3
   ------- -------                --------------- 
    A 413    ILE       matches     A  38    ILE  
    A 487    GLY       matches     A 109    GLY  
    A 533    LEU       matches     A 112    LEU  
  TRANSFORM   -0.1331 -0.9168  0.3766  0.5861 -0.3792 -0.7161 -0.7993 -0.1254 -0.5878   111.729    50.117    60.236  
 
 Match found in 2z0y_1       PUTATIVE UNCHARACTERIZED PROTEIN TTH
   Pattern 2z0y_1                 Query structure     RMSD=  1.00 A  No. of residues =   3
   ------- -------                --------------- 
    A 180    VAL       matches     A  42    VAL  
    A 181    GLY       matches     A  69    GLY  
    A 185    GLY       matches     A  70    GLY  
  TRANSFORM    0.8678 -0.4536 -0.2029 -0.4519 -0.8902  0.0575  0.2067 -0.0418  0.9775    37.784   141.797    17.944  
 
 Match found in 1x1a_3       CRTF-RELATED PROTEIN (1X1A_A_SAMA426
   Pattern 1x1a_3                 Query structure     RMSD=  1.00 A  No. of residues =   3
   ------- -------                --------------- 
    A 177    GLY       matches     A  94    GLY  
    A 179    GLY       matches     A  70    GLY  
    A 242    CYH       matches     A  90    CYH  
  TRANSFORM   -0.8588 -0.4687  0.2070 -0.3708  0.8473  0.3803  0.3536 -0.2498  0.9014    72.958   -51.484    18.508  
 
 Match found in 3el1_4       PROTEASE;PROTEASE (3EL1_A_DR7A100_2)
   Pattern 3el1_4                 Query structure     RMSD=  1.01 A  No. of residues =   3
   ------- -------                --------------- 
    B   8    ARG       matches     A  78    ARG  
    B  81    PRO       matches     A 107    PRO  
    B  82    VAL       matches     A 108    VAL  
  TRANSFORM   -0.3557 -0.6126 -0.7058 -0.6628  0.6978 -0.2716 -0.6589 -0.3712  0.6542    87.941   -13.809   105.341  
 
 Match found in 1rd7_2       DIHYDROFOLATE REDUCTASE (1RD7_A_FOLA
   Pattern 1rd7_2                 Query structure     RMSD=  1.02 A  No. of residues =   3
   ------- -------                --------------- 
    A  46    THR       matches     A  56    THR  
    A  50    ILE       matches     A  55    ILE  
    A  54    LEU       matches     A  92    LEU  
  TRANSFORM   -0.5635 -0.7649  0.3120 -0.8111  0.4405 -0.3849 -0.1570  0.4699  0.8686    93.430    -0.848   -40.047  
 
 Match found in 3dcm_1       UNCHARACTERIZED PROTEIN TM_1570 (3DC
   Pattern 3dcm_1                 Query structure     RMSD=  1.02 A  No. of residues =   3
   ------- -------                --------------- 
    X 111    THR       matches     A  56    THR  
    X 141    GLY       matches     A  52    GLY  
    X 145    GLY       matches     A  50    GLY  
  TRANSFORM   -0.3307  0.8856  0.3260  0.1407 -0.2953  0.9450 -0.9332 -0.3584  0.0269   -91.518    47.444    42.905  
 
 Match found in 2w3a_2       DIHYDROFOLATE REDUCTASE (2W3A_A_TOPA
   Pattern 2w3a_2                 Query structure     RMSD=  1.03 A  No. of residues =   3
   ------- -------                --------------- 
    A  56    THR       matches     A 101    THR  
    A  60    ILE       matches     A  99    ILE  
    A  61    PRO       matches     A 107    PRO  
  TRANSFORM    0.7234 -0.1925 -0.6631  0.6884  0.1280  0.7139  0.0526  0.9729 -0.2251     3.264    10.818   -85.833  
 
 Match found in 1yi4_2       PROTO-ONCOGENE SERINE/THREONINE-PROT
   Pattern 1yi4_2                 Query structure     RMSD=  1.04 A  No. of residues =   3
   ------- -------                --------------- 
    A 128    ASP       matches     A  91    ASP  
    A 174    LEU       matches     A  92    LEU  
    A 185    ILE       matches     A  55    ILE  
  TRANSFORM    0.5439 -0.7095  0.4480 -0.6003  0.0440  0.7986  0.5863  0.7033  0.4020    40.818    44.123   -77.800  
 
 Match found in 2z54_2       HIV-1 PROTEASE (2Z54_A_AB1A200_1)   
   Pattern 2z54_2                 Query structure     RMSD=  1.05 A  No. of residues =   3
   ------- -------                --------------- 
    A   8    ARG       matches     A  78    ARG  
    A  81    PRO       matches     A 107    PRO  
    A  82    VAL       matches     A 108    VAL  
  TRANSFORM   -0.3001  0.8142  0.4970  0.0170 -0.5164  0.8562 -0.9538 -0.2654 -0.1411   -79.657    61.675    42.238  
 
 Match found in 4o0w_1       AURORA KINASE A (4O0W_A_ADNA501_1)  
   Pattern 4o0w_1                 Query structure     RMSD=  1.05 A  No. of residues =   3
   ------- -------                --------------- 
    A 139    LEU       matches     A  92    LEU  
    A 140    GLY       matches     A  70    GLY  
    A 147    VAL       matches     A  97    VAL  
  TRANSFORM   -0.7882  0.3828  0.4818  0.1689 -0.6183  0.7676 -0.5917 -0.6864 -0.4227   -44.113    60.921   108.497  
 
 Match found in 1mui_4       PROTEASE (1MUI_B_AB1B100_2)         
   Pattern 1mui_4                 Query structure     RMSD=  1.05 A  No. of residues =   3
   ------- -------                --------------- 
    B   8    ARG       matches     A  78    ARG  
    B  81    PRO       matches     A 107    PRO  
    B  82    VAL       matches     A 108    VAL  
  TRANSFORM    0.3263 -0.8050 -0.4954  0.7799 -0.0669  0.6223  0.5341  0.5894 -0.6061    94.333   -34.189   -70.981  
 
 Match found in 2o4s_6       PROTEASE;PROTEASE (2O4S_A_AB1A400_2)
   Pattern 2o4s_6                 Query structure     RMSD=  1.07 A  No. of residues =   3
   ------- -------                --------------- 
    B   8    ARG       matches     A  78    ARG  
    B  81    PRO       matches     A 107    PRO  
    B  82    VAL       matches     A 108    VAL  
  TRANSFORM   -0.3147 -0.5398  0.7808  0.3583 -0.8293 -0.4289 -0.8790 -0.1448 -0.4544    45.284    92.292    55.223  
 
 Match found in 4ks8_3       SERINE/THREONINE-PROTEIN KINASE PAK 
   Pattern 4ks8_3                 Query structure     RMSD=  1.07 A  No. of residues =   3
   ------- -------                --------------- 
    A 413    ILE       matches     A  99    ILE  
    A 487    GLY       matches     A  70    GLY  
    A 533    LEU       matches     A  92    LEU  
  TRANSFORM    0.1663  0.8762 -0.4523 -0.4715 -0.3322 -0.8169  0.8660 -0.3492 -0.3579   -58.420    69.122    42.508  
 
 Match found in 1a29_2       CALMODULIN (1A29_A_TFPA153_1)       
   Pattern 1a29_2                 Query structure     RMSD=  1.08 A  No. of residues =   3
   ------- -------                --------------- 
    A 100    ILE       matches     A  38    ILE  
    A 105    LEU       matches     A  14    LEU  
    A 136    VAL       matches     A 108    VAL  
  TRANSFORM    0.8716  0.4460 -0.2035  0.2425 -0.0315  0.9696 -0.4260  0.8945  0.1356   -30.770   -17.930   -66.056  
 
 Match found in 3lzv_6       HIV-1 PROTEASE;HIV-1 PROTEASE (3LZV_
   Pattern 3lzv_6                 Query structure     RMSD=  1.08 A  No. of residues =   3
   ------- -------                --------------- 
    B   8    ARG       matches     A  78    ARG  
    B  81    PRO       matches     A 107    PRO  
    B  82    VAL       matches     A 108    VAL  
  TRANSFORM   -0.6771 -0.0603 -0.7335 -0.6357  0.5499  0.5417 -0.3707 -0.8330  0.4106    52.039   -25.802   146.025  
 
 Match found in 1rd7_2       DIHYDROFOLATE REDUCTASE (1RD7_A_FOLA
   Pattern 1rd7_2                 Query structure     RMSD=  1.09 A  No. of residues =   3
   ------- -------                --------------- 
    A  46    THR       matches     A  39    THR  
    A  50    ILE       matches     A  38    ILE  
    A  54    LEU       matches     A  14    LEU  
  TRANSFORM   -0.3592  0.1851  0.9147  0.0347 -0.9768  0.2113 -0.9326 -0.1077 -0.3444  -102.771    30.969   -46.224  
 
 Match found in 2wnc_2       SOLUBLE ACETYLCHOLINE RECEPTOR;SOLUB
   Pattern 2wnc_2                 Query structure     RMSD=  1.09 A  No. of residues =   3
   ------- -------                --------------- 
    A 188    TYR       matches     A  76    TYR  
    A 190    CYH       matches     A  74    CYH  
    A 191    CYH       matches     A  77    CYH  
  TRANSFORM    0.5676  0.1659 -0.8064  0.1811  0.9303  0.3189 -0.8032  0.3271 -0.4980    19.724   -85.488     0.627  
 
 Match found in 3ebz_1       PROTEASE;PROTEASE (3EBZ_B_017B201_1)
   Pattern 3ebz_1                 Query structure     RMSD=  1.09 A  No. of residues =   3
   ------- -------                --------------- 
    A   8    ARG       matches     A  78    ARG  
    A  81    PRO       matches     A  37    PRO  
    A  82    ILE       matches     A  38    ILE  
  TRANSFORM   -0.6835  0.1453  0.7153 -0.6914  0.1853 -0.6983  0.2340  0.9719  0.0262    -5.069     1.286   -74.010  
 
 Match found in 6ay4_2       CYP51, STEROL 14ALPHA-DEMETHYLASE (6
   Pattern 6ay4_2                 Query structure     RMSD=  1.10 A  No. of residues =   3
   ------- -------                --------------- 
    A 297    THR       matches     A 111    THR  
    A 358    LEU       matches     A  92    LEU  
    A 430    CYH       matches     A  41    CYH  
  TRANSFORM   -0.8054 -0.2796 -0.5227 -0.1982 -0.7040  0.6820  0.5586 -0.6529 -0.5116    30.095    91.806    47.740  
 
 Match found in 2yme_13      SOLUBLE ACETYLCHOLINE RECEPTOR;SOLUB
   Pattern 2yme_13                Query structure     RMSD=  1.10 A  No. of residues =   3
   ------- -------                --------------- 
    G 186    TYR       matches     A  76    TYR  
    G 188    CYH       matches     A  74    CYH  
    G 189    CYH       matches     A  77    CYH  
  TRANSFORM    0.3336 -0.8033 -0.4934 -0.7677  0.0723 -0.6367 -0.5471 -0.5912  0.5926    93.943    33.918   117.888  
 
 Match found in 6dj1_5       HIV-1 PROTEASE (6DJ1_B_AB1B201_1)   
   Pattern 6dj1_5                 Query structure     RMSD=  1.11 A  No. of residues =   3
   ------- -------                --------------- 
    B   8    ARG       matches     A  78    ARG  
    B  81    PRO       matches     A 107    PRO  
    B  82    VAL       matches     A 108    VAL  
  TRANSFORM   -0.1353  0.0335 -0.9902 -0.0890  0.9950  0.0458 -0.9868 -0.0943  0.1316     8.692   -63.741    80.849  
 
 Match found in 2pgz_3       SOLUBLE ACETYLCHOLINE RECEPTOR;SOLUB
   Pattern 2pgz_3                 Query structure     RMSD=  1.11 A  No. of residues =   3
   ------- -------                --------------- 
    A 188    TYR       matches     A  76    TYR  
    A 190    CYH       matches     A  74    CYH  
    A 191    CYH       matches     A  77    CYH  
  TRANSFORM   -0.3968  0.8508  0.3444  0.8940  0.4433 -0.0651  0.2080 -0.2821  0.9366   -46.505   -73.933    88.392  
 
 Match found in 4bqt_1       SOLUBLE ACETYLCHOLINE RECEPTOR (4BQT
   Pattern 4bqt_1                 Query structure     RMSD=  1.11 A  No. of residues =   3
   ------- -------                --------------- 
    A 186    TYR       matches     A  76    TYR  
    A 188    CYH       matches     A  74    CYH  
    A 189    CYH       matches     A  77    CYH  
  TRANSFORM   -0.3802 -0.5634  0.7335  0.8161 -0.5776 -0.0206 -0.4353 -0.5908 -0.6793    49.858   108.303    92.807  
 
 Match found in 1x1a_3       CRTF-RELATED PROTEIN (1X1A_A_SAMA426
   Pattern 1x1a_3                 Query structure     RMSD=  1.12 A  No. of residues =   3
   ------- -------                --------------- 
    A 177    GLY       matches     A 125    GLY  
    A 179    GLY       matches     A 127    GLY  
    A 242    CYH       matches     A 117    CYH  
  TRANSFORM   -0.9393 -0.2336  0.2511  0.2276  0.1234  0.9659  0.2566 -0.9645  0.0628    60.582   -32.170   100.116  
 
 Match found in 3ndx_1       PROTEASE (3NDX_A_RITA100_1)         
   Pattern 3ndx_1                 Query structure     RMSD=  1.12 A  No. of residues =   3
   ------- -------                --------------- 
    A   8    ARG       matches     A  78    ARG  
    A  81    PRO       matches     A 107    PRO  
    A  82    VAL       matches     A 108    VAL  
  TRANSFORM   -0.1614 -0.1856 -0.9693  0.8537 -0.5190 -0.0428  0.4951  0.8344 -0.2422    40.047   -18.701  -117.146  
 
 Match found in 2vdv_2       TRNA (GUANINE-N(7)-)-METHYLTRANSFERA
   Pattern 2vdv_2                 Query structure     RMSD=  1.12 A  No. of residues =   3
   ------- -------                --------------- 
    E 103    GLY       matches     A  94    GLY  
    E 105    GLY       matches     A  70    GLY  
    E 184    ASP       matches     A  91    ASP  
  TRANSFORM    0.1186  0.6958 -0.7084 -0.3647  0.6941  0.6207 -0.9235 -0.1848 -0.3361   -78.916   -92.582   106.143  
 
 Match found in 3peo_8       SOLUBLE ACETYLCHOLINE RECEPTOR (3PEO
   Pattern 3peo_8                 Query structure     RMSD=  1.14 A  No. of residues =   3
   ------- -------                --------------- 
    F 188    TYR       matches     A  76    TYR  
    F 190    CYH       matches     A  74    CYH  
    F 191    CYH       matches     A  77    CYH  
  TRANSFORM    0.6806  0.2961 -0.6702  0.7174 -0.4554  0.5272  0.1491  0.8396  0.5224   -12.188    35.247   -29.372  
 
 Match found in 5o87_2       SOLUBLE ACETYLCHOLINE RECEPTOR;SOLUB
   Pattern 5o87_2                 Query structure     RMSD=  1.14 A  No. of residues =   3
   ------- -------                --------------- 
    C 205    TYR       matches     A  76    TYR  
    C 207    CYH       matches     A  74    CYH  
    C 208    CYH       matches     A  77    CYH  
  TRANSFORM   -0.2526 -0.0741 -0.9647 -0.0756 -0.9925  0.0961  0.9646 -0.0972 -0.2451    42.894   116.418    18.304  
 
 Match found in 3d1z_1       HIV-1 PROTEASE;HIV-1 PROTEASE (3D1Z_
   Pattern 3d1z_1                 Query structure     RMSD=  1.14 A  No. of residues =   3
   ------- -------                --------------- 
    A   8    ARG       matches     A  78    ARG  
    A  81    PRO       matches     A 107    PRO  
    A  82    VAL       matches     A 108    VAL  
  TRANSFORM   -0.3128  0.0131  0.9497 -0.6617 -0.7203 -0.2080 -0.6814  0.6935 -0.2339    10.006    90.847   -43.025  
 
 Match found in 1qfi_0       ACTINOMYCIN X2 (1QFI_A_DVAA8_0)     
   Pattern 1qfi_0                 Query structure     RMSD=  1.14 A  No. of residues =   3
   ------- -------                --------------- 
    A   1    THR       matches     A  58    THR  
    A   7    THR       matches     A  56    THR  
    A   9    PRO       matches     A  59    PRO  
  TRANSFORM    0.5154  0.6075 -0.6044  0.8466 -0.4703  0.2493  0.1328  0.6402  0.7567   -69.256    21.928   -50.861  
 
 Match found in 4xnx_3       TRANSPORTER (4XNX_A_41XA707_1)      
   Pattern 4xnx_3                 Query structure     RMSD=  1.15 A  No. of residues =   3
   ------- -------                --------------- 
    A 117    ALA       matches     A  71    ALA  
    A 327    VAL       matches     A  42    VAL  
    A 425    GLY       matches     A  69    GLY  
  TRANSFORM    0.9377  0.2401 -0.2512 -0.2288 -0.1177 -0.9663  0.2616 -0.9636  0.0554   -10.018    60.996   100.149  
 
 Match found in 3ndw_2       PROTEASE (3NDW_A_RITA100_1)         
   Pattern 3ndw_2                 Query structure     RMSD=  1.15 A  No. of residues =   3
   ------- -------                --------------- 
    A   8    ARG       matches     A  78    ARG  
    A  81    PRO       matches     A 107    PRO  
    A  82    VAL       matches     A 108    VAL  
  TRANSFORM    0.1684 -0.7437 -0.6470  0.6202 -0.4302  0.6559  0.7661  0.5117 -0.3888    82.404    19.345   -46.474  
 
 Match found in 3pmz_3       SOLUBLE ACETYLCHOLINE RECEPTOR (3PMZ
   Pattern 3pmz_3                 Query structure     RMSD=  1.16 A  No. of residues =   3
   ------- -------                --------------- 
    E 188    TYR       matches     A  76    TYR  
    E 190    CYH       matches     A  74    CYH  
    E 191    CYH       matches     A  77    CYH  
  TRANSFORM    0.4113 -0.8765 -0.2500 -0.1183  0.2207 -0.9681 -0.9038 -0.4278  0.0129    46.264   -83.338    75.147  
 
 Match found in 4aft_2       SOLUBLE ACETYLCHOLINE RECEPTOR;SOLUB
   Pattern 4aft_2                 Query structure     RMSD=  1.17 A  No. of residues =   3
   ------- -------                --------------- 
    A 186    TYR       matches     A  76    TYR  
    A 188    CYH       matches     A  74    CYH  
    A 189    CYH       matches     A  77    CYH  
  TRANSFORM   -0.7357 -0.2695 -0.6214  0.2014 -0.9630  0.1792  0.6467 -0.0068 -0.7628    75.116    62.647     1.654  
 
 Match found in 5ycp_4       PEROXISOME PROLIFERATOR-ACTIVATED RE
   Pattern 5ycp_4                 Query structure     RMSD=  1.17 A  No. of residues =   3
   ------- -------                --------------- 
    A 284    GLY       matches     A  94    GLY  
    A 339    VAL       matches     A  42    VAL  
    A 348    MET       matches     A  44    MET  
  TRANSFORM    0.1480  0.1182 -0.9819  0.9252 -0.3672  0.0953  0.3493  0.9226  0.1637    27.856    47.160   -58.935  
 
 Match found in 1gti_1       GLUTATHIONE S-TRANSFERASE (1GTI_A_CC
   Pattern 1gti_1                 Query structure     RMSD=  1.18 A  No. of residues =   3
   ------- -------                --------------- 
    A  46    THR       matches     A  56    THR  
    A  48    LEU       matches     A  92    LEU  
    A  50    GLY       matches     A  69    GLY  
  TRANSFORM    0.8490 -0.0331 -0.5273  0.0550  0.9982  0.0259 -0.5255  0.0510 -0.8493    31.349   -67.371    54.880  
 
 Match found in 2yme_6       SOLUBLE ACETYLCHOLINE RECEPTOR;SOLUB
   Pattern 2yme_6                 Query structure     RMSD=  1.19 A  No. of residues =   3
   ------- -------                --------------- 
    D 186    TYR       matches     A  76    TYR  
    D 188    CYH       matches     A  74    CYH  
    D 189    CYH       matches     A  77    CYH  
  TRANSFORM    0.8278  0.4109  0.3820  0.1376 -0.8087  0.5719 -0.5439  0.4209  0.7260    -0.225    50.500    27.300  
 
 Match found in 2yme_1       SOLUBLE ACETYLCHOLINE RECEPTOR;SOLUB
   Pattern 2yme_1                 Query structure     RMSD=  1.19 A  No. of residues =   3
   ------- -------                --------------- 
    A 186    TYR       matches     A  76    TYR  
    A 188    CYH       matches     A  74    CYH  
    A 189    CYH       matches     A  77    CYH  
  TRANSFORM    0.1379  0.8208  0.5543 -0.3175  0.5668 -0.7603  0.9382  0.0711 -0.3387    74.688    93.039   158.628  
 
 Match found in 6cnk_2       NEURONAL ACETYLCHOLINE RECEPTOR SUBU
   Pattern 6cnk_2                 Query structure     RMSD=  1.19 A  No. of residues =   3
   ------- -------                --------------- 
    D 197    TYR       matches     A  76    TYR  
    D 199    CYH       matches     A  74    CYH  
    D 200    CYH       matches     A  77    CYH  
  TRANSFORM    0.5337  0.3013 -0.7901  0.8283  0.0020  0.5603 -0.1704  0.9535  0.2485     3.999    33.145    -8.246  
 
 Match found in 4x1i_2       TUBULIN BETA CHAIN (4X1I_B_LOCB502_2
   Pattern 4x1i_2                 Query structure     RMSD=  1.19 A  No. of residues =   3
   ------- -------                --------------- 
    B 241    CYH       matches     A  79    CYH  
    B 248    LEU       matches     A  75    LEU  
    B 250    ALA       matches     A  23    ALA  
  TRANSFORM   -0.9223 -0.2460 -0.2981  0.2538  0.1963 -0.9471 -0.2915  0.9492  0.1186    72.258    55.189   -88.922  
 
 Match found in 1rx7_1       DIHYDROFOLATE REDUCTASE (1RX7_A_FOLA
   Pattern 1rx7_1                 Query structure     RMSD=  1.20 A  No. of residues =   3
   ------- -------                --------------- 
    A  46    THR       matches     A  39    THR  
    A  50    ILE       matches     A  38    ILE  
    A  54    LEU       matches     A  14    LEU  
  TRANSFORM    0.3073  0.0411 -0.9507 -0.1989  0.9798 -0.0220 -0.9306 -0.1958 -0.3093    11.343   -94.353    16.960  
 
 Match found in 4pm9_3       BETA-LACTAMASE CTX-M-14 (4PM9_A_CE3A
   Pattern 4pm9_3                 Query structure     RMSD=  1.21 A  No. of residues =   3
   ------- -------                --------------- 
    A 170    ASN       matches     A  62    ASN  
    A 237    ALA       matches     A  61    ALA  
    A 238    GLY       matches     A  50    GLY  
  TRANSFORM   -0.5314 -0.8291  0.1740 -0.7987  0.4218 -0.4291 -0.2823  0.3670  0.8863    80.591     3.119   -44.730  
 
 Match found in 2w3a_2       DIHYDROFOLATE REDUCTASE (2W3A_A_TOPA
   Pattern 2w3a_2                 Query structure     RMSD=  1.21 A  No. of residues =   3
   ------- -------                --------------- 
    A  56    THR       matches     A 111    THR  
    A  60    ILE       matches     A  99    ILE  
    A  61    PRO       matches     A 100    PRO  
  TRANSFORM   -0.8142  0.5260 -0.2458  0.4258  0.2531 -0.8687  0.3947  0.8120  0.4300    11.550    16.175   -48.457  
 
 Match found in 3fl9_6       DIHYDROFOLATE REDUCTASE (DHFR) (3FL9
   Pattern 3fl9_6                 Query structure     RMSD=  1.25 A  No. of residues =   3
   ------- -------                --------------- 
    D  21    LEU       matches     A  31    LEU  
    D  51    ILE       matches     A  38    ILE  
    D  55    LEU       matches     A  14    LEU  
  TRANSFORM   -0.8484 -0.1036 -0.5192  0.4829 -0.5536 -0.6785  0.2171  0.8263 -0.5196    74.362    89.706   -69.036  
 
 Match found in 1yat_3       FK506 BINDING PROTEIN (1YAT_A_FK5A10
   Pattern 1yat_3                 Query structure     RMSD=  1.26 A  No. of residues =   3
   ------- -------                --------------- 
    A  55    VAL       matches     A  97    VAL  
    A  56    ILE       matches     A  99    ILE  
    A  59    TRP       matches     A 123    TRP  
  TRANSFORM   -0.9629  0.2029 -0.1781  0.1674 -0.0688 -0.9835  0.2118  0.9768 -0.0323   122.788    11.169   -22.111  
 
 Match found in 1sv5_1       REVERSE TRANSCRIPTASE (1SV5_A_65BA60
   Pattern 1sv5_1                 Query structure     RMSD=  1.26 A  No. of residues =   3
   ------- -------                --------------- 
    A 100    LEU       matches     A  31    LEU  
    A 101    LYS       matches     A  28    LYS  
    A 318    TYR       matches     A  30    TYR  
  TRANSFORM   -0.6032  0.0964 -0.7917  0.2872  0.9523 -0.1029 -0.7441  0.2894  0.6022    47.299   -35.587   -35.316  
 
 Match found in 5b8i_4       PEPTIDYL-PROLYL CIS-TRANS ISOMERASE 
   Pattern 5b8i_4                 Query structure     RMSD=  1.26 A  No. of residues =   3
   ------- -------                --------------- 
    C  73    VAL       matches     A  97    VAL  
    C  74    ILE       matches     A  99    ILE  
    C  77    TRP       matches     A 123    TRP  
  TRANSFORM   -0.9388  0.0853  0.3337 -0.2255 -0.8846 -0.4082 -0.2604  0.4585 -0.8497    33.305   128.663    24.370  
 
 Match found in 3g8i_5       PEROXISOME PROLIFERATOR-ACTIVATED RE
   Pattern 3g8i_5                 Query structure     RMSD=  1.26 A  No. of residues =   3
   ------- -------                --------------- 
    A 247    LEU       matches     A  31    LEU  
    A 332    VAL       matches     A  13    VAL  
    A 344    LEU       matches     A  75    LEU  
  TRANSFORM    0.7312 -0.6806  0.0474 -0.4658 -0.4472  0.7636  0.4984  0.5804  0.6440    88.219    25.544     4.308  
 
 Match found in 3uf8_1       UBIQUITIN-LIKE PROTEIN SMT3, PEPTIDY
   Pattern 3uf8_1                 Query structure     RMSD=  1.27 A  No. of residues =   3
   ------- -------                --------------- 
    A  62    VAL       matches     A  97    VAL  
    A  63    ILE       matches     A  99    ILE  
    A  66    TRP       matches     A 123    TRP  
  TRANSFORM    0.1018 -0.5566 -0.8245  0.9500  0.3004 -0.0855 -0.2952  0.7746 -0.5594    79.668   -38.363   -43.751  
 
 Match found in 4pm5_4       BETA-LACTAMASE CTX-M-14 (4PM5_A_CE3A
   Pattern 4pm5_4                 Query structure     RMSD=  1.27 A  No. of residues =   3
   ------- -------                --------------- 
    A  69    CYH       matches     A  77    CYH  
    A 167    PRO       matches     A  84    PRO  
    A 240    ASP       matches     A  91    ASP  
  TRANSFORM    0.6681  0.6606 -0.3425  0.7264 -0.6788  0.1076  0.1614  0.3207  0.9333    -7.391    72.139   -30.392  
 
 Match found in 3o5r_2       PEPTIDYL-PROLYL CIS-TRANS ISOMERASE 
   Pattern 3o5r_2                 Query structure     RMSD=  1.28 A  No. of residues =   3
   ------- -------                --------------- 
    A  86    VAL       matches     A  97    VAL  
    A  87    ILE       matches     A  99    ILE  
    A  90    TRP       matches     A 123    TRP  
  TRANSFORM    0.3702  0.5563  0.7440  0.9286 -0.2004 -0.3123  0.0246 -0.8065  0.5907   -37.638    50.086    98.816  
 
 Match found in 1oni_1       14.5 KDA TRANSLATIONAL INHIBITOR PRO
   Pattern 1oni_1                 Query structure     RMSD=  1.28 A  No. of residues =   3
   ------- -------                --------------- 
    A  89    PHE       matches     A  68    PHE  
    A 109    ALA       matches     A 104    ALA  
    B 116    PRO       matches     A 107    PRO  
  TRANSFORM   -0.0615  0.2438  0.9679  0.9179  0.3947 -0.0411  0.3920 -0.8859  0.2481   -24.761   -43.053   108.965  
 
 Match found in 4r38_3       BLUE-LIGHT-ACTIVATED HISTIDINE KINAS
   Pattern 4r38_3                 Query structure     RMSD=  1.28 A  No. of residues =   3
   ------- -------                --------------- 
    A  23    ALA       matches     A  54    ALA  
    A  72    ALA       matches     A 104    ALA  
    A  75    ILE       matches     A  99    ILE  
  TRANSFORM    0.2762 -0.6369  0.7198  0.7782  0.5877  0.2213  0.5640 -0.4990 -0.6580    60.108   -93.555    56.808  
 
 Match found in 5ef2_7       TRANSCRIPTION ATTENUATION PROTEIN MT
   Pattern 5ef2_7                 Query structure     RMSD=  1.29 A  No. of residues =   3
   ------- -------                --------------- 
    K  49    THR       matches     A  47    THR  
    K  51    HIS       matches     A  48    HIS  
    K  52    THR       matches     A  49    THR  
  TRANSFORM    0.2764 -0.6352  0.7212  0.7772  0.5891  0.2210  0.5652 -0.4995 -0.6565    59.916   -93.620    56.827  
 
 Match found in 5eex_7       TRANSCRIPTION ATTENUATION PROTEIN MT
   Pattern 5eex_7                 Query structure     RMSD=  1.29 A  No. of residues =   3
   ------- -------                --------------- 
    K  49    THR       matches     A  47    THR  
    K  51    HIS       matches     A  48    HIS  
    K  52    THR       matches     A  49    THR  
  TRANSFORM    0.2763 -0.6365  0.7201  0.7780  0.5880  0.2213  0.5643 -0.4991 -0.6576    60.063   -93.561    56.806  
 
 Match found in 5ef0_1       TRANSCRIPTION ATTENUATION PROTEIN MT
   Pattern 5ef0_1                 Query structure     RMSD=  1.29 A  No. of residues =   3
   ------- -------                --------------- 
    K  49    THR       matches     A  47    THR  
    K  51    HIS       matches     A  48    HIS  
    K  52    THR       matches     A  49    THR  
  TRANSFORM    0.2154  0.4496 -0.8669  0.9561 -0.2778  0.0935  0.1988  0.8490  0.4896     2.701    23.906    24.699  
 
 Match found in 1fiq_1       XANTHINE OXIDASE (1FIQ_C_SALC1335_1)
   Pattern 1fiq_1                 Query structure     RMSD=  1.30 A  No. of residues =   3
   ------- -------                --------------- 
    C1010    THR       matches     A 111    THR  
    C1011    VAL       matches     A 108    VAL  
    C1014    LEU       matches     A  75    LEU  
  TRANSFORM   -0.6501  0.7411 -0.1679 -0.2139 -0.3905 -0.8954  0.7291  0.5462 -0.4124   -25.570    63.498     4.563  
 
 Match found in 4lax_2       PEPTIDYL-PROLYL CIS-TRANS ISOMERASE 
   Pattern 4lax_2                 Query structure     RMSD=  1.30 A  No. of residues =   3
   ------- -------                --------------- 
    A  86    VAL       matches     A  97    VAL  
    A  87    ILE       matches     A  99    ILE  
    A  90    TRP       matches     A 123    TRP  
  TRANSFORM    0.8620  0.1693  0.4778 -0.1126 -0.8551  0.5061 -0.4942  0.4900  0.7181   -10.170   101.537   -34.662  
 
 Match found in 1fkj_1       FK506 BINDING PROTEIN (1FKJ_A_FK5A10
   Pattern 1fkj_1                 Query structure     RMSD=  1.30 A  No. of residues =   3
   ------- -------                --------------- 
    A  55    VAL       matches     A  97    VAL  
    A  56    ILE       matches     A  99    ILE  
    A  59    TRP       matches     A 123    TRP  
  TRANSFORM   -0.6613 -0.7487  0.0462 -0.4040  0.3036 -0.8629 -0.6320  0.5893  0.5032   104.891     9.424   -73.499  
 
 Match found in 4dz3_2       PEPTIDYL-PROLYL CIS-TRANS ISOMERASE 
   Pattern 4dz3_2                 Query structure     RMSD=  1.31 A  No. of residues =   3
   ------- -------                --------------- 
    A  62    VAL       matches     A  97    VAL  
    A  63    ILE       matches     A  99    ILE  
    A  66    TRP       matches     A 123    TRP  
  TRANSFORM    0.8697  0.1583  0.4674  0.1106  0.8605 -0.4972  0.4809 -0.4842 -0.7309    -9.008   -44.126    62.109  
 
 Match found in 2fke_3       FK506 BINDING PROTEIN (2FKE_A_FK5A10
   Pattern 2fke_3                 Query structure     RMSD=  1.31 A  No. of residues =   3
   ------- -------                --------------- 
    A  55    VAL       matches     A  97    VAL  
    A  56    ILE       matches     A  99    ILE  
    A  59    TRP       matches     A 123    TRP  
  TRANSFORM    0.0413 -0.9739 -0.2232 -0.8547 -0.1502  0.4969  0.5174 -0.1703  0.8386   109.327    34.603    17.350  
 
 Match found in 1q6i_1       FKBP-TYPE PEPTIDYL-PROLYL CIS-TRANS 
   Pattern 1q6i_1                 Query structure     RMSD=  1.32 A  No. of residues =   3
   ------- -------                --------------- 
    A 173    VAL       matches     A  97    VAL  
    A 174    ILE       matches     A  99    ILE  
    A 177    TRP       matches     A 123    TRP  
  TRANSFORM   -0.3243  0.9426 -0.0797 -0.8776 -0.3312 -0.3464  0.3530  0.0424 -0.9347   -50.890    61.506    -5.233  
 
 Match found in 1gtf_3       TRP RNA-BINDING ATTENUATION PROTEIN 
   Pattern 1gtf_3                 Query structure     RMSD=  1.32 A  No. of residues =   3
   ------- -------                --------------- 
    C  49    THR       matches     A  47    THR  
    C  51    HIS       matches     A  48    HIS  
    C  52    THR       matches     A  49    THR  
  TRANSFORM    0.6916  0.2805  0.6656 -0.0774  0.9450 -0.3178  0.7181 -0.1682 -0.6753   -63.320  -118.391    12.552  
 
 Match found in 5eew_3       TRANSCRIPTION ATTENUATION PROTEIN MT
   Pattern 5eew_3                 Query structure     RMSD=  1.32 A  No. of residues =   3
   ------- -------                --------------- 
    B  49    THR       matches     A  47    THR  
    B  51    HIS       matches     A  48    HIS  
    B  52    THR       matches     A  49    THR  
  TRANSFORM    0.6920  0.2813  0.6649 -0.0782  0.9448 -0.3182  0.7177 -0.1682 -0.6758   -63.397  -118.343    12.550  
 
 Match found in 5eev_3       TRANSCRIPTION ATTENUATION PROTEIN MT
   Pattern 5eev_3                 Query structure     RMSD=  1.32 A  No. of residues =   3
   ------- -------                --------------- 
    B  49    THR       matches     A  47    THR  
    B  51    HIS       matches     A  48    HIS  
    B  52    THR       matches     A  49    THR  
  TRANSFORM   -0.3462  0.9366 -0.0535 -0.8765 -0.3433 -0.3374  0.3344  0.0699 -0.9398  -120.886    59.420    -7.967  
 
 Match found in 5eew_7       TRANSCRIPTION ATTENUATION PROTEIN MT
   Pattern 5eew_7                 Query structure     RMSD=  1.32 A  No. of residues =   3
   ------- -------                --------------- 
    E  49    THR       matches     A  47    THR  
    E  51    HIS       matches     A  48    HIS  
    E  52    THR       matches     A  49    THR  
  TRANSFORM    0.6040 -0.2200  0.7660  0.4036  0.9132 -0.0559  0.6872 -0.3430 -0.6404    72.333  -122.457    34.879  
 
 Match found in 1gtn_2       TRP RNA-BINDING ATTENUATION PROTEIN 
   Pattern 1gtn_2                 Query structure     RMSD=  1.32 A  No. of residues =   3
   ------- -------                --------------- 
    B  49    THR       matches     A  47    THR  
    B  51    HIS       matches     A  48    HIS  
    B  52    THR       matches     A  49    THR  
  TRANSFORM   -0.3475  0.9362 -0.0533 -0.8757 -0.3443 -0.3385  0.3352  0.0710 -0.9395  -120.782    59.474    -8.096  
 
 Match found in 5eeu_3       TRANSCRIPTION ATTENUATION PROTEIN MT
   Pattern 5eeu_3                 Query structure     RMSD=  1.32 A  No. of residues =   3
   ------- -------                --------------- 
    E  49    THR       matches     A  47    THR  
    E  51    HIS       matches     A  48    HIS  
    E  52    THR       matches     A  49    THR  
  TRANSFORM   -0.3477  0.9361 -0.0534 -0.8761 -0.3447 -0.3371  0.3340  0.0704 -0.9399  -120.800    59.554    -8.022  
 
 Match found in 5eev_7       TRANSCRIPTION ATTENUATION PROTEIN MT
   Pattern 5eev_7                 Query structure     RMSD=  1.32 A  No. of residues =   3
   ------- -------                --------------- 
    E  49    THR       matches     A  47    THR  
    E  51    HIS       matches     A  48    HIS  
    E  52    THR       matches     A  49    THR  
  TRANSFORM   -0.3472  0.9363 -0.0532 -0.8765 -0.3441 -0.3367  0.3336  0.0703 -0.9401  -120.890    59.532    -7.991  
 
 Match found in 5eez_3       TRANSCRIPTION ATTENUATION PROTEIN MT
   Pattern 5eez_3                 Query structure     RMSD=  1.32 A  No. of residues =   3
   ------- -------                --------------- 
    E  49    THR       matches     A  47    THR  
    E  51    HIS       matches     A  48    HIS  
    E  52    THR       matches     A  49    THR  
  TRANSFORM   -0.1668  0.9763  0.1379  0.8973  0.0923  0.4318 -0.4088 -0.1958  0.8914   -91.681   -31.567    84.254  
 
 Match found in 1utd_3       TRANSCRIPTION ATTENUATION PROTEIN MT
   Pattern 1utd_3                 Query structure     RMSD=  1.32 A  No. of residues =   3
   ------- -------                --------------- 
    A  49    THR       matches     A  47    THR  
    A  51    HIS       matches     A  48    HIS  
    A  52    THR       matches     A  49    THR  
  TRANSFORM   -0.3488  0.9357 -0.0533 -0.8757 -0.3456 -0.3371  0.3338  0.0709 -0.9400  -120.842    59.691    -8.041  
 
 Match found in 5ef2_3       TRANSCRIPTION ATTENUATION PROTEIN MT
   Pattern 5ef2_3                 Query structure     RMSD=  1.32 A  No. of residues =   3
   ------- -------                --------------- 
    E  49    THR       matches     A  47    THR  
    E  51    HIS       matches     A  48    HIS  
    E  52    THR       matches     A  49    THR  
  TRANSFORM    0.2261 -0.8968  0.3802 -0.8946 -0.0368  0.4453  0.3853  0.4408  0.8107    70.166   -23.424    -9.506  
 
 Match found in 5yu9_3       EPIDERMAL GROWTH FACTOR RECEPTOR (5Y
   Pattern 5yu9_3                 Query structure     RMSD=  1.32 A  No. of residues =   3
   ------- -------                --------------- 
    A 718    LEU       matches     A 112    LEU  
    A 719    GLY       matches     A 109    GLY  
    A 726    VAL       matches     A 108    VAL  
  TRANSFORM    0.4695 -0.2165  0.8560 -0.5749 -0.8108  0.1102 -0.6702  0.5438  0.5051     2.521   100.396   -39.641  
 
 Match found in 1jgs_1       MULTIPLE ANTIBIOTIC RESISTANCE PROTE
   Pattern 1jgs_1                 Query structure     RMSD=  1.33 A  No. of residues =   3
   ------- -------                --------------- 
    A  68    LEU       matches     A  92    LEU  
    A  72    THR       matches     A 111    THR  
    A  75    LEU       matches     A 112    LEU  
  TRANSFORM   -0.6523 -0.7054  0.2773  0.7159 -0.4532  0.5311  0.2490 -0.5450 -0.8006    89.793    36.698    69.739  
 
 Match found in 5eex_2       TRANSCRIPTION ATTENUATION PROTEIN MT
   Pattern 5eex_2                 Query structure     RMSD=  1.33 A  No. of residues =   3
   ------- -------                --------------- 
    I  49    THR       matches     A  47    THR  
    I  51    HIS       matches     A  48    HIS  
    I  52    THR       matches     A  49    THR  
  TRANSFORM   -0.1545 -0.9799 -0.1262 -0.8447  0.1972 -0.4975 -0.5124 -0.0298  0.8582   107.340    -4.954    69.415  
 
 Match found in 1c9s_5       TRP RNA-BINDING ATTENUATION PROTEIN 
   Pattern 1c9s_5                 Query structure     RMSD=  1.34 A  No. of residues =   3
   ------- -------                --------------- 
    F  49    THR       matches     A  47    THR  
    F  51    HIS       matches     A  48    HIS  
    F  52    THR       matches     A  49    THR  
  TRANSFORM    0.6376  0.6164  0.4621 -0.3512  0.7665 -0.5378  0.6857 -0.1806 -0.7051   -41.930   -87.822    44.439  
 
 Match found in 1gtn_10      TRP RNA-BINDING ATTENUATION PROTEIN 
   Pattern 1gtn_10                Query structure     RMSD=  1.34 A  No. of residues =   3
   ------- -------                --------------- 
    R  49    THR       matches     A  47    THR  
    R  51    HIS       matches     A  48    HIS  
    R  52    THR       matches     A  49    THR  
  TRANSFORM   -0.6522 -0.7052  0.2781  0.7163 -0.4532  0.5306  0.2482 -0.5453 -0.8007    89.789    36.707    69.793  
 
 Match found in 5eez_11      TRANSCRIPTION ATTENUATION PROTEIN MT
   Pattern 5eez_11                Query structure     RMSD=  1.34 A  No. of residues =   3
   ------- -------                --------------- 
    I  49    THR       matches     A  47    THR  
    I  51    HIS       matches     A  48    HIS  
    I  52    THR       matches     A  49    THR  
  TRANSFORM   -0.9372 -0.3486  0.0140  0.3152 -0.8287  0.4625  0.1496 -0.4379 -0.8865   122.981    96.054    58.380  
 
 Match found in 1gtf_5       TRP RNA-BINDING ATTENUATION PROTEIN 
   Pattern 1gtf_5                 Query structure     RMSD=  1.34 A  No. of residues =   3
   ------- -------                --------------- 
    F  49    THR       matches     A  47    THR  
    F  51    HIS       matches     A  48    HIS  
    F  52    THR       matches     A  49    THR  
  TRANSFORM   -0.6525 -0.7050  0.2778  0.7157 -0.4528  0.5318  0.2491 -0.5458 -0.8000    89.735    36.665    69.808  
 
 Match found in 5eev_14      TRANSCRIPTION ATTENUATION PROTEIN MT
   Pattern 5eev_14                Query structure     RMSD=  1.34 A  No. of residues =   3
   ------- -------                --------------- 
    I  49    THR       matches     A  47    THR  
    I  51    HIS       matches     A  48    HIS  
    I  52    THR       matches     A  49    THR  
  TRANSFORM    0.1875  0.8277 -0.5290  0.8906  0.0840  0.4470 -0.4144  0.5549  0.7214  -124.554   -30.569    -5.459  
 
 Match found in 1c9s_3       TRP RNA-BINDING ATTENUATION PROTEIN 
   Pattern 1c9s_3                 Query structure     RMSD=  1.35 A  No. of residues =   3
   ------- -------                --------------- 
    A  49    THR       matches     A  47    THR  
    A  51    HIS       matches     A  48    HIS  
    A  52    THR       matches     A  49    THR  
  TRANSFORM    0.9438  0.1062 -0.3129 -0.3292  0.3847 -0.8623 -0.0288 -0.9169 -0.3981    20.359   -19.820    88.971  
 
 Match found in 5f8y_2       GALNAC/GAL-SPECIFIC LECTIN (5F8Y_A_X
   Pattern 5f8y_2                 Query structure     RMSD=  1.36 A  No. of residues =   3
   ------- -------                --------------- 
    A  18    TYR       matches     A  96    TYR  
    A  19    GLY       matches     A  69    GLY  
    A  20    GLY       matches     A  70    GLY  
  TRANSFORM    0.2333 -0.4678  0.8525 -0.9717 -0.1457  0.1860 -0.0372  0.8718  0.4885    83.297    59.321   -38.031  
 
 Match found in 1tco_2       FK506-BINDING PROTEIN (1TCO_C_FK5C50
   Pattern 1tco_2                 Query structure     RMSD=  1.36 A  No. of residues =   3
   ------- -------                --------------- 
    C  55    VAL       matches     A  97    VAL  
    C  56    ILE       matches     A  99    ILE  
    C  59    TRP       matches     A 123    TRP  
  TRANSFORM   -0.0698 -0.5367 -0.8409 -0.9293 -0.2715  0.2505  0.3627 -0.7989  0.4798    94.756    45.439    90.732  
 
 Match found in 2zul_3       PROBABLE RIBOSOMAL RNA SMALL SUBUNIT
   Pattern 2zul_3                 Query structure     RMSD=  1.36 A  No. of residues =   3
   ------- -------                --------------- 
    A 216    SER       matches     A  72    SER  
    A 262    GLU       matches     A  66    GLU  
    A 288    ASP       matches     A  64    ASP  
  TRANSFORM    0.3025  0.3247 -0.8962 -0.3119 -0.8547 -0.4149  0.9007 -0.4050  0.1573    -8.552   118.769    34.180  
 
 Match found in 4o0w_1       AURORA KINASE A (4O0W_A_ADNA501_1)  
   Pattern 4o0w_1                 Query structure     RMSD=  1.37 A  No. of residues =   3
   ------- -------                --------------- 
    A 139    LEU       matches     A 112    LEU  
    A 140    GLY       matches     A 109    GLY  
    A 147    VAL       matches     A 108    VAL  
  TRANSFORM    0.5258 -0.5320  0.6637  0.5954  0.7875  0.1595  0.6075 -0.3113 -0.7308    16.488   -61.699    30.706  
 
 Match found in 5lvn_2       3-PHOSPHOINOSITIDE-DEPENDENT PROTEIN
   Pattern 5lvn_2                 Query structure     RMSD=  1.38 A  No. of residues =   3
   ------- -------                --------------- 
    A  88    LEU       matches     A 112    LEU  
    A  89    GLY       matches     A 109    GLY  
    A  96    VAL       matches     A 108    VAL  
  TRANSFORM    0.0752 -0.1454  0.9865 -0.7385  0.6566  0.1530  0.6700  0.7401  0.0580    -8.103  -108.010   -52.861  
 
 Match found in 4zau_1       EPIDERMAL GROWTH FACTOR RECEPTOR (4Z
   Pattern 4zau_1                 Query structure     RMSD=  1.38 A  No. of residues =   3
   ------- -------                --------------- 
    A 718    LEU       matches     A 112    LEU  
    A 719    GLY       matches     A 109    GLY  
    A 726    VAL       matches     A 108    VAL  
  TRANSFORM    0.3332  0.7820 -0.5268 -0.8088 -0.0501 -0.5860  0.4846 -0.6213 -0.6158   -38.869    15.196    47.302  
 
 Match found in 2azx_3       TRYPTOPHANYL-TRNA SYNTHETASE (2AZX_A
   Pattern 2azx_3                 Query structure     RMSD=  1.39 A  No. of residues =   3
   ------- -------                --------------- 
    A 163    GLY       matches     A  50    GLY  
    A 196    THR       matches     A  51    THR  
    A 199    GLU       matches     A  60    GLU  
  TRANSFORM   -0.0151  0.8496 -0.5273  0.7954 -0.3093 -0.5212  0.6058  0.4273  0.6711   -50.171   126.256   -56.929  
 
 Match found in 2wgj_3       HEPATOCYTE GROWTH FACTOR RECEPTOR (2
   Pattern 2wgj_3                 Query structure     RMSD=  1.39 A  No. of residues =   3
   ------- -------                --------------- 
    A1085    GLY       matches     A 109    GLY  
    A1092    VAL       matches     A 108    VAL  
    A1230    TYR       matches     A  27    TYR  
  TRANSFORM   -0.5355  0.6715  0.5122  0.5212 -0.2145  0.8261 -0.6646 -0.7093  0.2351   -72.978    39.944    72.221  
 
 Match found in 2w3a_2       DIHYDROFOLATE REDUCTASE (2W3A_A_TOPA
   Pattern 2w3a_2                 Query structure     RMSD=  1.40 A  No. of residues =   3
   ------- -------                --------------- 
    A  56    THR       matches     A 102    THR  
    A  60    ILE       matches     A  99    ILE  
    A  61    PRO       matches     A 107    PRO  
  TRANSFORM   -0.3346 -0.7827  0.5248  0.5001 -0.6195 -0.6051 -0.7987 -0.0600 -0.5987    67.853    79.650   -18.362  
 
 Match found in 2azx_5       TRYPTOPHANYL-TRNA SYNTHETASE (2AZX_B
   Pattern 2azx_5                 Query structure     RMSD=  1.41 A  No. of residues =   3
   ------- -------                --------------- 
    B 163    GLY       matches     A  50    GLY  
    B 196    THR       matches     A  51    THR  
    B 199    GLU       matches     A  60    GLU  
  TRANSFORM   -0.4766 -0.0627  0.8769 -0.1569  0.9875 -0.0147  0.8650  0.1446  0.4805   -10.082   -89.561   -39.948  
 
 Match found in 3ua5_1       CYTOCHROME P450 2B6 (3UA5_B_06XB501_
   Pattern 3ua5_1                 Query structure     RMSD=  1.42 A  No. of residues =   3
   ------- -------                --------------- 
    B 210    SER       matches     A  67    SER  
    B 363    LEU       matches     A  92    LEU  
    B 477    VAL       matches     A  97    VAL  
  TRANSFORM    0.3751  0.5863 -0.7180 -0.3565 -0.6238 -0.6955  0.8557 -0.5169  0.0250   -40.544   114.467    84.296  
 
 Match found in 1x1a_3       CRTF-RELATED PROTEIN (1X1A_A_SAMA426
   Pattern 1x1a_3                 Query structure     RMSD=  1.42 A  No. of residues =   3
   ------- -------                --------------- 
    A 177    GLY       matches     A 127    GLY  
    A 179    GLY       matches     A 125    GLY  
    A 242    CYH       matches     A 130    CYH  
  TRANSFORM   -0.2881 -0.1742 -0.9416  0.1437  0.9643 -0.2224 -0.9468  0.1994  0.2528    37.714   -77.220    -1.286  
 
 Match found in 1hvy_1       THYMIDYLATE SYNTHASE (1HVY_A_D16A414
   Pattern 1hvy_1                 Query structure     RMSD=  1.43 A  No. of residues =   3
   ------- -------                --------------- 
    A 108    ILE       matches     A  99    ILE  
    A 109    TRP       matches     A 123    TRP  
    A 112    ASN       matches     A 114    ASN  
  TRANSFORM   -0.1075  0.5004  0.8591  0.8639 -0.3807  0.3299 -0.4921 -0.7776  0.3914   -60.803    48.952    89.833  
 
 Match found in 4qd3_2       PEPTIDYL-TRNA HYDROLASE (4QD3_A_5AEA
   Pattern 4qd3_2                 Query structure     RMSD=  1.45 A  No. of residues =   3
   ------- -------                --------------- 
    A 114    GLY       matches     A  50    GLY  
    A 115    HIS       matches     A  48    HIS  
    A 116    ASN       matches     A  62    ASN  
  TRANSFORM   -0.6553  0.7073 -0.2653 -0.6828 -0.7048 -0.1924  0.3230 -0.0551 -0.9448  -111.607    94.165     5.020  
 
 Match found in 5jq7_4       ENVELOPE GLYCOPROTEIN 2 (5JQ7_B_T0RB
   Pattern 5jq7_4                 Query structure     RMSD=  1.45 A  No. of residues =   3
   ------- -------                --------------- 
    B 519    THR       matches     A 101    THR  
    B 520    THR       matches     A 102    THR  
    B 522    ASP       matches     A  64    ASP  
  TRANSFORM   -0.0395  0.9836  0.1761 -0.9831 -0.0698  0.1690 -0.1785  0.1665 -0.9698   -71.983    81.585    12.291  
 
 Match found in 5hes_2       MITOGEN-ACTIVATED PROTEIN KINASE KIN
   Pattern 5hes_2                 Query structure     RMSD=  1.47 A  No. of residues =   3
   ------- -------                --------------- 
    A 150    CYH       matches     A  41    CYH  
    A 152    PHE       matches     A  68    PHE  
    A 153    GLY       matches     A  69    GLY  

************************************************* user.SUMS ********************************************************
   5mue_3       ALPHA-TOCOPHEROL TRANSFER PROTEIN (5    :        0.80  <
   3jb1_2       STRUCTURAL PROTEIN VP3 (3JB1_A_SAMA1    :        0.50  
   4ks8_3       SERINE/THREONINE-PROTEIN KINASE PAK     :        0.72  
   4qw3_1       PROTEASOME SUBUNIT BETA TYPE-5;PROTE    :        0.77  
   2azx_5       TRYPTOPHANYL-TRNA SYNTHETASE (2AZX_B    :        0.77  
   2vdv_2       TRNA (GUANINE-N(7)-)-METHYLTRANSFERA    :        0.80  
   5yu9_3       EPIDERMAL GROWTH FACTOR RECEPTOR (5Y    :        0.82  
   2vdv_2       TRNA (GUANINE-N(7)-)-METHYLTRANSFERA    :        0.82  
   2azx_3       TRYPTOPHANYL-TRNA SYNTHETASE (2AZX_A    :        0.83  
   1fiq_1       XANTHINE OXIDASE (1FIQ_C_SALC1335_1)    :        0.84  
   1x1a_3       CRTF-RELATED PROTEIN (1X1A_A_SAMA426    :        0.89  
   4o0w_1       AURORA KINASE A (4O0W_A_ADNA501_1)      :        0.91  
   5lvn_2       3-PHOSPHOINOSITIDE-DEPENDENT PROTEIN    :        0.91  
   4fjp_1       LACTOTRANSFERRIN (4FJP_A_NPSA711_1)     :        0.91  
   3eky_5       PROTEASE;PROTEASE (3EKY_A_DR7A100_2)    :        0.94  
   3g4l_4       CAMP-SPECIFIC 3',5'-CYCLIC PHOSPHODI    :        0.94  
   4zau_1       EPIDERMAL GROWTH FACTOR RECEPTOR (4Z    :        0.94  
   3sue_8       NS3 PROTEASE, NS4A PROTEIN (3SUE_C_S    :        0.95  
   1oni_1       14.5 KDA TRANSLATIONAL INHIBITOR PRO    :        0.96  
   4x1i_0       TUBULIN ALPHA CHAIN;TUBULIN BETA CHA    :        0.97  
   3dcm_1       UNCHARACTERIZED PROTEIN TM_1570 (3DC    :        0.99  
   4r38_5       BLUE-LIGHT-ACTIVATED HISTIDINE KINAS    :        0.99  
   1x1a_3       CRTF-RELATED PROTEIN (1X1A_A_SAMA426    :        0.99  
   3lzv_6       HIV-1 PROTEASE;HIV-1 PROTEASE (3LZV_    :        0.99  
   4ks8_3       SERINE/THREONINE-PROTEIN KINASE PAK     :        0.99  
   3d1z_1       HIV-1 PROTEASE;HIV-1 PROTEASE (3D1Z_    :        1.00  
   6ay4_2       CYP51, STEROL 14ALPHA-DEMETHYLASE (6    :        1.02  
   3g8i_5       PEROXISOME PROLIFERATOR-ACTIVATED RE    :        1.04  
   1rd7_2       DIHYDROFOLATE REDUCTASE (1RD7_A_FOLA    :        1.04  
   1gti_1       GLUTATHIONE S-TRANSFERASE (1GTI_A_CC    :        1.04  
   2z54_2       HIV-1 PROTEASE (2Z54_A_AB1A200_1)       :        1.05  
   1rx7_1       DIHYDROFOLATE REDUCTASE (1RX7_A_FOLA    :        1.07  
   3fl9_6       DIHYDROFOLATE REDUCTASE (DHFR) (3FL9    :        1.07  
   1sv5_1       REVERSE TRANSCRIPTASE (1SV5_A_65BA60    :        1.08  
   2qhc_5       PROTEASE RETROPEPSIN (2QHC_B_AB1B900    :        1.08  
   3el1_4       PROTEASE;PROTEASE (3EL1_A_DR7A100_2)    :        1.09  
   5mue_2       ALPHA-TOCOPHEROL TRANSFER PROTEIN (5    :        1.10  
   3c6g_3       CYTOCHROME P450 2R1 (3C6G_A_VD3A701_    :        1.10  
   3o9m_1       CHOLINESTERASE (3O9M_A_BEZA999_0)       :        1.10  
   1qfi_0       ACTINOMYCIN X2 (1QFI_A_DVAA8_0)         :        1.12  
   3deu_1       TRANSCRIPTIONAL REGULATOR SLYA (3DEU    :        1.13  
   3sue_8       NS3 PROTEASE, NS4A PROTEIN (3SUE_C_S    :        1.13  
   2vdv_2       TRNA (GUANINE-N(7)-)-METHYLTRANSFERA    :        1.14  
   2wgj_3       HEPATOCYTE GROWTH FACTOR RECEPTOR (2    :        1.14  
   1jgs_1       MULTIPLE ANTIBIOTIC RESISTANCE PROTE    :        1.15  
   5f8y_2       GALNAC/GAL-SPECIFIC LECTIN (5F8Y_A_X    :        1.15  
   2qhc_2       PROTEASE RETROPEPSIN;PROTEASE RETROP    :        1.16  
   5ef2_7       TRANSCRIPTION ATTENUATION PROTEIN MT    :        1.16  
   3fl9_6       DIHYDROFOLATE REDUCTASE (DHFR) (3FL9    :        1.16  
   5eex_7       TRANSCRIPTION ATTENUATION PROTEIN MT    :        1.16  
   5ef0_1       TRANSCRIPTION ATTENUATION PROTEIN MT    :        1.16  
   1gtn_2       TRP RNA-BINDING ATTENUATION PROTEIN     :        1.17  
   1mui_4       PROTEASE (1MUI_B_AB1B100_2)             :        1.17  
   4r38_3       BLUE-LIGHT-ACTIVATED HISTIDINE KINAS    :        1.18  
   5eev_3       TRANSCRIPTION ATTENUATION PROTEIN MT    :        1.18  
   5eew_3       TRANSCRIPTION ATTENUATION PROTEIN MT    :        1.18  
   2q5k_6       PROTEASE;PROTEASE (2Q5K_A_AB1A201_2)    :        1.19  
   1gtf_3       TRP RNA-BINDING ATTENUATION PROTEIN     :        1.19  
   5eew_7       TRANSCRIPTION ATTENUATION PROTEIN MT    :        1.19  
   5eeu_3       TRANSCRIPTION ATTENUATION PROTEIN MT    :        1.19  
   5eev_7       TRANSCRIPTION ATTENUATION PROTEIN MT    :        1.19  
   5eez_3       TRANSCRIPTION ATTENUATION PROTEIN MT    :        1.19  
   1utd_3       TRANSCRIPTION ATTENUATION PROTEIN MT    :        1.19  
   5ef2_3       TRANSCRIPTION ATTENUATION PROTEIN MT    :        1.19  
   5jq7_4       ENVELOPE GLYCOPROTEIN 2 (5JQ7_B_T0RB    :        1.20  
   1c9s_5       TRP RNA-BINDING ATTENUATION PROTEIN     :        1.20  
   1ya4_4       CES1 PROTEIN (1YA4_B_CTXB2_1)           :        1.21  
   1c9s_3       TRP RNA-BINDING ATTENUATION PROTEIN     :        1.21  
   5eex_2       TRANSCRIPTION ATTENUATION PROTEIN MT    :        1.21  
   1gtf_5       TRP RNA-BINDING ATTENUATION PROTEIN     :        1.21  
   5eez_11      TRANSCRIPTION ATTENUATION PROTEIN MT    :        1.21  
   5eev_14      TRANSCRIPTION ATTENUATION PROTEIN MT    :        1.21  
   1gtn_10      TRP RNA-BINDING ATTENUATION PROTEIN     :        1.22  
   4qd3_2       PEPTIDYL-TRNA HYDROLASE (4QD3_A_5AEA    :        1.24  
   1x1a_3       CRTF-RELATED PROTEIN (1X1A_A_SAMA426    :        1.25  
   5ycp_4       PEROXISOME PROLIFERATOR-ACTIVATED RE    :        1.26  
   4pm5_4       BETA-LACTAMASE CTX-M-14 (4PM5_A_CE3A    :        1.29  
   3pmz_3       SOLUBLE ACETYLCHOLINE RECEPTOR (3PMZ    :        1.30  
   2yme_1       SOLUBLE ACETYLCHOLINE RECEPTOR;SOLUB    :        1.30  
   1sdu_5       PROTEASE RETROPEPSIN (1SDU_B_MK1B902    :        1.31  
   3ndx_1       PROTEASE (3NDX_A_RITA100_1)             :        1.31  
   2w3a_2       DIHYDROFOLATE REDUCTASE (2W3A_A_TOPA    :        1.33  
   3ndw_2       PROTEASE (3NDW_A_RITA100_1)             :        1.33  
   4aft_6       SOLUBLE ACETYLCHOLINE RECEPTOR;SOLUB    :        1.33  
   4pm9_3       BETA-LACTAMASE CTX-M-14 (4PM9_A_CE3A    :        1.34  
   1kb9_1       CYTOCHROME B;CYTOCHROME C1, HEME PRO    :        1.34  
   2o4s_6       PROTEASE;PROTEASE (2O4S_A_AB1A400_2)    :        1.34  
   6dj1_5       HIV-1 PROTEASE (6DJ1_B_AB1B201_1)       :        1.34  
   5yni_1       NSP16 PROTEIN (5YNI_A_SAMA401_0)        :        1.35  
   4ws0_2       URACIL-DNA GLYCOSYLASE (4WS0_A_URFA3    :        1.35  
   2z0y_1       PUTATIVE UNCHARACTERIZED PROTEIN TTH    :        1.36  
   1gti_1       GLUTATHIONE S-TRANSFERASE (1GTI_A_CC    :        1.37  
   1a29_2       CALMODULIN (1A29_A_TFPA153_1)           :        1.37  
   2a1n_1       CYTOCHROME P450-CAM (2A1N_A_CAMA1422    :        1.38  
   4xnx_3       TRANSPORTER (4XNX_A_41XA707_1)          :        1.39  
   1p2y_1       CYTOCHROME P450-CAM (1P2Y_A_NCTA440_    :        1.40  
   4u5j_1       PROTO-ONCOGENE TYROSINE-PROTEIN KINA    :        1.40  
   3mws_4       HIV-1 PROTEASE (3MWS_B_017B201_2)       :        1.41  
   1dz8_2       CYTOCHROME P450-CAM (1DZ8_A_CAMA503_    :        1.46  
   5yu9_3       EPIDERMAL GROWTH FACTOR RECEPTOR (5Y    :        1.46  
   3cyx_6       HIV-1 PROTEASE;HIV-1 PROTEASE (3CYX_    :        1.49  

************************************************* user.SUML ********************************************************
   4qw3_1       PROTEASOME SUBUNIT BETA TYPE-5;PROTE    :        0.46  
   2a1n_1       CYTOCHROME P450-CAM (2A1N_A_CAMA1422    :        0.54  
   1p2y_1       CYTOCHROME P450-CAM (1P2Y_A_NCTA440_    :        0.58  
   3jb1_2       STRUCTURAL PROTEIN VP3 (3JB1_A_SAMA1    :        0.64  
   2vdv_2       TRNA (GUANINE-N(7)-)-METHYLTRANSFERA    :        0.75  
   4ws0_2       URACIL-DNA GLYCOSYLASE (4WS0_A_URFA3    :        0.76  
   1dz8_2       CYTOCHROME P450-CAM (1DZ8_A_CAMA503_    :        0.76  
   3sue_8       NS3 PROTEASE, NS4A PROTEIN (3SUE_C_S    :        0.76  
   4r38_5       BLUE-LIGHT-ACTIVATED HISTIDINE KINAS    :        0.79  
   1rx7_1       DIHYDROFOLATE REDUCTASE (1RX7_A_FOLA    :        0.82  
   1gti_1       GLUTATHIONE S-TRANSFERASE (1GTI_A_CC    :        0.83  
   3o9m_1       CHOLINESTERASE (3O9M_A_BEZA999_0)       :        0.83  
   2vdv_2       TRNA (GUANINE-N(7)-)-METHYLTRANSFERA    :        0.83  
   2q5k_6       PROTEASE;PROTEASE (2Q5K_A_AB1A201_2)    :        0.84  
   3mws_4       HIV-1 PROTEASE (3MWS_B_017B201_2)       :        0.85  
   4fjp_1       LACTOTRANSFERRIN (4FJP_A_NPSA711_1)     :        0.86  
   3sue_8       NS3 PROTEASE, NS4A PROTEIN (3SUE_C_S    :        0.88  
   3cyx_6       HIV-1 PROTEASE;HIV-1 PROTEASE (3CYX_    :        0.91  
   3iiz_3       BIOTIN SYNTHETASE, PUTATIVE (3IIZ_A_    :        0.92  
   4u5j_1       PROTO-ONCOGENE TYROSINE-PROTEIN KINA    :        0.94  
   1sdu_5       PROTEASE RETROPEPSIN (1SDU_B_MK1B902    :        0.94  
   1ya4_4       CES1 PROTEIN (1YA4_B_CTXB2_1)           :        0.96  
   2qhc_2       PROTEASE RETROPEPSIN;PROTEASE RETROP    :        0.96  
   5yu9_3       EPIDERMAL GROWTH FACTOR RECEPTOR (5Y    :        0.97  
   2qhc_5       PROTEASE RETROPEPSIN (2QHC_B_AB1B900    :        0.98  
   3fl9_6       DIHYDROFOLATE REDUCTASE (DHFR) (3FL9    :        0.98  
   1gmk_0       GRAMICIDIN A (1GMK_A_DVAA6_0)           :        0.99  
   5jq7_4       ENVELOPE GLYCOPROTEIN 2 (5JQ7_B_T0RB    :        0.99  
   4ks8_3       SERINE/THREONINE-PROTEIN KINASE PAK     :        1.00  
   2z0y_1       PUTATIVE UNCHARACTERIZED PROTEIN TTH    :        1.00  
   1x1a_3       CRTF-RELATED PROTEIN (1X1A_A_SAMA426    :        1.00  
   3el1_4       PROTEASE;PROTEASE (3EL1_A_DR7A100_2)    :        1.01  
   1rd7_2       DIHYDROFOLATE REDUCTASE (1RD7_A_FOLA    :        1.02  
   3dcm_1       UNCHARACTERIZED PROTEIN TM_1570 (3DC    :        1.02  
   2w3a_2       DIHYDROFOLATE REDUCTASE (2W3A_A_TOPA    :        1.03  
   1yi4_2       PROTO-ONCOGENE SERINE/THREONINE-PROT    :        1.04  
   2z54_2       HIV-1 PROTEASE (2Z54_A_AB1A200_1)       :        1.05  
   4o0w_1       AURORA KINASE A (4O0W_A_ADNA501_1)      :        1.05  
   1mui_4       PROTEASE (1MUI_B_AB1B100_2)             :        1.05  
   2o4s_6       PROTEASE;PROTEASE (2O4S_A_AB1A400_2)    :        1.07  
   4ks8_3       SERINE/THREONINE-PROTEIN KINASE PAK     :        1.07  
   1a29_2       CALMODULIN (1A29_A_TFPA153_1)           :        1.08  
   3lzv_6       HIV-1 PROTEASE;HIV-1 PROTEASE (3LZV_    :        1.08  
   1rd7_2       DIHYDROFOLATE REDUCTASE (1RD7_A_FOLA    :        1.09  
   2wnc_2       SOLUBLE ACETYLCHOLINE RECEPTOR;SOLUB    :        1.09  
   3ebz_1       PROTEASE;PROTEASE (3EBZ_B_017B201_1)    :        1.09  
   6ay4_2       CYP51, STEROL 14ALPHA-DEMETHYLASE (6    :        1.10  
   2yme_13      SOLUBLE ACETYLCHOLINE RECEPTOR;SOLUB    :        1.10  
   6dj1_5       HIV-1 PROTEASE (6DJ1_B_AB1B201_1)       :        1.11  
   2pgz_3       SOLUBLE ACETYLCHOLINE RECEPTOR;SOLUB    :        1.11  
   4bqt_1       SOLUBLE ACETYLCHOLINE RECEPTOR (4BQT    :        1.11  
   1x1a_3       CRTF-RELATED PROTEIN (1X1A_A_SAMA426    :        1.12  
   3ndx_1       PROTEASE (3NDX_A_RITA100_1)             :        1.12  
   2vdv_2       TRNA (GUANINE-N(7)-)-METHYLTRANSFERA    :        1.12  
   3peo_8       SOLUBLE ACETYLCHOLINE RECEPTOR (3PEO    :        1.14  
   5o87_2       SOLUBLE ACETYLCHOLINE RECEPTOR;SOLUB    :        1.14  
   3d1z_1       HIV-1 PROTEASE;HIV-1 PROTEASE (3D1Z_    :        1.14  
   1qfi_0       ACTINOMYCIN X2 (1QFI_A_DVAA8_0)         :        1.14  
   4xnx_3       TRANSPORTER (4XNX_A_41XA707_1)          :        1.15  
   3ndw_2       PROTEASE (3NDW_A_RITA100_1)             :        1.15  
   3pmz_3       SOLUBLE ACETYLCHOLINE RECEPTOR (3PMZ    :        1.16  
   4aft_2       SOLUBLE ACETYLCHOLINE RECEPTOR;SOLUB    :        1.17  
   5ycp_4       PEROXISOME PROLIFERATOR-ACTIVATED RE    :        1.17  
   1gti_1       GLUTATHIONE S-TRANSFERASE (1GTI_A_CC    :        1.18  
   2yme_6       SOLUBLE ACETYLCHOLINE RECEPTOR;SOLUB    :        1.19  
   2yme_1       SOLUBLE ACETYLCHOLINE RECEPTOR;SOLUB    :        1.19  
   6cnk_2       NEURONAL ACETYLCHOLINE RECEPTOR SUBU    :        1.19  
   4x1i_2       TUBULIN BETA CHAIN (4X1I_B_LOCB502_2    :        1.19  
   1rx7_1       DIHYDROFOLATE REDUCTASE (1RX7_A_FOLA    :        1.20  
   4pm9_3       BETA-LACTAMASE CTX-M-14 (4PM9_A_CE3A    :        1.21  
   2w3a_2       DIHYDROFOLATE REDUCTASE (2W3A_A_TOPA    :        1.21  
   3fl9_6       DIHYDROFOLATE REDUCTASE (DHFR) (3FL9    :        1.25  
   1yat_3       FK506 BINDING PROTEIN (1YAT_A_FK5A10    :        1.26  
   1sv5_1       REVERSE TRANSCRIPTASE (1SV5_A_65BA60    :        1.26  
   5b8i_4       PEPTIDYL-PROLYL CIS-TRANS ISOMERASE     :        1.26  
   3g8i_5       PEROXISOME PROLIFERATOR-ACTIVATED RE    :        1.26  
   3uf8_1       UBIQUITIN-LIKE PROTEIN SMT3, PEPTIDY    :        1.27  
   4pm5_4       BETA-LACTAMASE CTX-M-14 (4PM5_A_CE3A    :        1.27  
   3o5r_2       PEPTIDYL-PROLYL CIS-TRANS ISOMERASE     :        1.28  
   1oni_1       14.5 KDA TRANSLATIONAL INHIBITOR PRO    :        1.28  
   4r38_3       BLUE-LIGHT-ACTIVATED HISTIDINE KINAS    :        1.28  
   5ef2_7       TRANSCRIPTION ATTENUATION PROTEIN MT    :        1.29  
   5eex_7       TRANSCRIPTION ATTENUATION PROTEIN MT    :        1.29  
   5ef0_1       TRANSCRIPTION ATTENUATION PROTEIN MT    :        1.29  
   1fiq_1       XANTHINE OXIDASE (1FIQ_C_SALC1335_1)    :        1.30  
   4lax_2       PEPTIDYL-PROLYL CIS-TRANS ISOMERASE     :        1.30  
   1fkj_1       FK506 BINDING PROTEIN (1FKJ_A_FK5A10    :        1.30  
   4dz3_2       PEPTIDYL-PROLYL CIS-TRANS ISOMERASE     :        1.31  
   2fke_3       FK506 BINDING PROTEIN (2FKE_A_FK5A10    :        1.31  
   1q6i_1       FKBP-TYPE PEPTIDYL-PROLYL CIS-TRANS     :        1.32  
   1gtf_3       TRP RNA-BINDING ATTENUATION PROTEIN     :        1.32  
   5eew_3       TRANSCRIPTION ATTENUATION PROTEIN MT    :        1.32  
   5eev_3       TRANSCRIPTION ATTENUATION PROTEIN MT    :        1.32  
   5eew_7       TRANSCRIPTION ATTENUATION PROTEIN MT    :        1.32  
   1gtn_2       TRP RNA-BINDING ATTENUATION PROTEIN     :        1.32  
   5eeu_3       TRANSCRIPTION ATTENUATION PROTEIN MT    :        1.32  
   5eev_7       TRANSCRIPTION ATTENUATION PROTEIN MT    :        1.32  
   5eez_3       TRANSCRIPTION ATTENUATION PROTEIN MT    :        1.32  
   1utd_3       TRANSCRIPTION ATTENUATION PROTEIN MT    :        1.32  
   5ef2_3       TRANSCRIPTION ATTENUATION PROTEIN MT    :        1.32  
   5yu9_3       EPIDERMAL GROWTH FACTOR RECEPTOR (5Y    :        1.32  
   1jgs_1       MULTIPLE ANTIBIOTIC RESISTANCE PROTE    :        1.33  
   5eex_2       TRANSCRIPTION ATTENUATION PROTEIN MT    :        1.33  
   1c9s_5       TRP RNA-BINDING ATTENUATION PROTEIN     :        1.34  
   1gtn_10      TRP RNA-BINDING ATTENUATION PROTEIN     :        1.34  
   5eez_11      TRANSCRIPTION ATTENUATION PROTEIN MT    :        1.34  
   1gtf_5       TRP RNA-BINDING ATTENUATION PROTEIN     :        1.34  
   5eev_14      TRANSCRIPTION ATTENUATION PROTEIN MT    :        1.34  
   1c9s_3       TRP RNA-BINDING ATTENUATION PROTEIN     :        1.35  
   5f8y_2       GALNAC/GAL-SPECIFIC LECTIN (5F8Y_A_X    :        1.36  
   1tco_2       FK506-BINDING PROTEIN (1TCO_C_FK5C50    :        1.36  
   2zul_3       PROBABLE RIBOSOMAL RNA SMALL SUBUNIT    :        1.36  
   4o0w_1       AURORA KINASE A (4O0W_A_ADNA501_1)      :        1.37  
   5lvn_2       3-PHOSPHOINOSITIDE-DEPENDENT PROTEIN    :        1.38  
   4zau_1       EPIDERMAL GROWTH FACTOR RECEPTOR (4Z    :        1.38  
   2azx_3       TRYPTOPHANYL-TRNA SYNTHETASE (2AZX_A    :        1.39  
   2wgj_3       HEPATOCYTE GROWTH FACTOR RECEPTOR (2    :        1.39  
   2w3a_2       DIHYDROFOLATE REDUCTASE (2W3A_A_TOPA    :        1.40  
   2azx_5       TRYPTOPHANYL-TRNA SYNTHETASE (2AZX_B    :        1.41  
   3ua5_1       CYTOCHROME P450 2B6 (3UA5_B_06XB501_    :        1.42  
   1x1a_3       CRTF-RELATED PROTEIN (1X1A_A_SAMA426    :        1.42  
   1hvy_1       THYMIDYLATE SYNTHASE (1HVY_A_D16A414    :        1.43  
   4qd3_2       PEPTIDYL-TRNA HYDROLASE (4QD3_A_5AEA    :        1.45  
   5jq7_4       ENVELOPE GLYCOPROTEIN 2 (5JQ7_B_T0RB    :        1.45  
   5hes_2       MITOGEN-ACTIVATED PROTEIN KINASE KIN    :        1.47  
