# Supplementary material for: Predicted antiviral drugs Darunavir, Amprenavir, Rimantadine and Saquinavir can potentially bind to neutralize SARS-CoV-2 conserved proteins
Source: J Biol Res (Thessalon). 2021 Aug 4;28:18. doi: 10.1186/s40709-021-00149-2 (PMC8331326; doi:10.1186/s40709-021-00149-2)
Supplement: Supplementary file 7 — Additional file 1: S7. List of drug binding hits for 6M71-NSP7-8-12. [file 40709_2021_149_MOESM7_ESM.txt]

******************************************************* user.XUMS **************************************************************
  TRANSFORM   -0.3987  0.8918 -0.2138  0.9171  0.3897 -0.0843  0.0081 -0.2297 -0.9732    25.211   -90.777   177.324  
 
 Match found in 1fbm_2       PROTEIN (CARTILAGE OLIGOMERIC MATRIX
   Pattern 1fbm_2                 Query structure     RMSD=  0.31 A  No. of residues =   4
   ------- -------                --------------- 
    D  40    THR       matches     C   9    THR  
    D  44    LEU       matches     C  13    LEU  
    D  47    VAL       matches     C  16    VAL  
    D  51    LEU       matches     C  20    LEU  
  TRANSFORM    0.5680 -0.7719 -0.2855 -0.5493 -0.0972 -0.8300  0.6129  0.6283 -0.4792    75.683   198.425  -101.617  
 
 Match found in 1urm_1       PEROXIREDOXIN 5 (1URM_A_BEZA201_0)  
   Pattern 1urm_1                 Query structure     RMSD=  0.58 A  No. of residues =   4
   ------- -------                --------------- 
    A  44    THR       matches     A 226    THR  
    A  45    PRO       matches     A 227    PRO  
    A  46    GLY       matches     A 228    GLY  
    A  47    SER       matches     A 229    SER  
  TRANSFORM    0.3305  0.3632  0.8711 -0.4852 -0.7263  0.4869  0.8096 -0.5836 -0.0638  -187.929   101.287   -34.304  
 
 Match found in 1fbm_1       PROTEIN (CARTILAGE OLIGOMERIC MATRIX
   Pattern 1fbm_1                 Query structure     RMSD=  0.66 A  No. of residues =   4
   ------- -------                --------------- 
    B  40    THR       matches     C   9    THR  
    B  44    LEU       matches     C  13    LEU  
    B  47    VAL       matches     C  16    VAL  
    B  51    LEU       matches     C  20    LEU  
  TRANSFORM   -0.8395  0.5371 -0.0823 -0.3580 -0.4328  0.8274  0.4087  0.7241  0.5556    40.592   -15.332  -209.584  
 
 Match found in 2cd2_3       DIHYDROFOLATE REDUCTASE (2CD2_A_FOLA
   Pattern 2cd2_3                 Query structure     RMSD=  0.94 A  No. of residues =   4
   ------- -------                --------------- 
    A  12    ALA       matches     A 376    ALA  
    A  25    LEU       matches     A 372    LEU  
    A  33    ILE       matches     A 562    ILE  
    A 144    THR       matches     A 538    THR  
  TRANSFORM   -0.0682  0.9905  0.1190  0.9643  0.0960 -0.2470 -0.2561  0.0979 -0.9617  -106.843   -83.241   198.089  
 
 Match found in 2gj5_1       BETA-LACTOGLOBULIN (2GJ5_A_VD3A163_1
   Pattern 2gj5_1                 Query structure     RMSD=  1.15 A  No. of residues =   4
   ------- -------                --------------- 
    A  43    VAL       matches     C  53    VAL  
    A  56    ILE       matches     D 106    ILE  
    A  58    LEU       matches     C  56    LEU  
    A  71    ILE       matches     D 107    ILE  
  TRANSFORM    0.8029 -0.3712 -0.4664 -0.5721 -0.2605 -0.7777  0.1672  0.8913 -0.4216    31.641   233.376     0.124  
 
 Match found in 3fl9_1       DIHYDROFOLATE REDUCTASE (DHFR) (3FL9
   Pattern 3fl9_1                 Query structure     RMSD=  1.19 A  No. of residues =   4
   ------- -------                --------------- 
    A  21    LEU       matches     C  56    LEU  
    A  50    ALA       matches     D 110    ALA  
    A  51    ILE       matches     C  68    ILE  
    A  55    LEU       matches     C  71    LEU  
  TRANSFORM   -0.6128 -0.7066 -0.3538  0.7894 -0.5266 -0.3156  0.0368 -0.4727  0.8805   225.197    54.871     4.472  
 
 Match found in 1xkk_5       EPIDERMAL GROWTH FACTOR RECEPTOR (1X
   Pattern 1xkk_5                 Query structure     RMSD=  1.31 A  No. of residues =   4
   ------- -------                --------------- 
    A 775    CYH       matches     A 310    CYH  
    A 777    LEU       matches     A 351    LEU  
    A 788    LEU       matches     A 655    LEU  
    A 858    LEU       matches     A 636    LEU  
  TRANSFORM   -0.1455 -0.1644 -0.9756 -0.8821 -0.4250  0.2032 -0.4481  0.8901 -0.0832   160.500   219.059   -32.294  
 
 Match found in 2cbr_2       PROTEIN (CRABP-I) (2CBR_A_A80A201_1)
   Pattern 2cbr_2                 Query structure     RMSD=  1.46 A  No. of residues =   4
   ------- -------                --------------- 
    A  24    VAL       matches     A 720    VAL  
    A  28    LEU       matches     A 775    LEU  
    A  31    VAL       matches     A 776    VAL  
    A  78    GLY       matches     A 712    GLY  
  TRANSFORM   -0.0328  0.1897  0.9813  0.9164  0.3977 -0.0462 -0.3990  0.8977 -0.1868  -142.611  -147.221   -31.946  
 
 Match found in 2r2v_2       GCN4 LEUCINE ZIPPER (2R2V_C_ACTC36_0
   Pattern 2r2v_2                 Query structure     RMSD=  0.06 A  No. of residues =   3
   ------- -------                --------------- 
    F  21    ALA       matches     A 702    ALA  
    F  22    ASN       matches     A 703    ASN  
    F  25    ALA       matches     A 706    ALA  
  TRANSFORM   -0.0842  0.4711 -0.8781  0.8196 -0.4685 -0.3299 -0.5668 -0.7474 -0.3466    34.350    19.487   215.527  
 
 Match found in 2r2v_2       GCN4 LEUCINE ZIPPER (2R2V_C_ACTC36_0
   Pattern 2r2v_2                 Query structure     RMSD=  0.29 A  No. of residues =   3
   ------- -------                --------------- 
    F  21    ALA       matches     A 656    ALA  
    F  22    ASN       matches     A 657    ASN  
    F  25    ALA       matches     A 660    ALA  
  TRANSFORM    0.7393  0.6597  0.1350 -0.6611  0.7492 -0.0409 -0.1281 -0.0590  0.9900  -180.428    -0.259  -211.601  
 
 Match found in 4rs0_2       PROSTAGLANDIN G/H SYNTHASE 2 (4RS0_A
   Pattern 4rs0_2                 Query structure     RMSD=  0.38 A  No. of residues =   3
   ------- -------                --------------- 
    A 349    VAL       matches     C  53    VAL  
    A 352    LEU       matches     C  56    LEU  
    A 353    SER       matches     C  57    SER  
  TRANSFORM    0.4168  0.3384  0.8437 -0.5735  0.8180 -0.0448 -0.7052 -0.4652  0.5350  -175.645   -37.228   114.407  
 
 Match found in 1hwi_6       HMG-COA REDUCTASE;HMG-COA REDUCTASE 
   Pattern 1hwi_6                 Query structure     RMSD=  0.42 A  No. of residues =   3
   ------- -------                --------------- 
    B 853    LEU       matches     A 127    LEU  
    B 856    ALA       matches     A 130    ALA  
    B 857    LEU       matches     A 131    LEU  
  TRANSFORM    0.6089 -0.7891 -0.0816  0.7470  0.6049 -0.2757  0.2669  0.1069  0.9578    48.865   -83.437   -64.258  
 
 Match found in 3ztv_1       NAD NUCLEOTIDASE (3ZTV_A_ADNA1600_1)
   Pattern 3ztv_1                 Query structure     RMSD=  0.43 A  No. of residues =   3
   ------- -------                --------------- 
    A 432    ASN       matches     A 600    ASN  
    A 434    GLY       matches     A 597    GLY  
    A 435    GLY       matches     A 596    GLY  
  TRANSFORM    0.4773  0.4614 -0.7479  0.1378 -0.8799 -0.4548 -0.8679  0.1140 -0.4835     8.997   141.828   242.168  
 
 Match found in 4qrc_6       FIBROBLAST GROWTH FACTOR RECEPTOR 4 
   Pattern 4qrc_6                 Query structure     RMSD=  0.44 A  No. of residues =   3
   ------- -------                --------------- 
    A 534    ILE       matches     A 145    ILE  
    A 553    ALA       matches     A 130    ALA  
    A 619    LEU       matches     A 142    LEU  
  TRANSFORM   -0.6563  0.2385 -0.7158  0.7305  0.4383 -0.5238  0.1888 -0.8666 -0.4619   152.662   -80.825   186.260  
 
 Match found in 3sxr_3       CYTOPLASMIC TYROSINE-PROTEIN KINASE 
   Pattern 3sxr_3                 Query structure     RMSD=  0.50 A  No. of residues =   3
   ------- -------                --------------- 
    A 423    LEU       matches     A 673    LEU  
    A 431    VAL       matches     A 398    VAL  
    A 443    ALA       matches     A 382    ALA  
  TRANSFORM    0.9304 -0.1534  0.3329  0.1338  0.9877  0.0812 -0.3413 -0.0310  0.9395  -146.839  -114.901   -80.387  
 
 Match found in 4dm8_1       RETINOIC ACID RECEPTOR BETA (4DM8_A_
   Pattern 4dm8_1                 Query structure     RMSD=  0.53 A  No. of residues =   3
   ------- -------                --------------- 
    A 268    LEU       matches     D  95    LEU  
    A 271    LEU       matches     D 103    LEU  
    A 272    ILE       matches     D 107    ILE  
  TRANSFORM   -0.7567 -0.5286 -0.3847 -0.6527  0.6436  0.3997  0.0363  0.5536 -0.8320   226.889   -19.926    82.131  
 
 Match found in 3uiv_1       SERUM ALBUMIN (3UIV_H_308H1008_1)   
   Pattern 3uiv_1                 Query structure     RMSD=  0.54 A  No. of residues =   3
   ------- -------                --------------- 
    H 287    SER       matches     A 549    SER  
    H 290    ILE       matches     A 548    ILE  
    H 291    ALA       matches     A 547    ALA  
  TRANSFORM    0.7960  0.4646 -0.3881 -0.1908  0.8009  0.5676  0.5745 -0.3777  0.7261   -73.350    25.999    18.106  
 
 Match found in 6awq_2       SODIUM-DEPENDENT SEROTONIN TRANSPORT
   Pattern 6awq_2                 Query structure     RMSD=  0.55 A  No. of residues =   3
   ------- -------                --------------- 
    A 169    ALA       matches     A 449    ALA  
    A 172    ILE       matches     A 450    ILE  
    A 442    GLY       matches     A 670    GLY  
  TRANSFORM    0.7965  0.4603 -0.3920 -0.1893  0.8056  0.5613  0.5742 -0.3729  0.7289   -72.907    22.006    14.995  
 
 Match found in 6awo_2       SODIUM-DEPENDENT SEROTONIN TRANSPORT
   Pattern 6awo_2                 Query structure     RMSD=  0.56 A  No. of residues =   3
   ------- -------                --------------- 
    A 169    ALA       matches     A 449    ALA  
    A 172    ILE       matches     A 450    ILE  
    A 442    GLY       matches     A 670    GLY  
  TRANSFORM   -0.9397  0.3283 -0.0953  0.2769  0.8944  0.3513  0.2006  0.3038 -0.9314   164.696  -136.065   264.194  
 
 Match found in 2c12_3       NITROALKANE OXIDASE (2C12_D_SPMD1434
   Pattern 2c12_3                 Query structure     RMSD=  0.57 A  No. of residues =   3
   ------- -------                --------------- 
    D  95    VAL       matches     B  83    VAL  
    D  98    ALA       matches     B  86    ALA  
    D 102    MET       matches     B  90    MET  
  TRANSFORM    0.7448  0.1549 -0.6490 -0.5494 -0.4097 -0.7282 -0.3787  0.8990 -0.2201    10.785   236.722    36.383  
 
 Match found in 1pb9_1       N-METHYL-D-ASPARTATE RECEPTOR SUBUNI
   Pattern 1pb9_1                 Query structure     RMSD=  0.57 A  No. of residues =   3
   ------- -------                --------------- 
    A 179    SER       matches     A 433    SER  
    A 180    SER       matches     A 434    SER  
    A 181    VAL       matches     A 435    VAL  
  TRANSFORM   -0.1773 -0.9723 -0.1526  0.9770 -0.1553 -0.1459  0.1181 -0.1750  0.9775   128.047   -78.540  -107.754  
 
 Match found in 5ef2_7       TRANSCRIPTION ATTENUATION PROTEIN MT
   Pattern 5ef2_7                 Query structure     RMSD=  0.57 A  No. of residues =   3
   ------- -------                --------------- 
    K  49    THR       matches     A 926    THR  
    K  51    HIS       matches     A 928    HIS  
    K  52    THR       matches     A 929    THR  
  TRANSFORM   -0.1770 -0.9722 -0.1530  0.9771 -0.1549 -0.1460  0.1182 -0.1754  0.9774   128.068   -78.548  -107.720  
 
 Match found in 5ef0_1       TRANSCRIPTION ATTENUATION PROTEIN MT
   Pattern 5ef0_1                 Query structure     RMSD=  0.58 A  No. of residues =   3
   ------- -------                --------------- 
    K  49    THR       matches     A 926    THR  
    K  51    HIS       matches     A 928    HIS  
    K  52    THR       matches     A 929    THR  
  TRANSFORM   -0.1763 -0.9721 -0.1544  0.9771 -0.1540 -0.1467  0.1188 -0.1768  0.9771   128.167   -78.508  -107.600  
 
 Match found in 5eex_7       TRANSCRIPTION ATTENUATION PROTEIN MT
   Pattern 5eex_7                 Query structure     RMSD=  0.58 A  No. of residues =   3
   ------- -------                --------------- 
    K  49    THR       matches     A 926    THR  
    K  51    HIS       matches     A 928    HIS  
    K  52    THR       matches     A 929    THR  
  TRANSFORM    0.4493 -0.8923  0.0445 -0.3235 -0.1161  0.9391 -0.8327 -0.4364 -0.3408    36.836    -4.643   217.814  
 
 Match found in 2o4l_3       PROTEASE (2O4L_A_TPVA403_1)         
   Pattern 2o4l_3                 Query structure     RMSD=  0.58 A  No. of residues =   3
   ------- -------                --------------- 
    A  47    ILE       matches     A 201    ILE  
    A  49    GLY       matches     A 203    GLY  
    A  50    VAL       matches     A 204    VAL  
  TRANSFORM   -0.9450 -0.2963 -0.1385  0.2877 -0.9545  0.0787 -0.1555  0.0345  0.9872   141.851    55.005  -100.054  
 
 Match found in 5eez_11      TRANSCRIPTION ATTENUATION PROTEIN MT
   Pattern 5eez_11                Query structure     RMSD=  0.59 A  No. of residues =   3
   ------- -------                --------------- 
    I  49    THR       matches     A 926    THR  
    I  51    HIS       matches     A 928    HIS  
    I  52    THR       matches     A 929    THR  
  TRANSFORM   -0.9452 -0.2958 -0.1382  0.2874 -0.9547  0.0775 -0.1549  0.0335  0.9874   141.746    55.191  -100.059  
 
 Match found in 5eev_14      TRANSCRIPTION ATTENUATION PROTEIN MT
   Pattern 5eev_14                Query structure     RMSD=  0.59 A  No. of residues =   3
   ------- -------                --------------- 
    I  49    THR       matches     A 926    THR  
    I  51    HIS       matches     A 928    HIS  
    I  52    THR       matches     A 929    THR  
  TRANSFORM   -0.0908 -0.6925  0.7156  0.6350  0.5133  0.5773 -0.7672  0.5069  0.3931    26.150  -198.400    66.273  
 
 Match found in 3ztv_1       NAD NUCLEOTIDASE (3ZTV_A_ADNA1600_1)
   Pattern 3ztv_1                 Query structure     RMSD=  0.59 A  No. of residues =   3
   ------- -------                --------------- 
    A 432    ASN       matches     A 459    ASN  
    A 434    GLY       matches     A 678    GLY  
    A 435    GLY       matches     A 679    GLY  
  TRANSFORM   -0.9452 -0.2962 -0.1375  0.2877 -0.9545  0.0782 -0.1544  0.0344  0.9874   141.708    55.047  -100.181  
 
 Match found in 5eex_2       TRANSCRIPTION ATTENUATION PROTEIN MT
   Pattern 5eex_2                 Query structure     RMSD=  0.60 A  No. of residues =   3
   ------- -------                --------------- 
    I  49    THR       matches     A 926    THR  
    I  51    HIS       matches     A 928    HIS  
    I  52    THR       matches     A 929    THR  
  TRANSFORM   -0.7296 -0.4602  0.5059 -0.5495  0.8349 -0.0330 -0.4072 -0.3020 -0.8619    50.228   -21.647   237.807  
 
 Match found in 1c9s_5       TRP RNA-BINDING ATTENUATION PROTEIN 
   Pattern 1c9s_5                 Query structure     RMSD=  0.60 A  No. of residues =   3
   ------- -------                --------------- 
    F  49    THR       matches     A 926    THR  
    F  51    HIS       matches     A 928    HIS  
    F  52    THR       matches     A 929    THR  
  TRANSFORM   -0.2694 -0.9374 -0.2208  0.2304  0.1599 -0.9599  0.9350 -0.3095  0.1729   190.575   105.772    19.264  
 
 Match found in 1t9w_0       ACRIFLAVINE RESISTANCE PROTEIN B (1T
   Pattern 1t9w_0                 Query structure     RMSD=  0.60 A  No. of residues =   3
   ------- -------                --------------- 
    A  96    SER       matches     A 672    SER  
    A  97    GLY       matches     A 671    GLY  
    A 468    ARG       matches     A 392    ARG  
  TRANSFORM    0.6496  0.7546  0.0931  0.7598 -0.6486 -0.0445  0.0268  0.0996 -0.9947  -181.382   -11.567   163.021  
 
 Match found in 1c9s_3       TRP RNA-BINDING ATTENUATION PROTEIN 
   Pattern 1c9s_3                 Query structure     RMSD=  0.61 A  No. of residues =   3
   ------- -------                --------------- 
    A  49    THR       matches     A 926    THR  
    A  51    HIS       matches     A 928    HIS  
    A  52    THR       matches     A 929    THR  
  TRANSFORM   -0.9493  0.2303 -0.2141 -0.2658 -0.9515  0.1549 -0.1680  0.2040  0.9645   167.361   111.024  -113.969  
 
 Match found in 1gtf_5       TRP RNA-BINDING ATTENUATION PROTEIN 
   Pattern 1gtf_5                 Query structure     RMSD=  0.61 A  No. of residues =   3
   ------- -------                --------------- 
    F  49    THR       matches     A 926    THR  
    F  51    HIS       matches     A 928    HIS  
    F  52    THR       matches     A 929    THR  
  TRANSFORM    0.3036  0.7842 -0.5412 -0.9072  0.4115  0.0873  0.2911  0.4645  0.8364   -62.434    44.766  -176.290  
 
 Match found in 5eev_7       TRANSCRIPTION ATTENUATION PROTEIN MT
   Pattern 5eev_7                 Query structure     RMSD=  0.61 A  No. of residues =   3
   ------- -------                --------------- 
    E  49    THR       matches     A 926    THR  
    E  51    HIS       matches     A 928    HIS  
    E  52    THR       matches     A 929    THR  
  TRANSFORM    0.3028  0.7843 -0.5415 -0.9074  0.4110  0.0878  0.2913  0.4648  0.8361   -62.431    44.815  -176.280  
 
 Match found in 5ef2_3       TRANSCRIPTION ATTENUATION PROTEIN MT
   Pattern 5ef2_3                 Query structure     RMSD=  0.61 A  No. of residues =   3
   ------- -------                --------------- 
    E  49    THR       matches     A 926    THR  
    E  51    HIS       matches     A 928    HIS  
    E  52    THR       matches     A 929    THR  
  TRANSFORM   -0.8609  0.0335  0.5077 -0.3042 -0.8338 -0.4608  0.4078 -0.5511  0.7280   145.050   185.534   -23.349  
 
 Match found in 1gtn_7       TRP RNA-BINDING ATTENUATION PROTEIN 
   Pattern 1gtn_7                 Query structure     RMSD=  0.61 A  No. of residues =   3
   ------- -------                --------------- 
    K  23    GLY       matches     A 230    GLY  
    K  52    THR       matches     A 225    THR  
    K  55    ILE       matches     A 201    ILE  
  TRANSFORM    0.3039  0.7840 -0.5412 -0.9067  0.4125  0.0884  0.2926  0.4639  0.8362   -62.405    44.432  -176.346  
 
 Match found in 5eeu_3       TRANSCRIPTION ATTENUATION PROTEIN MT
   Pattern 5eeu_3                 Query structure     RMSD=  0.61 A  No. of residues =   3
   ------- -------                --------------- 
    E  49    THR       matches     A 926    THR  
    E  51    HIS       matches     A 928    HIS  
    E  52    THR       matches     A 929    THR  
  TRANSFORM   -0.4006  0.9093  0.1126  0.2159  0.2132 -0.9529 -0.8904 -0.3574 -0.2817   -59.928    49.715   209.171  
 
 Match found in 3cyx_3       HIV-1 PROTEASE (3CYX_A_ROCA201_1)   
   Pattern 3cyx_3                 Query structure     RMSD=  0.61 A  No. of residues =   3
   ------- -------                --------------- 
    A  47    ILE       matches     A 201    ILE  
    A  49    GLY       matches     A 203    GLY  
    A  50    VAL       matches     A 204    VAL  
  TRANSFORM    0.3050  0.7839 -0.5408 -0.9067  0.4127  0.0868  0.2912  0.4639  0.8367   -62.593    44.673  -176.275  
 
 Match found in 5eew_7       TRANSCRIPTION ATTENUATION PROTEIN MT
   Pattern 5eew_7                 Query structure     RMSD=  0.61 A  No. of residues =   3
   ------- -------                --------------- 
    E  49    THR       matches     A 926    THR  
    E  51    HIS       matches     A 928    HIS  
    E  52    THR       matches     A 929    THR  
  TRANSFORM    0.3037  0.7841 -0.5412 -0.9073  0.4113  0.0869  0.2908  0.4647  0.8364   -62.491    44.870  -176.268  
 
 Match found in 5eez_3       TRANSCRIPTION ATTENUATION PROTEIN MT
   Pattern 5eez_3                 Query structure     RMSD=  0.62 A  No. of residues =   3
   ------- -------                --------------- 
    E  49    THR       matches     A 926    THR  
    E  51    HIS       matches     A 928    HIS  
    E  52    THR       matches     A 929    THR  
  TRANSFORM    0.4783  0.6018 -0.6397  0.7660 -0.6421 -0.0314 -0.4296 -0.4750 -0.7680   -12.440   -14.503   243.490  
 
 Match found in 1utd_3       TRANSCRIPTION ATTENUATION PROTEIN MT
   Pattern 1utd_3                 Query structure     RMSD=  0.62 A  No. of residues =   3
   ------- -------                --------------- 
    A  49    THR       matches     A 926    THR  
    A  51    HIS       matches     A 928    HIS  
    A  52    THR       matches     A 929    THR  
  TRANSFORM    0.9597  0.2779 -0.0423 -0.2806  0.9557 -0.0891  0.0157  0.0974  0.9951  -134.560   -89.590  -121.049  
 
 Match found in 1rs6_3       NITRIC-OXIDE SYNTHASE, BRAIN (1RS6_A
   Pattern 1rs6_3                 Query structure     RMSD=  0.62 A  No. of residues =   3
   ------- -------                --------------- 
    A 498    ASN       matches     A 568    ASN  
    A 500    GLN       matches     A 570    GLN  
    A 501    PHE       matches     A 571    PHE  
  TRANSFORM    0.9483  0.3071 -0.0805 -0.3158  0.9385 -0.1399  0.0326  0.1581  0.9869  -132.887   -76.833  -130.016  
 
 Match found in 1zzu_1       NITRIC-OXIDE SYNTHASE, BRAIN (1ZZU_A
   Pattern 1zzu_1                 Query structure     RMSD=  0.62 A  No. of residues =   3
   ------- -------                --------------- 
    A 498    ASN       matches     A 568    ASN  
    A 500    GLN       matches     A 570    GLN  
    A 501    PHE       matches     A 571    PHE  
  TRANSFORM    0.3237  0.7940 -0.5146 -0.9013  0.4243  0.0877  0.2879  0.4354  0.8529     2.220    46.251  -175.193  
 
 Match found in 1gtf_3       TRP RNA-BINDING ATTENUATION PROTEIN 
   Pattern 1gtf_3                 Query structure     RMSD=  0.62 A  No. of residues =   3
   ------- -------                --------------- 
    C  49    THR       matches     A 926    THR  
    C  51    HIS       matches     A 928    HIS  
    C  52    THR       matches     A 929    THR  
  TRANSFORM   -0.4853  0.7858 -0.3834 -0.8716 -0.4696  0.1408 -0.0694  0.4025  0.9128    -4.430   126.740  -109.099  
 
 Match found in 5eez_15      TRANSCRIPTION ATTENUATION PROTEIN MT
   Pattern 5eez_15                Query structure     RMSD=  0.62 A  No. of residues =   3
   ------- -------                --------------- 
    O  49    THR       matches     A 926    THR  
    O  51    HIS       matches     A 928    HIS  
    O  52    THR       matches     A 929    THR  
  TRANSFORM   -0.4859  0.7861 -0.3819 -0.8713 -0.4700  0.1411 -0.0686  0.4013  0.9134    -4.586   126.678  -109.195  
 
 Match found in 5eew_14      TRANSCRIPTION ATTENUATION PROTEIN MT
   Pattern 5eew_14                Query structure     RMSD=  0.63 A  No. of residues =   3
   ------- -------                --------------- 
    O  49    THR       matches     A 926    THR  
    O  51    HIS       matches     A 928    HIS  
    O  52    THR       matches     A 929    THR  
  TRANSFORM    0.7294 -0.5648 -0.3859  0.5165  0.8246 -0.2308  0.4486 -0.0310  0.8932    12.255  -119.187  -149.228  
 
 Match found in 5eev_3       TRANSCRIPTION ATTENUATION PROTEIN MT
   Pattern 5eev_3                 Query structure     RMSD=  0.63 A  No. of residues =   3
   ------- -------                --------------- 
    B  49    THR       matches     A 926    THR  
    B  51    HIS       matches     A 928    HIS  
    B  52    THR       matches     A 929    THR  
  TRANSFORM   -0.2467 -0.6177  0.7467  0.8980 -0.4353 -0.0635  0.3643  0.6549  0.6621    11.947   -16.193  -185.331  
 
 Match found in 2q64_8       PROTEASE RETROPEPSIN (2Q64_B_1UNB100
   Pattern 2q64_8                 Query structure     RMSD=  0.63 A  No. of residues =   3
   ------- -------                --------------- 
    B   8    ARG       matches     A 631    ARG  
    B  23    LEU       matches     A 663    LEU  
    B  82    VAL       matches     A 662    VAL  
  TRANSFORM    0.7288 -0.5653 -0.3865  0.5168  0.8243 -0.2310  0.4492 -0.0314  0.8929    12.418  -119.171  -149.201  
 
 Match found in 5eew_3       TRANSCRIPTION ATTENUATION PROTEIN MT
   Pattern 5eew_3                 Query structure     RMSD=  0.63 A  No. of residues =   3
   ------- -------                --------------- 
    B  49    THR       matches     A 926    THR  
    B  51    HIS       matches     A 928    HIS  
    B  52    THR       matches     A 929    THR  
  TRANSFORM    0.3601 -0.8959 -0.2603  0.8766  0.4204 -0.2342  0.3193 -0.1438  0.9367   144.791  -113.805  -128.175  
 
 Match found in 1gtn_2       TRP RNA-BINDING ATTENUATION PROTEIN 
   Pattern 1gtn_2                 Query structure     RMSD=  0.63 A  No. of residues =   3
   ------- -------                --------------- 
    B  49    THR       matches     A 926    THR  
    B  51    HIS       matches     A 928    HIS  
    B  52    THR       matches     A 929    THR  
  TRANSFORM   -0.6148 -0.2178  0.7580  0.0821 -0.9736 -0.2131  0.7844 -0.0688  0.6164   -24.874   113.669  -191.539  
 
 Match found in 3og7_3       AKAP9-BRAF FUSION PROTEIN (3OG7_A_03
   Pattern 3og7_3                 Query structure     RMSD=  0.63 A  No. of residues =   3
   ------- -------                --------------- 
    A 505    LEU       matches     A 437    LEU  
    A 595    PHE       matches     A 843    PHE  
    A 596    GLY       matches     A 839    GLY  
  TRANSFORM    0.5731 -0.2899 -0.7665 -0.1230  0.8943 -0.4302  0.8102  0.3408  0.4768    61.221   -66.467  -173.548  
 
 Match found in 2z0y_1       PUTATIVE UNCHARACTERIZED PROTEIN TTH
   Pattern 2z0y_1                 Query structure     RMSD=  0.64 A  No. of residues =   3
   ------- -------                --------------- 
    A 180    VAL       matches     A 231    VAL  
    A 181    GLY       matches     A 230    GLY  
    A 185    GLY       matches     A 200    GLY  
  TRANSFORM    0.4159  0.8638 -0.2844 -0.3028  0.4264  0.8524  0.8575 -0.2684  0.4389   -98.216   -69.016  -106.407  
 
 Match found in 1gtn_5       TRP RNA-BINDING ATTENUATION PROTEIN 
   Pattern 1gtn_5                 Query structure     RMSD=  0.64 A  No. of residues =   3
   ------- -------                --------------- 
    G  23    GLY       matches     A 230    GLY  
    G  52    THR       matches     A 225    THR  
    G  55    ILE       matches     A 201    ILE  
  TRANSFORM   -0.8590 -0.0133 -0.5118  0.1886  0.9211 -0.3405  0.4759 -0.3890 -0.7888   178.014  -263.337    77.973  
 
 Match found in 4qw3_1       PROTEASOME SUBUNIT BETA TYPE-5;PROTE
   Pattern 4qw3_1                 Query structure     RMSD=  0.64 A  No. of residues =   3
   ------- -------                --------------- 
    K  47    GLY       matches     A 230    GLY  
    K  48    GLY       matches     A 200    GLY  
    K  49    ALA       matches     A 199    ALA  
  TRANSFORM    0.8873 -0.2093 -0.4109  0.1943  0.9778 -0.0786  0.4182 -0.0101  0.9083    21.915  -115.531  -120.225  
 
 Match found in 1gtn_10      TRP RNA-BINDING ATTENUATION PROTEIN 
   Pattern 1gtn_10                Query structure     RMSD=  0.65 A  No. of residues =   3
   ------- -------                --------------- 
    R  49    THR       matches     A 926    THR  
    R  51    HIS       matches     A 928    HIS  
    R  52    THR       matches     A 929    THR  
  TRANSFORM    0.7452 -0.5658 -0.3528 -0.2840 -0.7480  0.5999 -0.6033 -0.3469 -0.7181    23.587    43.167   259.506  
 
 Match found in 3heg_4       MITOGEN-ACTIVATED PROTEIN KINASE 14 
   Pattern 3heg_4                 Query structure     RMSD=  0.65 A  No. of residues =   3
   ------- -------                --------------- 
    A  83    VAL       matches     B 131    VAL  
    A 166    ILE       matches     B 185    ILE  
    A 167    LEU       matches     B 184    LEU  
  TRANSFORM   -0.8887  0.4337 -0.1488 -0.2264 -0.6973 -0.6801 -0.3987 -0.5706  0.7179    23.378   191.255   125.516  
 
 Match found in 5o96_9       RIBOSOMAL RNA SMALL SUBUNIT METHYLTR
   Pattern 5o96_9                 Query structure     RMSD=  0.65 A  No. of residues =   3
   ------- -------                --------------- 
    G 173    LEU       matches     A 401    LEU  
    G 218    SER       matches     A 672    SER  
    G 219    LEU       matches     A 673    LEU  
  TRANSFORM   -0.0749 -0.7407 -0.6677  0.9101  0.2228 -0.3493  0.4075 -0.6338  0.6574   179.656  -128.206   227.529  
 
 Match found in 3jb1_2       STRUCTURAL PROTEIN VP3 (3JB1_A_SAMA1
   Pattern 3jb1_2                 Query structure     RMSD=  0.66 A  No. of residues =   3
   ------- -------                --------------- 
    A 867    ALA       matches     C  65    ALA  
    A 922    ILE       matches     C  68    ILE  
    A 923    ALA       matches     D 110    ALA  
  TRANSFORM   -0.4777  0.8781 -0.0259  0.3557  0.1664 -0.9197 -0.8033 -0.4485 -0.3918   -33.291    34.243   220.047  
 
 Match found in 3nu5_3       PROTEASE;PROTEASE (3NU5_B_478B401_1)
   Pattern 3nu5_3                 Query structure     RMSD=  0.66 A  No. of residues =   3
   ------- -------                --------------- 
    A  47    ILE       matches     A 201    ILE  
    A  49    GLY       matches     A 203    GLY  
    A  50    VAL       matches     A 204    VAL  
  TRANSFORM    0.4636 -0.6262 -0.6269 -0.3717  0.5048 -0.7791  0.8043  0.5942  0.0013   114.043    23.881  -136.337  
 
 Match found in 5mue_2       ALPHA-TOCOPHEROL TRANSFER PROTEIN (5
   Pattern 5mue_2                 Query structure     RMSD=  0.67 A  No. of residues =   3
   ------- -------                --------------- 
    A 154    ILE       matches     A 757    ILE  
    A 191    VAL       matches     A 587    VAL  
    A 194    ILE       matches     A 589    ILE  
  TRANSFORM    0.6090 -0.1526  0.7784 -0.3059 -0.9506  0.0530  0.7318 -0.2704 -0.6255  -126.537   190.331    41.590  
 
 Match found in 3bog_1       6.5 KDA GLYCINE-RICH ANTIFREEZE PROT
   Pattern 3bog_1                 Query structure     RMSD=  0.67 A  No. of residues =   3
   ------- -------                --------------- 
    C   6    GLY       matches     A 228    GLY  
    C  21    GLY       matches     A 200    GLY  
    C  33    GLY       matches     A 230    GLY  
  TRANSFORM    0.3640 -0.4411  0.8203 -0.2192 -0.8966 -0.3848  0.9052 -0.0397 -0.4230   -45.858   204.770   -60.933  
 
 Match found in 3nu5_6       PROTEASE (3NU5_B_478B401_2)         
   Pattern 3nu5_6                 Query structure     RMSD=  0.68 A  No. of residues =   3
   ------- -------                --------------- 
    B 147    ILE       matches     A 201    ILE  
    B 149    GLY       matches     A 203    GLY  
    B 150    VAL       matches     A 204    VAL  
  TRANSFORM    0.6364  0.6679 -0.3859 -0.3334 -0.2129 -0.9184 -0.6956  0.7131  0.0872  -146.822   175.431   -51.151  
 
 Match found in 4o1e_3       DIHYDROPTEROATE SYNTHASE DHPS (4O1E_
   Pattern 4o1e_3                 Query structure     RMSD=  0.68 A  No. of residues =   3
   ------- -------                --------------- 
    A   8    LYS       matches     A 272    LYS  
    A  97    ASN       matches     B 118    ASN  
    A 229    ASP       matches     A 274    ASP  
  TRANSFORM    0.8871  0.4320 -0.1625 -0.3077  0.2911 -0.9059 -0.3441  0.8536  0.3912  -144.396    93.539   -68.861  
 
 Match found in 3oxx_2       HIV-1 PROTEASE (3OXX_A_DR7A100_1)   
   Pattern 3oxx_2                 Query structure     RMSD=  0.69 A  No. of residues =   3
   ------- -------                --------------- 
    A  47    ILE       matches     A 201    ILE  
    A  49    GLY       matches     A 203    GLY  
    A  50    VAL       matches     A 204    VAL  
  TRANSFORM   -0.8775 -0.4765  0.0551 -0.0271  0.1639  0.9861 -0.4789  0.8638 -0.1567   156.788   -89.921   -34.939  
 
 Match found in 3oxw_5       HIV-1 PROTEASE (3OXW_B_017B200_2)   
   Pattern 3oxw_5                 Query structure     RMSD=  0.69 A  No. of residues =   3
   ------- -------                --------------- 
    B  47    ILE       matches     A 201    ILE  
    B  49    GLY       matches     A 203    GLY  
    B  50    VAL       matches     A 204    VAL  
  TRANSFORM   -0.0334 -0.4801 -0.8766  0.8637 -0.4551  0.2164 -0.5028 -0.7499  0.4298   174.475   -56.015   193.689  
 
 Match found in 3k5v_3       TYROSINE-PROTEIN KINASE ABL1 (3K5V_A
   Pattern 3k5v_3                 Query structure     RMSD=  0.69 A  No. of residues =   3
   ------- -------                --------------- 
    A 389    LEU       matches     A  90    LEU  
    A 399    ALA       matches     A 195    ALA  
    A 400    ASP       matches     A 194    ASP  
  TRANSFORM   -0.6830  0.6410 -0.3501 -0.7247 -0.6544  0.2157 -0.0908  0.4011  0.9115    39.941   120.710  -136.667  
 
 Match found in 5eez_5       TRANSCRIPTION ATTENUATION PROTEIN MT
   Pattern 5eez_5                 Query structure     RMSD=  0.69 A  No. of residues =   3
   ------- -------                --------------- 
    G  49    THR       matches     A 926    THR  
    G  51    HIS       matches     A 928    HIS  
    G  52    THR       matches     A 929    THR  
  TRANSFORM   -0.8137  0.3138  0.4893 -0.4167  0.2721 -0.8674 -0.4053 -0.9097 -0.0907    45.770   131.188   229.087  
 
 Match found in 2pgr_4       ADENOSINE DEAMINASE (2PGR_A_DCFA501_
   Pattern 2pgr_4                 Query structure     RMSD=  0.69 A  No. of residues =   3
   ------- -------                --------------- 
    A  47    LEU       matches     A 186    LEU  
    A  85    LEU       matches     A 205    LEU  
    A 132    PHE       matches     A 287    PHE  
  TRANSFORM   -0.6832  0.6415 -0.3487 -0.7245 -0.6550  0.2146 -0.0908  0.3993  0.9123    39.732   120.842  -136.617  
 
 Match found in 5eew_11      TRANSCRIPTION ATTENUATION PROTEIN MT
   Pattern 5eew_11                Query structure     RMSD=  0.69 A  No. of residues =   3
   ------- -------                --------------- 
    G  49    THR       matches     A 926    THR  
    G  51    HIS       matches     A 928    HIS  
    G  52    THR       matches     A 929    THR  
  TRANSFORM   -0.6827  0.6424 -0.3481 -0.7252 -0.6539  0.2155 -0.0892  0.3996  0.9123    39.516   120.661  -136.803  
 
 Match found in 5eev_11      TRANSCRIPTION ATTENUATION PROTEIN MT
   Pattern 5eev_11                Query structure     RMSD=  0.69 A  No. of residues =   3
   ------- -------                --------------- 
    G  49    THR       matches     A 926    THR  
    G  51    HIS       matches     A 928    HIS  
    G  52    THR       matches     A 929    THR  
  TRANSFORM    0.4158  0.9076  0.0577 -0.7890  0.3285  0.5192  0.4523 -0.2614  0.8527  -155.876    48.616  -104.674  
 
 Match found in 1usq_1       DR HEMAGGLUTININ STRUCTURAL SUBUNIT 
   Pattern 1usq_1                 Query structure     RMSD=  0.70 A  No. of residues =   3
   ------- -------                --------------- 
    A  42    GLY       matches     A 228    GLY  
    A  43    PRO       matches     A 227    PRO  
    A 113    GLY       matches     A 200    GLY  
  TRANSFORM    0.5955 -0.7680  0.2356 -0.7865 -0.4975  0.3659 -0.1638 -0.4032 -0.9003    21.893   156.720   172.449  
 
 Match found in 2f8g_6       POL POLYPROTEIN (2F8G_B_017B401_2)  
   Pattern 2f8g_6                 Query structure     RMSD=  0.70 A  No. of residues =   3
   ------- -------                --------------- 
    B 147    ILE       matches     A 223    ILE  
    B 149    GLY       matches     A 203    GLY  
    B 150    VAL       matches     A 204    VAL  
  TRANSFORM    0.3885  0.9197  0.0561 -0.8094  0.3115  0.4978  0.4404 -0.2389  0.8655  -153.545    55.845  -107.483  
 
 Match found in 2jkl_1       DR HEMAGGLUTININ STRUCTURAL SUBUNIT 
   Pattern 2jkl_1                 Query structure     RMSD=  0.71 A  No. of residues =   3
   ------- -------                --------------- 
    A  42    GLY       matches     A 228    GLY  
    A  43    PRO       matches     A 227    PRO  
    A 113    GLY       matches     A 200    GLY  
  TRANSFORM    0.9664  0.0506 -0.2522  0.0714  0.8892  0.4519  0.2471 -0.4547  0.8557   -75.942  -177.927   -43.339  
 
 Match found in 2x2n_3       LANOSTEROL 14-ALPHA-DEMETHYLASE (2X2
   Pattern 2x2n_3                 Query structure     RMSD=  0.71 A  No. of residues =   3
   ------- -------                --------------- 
    A 287    ALA       matches     A 702    ALA  
    A 291    ALA       matches     A 706    ALA  
    A 295    THR       matches     A 710    THR  
  TRANSFORM    0.6464 -0.5738 -0.5029  0.0478 -0.6273  0.7773 -0.7615 -0.5264 -0.3781    79.896   -28.732   261.999  
 
 Match found in 1r55_2       ADAM 33 (1R55_A_097A518_1)          
   Pattern 1r55_2                 Query structure     RMSD=  0.71 A  No. of residues =   3
   ------- -------                --------------- 
    A 309    ALA       matches     B 188    ALA  
    A 310    THR       matches     B 187    THR  
    A 311    VAL       matches     B 186    VAL  
  TRANSFORM    0.0101 -0.9999  0.0066  0.5511  0.0111  0.8344 -0.8344 -0.0048  0.5512   158.189  -139.927    80.947  
 
 Match found in 2hyy_3       PROTO-ONCOGENE TYROSINE-PROTEIN KINA
   Pattern 2hyy_3                 Query structure     RMSD=  0.72 A  No. of residues =   3
   ------- -------                --------------- 
    A 370    LEU       matches     A  90    LEU  
    A 380    ALA       matches     A 195    ALA  
    A 381    ASP       matches     A 194    ASP  
  TRANSFORM   -0.5919  0.3732 -0.7143 -0.7514 -0.5761  0.3217 -0.2914  0.7272  0.6215   155.662   110.644  -135.962  
 
 Match found in 3w67_1       ALPHA-TOCOPHEROL TRANSFER PROTEIN (3
   Pattern 3w67_1                 Query structure     RMSD=  0.72 A  No. of residues =   3
   ------- -------                --------------- 
    A 136    SER       matches     C  54    SER  
    A 137    LEU       matches     C  55    LEU  
    A 140    SER       matches     C  57    SER  
  TRANSFORM   -0.8267 -0.0066  0.5626 -0.0060 -0.9998 -0.0205  0.5626 -0.0203  0.8265    77.430   202.339  -136.162  
 
 Match found in 3ms9_3       TYROSINE-PROTEIN KINASE ABL1 (3MS9_A
   Pattern 3ms9_3                 Query structure     RMSD=  0.72 A  No. of residues =   3
   ------- -------                --------------- 
    A 370    LEU       matches     A  90    LEU  
    A 380    ALA       matches     A 195    ALA  
    A 381    ASP       matches     A 194    ASP  
  TRANSFORM    0.4537  0.8303 -0.3236 -0.4670  0.5308  0.7072  0.7590 -0.1697  0.6286  -102.001   -27.394  -100.122  
 
 Match found in 4odo_2       PEPTIDYL-PROLYL CIS-TRANS ISOMERASE 
   Pattern 4odo_2                 Query structure     RMSD=  0.73 A  No. of residues =   3
   ------- -------                --------------- 
    A  36    LEU       matches     A 142    LEU  
    A  37    ILE       matches     A 145    ILE  
    A  40    LEU       matches     A 146    LEU  
  TRANSFORM   -0.2253  0.7716 -0.5949  0.9333  0.3461  0.0954  0.2795 -0.5337 -0.7981    31.771  -165.463   134.570  
 
 Match found in 3ogp_4       FIV PROTEASE;FIV PROTEASE (3OGP_A_01
   Pattern 3ogp_4                 Query structure     RMSD=  0.74 A  No. of residues =   3
   ------- -------                --------------- 
    B  33    ALA       matches     D 102    ALA  
    B  35    ILE       matches     D 106    ILE  
    B  37    VAL       matches     C  53    VAL  
  TRANSFORM   -0.8676  0.0432  0.4955 -0.1027 -0.9903 -0.0935  0.4866 -0.1320  0.8636    81.877   221.127  -112.714  
 
 Match found in 1iep_2       PROTO-ONCOGENE TYROSINE-PROTEIN KINA
   Pattern 1iep_2                 Query structure     RMSD=  0.74 A  No. of residues =   3
   ------- -------                --------------- 
    A 370    LEU       matches     A  90    LEU  
    A 380    ALA       matches     A 195    ALA  
    A 381    ASP       matches     A 194    ASP  
  TRANSFORM    0.2050 -0.9047  0.3734  0.9735  0.2281  0.0182 -0.1016  0.3598  0.9275    81.409  -148.309  -269.554  
 
 Match found in 3wxo_2       CATALASE-PEROXIDASE (3WXO_A_NIZA802_
   Pattern 3wxo_2                 Query structure     RMSD=  0.74 A  No. of residues =   3
   ------- -------                --------------- 
    A 294    ILE       matches     A 450    ILE  
    A 295    ASN       matches     A 447    ASN  
    A 300    GLY       matches     A 446    GLY  
  TRANSFORM    0.1381 -0.2743 -0.9517  0.9855 -0.0579  0.1597 -0.0989 -0.9599  0.2623   180.451  -164.673   140.436  
 
 Match found in 5mvm_1       PROTON-GATED ION CHANNEL;PROTON-GATE
   Pattern 5mvm_1                 Query structure     RMSD=  0.74 A  No. of residues =   3
   ------- -------                --------------- 
    E 201    ILE       matches     A 145    ILE  
    E 238    ALA       matches     A 130    ALA  
    E 241    LEU       matches     A 131    LEU  
  TRANSFORM   -0.7460  0.6629  0.0642 -0.1735 -0.2865  0.9422  0.6430  0.6918  0.3287    48.127   -41.455  -182.498  
 
 Match found in 3czv_2       CARBONIC ANHYDRASE 13;CARBONIC ANHYD
   Pattern 3czv_2                 Query structure     RMSD=  0.75 A  No. of residues =   3
   ------- -------                --------------- 
    A 198    LEU       matches     C  13    LEU  
    A 199    THR       matches     C   9    THR  
    A 200    VAL       matches     C  12    VAL  
  TRANSFORM    0.8768 -0.3774  0.2981 -0.3034  0.0469  0.9517 -0.3732 -0.9249 -0.0734   -54.502   -47.293   186.054  
 
 Match found in 1bx4_3       PROTEIN (ADENOSINE KINASE) (1BX4_A_A
   Pattern 1bx4_3                 Query structure     RMSD=  0.76 A  No. of residues =   3
   ------- -------                --------------- 
    A  16    LEU       matches     A 775    LEU  
    A  65    SER       matches     A 772    SER  
    A 296    ASN       matches     A 611    ASN  
  TRANSFORM    0.4461  0.6132 -0.6519 -0.3549  0.7899  0.5002  0.8216  0.0083  0.5700   -82.958   -74.807  -220.306  
 
 Match found in 4p6x_6       GLUCOCORTICOID RECEPTOR (4P6X_E_HCYE
   Pattern 4p6x_6                 Query structure     RMSD=  0.77 A  No. of residues =   3
   ------- -------                --------------- 
    E 563    LEU       matches     A 212    LEU  
    E 564    ASN       matches     A 213    ASN  
    E 567    GLY       matches     A 214    GLY  
  TRANSFORM    0.1201 -0.6683 -0.7341 -0.6939  0.4723 -0.5435  0.7099  0.5747 -0.4070   194.899    56.550  -101.393  
 
 Match found in 3bgr_3       REVERSE TRANSCRIPTASE/RIBONUCLEASE H
   Pattern 3bgr_3                 Query structure     RMSD=  0.77 A  No. of residues =   3
   ------- -------                --------------- 
    A 100    LEU       matches     A 205    LEU  
    A 103    ASN       matches     A 209    ASN  
    A 318    TYR       matches     A 237    TYR  
  TRANSFORM    0.6779  0.0102  0.7350  0.4781 -0.7657 -0.4303  0.5584  0.6431 -0.5240  -134.327   126.232  -122.511  
 
 Match found in 2nni_4       CYTOCHROME P450 2C8 (2NNI_A_MTKA501_
   Pattern 2nni_4                 Query structure     RMSD=  0.77 A  No. of residues =   3
   ------- -------                --------------- 
    A 106    ILE       matches     B 107    ILE  
    A 113    ILE       matches     B 119    ILE  
    A 292    ALA       matches     A 383    ALA  
  TRANSFORM    0.9528 -0.1262 -0.2761 -0.0340 -0.9481  0.3161 -0.3017 -0.2918 -0.9076   -36.929   124.386   235.571  
 
 Match found in 1gti_1       GLUTATHIONE S-TRANSFERASE (1GTI_A_CC
   Pattern 1gti_1                 Query structure     RMSD=  0.77 A  No. of residues =   3
   ------- -------                --------------- 
    A  46    THR       matches     A 324    THR  
    A  48    LEU       matches     B 117    LEU  
    A  50    GLY       matches     A 327    GLY  
  TRANSFORM   -0.7593  0.5543  0.3410  0.3770  0.8017 -0.4638 -0.5305 -0.2236 -0.8177    -1.601   -20.094   198.741  
 
 Match found in 1tdr_4       TELLUROMETHIONYL DIHYDROFOLATE REDUC
   Pattern 1tdr_4                 Query structure     RMSD=  0.78 A  No. of residues =   3
   ------- -------                --------------- 
    A  49    SER       matches     A 754    SER  
    A  94    ILE       matches     A 757    ILE  
    A 113    THR       matches     A 582    THR  
  TRANSFORM    0.7366  0.3290 -0.5909  0.5454 -0.8056  0.2313 -0.4000 -0.4927 -0.7728   -19.131    -3.960   218.860  
 
 Match found in 3bjw_10      PHOSPHOLIPASE A2 (3BJW_E_SVRE503_1) 
   Pattern 3bjw_10                Query structure     RMSD=  0.78 A  No. of residues =   3
   ------- -------                --------------- 
    E   2    VAL       matches     A 330    VAL  
    E   5    LEU       matches     A 329    LEU  
    E   6    GLY       matches     A 345    GLY  
  TRANSFORM    0.9896  0.1230 -0.0750 -0.1371  0.9639 -0.2280  0.0442  0.2359  0.9708   -83.091   -20.866  -152.879  
 
 Match found in 2w3v_2       DIHYDROFOLATE REDUCTASE (2W3V_A_TOPA
   Pattern 2w3v_2                 Query structure     RMSD=  0.78 A  No. of residues =   3
   ------- -------                --------------- 
    A  24    ILE       matches     D 119    ILE  
    A  53    SER       matches     C  61    SER  
    A  54    LEU       matches     C  60    LEU  
  TRANSFORM    0.2114 -0.9643  0.1597 -0.3252  0.0847  0.9419 -0.9217 -0.2510 -0.2956    50.537  -101.591   215.995  
 
 Match found in 4dm8_3       RETINOIC ACID RECEPTOR BETA (4DM8_A_
   Pattern 4dm8_3                 Query structure     RMSD=  0.78 A  No. of residues =   3
   ------- -------                --------------- 
    A 307    LEU       matches     D  95    LEU  
    A 400    LEU       matches     C  60    LEU  
    A 412    ILE       matches     D 120    ILE  
  TRANSFORM    0.2520 -0.2442  0.9364 -0.0608 -0.9697 -0.2365  0.9658  0.0026 -0.2592   -68.142   180.541   -89.661  
 
 Match found in 2f8g_6       POL POLYPROTEIN (2F8G_B_017B401_2)  
   Pattern 2f8g_6                 Query structure     RMSD=  0.79 A  No. of residues =   3
   ------- -------                --------------- 
    B 147    ILE       matches     A 201    ILE  
    B 149    GLY       matches     A 203    GLY  
    B 150    VAL       matches     A 204    VAL  
  TRANSFORM    0.4055  0.8322  0.3780  0.1697 -0.4749  0.8635  0.8982 -0.2860 -0.3338  -264.093   -76.799   -29.294  
 
 Match found in 2vcv_1       GLUTATHIONE S-TRANSFERASE A3 (2VCV_A
   Pattern 2vcv_1                 Query structure     RMSD=  0.79 A  No. of residues =   3
   ------- -------                --------------- 
    A 213    LEU       matches     B 128    LEU  
    A 216    ALA       matches     B 188    ALA  
    A 222    PHE       matches     B 147    PHE  
  TRANSFORM    0.0321  0.8522 -0.5222 -0.5002 -0.4387 -0.7466 -0.8653  0.2851  0.4122   -20.342   238.153    22.904  
 
 Match found in 1gxs_2       P-(S)-HYDROXYMANDELONITRILE LYASE CH
   Pattern 1gxs_2                 Query structure     RMSD=  0.79 A  No. of residues =   3
   ------- -------                --------------- 
    A  62    GLY       matches     A 503    GLY  
    A  64    PRO       matches     A 505    PRO  
    A 158    SER       matches     A 561    SER  
  TRANSFORM   -0.2865  0.0433  0.9571  0.4489  0.8886  0.0942 -0.8464  0.4567 -0.2740   -76.802  -113.440   193.663  
 
 Match found in 2ij7_2       CYTOCHROME P450 121 (2IJ7_D_TPFD2473
   Pattern 2ij7_2                 Query structure     RMSD=  0.79 A  No. of residues =   3
   ------- -------                --------------- 
    D  85    ASN       matches     A 404    ASN  
    D 229    THR       matches     A 402    THR  
    D 233    ALA       matches     A 400    ALA  
  TRANSFORM   -0.6197  0.1203 -0.7756  0.2608 -0.9005 -0.3481 -0.7403 -0.4179  0.5266   135.710   142.633   158.263  
 
 Match found in 3bog_1       6.5 KDA GLYCINE-RICH ANTIFREEZE PROT
   Pattern 3bog_1                 Query structure     RMSD=  0.79 A  No. of residues =   3
   ------- -------                --------------- 
    C   6    GLY       matches     A 228    GLY  
    C  21    GLY       matches     A 230    GLY  
    C  33    GLY       matches     A 200    GLY  
  TRANSFORM    0.4442  0.5770  0.6854  0.0196  0.7586 -0.6513 -0.8957  0.3028  0.3257  -283.010    21.069     1.801  
 
 Match found in 2vcv_4       GLUTATHIONE S-TRANSFERASE A3 (2VCV_E
   Pattern 2vcv_4                 Query structure     RMSD=  0.79 A  No. of residues =   3
   ------- -------                --------------- 
    E 213    LEU       matches     B 128    LEU  
    E 216    ALA       matches     B 188    ALA  
    E 222    PHE       matches     B 147    PHE  
  TRANSFORM   -0.2942  0.3344 -0.8953  0.2264  0.9345  0.2747  0.9286 -0.1219 -0.3506    57.860  -158.027   -59.187  
 
 Match found in 2o4l_7       PROTEASE;PROTEASE (2O4L_A_TPVA403_2)
   Pattern 2o4l_7                 Query structure     RMSD=  0.80 A  No. of residues =   3
   ------- -------                --------------- 
    B  47    ILE       matches     A 201    ILE  
    B  49    GLY       matches     A 203    GLY  
    B  50    VAL       matches     A 204    VAL  
  TRANSFORM   -0.3964  0.7454 -0.5359  0.0471 -0.5664 -0.8228 -0.9169 -0.3514  0.1894   -14.570   193.384   155.880  
 
 Match found in 5eez_14      TRANSCRIPTION ATTENUATION PROTEIN MT
   Pattern 5eez_14                Query structure     RMSD=  0.80 A  No. of residues =   3
   ------- -------                --------------- 
    O  23    GLY       matches     A 486    GLY  
    O  33    HIS       matches     A 642    HIS  
    O  55    ILE       matches     A 488    ILE  
  TRANSFORM   -0.9651  0.1790 -0.1911 -0.0279  0.6554  0.7548  0.2603  0.7338 -0.6275   111.315  -197.932    -7.361  
 
 Match found in 5gs4_5       ESTROGEN RECEPTOR (5GS4_A_ESTA603_2)
   Pattern 5gs4_5                 Query structure     RMSD=  0.80 A  No. of residues =   3
   ------- -------                --------------- 
    A 384    LEU       matches     C  17    LEU  
    A 387    LEU       matches     C  14    LEU  
    A 428    LEU       matches     D  91    LEU  
  TRANSFORM   -0.3965  0.7454 -0.5358  0.0465 -0.5666 -0.8227 -0.9169 -0.3511  0.1900   -14.574   193.417   155.698  
 
 Match found in 5eew_13      TRANSCRIPTION ATTENUATION PROTEIN MT
   Pattern 5eew_13                Query structure     RMSD=  0.80 A  No. of residues =   3
   ------- -------                --------------- 
    O  23    GLY       matches     A 486    GLY  
    O  33    HIS       matches     A 642    HIS  
    O  55    ILE       matches     A 488    ILE  
  TRANSFORM    0.4288 -0.5048  0.7492  0.8997  0.3136 -0.3036 -0.0817  0.8042  0.5887   -81.151   -59.299  -152.498  
 
 Match found in 4c9k_2       CYTOCHROME P450 (4C9K_A_CAMA424_0)  
   Pattern 4c9k_2                 Query structure     RMSD=  0.80 A  No. of residues =   3
   ------- -------                --------------- 
    A 252    LEU       matches     A 437    LEU  
    A 255    LEU       matches     A 838    LEU  
    A 256    GLY       matches     A 839    GLY  
  TRANSFORM    0.3402 -0.9262  0.1624 -0.8691 -0.2438  0.4303 -0.3589 -0.2875 -0.8880    83.236   127.067   181.320  
 
 Match found in 3nu5_6       PROTEASE (3NU5_B_478B401_2)         
   Pattern 3nu5_6                 Query structure     RMSD=  0.80 A  No. of residues =   3
   ------- -------                --------------- 
    B 147    ILE       matches     A 223    ILE  
    B 149    GLY       matches     A 203    GLY  
    B 150    VAL       matches     A 204    VAL  
  TRANSFORM   -0.6924  0.1974  0.6939 -0.1878  0.8793 -0.4376 -0.6966 -0.4334 -0.5718    -8.702    30.533   212.971  
 
 Match found in 1tdr_4       TELLUROMETHIONYL DIHYDROFOLATE REDUC
   Pattern 1tdr_4                 Query structure     RMSD=  0.80 A  No. of residues =   3
   ------- -------                --------------- 
    A  49    SER       matches     A 754    SER  
    A  94    ILE       matches     A 757    ILE  
    A 113    THR       matches     A 591    THR  
  TRANSFORM    0.2599 -0.7325 -0.6292  0.1021 -0.6271  0.7722 -0.9602 -0.2649 -0.0882   162.197   -33.162   199.568  
 
 Match found in 4fgl_1       RIBOSYLDIHYDRONICOTINAMIDE DEHYDROGE
   Pattern 4fgl_1                 Query structure     RMSD=  0.80 A  No. of residues =   3
   ------- -------                --------------- 
    C  66    ASN       matches     A 297    ASN  
    C  68    GLY       matches     A 352    GLY  
    C  69    VAL       matches     A 353    VAL  
  TRANSFORM    0.0675  0.3901  0.9183  0.9885 -0.1510 -0.0086  0.1353  0.9083 -0.3958  -117.760   -60.197   -68.999  
 
 Match found in 3r9t_1       ECHA1_1 (3R9T_A_BEZA264_0)          
   Pattern 3r9t_1                 Query structure     RMSD=  0.80 A  No. of residues =   3
   ------- -------                --------------- 
    A  67    ALA       matches     A 311    ALA  
    A  72    ILE       matches     A 632    ILE  
    A  78    LEU       matches     A 351    LEU  
  TRANSFORM    0.4735  0.4239 -0.7721 -0.5368  0.8338  0.1286  0.6983  0.3535  0.6224   -33.668   -65.715  -226.216  
 
 Match found in 3q70_1       CANDIDAPEPSIN-2 (3Q70_A_RITA2001_1) 
   Pattern 3q70_1                 Query structure     RMSD=  0.81 A  No. of residues =   3
   ------- -------                --------------- 
    A  30    ILE       matches     B 156    ILE  
    A  88    SER       matches     B 173    SER  
    A 119    ILE       matches     B 172    ILE  
  TRANSFORM   -0.6359 -0.7594  0.1379  0.5595 -0.5766 -0.5953  0.5316 -0.3014  0.7915    91.753    99.012  -122.989  
 
 Match found in 3a50_2       VITAMIN D HYDROXYLASE (3A50_C_VD3C20
   Pattern 3a50_2                 Query structure     RMSD=  0.81 A  No. of residues =   3
   ------- -------                --------------- 
    C 235    ILE       matches     B 185    ILE  
    C 240    THR       matches     A 402    THR  
    C 387    LEU       matches     A 388    LEU  
  TRANSFORM    0.2384 -0.9622 -0.1320 -0.2200 -0.1859  0.9576 -0.9459 -0.1992 -0.2560    54.397  -124.146   169.221  
 
 Match found in 3hav_3       AMINOGLYCOSIDE PHOSPHOTRANSFERASE (3
   Pattern 3hav_3                 Query structure     RMSD=  0.81 A  No. of residues =   3
   ------- -------                --------------- 
    C 191    ASN       matches     A 414    ASN  
    C 192    ASP       matches     A 845    ASP  
    C 213    ASP       matches     A 846    ASP  
  TRANSFORM    0.2096  0.9583  0.1945  0.6428 -0.2849  0.7111  0.7368 -0.0240 -0.6757  -168.907  -136.195    16.792  
 
 Match found in 4ojb_4       ANDROGEN RECEPTOR (4OJB_A_198A1001_2
   Pattern 4ojb_4                 Query structure     RMSD=  0.82 A  No. of residues =   3
   ------- -------                --------------- 
    A 898    ILE       matches     B 106    ILE  
    A 899    ILE       matches     B 107    ILE  
    A 903    VAL       matches     B 115    VAL  
  TRANSFORM   -0.2450 -0.8404 -0.4835 -0.8941  0.3886 -0.2225  0.3749  0.3778 -0.8466   201.232   118.692    21.771  
 
 Match found in 4dm8_3       RETINOIC ACID RECEPTOR BETA (4DM8_A_
   Pattern 4dm8_3                 Query structure     RMSD=  0.82 A  No. of residues =   3
   ------- -------                --------------- 
    A 307    LEU       matches     A 127    LEU  
    A 400    LEU       matches     A 247    LEU  
    A 412    ILE       matches     A 171    ILE  
  TRANSFORM   -0.9397  0.3410  0.0255 -0.3099 -0.8808  0.3579  0.1445  0.3284  0.9334    79.611    87.696  -179.033  
 
 Match found in 1hwi_6       HMG-COA REDUCTASE;HMG-COA REDUCTASE 
   Pattern 1hwi_6                 Query structure     RMSD=  0.82 A  No. of residues =   3
   ------- -------                --------------- 
    B 853    LEU       matches     A 673    LEU  
    B 856    ALA       matches     A 399    ALA  
    B 857    LEU       matches     A 401    LEU  
  TRANSFORM   -0.3614  0.5825 -0.7281  0.8959  0.0005 -0.4443 -0.2585 -0.8128 -0.5220   106.020     8.267   222.411  
 
 Match found in 5ieo_3       CDL2.3A (5IEO_A_VDYA206_1)          
   Pattern 5ieo_3                 Query structure     RMSD=  0.82 A  No. of residues =   3
   ------- -------                --------------- 
    A  54    LEU       matches     B 180    LEU  
    A  55    TRP       matches     B 182    TRP  
    A  58    LEU       matches     B 184    LEU  
  TRANSFORM   -0.2699  0.1407  0.9526  0.8674 -0.3939  0.3040  0.4180  0.9083 -0.0158   -88.865   -69.401  -171.690  
 
 Match found in 3oxw_5       HIV-1 PROTEASE (3OXW_B_017B200_2)   
   Pattern 3oxw_5                 Query structure     RMSD=  0.82 A  No. of residues =   3
   ------- -------                --------------- 
    B  47    ILE       matches     A 223    ILE  
    B  49    GLY       matches     A 203    GLY  
    B  50    VAL       matches     A 204    VAL  
  TRANSFORM    0.6693 -0.7430  0.0008 -0.2858 -0.2585 -0.9228  0.6858  0.6174 -0.3853    27.512   299.573   -96.752  
 
 Match found in 4z91_2       GAMMA-AMINOBUTYRIC-ACID RECEPTOR SUB
   Pattern 4z91_2                 Query structure     RMSD=  0.82 A  No. of residues =   3
   ------- -------                --------------- 
    A 240    LEU       matches     A 673    LEU  
    A 244    ALA       matches     A 399    ALA  
    B 240    LEU       matches     A 401    LEU  
  TRANSFORM   -0.2522  0.8986 -0.3591 -0.0993  0.3451  0.9333  0.9626  0.2710  0.0022    -1.799  -125.317   -13.282  
 
 Match found in 1fiq_1       XANTHINE OXIDASE (1FIQ_C_SALC1335_1)
   Pattern 1fiq_1                 Query structure     RMSD=  0.82 A  No. of residues =   3
   ------- -------                --------------- 
    C1010    THR       matches     A 604    THR  
    C1011    VAL       matches     A 605    VAL  
    C1014    LEU       matches     A 602    LEU  
  TRANSFORM   -0.3748 -0.9057  0.1982 -0.9226  0.3855  0.0172 -0.0920 -0.1764 -0.9800   236.662   110.428   168.059  
 
 Match found in 5uah_3       DNA-DIRECTED RNA POLYMERASE SUBUNIT 
   Pattern 5uah_3                 Query structure     RMSD=  0.82 A  No. of residues =   3
   ------- -------                --------------- 
    C 510    GLN       matches     C  31    GLN  
    C 511    LEU       matches     C  35    LEU  
    C 513    GLN       matches     C  34    GLN  
  TRANSFORM   -0.2495  0.4615  0.8513 -0.1367  0.8535 -0.5028 -0.9587 -0.2418 -0.1498  -123.724    66.698   227.433  
 
 Match found in 4odo_2       PEPTIDYL-PROLYL CIS-TRANS ISOMERASE 
   Pattern 4odo_2                 Query structure     RMSD=  0.82 A  No. of residues =   3
   ------- -------                --------------- 
    A  36    LEU       matches     D 103    LEU  
    A  37    ILE       matches     D 107    ILE  
    A  40    LEU       matches     D  95    LEU  
  TRANSFORM    0.0589  0.6793 -0.7315 -0.3854  0.6914  0.6110  0.9209  0.2460  0.3025     9.906   -50.055  -128.786  
 
 Match found in 4abz_3       TETRACYCLINE REPRESSOR CLASS D (4ABZ
   Pattern 4abz_3                 Query structure     RMSD=  0.82 A  No. of residues =   3
   ------- -------                --------------- 
    A 112    THR       matches     A 769    THR  
    A 116    GLN       matches     A 773    GLN  
    A 131    LEU       matches     A 707    LEU  
  TRANSFORM   -0.3503  0.2305  0.9078  0.9041  0.3366  0.2634 -0.2449  0.9130 -0.3263   -96.198  -166.465     9.006  
 
 Match found in 1rd7_2       DIHYDROFOLATE REDUCTASE (1RD7_A_FOLA
   Pattern 1rd7_2                 Query structure     RMSD=  0.83 A  No. of residues =   3
   ------- -------                --------------- 
    A  46    THR       matches     B 123    THR  
    A  50    ILE       matches     B 106    ILE  
    A  54    LEU       matches     A 271    LEU  
  TRANSFORM   -0.8993  0.2513 -0.3579  0.0966 -0.6841 -0.7230 -0.4266 -0.6847  0.5909   118.405   179.299  -102.556  
 
 Match found in 4ygf_2       ALPHA-CARBONIC ANHYDRASE (4YGF_G_AZM
   Pattern 4ygf_2                 Query structure     RMSD=  0.83 A  No. of residues =   3
   ------- -------                --------------- 
    G 190    LEU       matches     A 401    LEU  
    G 191    THR       matches     A 402    THR  
    G 192    ALA       matches     A 400    ALA  
  TRANSFORM   -0.5436  0.6067 -0.5800 -0.5436  0.2721  0.7940  0.6396  0.7469  0.1819    47.275   -36.131  -180.029  
 
 Match found in 3mjr_1       DEOXYCYTIDINE KINASE (3MJR_A_AC2A301
   Pattern 3mjr_1                 Query structure     RMSD=  0.83 A  No. of residues =   3
   ------- -------                --------------- 
    A  53    GLU       matches     A 474    GLU  
    A 104    ARG       matches     A 640    ARG  
    A 128    ARG       matches     A 305    ARG  
  TRANSFORM   -0.5567  0.1256 -0.8211  0.5263  0.8181 -0.2317  0.6427 -0.5611 -0.5216   130.539  -156.450    87.149  
 
 Match found in 3bog_1       6.5 KDA GLYCINE-RICH ANTIFREEZE PROT
   Pattern 3bog_1                 Query structure     RMSD=  0.83 A  No. of residues =   3
   ------- -------                --------------- 
    C   6    GLY       matches     A 230    GLY  
    C  21    GLY       matches     A 200    GLY  
    C  33    GLY       matches     A 228    GLY  
  TRANSFORM   -0.8342  0.5331  0.1411 -0.2580 -0.6034  0.7546  0.4875  0.5930  0.6409    16.661    51.307  -183.880  
 
 Match found in 4u5j_1       PROTO-ONCOGENE TYROSINE-PROTEIN KINA
   Pattern 4u5j_1                 Query structure     RMSD=  0.83 A  No. of residues =   3
   ------- -------                --------------- 
    A 273    LEU       matches     A 723    LEU  
    A 276    GLY       matches     A 712    GLY  
    A 281    VAL       matches     A 720    VAL  
  TRANSFORM   -0.6536 -0.7558  0.0398  0.6214 -0.5058  0.5984 -0.4321  0.4159  0.8002   163.708   -44.833   -54.766  
 
 Match found in 2o4l_3       PROTEASE (2O4L_A_TPVA403_1)         
   Pattern 2o4l_3                 Query structure     RMSD=  0.84 A  No. of residues =   3
   ------- -------                --------------- 
    A  47    ILE       matches     A 223    ILE  
    A  49    GLY       matches     A 203    GLY  
    A  50    VAL       matches     A 204    VAL  
  TRANSFORM    0.5666 -0.1102  0.8166 -0.5087  0.7328  0.4519 -0.6482 -0.6714  0.3592  -130.493   -65.919   198.140  
 
 Match found in 3bog_1       6.5 KDA GLYCINE-RICH ANTIFREEZE PROT
   Pattern 3bog_1                 Query structure     RMSD=  0.84 A  No. of residues =   3
   ------- -------                --------------- 
    C   6    GLY       matches     A 200    GLY  
    C  21    GLY       matches     A 230    GLY  
    C  33    GLY       matches     A 228    GLY  
  TRANSFORM    0.7524  0.4192  0.5081 -0.6068  0.7413  0.2870 -0.2563 -0.5243  0.8121  -132.614  -202.783   126.624  
 
 Match found in 4v9l_2       - (4V9L_Y_FUAAY701_1)               
   Pattern 4v9l_2                 Query structure     RMSD=  0.84 A  No. of residues =   3
   ------- -------                --------------- 
    Y  26    THR       matches     B 137    THR  
    Y  65    ILE       matches     B 132    ILE  
    Y  84    THR       matches     B 141    THR  
  TRANSFORM   -0.6076  0.1269 -0.7840 -0.7816  0.0797  0.6187  0.1410  0.9887  0.0507   133.883    52.055  -124.774  
 
 Match found in 3bog_1       6.5 KDA GLYCINE-RICH ANTIFREEZE PROT
   Pattern 3bog_1                 Query structure     RMSD=  0.84 A  No. of residues =   3
   ------- -------                --------------- 
    C   6    GLY       matches     A 200    GLY  
    C  21    GLY       matches     A 228    GLY  
    C  33    GLY       matches     A 230    GLY  
  TRANSFORM    0.0094  0.7029 -0.7112  0.7425  0.4715  0.4758  0.6698 -0.5325 -0.5174    37.380  -181.331    93.656  
 
 Match found in 2ql8_1       PUTATIVE REDOX PROTEIN (2QL8_A_BEZA1
   Pattern 2ql8_1                 Query structure     RMSD=  0.84 A  No. of residues =   3
   ------- -------                --------------- 
    A  61    ALA       matches     A 688    ALA  
    A  62    THR       matches     A 687    THR  
    A  65    ALA       matches     A 690    ALA  
  TRANSFORM    0.6624 -0.7485 -0.0318 -0.2863 -0.2137 -0.9340  0.6923  0.6278 -0.3559    34.037   292.747  -102.867  
 
 Match found in 4z90_2       GAMMA-AMINOBUTYRIC-ACID RECEPTOR SUB
   Pattern 4z90_2                 Query structure     RMSD=  0.84 A  No. of residues =   3
   ------- -------                --------------- 
    A 240    LEU       matches     A 673    LEU  
    A 244    ALA       matches     A 399    ALA  
    B 240    LEU       matches     A 401    LEU  
  TRANSFORM    0.9217 -0.3781 -0.0870 -0.3046 -0.8441  0.4412 -0.2403 -0.3802 -0.8932    42.118    94.479   221.609  
 
 Match found in 4v01_3       FIBROBLAST GROWTH FACTOR RECEPTOR 1 
   Pattern 4v01_3                 Query structure     RMSD=  0.84 A  No. of residues =   3
   ------- -------                --------------- 
    A 512    ALA       matches     A 399    ALA  
    A 561    VAL       matches     A 398    VAL  
    A 564    ALA       matches     A 383    ALA  
  TRANSFORM    0.1556  0.9783  0.1371  0.5123 -0.1986  0.8356  0.8446 -0.0598 -0.5320  -133.572  -103.917     5.208  
 
 Match found in 2vcv_7       GLUTATHIONE S-TRANSFERASE A3 (2VCV_L
   Pattern 2vcv_7                 Query structure     RMSD=  0.85 A  No. of residues =   3
   ------- -------                --------------- 
    L 216    ALA       matches     A 423    ALA  
    L 220    PHE       matches     A 428    PHE  
    L 222    PHE       matches     A 429    PHE  
  TRANSFORM   -0.5358 -0.3475 -0.7695 -0.6423  0.7593  0.1042  0.5481  0.5501 -0.6300   279.112   -32.235    93.621  
 
 Match found in 5tt3_1       ALPHA-CARBONIC ANHYDRASE (5TT3_E_EZL
   Pattern 5tt3_1                 Query structure     RMSD=  0.85 A  No. of residues =   3
   ------- -------                --------------- 
    E 190    LEU       matches     A 401    LEU  
    E 191    THR       matches     A 402    THR  
    E 192    ALA       matches     A 400    ALA  
  TRANSFORM    0.2529 -0.5249  0.8127  0.9549  0.0002 -0.2970  0.1557  0.8511  0.5013   -15.790   -75.321  -144.060  
 
 Match found in 1kt5_2       PLASMA RETINOL-BINDING PROTEIN (1KT5
   Pattern 1kt5_2                 Query structure     RMSD=  0.85 A  No. of residues =   3
   ------- -------                --------------- 
    A  35    LEU       matches     A 282    LEU  
    A  37    LEU       matches     A 186    LEU  
    A  97    LEU       matches     A 316    LEU  
  TRANSFORM   -0.8531 -0.4978  0.1565  0.5094 -0.8595  0.0426  0.1133  0.1161  0.9868   183.949    51.600   -86.225  
 
 Match found in 3oxx_6       HIV-1 PROTEASE;HIV-1 PROTEASE (3OXX_
   Pattern 3oxx_6                 Query structure     RMSD=  0.85 A  No. of residues =   3
   ------- -------                --------------- 
    B  47    ILE       matches     A 201    ILE  
    B  49    GLY       matches     A 203    GLY  
    B  50    VAL       matches     A 204    VAL  
  TRANSFORM   -0.7119  0.4424 -0.5454 -0.4356  0.3309  0.8371  0.5508  0.8335 -0.0428   101.683   -17.760  -160.415  
 
 Match found in 4z91_1       GAMMA-AMINOBUTYRIC-ACID RECEPTOR SUB
   Pattern 4z91_1                 Query structure     RMSD=  0.85 A  No. of residues =   3
   ------- -------                --------------- 
    C 240    LEU       matches     A 673    LEU  
    C 244    ALA       matches     A 399    ALA  
    D 240    LEU       matches     A 401    LEU  
  TRANSFORM   -0.1927  0.7280 -0.6579 -0.8624  0.1942  0.4675  0.4681  0.6575  0.5904    18.198    16.406  -201.613  
 
 Match found in 1hwi_6       HMG-COA REDUCTASE;HMG-COA REDUCTASE 
   Pattern 1hwi_6                 Query structure     RMSD=  0.85 A  No. of residues =   3
   ------- -------                --------------- 
    B 853    LEU       matches     A 245    LEU  
    B 856    ALA       matches     A 250    ALA  
    B 857    LEU       matches     A 251    LEU  
  TRANSFORM   -0.2202  0.5856  0.7801  0.0181 -0.7972  0.6035  0.9753  0.1470  0.1649   -81.649    28.930  -150.269  
 
 Match found in 4v01_6       FIBROBLAST GROWTH FACTOR RECEPTOR 1 
   Pattern 4v01_6                 Query structure     RMSD=  0.85 A  No. of residues =   3
   ------- -------                --------------- 
    A 545    ILE       matches     B 120    ILE  
    A 630    LEU       matches     B 117    LEU  
    A 639    ILE       matches     B 119    ILE  
  TRANSFORM   -0.5509  0.8188 -0.1612 -0.8312 -0.5556  0.0190 -0.0740  0.1445  0.9867   -24.439   219.246  -122.541  
 
 Match found in 2it4_2       CARBONIC ANHYDRASE 1 (2IT4_A_PPFA500
   Pattern 2it4_2                 Query structure     RMSD=  0.85 A  No. of residues =   3
   ------- -------                --------------- 
    A 198    LEU       matches     A 329    LEU  
    A 199    THR       matches     A 344    THR  
    A 200    HIS       matches     A 355    HIS  
  TRANSFORM    0.9153 -0.3996 -0.0506 -0.3604 -0.8686  0.3400 -0.1797 -0.2929 -0.9391   -41.231   170.493   225.361  
 
 Match found in 1tdr_4       TELLUROMETHIONYL DIHYDROFOLATE REDUC
   Pattern 1tdr_4                 Query structure     RMSD=  0.86 A  No. of residues =   3
   ------- -------                --------------- 
    A  49    SER       matches     A 672    SER  
    A  94    ILE       matches     B 185    ILE  
    A 113    THR       matches     B 137    THR  
  TRANSFORM    0.8125  0.1625 -0.5599  0.4856 -0.7200  0.4957 -0.3225 -0.6746 -0.6639   -35.172   -49.012   220.378  
 
 Match found in 4qd3_3       PEPTIDYL-TRNA HYDROLASE (4QD3_A_5AEA
   Pattern 4qd3_3                 Query structure     RMSD=  0.86 A  No. of residues =   3
   ------- -------                --------------- 
    A  97    LEU       matches     C  59    LEU  
    A 147    VAL       matches     C  16    VAL  
    A 148    SER       matches     C  15    SER  
  TRANSFORM   -0.3573 -0.3445  0.8681  0.4586 -0.8745 -0.1582  0.8137  0.3416  0.4704    49.160    78.409  -164.285  
 
 Match found in 3fl9_6       DIHYDROFOLATE REDUCTASE (DHFR) (3FL9
   Pattern 3fl9_6                 Query structure     RMSD=  0.86 A  No. of residues =   3
   ------- -------                --------------- 
    D  21    LEU       matches     A 131    LEU  
    D  51    ILE       matches     A 145    ILE  
    D  55    LEU       matches     A 212    LEU  
  TRANSFORM   -0.1197  0.9896  0.0800  0.3380 -0.0351  0.9405  0.9335  0.1396 -0.3303  -103.740  -167.264     9.328  
 
 Match found in 4m2v_3       CARBONIC ANHYDRASE 2 (4M2V_A_BZ1A302
   Pattern 4m2v_3                 Query structure     RMSD=  0.86 A  No. of residues =   3
   ------- -------                --------------- 
    A 119    HIS       matches     A 439    HIS  
    A 131    VAL       matches     C  11    VAL  
    A 141    LEU       matches     C  40    LEU  
  TRANSFORM   -0.2576 -0.3253 -0.9098 -0.9305  0.3373  0.1428  0.2604  0.8834 -0.3896   239.560    75.043    29.986  
 
 Match found in 5tt3_1       ALPHA-CARBONIC ANHYDRASE (5TT3_E_EZL
   Pattern 5tt3_1                 Query structure     RMSD=  0.86 A  No. of residues =   3
   ------- -------                --------------- 
    E 190    LEU       matches     A 251    LEU  
    E 191    THR       matches     A 252    THR  
    E 192    ALA       matches     A 253    ALA  
  TRANSFORM   -0.6893  0.4835 -0.5395 -0.4254  0.3328  0.8416  0.5865  0.8096 -0.0237    92.559   -22.172  -163.543  
 
 Match found in 4z90_1       GAMMA-AMINOBUTYRIC-ACID RECEPTOR SUB
   Pattern 4z90_1                 Query structure     RMSD=  0.86 A  No. of residues =   3
   ------- -------                --------------- 
    C 240    LEU       matches     A 673    LEU  
    C 244    ALA       matches     A 399    ALA  
    D 240    LEU       matches     A 401    LEU  
  TRANSFORM   -0.7838  0.0446 -0.6194 -0.6015 -0.3023  0.7394 -0.1543  0.9522  0.2638   199.026   -51.706  -211.852  
 
 Match found in 4dx7_2       ACRIFLAVINE RESISTANCE PROTEIN B (4D
   Pattern 4dx7_2                 Query structure     RMSD=  0.86 A  No. of residues =   3
   ------- -------                --------------- 
    B 277    ILE       matches     A 333    ILE  
    B 612    VAL       matches     A 342    VAL  
    B 615    PHE       matches     A 340    PHE  
  TRANSFORM    0.6456  0.7636 -0.0005 -0.5816  0.4912 -0.6484 -0.4949  0.4190  0.7613  -167.705    88.575   -43.591  
 
 Match found in 3nu5_3       PROTEASE;PROTEASE (3NU5_B_478B401_1)
   Pattern 3nu5_3                 Query structure     RMSD=  0.86 A  No. of residues =   3
   ------- -------                --------------- 
    A  47    ILE       matches     A 223    ILE  
    A  49    GLY       matches     A 203    GLY  
    A  50    VAL       matches     A 204    VAL  
  TRANSFORM    0.1469 -0.8724  0.4662  0.9534 -0.0006 -0.3017  0.2634  0.4888  0.8317   -41.025   -82.864  -136.032  
 
 Match found in 5i9y_3       EPHRIN TYPE-A RECEPTOR 2 (5I9Y_A_1N1
   Pattern 5i9y_3                 Query structure     RMSD=  0.87 A  No. of residues =   3
   ------- -------                --------------- 
    A 676    ILE       matches     A 696    ILE  
    A 690    ILE       matches     A 579    ILE  
    A 695    MET       matches     A 755    MET  
  TRANSFORM   -0.4996 -0.2693  0.8233 -0.3418  0.9346  0.0983 -0.7960 -0.2323 -0.5590    17.441  -110.587   202.641  
 
 Match found in 3bjw_17      PHOSPHOLIPASE A2 (3BJW_H_SVRH504_3) 
   Pattern 3bjw_17                Query structure     RMSD=  0.87 A  No. of residues =   3
   ------- -------                --------------- 
    H   2    VAL       matches     A 330    VAL  
    H   5    LEU       matches     A 329    LEU  
    H   6    GLY       matches     A 345    GLY  
  TRANSFORM   -0.7974  0.1115  0.5931 -0.5057 -0.6597 -0.5559  0.3293 -0.7432  0.5824     4.050   226.883   -79.382  
 
 Match found in 5ljd_2       RETINOL-BINDING PROTEIN 1 (5LJD_A_RT
   Pattern 5ljd_2                 Query structure     RMSD=  0.87 A  No. of residues =   3
   ------- -------                --------------- 
    A  20    LEU       matches     C  60    LEU  
    A  36    LEU       matches     D 103    LEU  
    A  77    ILE       matches     D 120    ILE  
  TRANSFORM    0.7154  0.4509 -0.5338 -0.0699 -0.7139 -0.6967 -0.6953  0.5357 -0.4792  -122.510   177.981    80.612  
 
 Match found in 1oip_1       ALPHA-TOCOPHEROL TRANSFER PROTEIN (1
   Pattern 1oip_1                 Query structure     RMSD=  0.87 A  No. of residues =   3
   ------- -------                --------------- 
    A 171    ILE       matches     A 223    ILE  
    A 179    ILE       matches     A 201    ILE  
    A 210    ILE       matches     A  86    ILE  
  TRANSFORM   -0.8282 -0.1019  0.5510 -0.0707  0.9945  0.0776 -0.5559  0.0253 -0.8309    36.911  -110.185   197.817  
 
 Match found in 1ej0_1       FTSJ (1EJ0_A_SAMA301_0)             
   Pattern 1ej0_1                 Query structure     RMSD=  0.87 A  No. of residues =   3
   ------- -------                --------------- 
    A  59    GLY       matches     A 385    GLY  
    A  84    LEU       matches     A 388    LEU  
    A  85    LEU       matches     A 387    LEU  
  TRANSFORM   -0.6404  0.4753 -0.6033 -0.4004  0.4636  0.7904  0.6553  0.7478 -0.1066    80.879  -117.911  -158.121  
 
 Match found in 1fkp_2       HIV-1 RT, A-CHAIN (1FKP_A_NVPA999_1)
   Pattern 1fkp_2                 Query structure     RMSD=  0.87 A  No. of residues =   3
   ------- -------                --------------- 
    A 100    LEU       matches     A 205    LEU  
    A 103    ASN       matches     A 209    ASN  
    A 318    TYR       matches     A 237    TYR  
  TRANSFORM    0.6636  0.3600 -0.6558  0.4115  0.5565  0.7218  0.6248 -0.7488  0.2211   -51.784  -202.943    12.738  
 
 Match found in 1jin_3       CYTOCHROME P450 107A1 (1JIN_A_KTNA80
   Pattern 1jin_3                 Query structure     RMSD=  0.87 A  No. of residues =   3
   ------- -------                --------------- 
    A  59    SER       matches     A 561    SER  
    A  92    THR       matches     A 540    THR  
    A 292    THR       matches     A 565    THR  
  TRANSFORM   -0.6147  0.7552 -0.2276  0.7783  0.6276 -0.0196  0.1280 -0.1892 -0.9736    21.557  -189.057   145.890  
 
 Match found in 3w6h_2       CARBONIC ANHYDRASE 1 (3W6H_A_AZMA303
   Pattern 3w6h_2                 Query structure     RMSD=  0.87 A  No. of residues =   3
   ------- -------                --------------- 
    A 198    LEU       matches     A 329    LEU  
    A 199    THR       matches     A 344    THR  
    A 200    HIS       matches     A 355    HIS  
  TRANSFORM    0.0583 -0.7445 -0.6650  0.8950  0.3341 -0.2955  0.4422 -0.5780  0.6859   162.177  -108.253   -46.239  
 
 Match found in 1ej0_1       FTSJ (1EJ0_A_SAMA301_0)             
   Pattern 1ej0_1                 Query structure     RMSD=  0.87 A  No. of residues =   3
   ------- -------                --------------- 
    A  59    GLY       matches     A 214    GLY  
    A  84    LEU       matches     A 186    LEU  
    A  85    LEU       matches     A 187    LEU  
  TRANSFORM    0.4639 -0.6942 -0.5504  0.3039 -0.4589  0.8349 -0.8321 -0.5546 -0.0019   120.774   -28.056   462.086  
 
 Match found in 5igi_4       MACROLIDE 2'-PHOSPHOTRANSFERASE (5IG
   Pattern 5igi_4                 Query structure     RMSD=  0.87 A  No. of residues =   3
   ------- -------                --------------- 
    A 233    ALA       matches     A 195    ALA  
    A 270    LEU       matches     A  90    LEU  
    A 277    TYR       matches     A 217    TYR  
  TRANSFORM    0.5318  0.7182  0.4488 -0.7710  0.1913  0.6075  0.3505 -0.6690  0.6554  -196.331   -21.032   -40.286  
 
 Match found in 6aji_3       DRUG EXPORTERS OF THE RND SUPERFAMIL
   Pattern 6aji_3                 Query structure     RMSD=  0.88 A  No. of residues =   3
   ------- -------                --------------- 
    A 245    VAL       matches     B 115    VAL  
    A 319    ILE       matches     B 107    ILE  
    A 638    VAL       matches     A 341    VAL  
  TRANSFORM   -0.5611 -0.8172 -0.1318 -0.6849  0.3688  0.6284 -0.4649  0.4429 -0.7666   198.749    -5.810    72.420  
 
 Match found in 4umj_2       GERANYLTRANSTRANSFERASE (4UMJ_B_BFQB
   Pattern 4umj_2                 Query structure     RMSD=  0.88 A  No. of residues =   3
   ------- -------                --------------- 
    B  79    SER       matches     A 759    SER  
    B  80    LEU       matches     A 758    LEU  
    B  83    ASP       matches     A 761    ASP  
  TRANSFORM    0.4903 -0.5937  0.6380 -0.8689 -0.2760  0.4108 -0.0678 -0.7558 -0.6513  -126.648    58.970   191.591  
 
 Match found in 5gs4_5       ESTROGEN RECEPTOR (5GS4_A_ESTA603_2)
   Pattern 5gs4_5                 Query structure     RMSD=  0.88 A  No. of residues =   3
   ------- -------                --------------- 
    A 384    LEU       matches     D  95    LEU  
    A 387    LEU       matches     D 103    LEU  
    A 428    LEU       matches     C  60    LEU  
  TRANSFORM    0.6583 -0.7272  0.1943 -0.7159 -0.5252  0.4600 -0.2325 -0.4419 -0.8664     7.325   123.271   184.949  
 
 Match found in 1k6c_2       POL POLYPROTEIN;POL POLYPROTEIN (1K6
   Pattern 1k6c_2                 Query structure     RMSD=  0.88 A  No. of residues =   3
   ------- -------                --------------- 
    A  47    ILE       matches     A 201    ILE  
    A  48    GLY       matches     A 200    GLY  
    A  49    GLY       matches     A 230    GLY  
  TRANSFORM   -0.2190  0.9454  0.2415 -0.6237 -0.3260  0.7105  0.7504  0.0050  0.6610   -87.186    -0.115  -144.261  
 
 Match found in 1lin_1       CALMODULIN (1LIN_A_TFPA153_1)       
   Pattern 1lin_1                 Query structure     RMSD=  0.89 A  No. of residues =   3
   ------- -------                --------------- 
    A 100    ILE       matches     A 888    ILE  
    A 105    LEU       matches     A 885    LEU  
    A 136    VAL       matches     A 860    VAL  
  TRANSFORM    0.0479  0.9503  0.3076 -0.2344 -0.2887  0.9283  0.9710 -0.1166  0.2089  -166.146   -47.015  -123.402  
 
 Match found in 3heg_4       MITOGEN-ACTIVATED PROTEIN KINASE 14 
   Pattern 3heg_4                 Query structure     RMSD=  0.89 A  No. of residues =   3
   ------- -------                --------------- 
    A  83    VAL       matches     A 174    VAL  
    A 166    ILE       matches     A 171    ILE  
    A 167    LEU       matches     A 172    LEU  
  TRANSFORM   -0.5598 -0.7722  0.3007 -0.7314  0.6310  0.2587 -0.3895 -0.0751 -0.9180    88.636   -22.212   163.999  
 
 Match found in 3pgl_2       CARBOXY-TERMINAL DOMAIN RNA POLYMERA
   Pattern 3pgl_2                 Query structure     RMSD=  0.89 A  No. of residues =   3
   ------- -------                --------------- 
    A 118    VAL       matches     A 860    VAL  
    A 120    ILE       matches     A 864    ILE  
    A 158    TYR       matches     A 915    TYR  
  TRANSFORM    0.1190  0.9104  0.3963  0.2360 -0.4136  0.8793  0.9644 -0.0112 -0.2641  -168.044   -71.547   -81.415  
 
 Match found in 4c8b_2       RECEPTOR-INTERACTING SERINE/THREONIN
   Pattern 4c8b_2                 Query structure     RMSD=  0.89 A  No. of residues =   3
   ------- -------                --------------- 
    A  66    GLU       matches     A 474    GLU  
    A  70    LEU       matches     A 470    LEU  
    A  79    LEU       matches     A 308    LEU  
  TRANSFORM   -0.8879 -0.0932 -0.4505  0.4531 -0.3459 -0.8216 -0.0792 -0.9336  0.3494   179.337    71.280   -61.896  
 
 Match found in 4ygf_2       ALPHA-CARBONIC ANHYDRASE (4YGF_G_AZM
   Pattern 4ygf_2                 Query structure     RMSD=  0.89 A  No. of residues =   3
   ------- -------                --------------- 
    G 190    LEU       matches     A 251    LEU  
    G 191    THR       matches     A 252    THR  
    G 192    ALA       matches     A 253    ALA  
  TRANSFORM    0.3888 -0.8733  0.2935  0.7497  0.1147 -0.6518  0.5355  0.4735  0.6993   311.895   -40.810  -163.404  
 
 Match found in 5lw1_1       MITOGEN-ACTIVATED PROTEIN KINASE 8 (
   Pattern 5lw1_1                 Query structure     RMSD=  0.89 A  No. of residues =   3
   ------- -------                --------------- 
    B  32    ILE       matches     A 201    ILE  
    B  33    GLY       matches     A 230    GLY  
    B  40    VAL       matches     A 202    VAL  
  TRANSFORM   -0.5698 -0.8163 -0.0945  0.0082 -0.1206  0.9927 -0.8217  0.5648  0.0754   243.641   -89.298     0.123  
 
 Match found in 2vax_7       ACETYL-COA--DEACETYLCEPHALOSPORIN C 
   Pattern 2vax_7                 Query structure     RMSD=  0.89 A  No. of residues =   3
   ------- -------                --------------- 
    C 234    ARG       matches     A 132    ARG  
    C 277    TYR       matches     A 788    TYR  
    C 281    GLN       matches     A 789    GLN  
  TRANSFORM   -0.0845 -0.9402  0.3299  0.3321  0.2856  0.8990 -0.9395  0.1855  0.2881    99.982  -237.301    43.549  
 
 Match found in 2zuj_1       CAMPHOR 5-MONOOXYGENASE (2ZUJ_A_CAMA
   Pattern 2zuj_1                 Query structure     RMSD=  0.90 A  No. of residues =   3
   ------- -------                --------------- 
    A 295    VAL       matches     B 186    VAL  
    A 297    LEU       matches     B 184    LEU  
    A 396    VAL       matches     B 130    VAL  
  TRANSFORM   -0.8143 -0.1297  0.5658 -0.1057  0.9915  0.0752 -0.5707  0.0014 -0.8211    37.029  -105.228   201.566  
 
 Match found in 1eiz_3       FTSJ (1EIZ_A_SAMA301_0)             
   Pattern 1eiz_3                 Query structure     RMSD=  0.90 A  No. of residues =   3
   ------- -------                --------------- 
    A  59    GLY       matches     A 385    GLY  
    A  84    LEU       matches     A 388    LEU  
    A  85    LEU       matches     A 387    LEU  
  TRANSFORM    0.0697  0.3673  0.9275  0.1637  0.9129 -0.3739 -0.9840  0.1779  0.0035  -121.297  -123.344   148.782  
 
 Match found in 2a1m_1       CYTOCHROME P450-CAM (2A1M_A_CAMA1422
   Pattern 2a1m_1                 Query structure     RMSD=  0.90 A  No. of residues =   3
   ------- -------                --------------- 
    A 247    VAL       matches     A 231    VAL  
    A 248    GLY       matches     A 230    GLY  
    A 252    THR       matches     A 225    THR  
  TRANSFORM    0.9991  0.0217  0.0372  0.0406 -0.7592 -0.6496  0.0141  0.6505 -0.7594  -107.256   208.038    24.553  
 
 Match found in 3ebz_6       PROTEASE (3EBZ_B_017B201_2)         
   Pattern 3ebz_6                 Query structure     RMSD=  0.90 A  No. of residues =   3
   ------- -------                --------------- 
    B 123    LEU       matches     B 103    LEU  
    B 132    ILE       matches     B 119    ILE  
    B 182    ILE       matches     B 107    ILE  
  TRANSFORM    0.9831 -0.1011  0.1526  0.1179  0.9874 -0.1057 -0.1400  0.1219  0.9826  -138.225  -124.483   -85.909  
 
 Match found in 4eyz_1       CELLULOSOME-RELATED PROTEIN MODULE F
   Pattern 4eyz_1                 Query structure     RMSD=  0.90 A  No. of residues =   3
   ------- -------                --------------- 
    A 215    HIS       matches     C  36    HIS  
    A 216    ILE       matches     C  39    ILE  
    A 253    ALA       matches     A 443    ALA  
  TRANSFORM    0.0248 -0.7414 -0.6706  0.9056  0.3009 -0.2991  0.4235 -0.5999  0.6788   167.173  -105.059   -39.946  
 
 Match found in 1eiz_3       FTSJ (1EIZ_A_SAMA301_0)             
   Pattern 1eiz_3                 Query structure     RMSD=  0.90 A  No. of residues =   3
   ------- -------                --------------- 
    A  59    GLY       matches     A 214    GLY  
    A  84    LEU       matches     A 186    LEU  
    A  85    LEU       matches     A 187    LEU  
  TRANSFORM   -0.7595 -0.1587 -0.6308  0.5592  0.3360 -0.7579  0.3323 -0.9284 -0.1664   236.095    22.433   128.283  
 
 Match found in 2vct_2       GLUTATHIONE S-TRANSFERASE A2 (2VCT_C
   Pattern 2vct_2                 Query structure     RMSD=  0.90 A  No. of residues =   3
   ------- -------                --------------- 
    C 107    LEU       matches     D  98    LEU  
    C 108    LEU       matches     D 103    LEU  
    C 111    PHE       matches     C  49    PHE  
  TRANSFORM   -0.8902  0.0409  0.4537  0.0005  0.9961 -0.0887 -0.4556 -0.0787 -0.8867    19.230   -91.964   113.718  
 
 Match found in 4kya_3       BIFUNCTIONAL DIHYDROFOLATE REDUCTASE
   Pattern 4kya_3                 Query structure     RMSD=  0.90 A  No. of residues =   3
   ------- -------                --------------- 
    C   8    VAL       matches     B 167    VAL  
    C  36    SER       matches     B 177    SER  
    C 151    VAL       matches     B 159    VAL  
  TRANSFORM    0.3880  0.0299 -0.9212  0.8841 -0.2944  0.3629 -0.2603 -0.9552 -0.1406    69.351  -111.924   184.018  
 
 Match found in 2y7j_2       PHOSPHORYLASE B KINASE GAMMA CATALYT
   Pattern 2y7j_2                 Query structure     RMSD=  0.90 A  No. of residues =   3
   ------- -------                --------------- 
    A  30    ILE       matches     A 864    ILE  
    A  32    ARG       matches     A 858    ARG  
    A  38    VAL       matches     A 860    VAL  
  TRANSFORM   -0.6064  0.2135  0.7660  0.1023  0.9762 -0.1912 -0.7886 -0.0376 -0.6138   -54.429   -66.498   174.055  
 
 Match found in 1a29_2       CALMODULIN (1A29_A_TFPA153_1)       
   Pattern 1a29_2                 Query structure     RMSD=  0.90 A  No. of residues =   3
   ------- -------                --------------- 
    A 100    ILE       matches     A 888    ILE  
    A 105    LEU       matches     A 885    LEU  
    A 136    VAL       matches     A 860    VAL  
  TRANSFORM   -0.5144 -0.5139  0.6865 -0.8564  0.2677 -0.4414  0.0431 -0.8150 -0.5778    14.551   122.100   169.545  
 
 Match found in 2r2v_2       GCN4 LEUCINE ZIPPER (2R2V_C_ACTC36_0
   Pattern 2r2v_2                 Query structure     RMSD=  0.91 A  No. of residues =   3
   ------- -------                --------------- 
    F  21    ALA       matches     A 688    ALA  
    F  22    ASN       matches     A 691    ASN  
    F  25    ALA       matches     A 690    ALA  
  TRANSFORM    0.3969 -0.4556 -0.7968 -0.3496 -0.8777  0.3277 -0.8487  0.1485 -0.5077   180.532   167.670   180.768  
 
 Match found in 3k13_4       5-METHYLTETRAHYDROFOLATE-HOMOCYSTEIN
   Pattern 3k13_4                 Query structure     RMSD=  0.91 A  No. of residues =   3
   ------- -------                --------------- 
    A 452    ASN       matches     C  37    ASN  
    A 519    ASP       matches     A 445    ASP  
    A 573    ARG       matches     A 624    ARG  
  TRANSFORM    0.3285 -0.7031  0.6306  0.9195  0.0855 -0.3836  0.2158  0.7059  0.6746   -46.267   -41.488  -281.553  
 
 Match found in 3t3r_3       CYTOCHROME P450 2A6 (3T3R_C_9PLC501_
   Pattern 3t3r_3                 Query structure     RMSD=  0.91 A  No. of residues =   3
   ------- -------                --------------- 
    C 297    ASN       matches     B 108    ASN  
    C 300    ILE       matches     B 107    ILE  
    C 301    GLY       matches     B 113    GLY  
  TRANSFORM   -0.0413  0.7002 -0.7127 -0.0528  0.7108  0.7014  0.9977  0.0666  0.0076    17.511  -107.813  -121.761  
 
 Match found in 1dvx_2       TRANSTHYRETIN;TRANSTHYRETIN (1DVX_B_
   Pattern 1dvx_2                 Query structure     RMSD=  0.91 A  No. of residues =   3
   ------- -------                --------------- 
    A  17    LEU       matches     A 727    LEU  
    A 110    LEU       matches     A 708    LEU  
    A 117    SER       matches     A 709    SER  
  TRANSFORM    0.2785  0.1699  0.9453 -0.9122 -0.2612  0.3156  0.3005 -0.9502  0.0822  -122.978   108.264    72.933  
 
 Match found in 2vq5_2       S-NORCOCLAURINE SYNTHASE (2VQ5_B_LDP
   Pattern 2vq5_2                 Query structure     RMSD=  0.91 A  No. of residues =   3
   ------- -------                --------------- 
    B  72    LEU       matches     A 727    LEU  
    B  76    LEU       matches     A 723    LEU  
    B  80    PHE       matches     A 741    PHE  
  TRANSFORM    0.1194  0.0090  0.9928 -0.5992 -0.7966  0.0793  0.7916 -0.6044 -0.0898   -86.968    87.423   -67.149  
 
 Match found in 4u8y_2       MULTIDRUG EFFLUX PUMP SUBUNIT ACRB (
   Pattern 4u8y_2                 Query structure     RMSD=  0.91 A  No. of residues =   3
   ------- -------                --------------- 
    B 279    ALA       matches     A 777    ALA  
    B 610    PHE       matches     A 753    PHE  
    B 612    VAL       matches     A 776    VAL  
  TRANSFORM    0.6949  0.6092 -0.3820  0.7112 -0.6609  0.2397 -0.1064 -0.4382 -0.8925  -100.287   -16.643   200.757  
 
 Match found in 2nmy_7       PROTEASE;PROTEASE (2NMY_A_ROCA401_3)
   Pattern 2nmy_7                 Query structure     RMSD=  0.91 A  No. of residues =   3
   ------- -------                --------------- 
    B 129    ASP       matches     A 623    ASP  
    B 148    GLY       matches     A 678    GLY  
    B 180    THR       matches     A 462    THR  
  TRANSFORM   -0.4250 -0.8458  0.3226  0.2886 -0.4644 -0.8373  0.8580 -0.2627  0.4415   173.608   161.357  -167.531  
 
 Match found in 3o01_2       CELL INVASION PROTEIN SIPD (3O01_B_D
   Pattern 3o01_2                 Query structure     RMSD=  0.91 A  No. of residues =   3
   ------- -------                --------------- 
    B 104    ASN       matches     D 100    ASN  
    B 108    ALA       matches     D 102    ALA  
    B 325    VAL       matches     C  53    VAL  
  TRANSFORM   -0.5338  0.6168 -0.5785 -0.2936 -0.7767 -0.5572 -0.7930 -0.1276  0.5957    80.619   345.932   269.025  
 
 Match found in 5e4d_3       HYDROXYNITRILE LYASE (5E4D_A_BEZA201
   Pattern 5e4d_3                 Query structure     RMSD=  0.91 A  No. of residues =   3
   ------- -------                --------------- 
    A 108    ILE       matches     A 539    ILE  
    A 111    PHE       matches     A 504    PHE  
    A 160    LEU       matches     A 401    LEU  
  TRANSFORM   -0.1147  0.3358 -0.9349 -0.0453  0.9384  0.3426  0.9924  0.0817 -0.0924   103.742  -163.678  -109.122  
 
 Match found in 4mxo_1       PROTO-ONCOGENE TYROSINE-PROTEIN KINA
   Pattern 4mxo_1                 Query structure     RMSD=  0.91 A  No. of residues =   3
   ------- -------                --------------- 
    A 273    LEU       matches     A 819    LEU  
    A 281    VAL       matches     A 820    VAL  
    A 344    GLY       matches     A 808    GLY  
  TRANSFORM   -0.9240  0.0657  0.3768  0.3823  0.1922  0.9038 -0.0131  0.9792 -0.2027    51.486  -223.331  -147.187  
 
 Match found in 4rs0_2       PROSTAGLANDIN G/H SYNTHASE 2 (4RS0_A
   Pattern 4rs0_2                 Query structure     RMSD=  0.91 A  No. of residues =   3
   ------- -------                --------------- 
    A 349    VAL       matches     C  11    VAL  
    A 352    LEU       matches     C  14    LEU  
    A 353    SER       matches     C  15    SER  
  TRANSFORM   -0.0389 -0.9771  0.2094 -0.4411 -0.1712 -0.8810  0.8966 -0.1267 -0.4243    86.541   163.849    -7.919  
 
 Match found in 6bkl_3       MATRIX PROTEIN 2 (6BKL_F_RIMF101_0) 
   Pattern 6bkl_3                 Query structure     RMSD=  0.91 A  No. of residues =   3
   ------- -------                --------------- 
    E  30    ALA       matches     A 771    ALA  
    E  31    SER       matches     A 772    SER  
    E  34    GLY       matches     A 774    GLY  
  TRANSFORM    0.9088  0.0177 -0.4168  0.4071  0.1804  0.8954  0.0911 -0.9834  0.1568   -74.287  -186.906   109.248  
 
 Match found in 2vcv_1       GLUTATHIONE S-TRANSFERASE A3 (2VCV_A
   Pattern 2vcv_1                 Query structure     RMSD=  0.92 A  No. of residues =   3
   ------- -------                --------------- 
    A 213    LEU       matches     A 372    LEU  
    A 216    ALA       matches     A 375    ALA  
    A 222    PHE       matches     A 506    PHE  
  TRANSFORM   -0.1765 -0.8462  0.5027 -0.8843  0.3606  0.2966 -0.4323 -0.3922 -0.8120   140.210   130.385   240.554  
 
 Match found in 4g0v_1       DNA TOPOISOMERASE 2-BETA (4G0V_A_MIX
   Pattern 4g0v_1                 Query structure     RMSD=  0.92 A  No. of residues =   3
   ------- -------                --------------- 
    A 503    ARG       matches     A 197    ARG  
    A 504    GLY       matches     A 230    GLY  
    A 506    ILE       matches     A 201    ILE  
  TRANSFORM   -0.7865  0.3012 -0.5391 -0.5875 -0.6341  0.5027 -0.1905  0.7121  0.6757   215.604    91.723  -133.730  
 
 Match found in 3r9t_1       ECHA1_1 (3R9T_A_BEZA264_0)          
   Pattern 3r9t_1                 Query structure     RMSD=  0.92 A  No. of residues =   3
   ------- -------                --------------- 
    A  67    ALA       matches     D 110    ALA  
    A  72    ILE       matches     D 106    ILE  
    A  78    LEU       matches     C  60    LEU  
  TRANSFORM    0.9231  0.3371  0.1851  0.2756 -0.2442 -0.9297 -0.2682  0.9093 -0.3183  -183.445   150.657   -66.643  
 
 Match found in 5p9i_2       TYROSINE-PROTEIN KINASE BTK (5P9I_A_
   Pattern 5p9i_2                 Query structure     RMSD=  0.92 A  No. of residues =   3
   ------- -------                --------------- 
    A 480    GLY       matches     A 510    GLY  
    A 484    ASN       matches     A 507    ASN  
    A 528    LEU       matches     A 514    LEU  
  TRANSFORM    0.0329 -0.5697  0.8212 -0.0531  0.8195  0.5706 -0.9981 -0.0623 -0.0033    -0.298  -107.183   152.846  
 
 Match found in 1dvx_4       TRANSTHYRETIN (1DVX_B_DIFB125_2)    
   Pattern 1dvx_4                 Query structure     RMSD=  0.92 A  No. of residues =   3
   ------- -------                --------------- 
    B  17    LEU       matches     A 727    LEU  
    B 110    LEU       matches     A 708    LEU  
    B 117    SER       matches     A 709    SER  
  TRANSFORM    0.4078  0.3276  0.8522  0.4817  0.7157 -0.5057 -0.7756  0.6168  0.1341  -205.574   -93.800   -16.734  
 
 Match found in 3s3v_2       DIHYDROFOLATE REDUCTASE (3S3V_A_TOPA
   Pattern 3s3v_2                 Query structure     RMSD=  0.92 A  No. of residues =   3
   ------- -------                --------------- 
    A  56    THR       matches     B 123    THR  
    A  60    ILE       matches     B 119    ILE  
    A  67    LEU       matches     A 271    LEU  
  TRANSFORM   -0.8938 -0.3118 -0.3224 -0.3712  0.1107  0.9219 -0.2517  0.9437 -0.2147   195.838    -9.376   -53.615  
 
 Match found in 4z90_1       GAMMA-AMINOBUTYRIC-ACID RECEPTOR SUB
   Pattern 4z90_1                 Query structure     RMSD=  0.92 A  No. of residues =   3
   ------- -------                --------------- 
    C 240    LEU       matches     A 673    LEU  
    C 244    ALA       matches     A 382    ALA  
    D 240    LEU       matches     A 401    LEU  
  TRANSFORM   -0.7147  0.1155  0.6898  0.6644  0.4204  0.6180 -0.2186  0.9000 -0.3772   -22.656  -196.146   -11.034  
 
 Match found in 3heg_4       MITOGEN-ACTIVATED PROTEIN KINASE 14 
   Pattern 3heg_4                 Query structure     RMSD=  0.92 A  No. of residues =   3
   ------- -------                --------------- 
    A  83    VAL       matches     A 587    VAL  
    A 166    ILE       matches     A 757    ILE  
    A 167    LEU       matches     A 758    LEU  

******************************************************* user.XUML **************************************************************
  TRANSFORM    0.7966 -0.5777  0.1780  0.2554  0.5885  0.7671  0.5479  0.5656 -0.6164   -24.406  -157.816   -76.978  
 
 Match found in 1akd_2       CYTOCHROME P450CAM (1AKD_A_CAMA420_0
   Pattern 1akd_2                 Query structure     RMSD=  1.22 A  No. of residues =   4
   ------- -------                --------------- 
    A 185    THR       matches     A 206    THR  
    A 295    VAL       matches     A 233    VAL  
    A 297    ASP       matches     A 235    ASP  
    A 396    VAL       matches     A 204    VAL  
  TRANSFORM    0.6964  0.6227 -0.3568 -0.6318  0.2963 -0.7163  0.3403 -0.7242 -0.5997   -72.559   174.997   169.499  
 
 Match found in 3fl9_1       DIHYDROFOLATE REDUCTASE (DHFR) (3FL9
   Pattern 3fl9_1                 Query structure     RMSD=  1.24 A  No. of residues =   4
   ------- -------                --------------- 
    A  21    LEU       matches     C  56    LEU  
    A  50    ALA       matches     D 110    ALA  
    A  51    ILE       matches     C  68    ILE  
    A  55    LEU       matches     C  71    LEU  
  TRANSFORM   -0.2289  0.8875 -0.3999 -0.3753 -0.4595 -0.8050  0.8982  0.0341 -0.4383   -57.161   227.426   -54.056  
 
 Match found in 1urm_1       PEROXIREDOXIN 5 (1URM_A_BEZA201_0)  
   Pattern 1urm_1                 Query structure     RMSD=  1.28 A  No. of residues =   4
   ------- -------                --------------- 
    A  44    THR       matches     A 226    THR  
    A  45    PRO       matches     A 227    PRO  
    A  46    GLY       matches     A 228    GLY  
    A  47    SER       matches     A 229    SER  
  TRANSFORM   -0.5313  0.3091  0.7888  0.8472  0.1947  0.4943  0.0008 -0.9309  0.3654   -56.012  -144.572   131.258  
 
 Match found in 1xkk_5       EPIDERMAL GROWTH FACTOR RECEPTOR (1X
   Pattern 1xkk_5                 Query structure     RMSD=  1.35 A  No. of residues =   4
   ------- -------                --------------- 
    A 775    CYH       matches     A 310    CYH  
    A 777    LEU       matches     A 308    LEU  
    A 788    LEU       matches     A 636    LEU  
    A 858    LEU       matches     A 655    LEU  
  TRANSFORM    0.9500 -0.0198 -0.3115  0.3117  0.1118  0.9436 -0.0162  0.9935 -0.1124   -26.911   -86.992   -18.591  
 
 Match found in 2no6_1       DEOXYCYTIDINE KINASE (2NO6_A_ETVA302
   Pattern 2no6_1                 Query structure     RMSD=  1.36 A  No. of residues =   4
   ------- -------                --------------- 
    A  53    GLU       matches     A 474    GLU  
    A 104    ARG       matches     A 640    ARG  
    A 128    ARG       matches     A 305    ARG  
    A 133    ASP       matches     A 304    ASP  
  TRANSFORM   -0.3899 -0.5309 -0.7524  0.9154 -0.1349 -0.3792 -0.0999  0.8366 -0.5386   226.112   -32.712    36.434  
 
 Match found in 2gj5_1       BETA-LACTOGLOBULIN (2GJ5_A_VD3A163_1
   Pattern 2gj5_1                 Query structure     RMSD=  1.45 A  No. of residues =   4
   ------- -------                --------------- 
    A  43    VAL       matches     C  53    VAL  
    A  56    ILE       matches     D 106    ILE  
    A  58    LEU       matches     C  56    LEU  
    A  71    ILE       matches     D 107    ILE  
  TRANSFORM    0.3199 -0.7149 -0.6218  0.1697  0.6889 -0.7048 -0.9321 -0.1199 -0.3416   199.053    56.644   236.259  
 
 Match found in 1uwh_1       B-RAF PROTO-ONCOGENE SERINE/THREONIN
   Pattern 1uwh_1                 Query structure     RMSD=  1.48 A  No. of residues =   4
   ------- -------                --------------- 
    A 513    LEU       matches     A 437    LEU  
    A 582    PHE       matches     A 415    PHE  
    A 592    GLY       matches     A 839    GLY  
    A 594    PHE       matches     A 843    PHE  
  TRANSFORM    0.4832  0.4541  0.7485  0.8046  0.1067 -0.5842  0.3452 -0.8845  0.3138  -196.294    29.124    -6.816  
 
 Match found in 1fbm_1       PROTEIN (CARTILAGE OLIGOMERIC MATRIX
   Pattern 1fbm_1                 Query structure     RMSD=  1.49 A  No. of residues =   4
   ------- -------                --------------- 
    B  40    THR       matches     C   9    THR  
    B  44    LEU       matches     D  91    LEU  
    B  47    VAL       matches     C  16    VAL  
    B  51    LEU       matches     C  20    LEU  
  TRANSFORM    0.0113 -0.5689  0.8223 -0.6191  0.6418  0.4526  0.7852  0.5142  0.3449   -26.992   -31.050  -165.417  
 
 Match found in 3uiv_1       SERUM ALBUMIN (3UIV_H_308H1008_1)   
   Pattern 3uiv_1                 Query structure     RMSD=  0.49 A  No. of residues =   3
   ------- -------                --------------- 
    H 287    SER       matches     A 549    SER  
    H 290    ILE       matches     A 548    ILE  
    H 291    ALA       matches     A 547    ALA  
  TRANSFORM    0.3174 -0.2224 -0.9218 -0.0349  0.9687 -0.2457 -0.9476 -0.1102 -0.2997   114.717   -17.017   194.327  
 
 Match found in 2g72_5       PHENYLETHANOLAMINE N-METHYLTRANSFERA
   Pattern 2g72_5                 Query structure     RMSD=  0.49 A  No. of residues =   3
   ------- -------                --------------- 
    A  81    GLY       matches     A 137    GLY  
    A 101    ASP       matches     A 135    ASP  
    A 106    ASN       matches     A 138    ASN  
  TRANSFORM    0.3336 -0.8917 -0.3059  0.8739  0.1708  0.4551  0.3536  0.4191 -0.8362   100.680  -217.741    42.378  
 
 Match found in 5yu9_3       EPIDERMAL GROWTH FACTOR RECEPTOR (5Y
   Pattern 5yu9_3                 Query structure     RMSD=  0.49 A  No. of residues =   3
   ------- -------                --------------- 
    A 718    LEU       matches     A 178    LEU  
    A 719    GLY       matches     A 179    GLY  
    A 726    VAL       matches     A 182    VAL  
  TRANSFORM   -0.9518  0.1809  0.2476 -0.0041 -0.8149  0.5795 -0.3066 -0.5506 -0.7764    84.722    69.420   207.451  
 
 Match found in 4o0w_1       AURORA KINASE A (4O0W_A_ADNA501_1)  
   Pattern 4o0w_1                 Query structure     RMSD=  0.49 A  No. of residues =   3
   ------- -------                --------------- 
    A 139    LEU       matches     A 178    LEU  
    A 140    GLY       matches     A 179    GLY  
    A 147    VAL       matches     A 182    VAL  
  TRANSFORM   -0.0885 -0.4373  0.8949 -0.9652 -0.1842 -0.1855 -0.2460  0.8802  0.4058   -11.246   220.396   -43.590  
 
 Match found in 1rd7_2       DIHYDROFOLATE REDUCTASE (1RD7_A_FOLA
   Pattern 1rd7_2                 Query structure     RMSD=  0.50 A  No. of residues =   3
   ------- -------                --------------- 
    A  46    THR       matches     A 141    THR  
    A  50    ILE       matches     A 145    ILE  
    A  54    LEU       matches     A 212    LEU  
  TRANSFORM    0.3383 -0.5602 -0.7561 -0.3471  0.6726 -0.6536 -0.8747 -0.4835 -0.0331    96.019    53.246   177.754  
 
 Match found in 5lvn_2       3-PHOSPHOINOSITIDE-DEPENDENT PROTEIN
   Pattern 5lvn_2                 Query structure     RMSD=  0.50 A  No. of residues =   3
   ------- -------                --------------- 
    A  88    LEU       matches     A 178    LEU  
    A  89    GLY       matches     A 179    GLY  
    A  96    VAL       matches     A 182    VAL  
  TRANSFORM   -0.8966  0.2223 -0.3830 -0.2952 -0.9448  0.1425  0.3302 -0.2408 -0.9127   149.649   125.796   143.233  
 
 Match found in 1hwi_6       HMG-COA REDUCTASE;HMG-COA REDUCTASE 
   Pattern 1hwi_6                 Query structure     RMSD=  0.52 A  No. of residues =   3
   ------- -------                --------------- 
    B 853    LEU       matches     A 401    LEU  
    B 856    ALA       matches     A 399    ALA  
    B 857    LEU       matches     A 673    LEU  
  TRANSFORM   -0.7618 -0.1018  0.6397  0.5365  0.4542  0.7112  0.3630 -0.8850  0.2914   167.207   119.274   208.332  
 
 Match found in 2eim_4       CYTOCHROME C OXIDASE SUBUNIT 1;CYTOC
   Pattern 2eim_4                 Query structure     RMSD=  0.53 A  No. of residues =   3
   ------- -------                --------------- 
    N 300    ASP       matches     A 211    ASP  
    N 301    THR       matches     A 123    THR  
    N 304    TYR       matches     A 122    TYR  
  TRANSFORM    0.0602  0.4058  0.9120  0.0519  0.9111 -0.4088  0.9968 -0.0720 -0.0338  -129.746   -70.625   -99.248  
 
 Match found in 1tw4_3       FATTY ACID-BINDING PROTEIN (1TW4_A_C
   Pattern 1tw4_3                 Query structure     RMSD=  0.54 A  No. of residues =   3
   ------- -------                --------------- 
    A  14    TYR       matches     A 237    TYR  
    A  55    ARG       matches     A 183    ARG  
    A  56    GLN       matches     A 184    GLN  
  TRANSFORM    0.3892 -0.4726  0.7907  0.8118 -0.2297 -0.5369 -0.4354 -0.8508 -0.2943   -83.552     3.782   196.191  
 
 Match found in 4lzr_2       BROMODOMAIN-CONTAINING PROTEIN 4 (4L
   Pattern 4lzr_2                 Query structure     RMSD=  0.55 A  No. of residues =   3
   ------- -------                --------------- 
    A  87    VAL       matches     A 473    VAL  
    A  92    LEU       matches     A 469    LEU  
    A  94    LEU       matches     A 470    LEU  
  TRANSFORM   -0.0026 -0.8302 -0.5574  0.4284  0.5028 -0.7508 -0.9036  0.2408 -0.3544   185.982    25.691   191.285  
 
 Match found in 2bfm_2       PTERIDINE REDUCTASE 1;PTERIDINE REDU
   Pattern 2bfm_2                 Query structure     RMSD=  0.56 A  No. of residues =   3
   ------- -------                --------------- 
    A 226    LEU       matches     A 673    LEU  
    A 229    LEU       matches     A 401    LEU  
    A 241    HIS       matches     A 381    HIS  
  TRANSFORM    0.7953 -0.0132 -0.6061 -0.5544 -0.4202 -0.7183  0.2452 -0.9073  0.3415    25.608   508.662   224.273  
 
 Match found in 3ag3_1       CYTOCHROME C OXIDASE SUBUNIT 1;CYTOC
   Pattern 3ag3_1                 Query structure     RMSD=  0.57 A  No. of residues =   3
   ------- -------                --------------- 
    A 300    ASP       matches     A 211    ASP  
    A 301    THR       matches     A 123    THR  
    A 304    TYR       matches     A 122    TYR  
  TRANSFORM    0.1968 -0.8472 -0.4934  0.8429  0.4033 -0.3562 -0.5008  0.3457 -0.7935   119.952   -84.163   107.846  
 
 Match found in 1eiz_3       FTSJ (1EIZ_A_SAMA301_0)             
   Pattern 1eiz_3                 Query structure     RMSD=  0.57 A  No. of residues =   3
   ------- -------                --------------- 
    A  59    GLY       matches     A 712    GLY  
    A  84    LEU       matches     A 707    LEU  
    A  85    LEU       matches     A 708    LEU  
  TRANSFORM    0.7962 -0.0269 -0.6045 -0.5474 -0.4576 -0.7006  0.2578 -0.8887  0.3791    27.209   507.656   216.702  
 
 Match found in 2eij_2       CYTOCHROME C OXIDASE SUBUNIT 1;CYTOC
   Pattern 2eij_2                 Query structure     RMSD=  0.57 A  No. of residues =   3
   ------- -------                --------------- 
    A 300    ASP       matches     A 211    ASP  
    A 301    THR       matches     A 123    THR  
    A 304    TYR       matches     A 122    TYR  
  TRANSFORM   -0.3271  0.3496 -0.8779 -0.8519  0.2931  0.4341 -0.4091 -0.8899 -0.2019   129.940    87.002   247.112  
 
 Match found in 4odo_2       PEPTIDYL-PROLYL CIS-TRANS ISOMERASE 
   Pattern 4odo_2                 Query structure     RMSD=  0.58 A  No. of residues =   3
   ------- -------                --------------- 
    A  36    LEU       matches     A 146    LEU  
    A  37    ILE       matches     A 145    ILE  
    A  40    LEU       matches     A 142    LEU  
  TRANSFORM   -0.4476 -0.0627  0.8921  0.6724 -0.6812  0.2895 -0.5895 -0.7294 -0.3470     7.350     4.543   217.419  
 
 Match found in 1rx7_1       DIHYDROFOLATE REDUCTASE (1RX7_A_FOLA
   Pattern 1rx7_1                 Query structure     RMSD=  0.59 A  No. of residues =   3
   ------- -------                --------------- 
    A  46    THR       matches     A 141    THR  
    A  50    ILE       matches     A 145    ILE  
    A  54    LEU       matches     A 212    LEU  
  TRANSFORM    0.9631 -0.1818  0.1987 -0.2586 -0.4183  0.8707  0.0752  0.8899  0.4498  -101.344   -25.917   -51.947  
 
 Match found in 1t9u_1       ACRIFLAVINE RESISTANCE PROTEIN B (1T
   Pattern 1t9u_1                 Query structure     RMSD=  0.59 A  No. of residues =   3
   ------- -------                --------------- 
    A 664    PHE       matches     A 422    PHE  
    A 666    PHE       matches     A 419    PHE  
    A 667    ASN       matches     A 416    ASN  
  TRANSFORM    0.1958 -0.8505  0.4881 -0.9696 -0.2424 -0.0335 -0.1468  0.4667  0.8721   -11.564    57.724  -111.587  
 
 Match found in 4aft_3       SOLUBLE ACETYLCHOLINE RECEPTOR;SOLUB
   Pattern 4aft_3                 Query structure     RMSD=  0.60 A  No. of residues =   3
   ------- -------                --------------- 
    B 106    VAL       matches     A 764    VAL  
    B 114    MET       matches     A 755    MET  
    B 116    ILE       matches     A 757    ILE  
  TRANSFORM    0.7814 -0.0310 -0.6233 -0.5693 -0.4444 -0.6917  0.2555 -0.8953  0.3649    31.689   506.228   219.193  
 
 Match found in 2dyr_2       CYTOCHROME C OXIDASE SUBUNIT 1;CYTOC
   Pattern 2dyr_2                 Query structure     RMSD=  0.60 A  No. of residues =   3
   ------- -------                --------------- 
    A 300    ASP       matches     A 211    ASP  
    A 301    THR       matches     A 123    THR  
    A 304    TYR       matches     A 122    TYR  
  TRANSFORM    0.7967 -0.0190 -0.6040 -0.5457 -0.4522 -0.7056  0.2597 -0.8917  0.3706    26.094   507.236   217.673  
 
 Match found in 1v55_2       CYTOCHROME C OXIDASE POLYPEPTIDE I;C
   Pattern 1v55_2                 Query structure     RMSD=  0.60 A  No. of residues =   3
   ------- -------                --------------- 
    A 300    ASP       matches     A 211    ASP  
    A 301    THR       matches     A 123    THR  
    A 304    TYR       matches     A 122    TYR  
  TRANSFORM    0.2108 -0.8302 -0.5160  0.8477  0.4181 -0.3264 -0.4867  0.3687 -0.7920   118.330   -89.125   103.386  
 
 Match found in 1ej0_1       FTSJ (1EJ0_A_SAMA301_0)             
   Pattern 1ej0_1                 Query structure     RMSD=  0.60 A  No. of residues =   3
   ------- -------                --------------- 
    A  59    GLY       matches     A 712    GLY  
    A  84    LEU       matches     A 707    LEU  
    A  85    LEU       matches     A 708    LEU  
  TRANSFORM    0.9468  0.3209  0.0255 -0.3186  0.9227  0.2170 -0.0461  0.2136 -0.9758  -133.730    77.175   266.560  
 
 Match found in 6awq_2       SODIUM-DEPENDENT SEROTONIN TRANSPORT
   Pattern 6awq_2                 Query structure     RMSD=  0.61 A  No. of residues =   3
   ------- -------                --------------- 
    A 169    ALA       matches     A 449    ALA  
    A 172    ILE       matches     A 450    ILE  
    A 442    GLY       matches     A 670    GLY  
  TRANSFORM    0.9486  0.3154  0.0252 -0.3129  0.9234  0.2224 -0.0468  0.2189 -0.9746  -133.816    71.483   263.669  
 
 Match found in 6awo_2       SODIUM-DEPENDENT SEROTONIN TRANSPORT
   Pattern 6awo_2                 Query structure     RMSD=  0.61 A  No. of residues =   3
   ------- -------                --------------- 
    A 169    ALA       matches     A 449    ALA  
    A 172    ILE       matches     A 450    ILE  
    A 442    GLY       matches     A 670    GLY  
  TRANSFORM   -0.5994  0.7393 -0.3067  0.1592  0.4857  0.8595 -0.7844 -0.4664  0.4088    38.000  -132.459   131.493  
 
 Match found in 1usq_1       DR HEMAGGLUTININ STRUCTURAL SUBUNIT 
   Pattern 1usq_1                 Query structure     RMSD=  0.62 A  No. of residues =   3
   ------- -------                --------------- 
    A  42    GLY       matches     A 228    GLY  
    A  43    PRO       matches     A 227    PRO  
    A 113    GLY       matches     A 200    GLY  
  TRANSFORM    0.3635 -0.1793 -0.9142  0.7134 -0.5774  0.3970  0.5990  0.7965  0.0820    94.607   -33.366  -152.858  
 
 Match found in 2g78_3       CELLULAR RETINOIC ACID-BINDING PROTE
   Pattern 2g78_3                 Query structure     RMSD=  0.62 A  No. of residues =   3
   ------- -------                --------------- 
    A  15    PHE       matches     A 745    PHE  
    A  19    LEU       matches     A 749    LEU  
    A  76    VAL       matches     A 700    VAL  
  TRANSFORM    0.7788 -0.0874 -0.6211  0.4291  0.7965  0.4259 -0.4576  0.5982 -0.6578   -26.315  -259.556    81.425  
 
 Match found in 4zau_1       EPIDERMAL GROWTH FACTOR RECEPTOR (4Z
   Pattern 4zau_1                 Query structure     RMSD=  0.63 A  No. of residues =   3
   ------- -------                --------------- 
    A 718    LEU       matches     A 178    LEU  
    A 719    GLY       matches     A 179    GLY  
    A 726    VAL       matches     A 182    VAL  
  TRANSFORM    0.0296 -0.9627  0.2691 -0.9970 -0.0478 -0.0613 -0.0718  0.2665  0.9612    57.167   150.838   -81.015  
 
 Match found in 1xp0_2       CGMP-SPECIFIC 3',5'-CYCLIC PHOSPHODI
   Pattern 1xp0_2                 Query structure     RMSD=  0.63 A  No. of residues =   3
   ------- -------                --------------- 
    A 765    LEU       matches     A 576    LEU  
    A 767    ALA       matches     A 580    ALA  
    A 768    ILE       matches     A 579    ILE  
  TRANSFORM    0.0722 -0.1390  0.9877  0.9963  0.0571 -0.0648  0.0474 -0.9886 -0.1426   -89.472  -124.536   164.349  
 
 Match found in 4dm8_1       RETINOIC ACID RECEPTOR BETA (4DM8_A_
   Pattern 4dm8_1                 Query structure     RMSD=  0.63 A  No. of residues =   3
   ------- -------                --------------- 
    A 268    LEU       matches     A 241    LEU  
    A 271    LEU       matches     A 245    LEU  
    A 272    ILE       matches     A 244    ILE  
  TRANSFORM   -0.9138  0.0300  0.4051  0.0872 -0.9595  0.2678 -0.3967 -0.2800 -0.8742    96.886   113.305   184.025  
 
 Match found in 2f8g_6       POL POLYPROTEIN (2F8G_B_017B401_2)  
   Pattern 2f8g_6                 Query structure     RMSD=  0.64 A  No. of residues =   3
   ------- -------                --------------- 
    B 147    ILE       matches     A 223    ILE  
    B 149    GLY       matches     A 203    GLY  
    B 150    VAL       matches     A 204    VAL  
  TRANSFORM   -0.8094 -0.5265 -0.2601 -0.1193 -0.2862  0.9507  0.5750 -0.8005 -0.1689   201.925   -38.084   106.885  
 
 Match found in 3qgz_1       HISTIDINE TRIAD NUCLEOTIDE-BINDING P
   Pattern 3qgz_1                 Query structure     RMSD=  0.64 A  No. of residues =   3
   ------- -------                --------------- 
    A  43    ASP       matches     A 465    ASP  
    A  44    ILE       matches     A 466    ILE  
    A  45    SER       matches     A 239    SER  
  TRANSFORM   -0.7188  0.6639  0.2062 -0.3124 -0.0435 -0.9490  0.6211  0.7465 -0.2387    -9.157   209.105  -126.370  
 
 Match found in 1jol_2       DIHYDROFOLATE REDUCTASE (1JOL_A_FFOA
   Pattern 1jol_2                 Query structure     RMSD=  0.64 A  No. of residues =   3
   ------- -------                --------------- 
    A  50    ILE       matches     A 466    ILE  
    A  52    ARG       matches     A 467    ARG  
    A  54    LEU       matches     A 470    LEU  
  TRANSFORM   -0.5824  0.7586 -0.2923  0.1920  0.4778  0.8572 -0.7899 -0.4431  0.4239    31.897  -135.434   127.502  
 
 Match found in 2jkl_1       DR HEMAGGLUTININ STRUCTURAL SUBUNIT 
   Pattern 2jkl_1                 Query structure     RMSD=  0.65 A  No. of residues =   3
   ------- -------                --------------- 
    A  42    GLY       matches     A 228    GLY  
    A  43    PRO       matches     A 227    PRO  
    A 113    GLY       matches     A 200    GLY  
  TRANSFORM    0.7770  0.0331  0.6287 -0.6077  0.3000  0.7353  0.1643  0.9534 -0.2532  -152.578   -26.416  -108.087  
 
 Match found in 3mjr_1       DEOXYCYTIDINE KINASE (3MJR_A_AC2A301
   Pattern 3mjr_1                 Query structure     RMSD=  0.66 A  No. of residues =   3
   ------- -------                --------------- 
    A  53    GLU       matches     A 474    GLU  
    A 104    ARG       matches     A 640    ARG  
    A 128    ARG       matches     A 305    ARG  
  TRANSFORM   -0.2632  0.8986 -0.3510  0.8030  0.4057  0.4366 -0.5347  0.1669  0.8284    33.576  -255.577  -126.504  
 
 Match found in 4u8y_2       MULTIDRUG EFFLUX PUMP SUBUNIT ACRB (
   Pattern 4u8y_2                 Query structure     RMSD=  0.68 A  No. of residues =   3
   ------- -------                --------------- 
    B 279    ALA       matches     A 423    ALA  
    B 610    PHE       matches     A 429    PHE  
    B 612    VAL       matches     A 424    VAL  
  TRANSFORM    0.7102  0.3063  0.6338  0.7027 -0.3623 -0.6123 -0.0421 -0.8803  0.4725  -241.442    69.640    64.373  
 
 Match found in 2vcv_1       GLUTATHIONE S-TRANSFERASE A3 (2VCV_A
   Pattern 2vcv_1                 Query structure     RMSD=  0.68 A  No. of residues =   3
   ------- -------                --------------- 
    A 213    LEU       matches     A 372    LEU  
    A 216    ALA       matches     A 376    ALA  
    A 222    PHE       matches     A 506    PHE  
  TRANSFORM   -0.4363 -0.5856 -0.6832  0.2054  0.6744 -0.7092 -0.8761  0.4497  0.1739   284.311    -2.116    68.361  
 
 Match found in 4mme_2       TRANSPORTER (4MME_A_29QA603_1)      
   Pattern 4mme_2                 Query structure     RMSD=  0.69 A  No. of residues =   3
   ------- -------                --------------- 
    A 104    VAL       matches     A 776    VAL  
    A 105    ALA       matches     A 771    ALA  
    A 108    TYR       matches     A 770    TYR  
  TRANSFORM    0.5073 -0.3549  0.7853  0.8512  0.3489 -0.3922  0.1348 -0.8674 -0.4791   -91.732  -138.417   157.788  
 
 Match found in 2w98_2       PROSTAGLANDIN REDUCTASE 2 (2W98_A_P1
   Pattern 2w98_2                 Query structure     RMSD=  0.69 A  No. of residues =   3
   ------- -------                --------------- 
    A  51    TYR       matches     A 122    TYR  
    A  64    TYR       matches     A 149    TYR  
    A  65    ILE       matches     A 145    ILE  
  TRANSFORM    0.8609 -0.5068  0.0453 -0.4341 -0.7780 -0.4542 -0.2655 -0.3714  0.8897   -42.689   246.634   -21.475  
 
 Match found in 1r55_2       ADAM 33 (1R55_A_097A518_1)          
   Pattern 1r55_2                 Query structure     RMSD=  0.70 A  No. of residues =   3
   ------- -------                --------------- 
    A 309    ALA       matches     B 188    ALA  
    A 310    THR       matches     B 187    THR  
    A 311    VAL       matches     B 186    VAL  
  TRANSFORM   -0.1169  0.9008 -0.4181 -0.5323 -0.4123 -0.7394  0.8385 -0.1361 -0.5277  -108.896   186.659   -56.504  
 
 Match found in 2itz_2       EPIDERMAL GROWTH FACTOR RECEPTOR (2I
   Pattern 2itz_2                 Query structure     RMSD=  0.70 A  No. of residues =   3
   ------- -------                --------------- 
    A 796    GLY       matches     A  44    GLY  
    A 800    ASP       matches     A  36    ASP  
    A 844    LEU       matches     A 708    LEU  
  TRANSFORM    0.6226 -0.1237  0.7727  0.4983  0.8240 -0.2695  0.6034 -0.5529 -0.5746  -132.116  -150.207    95.889  
 
 Match found in 3bog_1       6.5 KDA GLYCINE-RICH ANTIFREEZE PROT
   Pattern 3bog_1                 Query structure     RMSD=  0.71 A  No. of residues =   3
   ------- -------                --------------- 
    C   6    GLY       matches     A 230    GLY  
    C  21    GLY       matches     A 200    GLY  
    C  33    GLY       matches     A 228    GLY  
  TRANSFORM    0.6313  0.4670 -0.6192 -0.4414 -0.4401 -0.7820  0.6377 -0.7669  0.0717   -60.343   258.943    21.122  
 
 Match found in 2g72_5       PHENYLETHANOLAMINE N-METHYLTRANSFERA
   Pattern 2g72_5                 Query structure     RMSD=  0.71 A  No. of residues =   3
   ------- -------                --------------- 
    A  81    GLY       matches     A 214    GLY  
    A 101    ASP       matches     A 211    ASP  
    A 106    ASN       matches     A 215    ASN  
  TRANSFORM    0.1633  0.6288 -0.7602  0.3664  0.6768  0.6385 -0.9160  0.3828  0.1198    10.026  -209.506    81.179  
 
 Match found in 2x2n_3       LANOSTEROL 14-ALPHA-DEMETHYLASE (2X2
   Pattern 2x2n_3                 Query structure     RMSD=  0.71 A  No. of residues =   3
   ------- -------                --------------- 
    A 287    ALA       matches     A 702    ALA  
    A 291    ALA       matches     A 706    ALA  
    A 295    THR       matches     A 710    THR  
  TRANSFORM   -0.8677  0.2767 -0.4129 -0.3926 -0.8910  0.2281  0.3048 -0.3600 -0.8818   116.444   117.864   139.174  
 
 Match found in 5vw4_1       FERREDOXIN--NADP REDUCTASE (5VW4_A_N
   Pattern 5vw4_1                 Query structure     RMSD=  0.72 A  No. of residues =   3
   ------- -------                --------------- 
    A 176    GLY       matches     A 839    GLY  
    A 274    CYH       matches     A 842    CYH  
    A 275    GLY       matches     A 841    GLY  
  TRANSFORM    0.5301  0.6242  0.5740 -0.2593  0.7638 -0.5911  0.8073 -0.1645 -0.5667  -224.688     8.458   -17.626  
 
 Match found in 2o4l_7       PROTEASE;PROTEASE (2O4L_A_TPVA403_2)
   Pattern 2o4l_7                 Query structure     RMSD=  0.72 A  No. of residues =   3
   ------- -------                --------------- 
    B  47    ILE       matches     A 201    ILE  
    B  49    GLY       matches     A 203    GLY  
    B  50    VAL       matches     A 204    VAL  
  TRANSFORM   -0.7023 -0.2346  0.6721  0.3723  0.6836  0.6277  0.6067 -0.6911  0.3928    34.631  -197.012     4.454  
 
 Match found in 6hlp_1       SUBSTANCE-P RECEPTOR,SUBSTANCE-P REC
   Pattern 6hlp_1                 Query structure     RMSD=  0.73 A  No. of residues =   3
   ------- -------                --------------- 
    A 200    VAL       matches     A 587    VAL  
    A 201    THR       matches     A 586    THR  
    A 204    ILE       matches     A 757    ILE  
  TRANSFORM    0.5163  0.4018  0.7563 -0.1001 -0.8487  0.5193 -0.8506  0.3438  0.3980  -204.271    75.817    17.315  
 
 Match found in 4oqr_2       CYP105AS1 (4OQR_A_2UOA502_1)        
   Pattern 4oqr_2                 Query structure     RMSD=  0.73 A  No. of residues =   3
   ------- -------                --------------- 
    A 239    VAL       matches     A 128    VAL  
    A 240    ALA       matches     A 125    ALA  
    A 244    THR       matches     A 123    THR  
  TRANSFORM   -0.5763  0.7576 -0.3064 -0.4206 -0.5964 -0.6836  0.7007  0.2651 -0.6624    23.144   180.446    -3.435  
 
 Match found in 3el4_5       PROTEASE;PROTEASE (3EL4_A_ROCA100_2)
   Pattern 3el4_5                 Query structure     RMSD=  0.73 A  No. of residues =   3
   ------- -------                --------------- 
    B  32    VAL       matches     A 820    VAL  
    B  81    PRO       matches     A 830    PRO  
    B  82    THR       matches     A 817    THR  
  TRANSFORM    0.9231  0.2043  0.3260  0.3049 -0.9052 -0.2961 -0.2346 -0.3727  0.8978  -165.813   100.191   -59.833  
 
 Match found in 4ojb_4       ANDROGEN RECEPTOR (4OJB_A_198A1001_2
   Pattern 4ojb_4                 Query structure     RMSD=  0.74 A  No. of residues =   3
   ------- -------                --------------- 
    A 898    ILE       matches     D 120    ILE  
    A 899    ILE       matches     D 119    ILE  
    A 903    VAL       matches     C  58    VAL  
  TRANSFORM    0.5874  0.5332 -0.6088 -0.4100 -0.4524 -0.7920  0.6977 -0.7148  0.0471   -82.492   218.497   -23.179  
 
 Match found in 5vop_3       5-METHYLTETRAHYDROFOLATE HOMOCYSTEIN
   Pattern 5vop_3                 Query structure     RMSD=  0.74 A  No. of residues =   3
   ------- -------                --------------- 
    A 490    VAL       matches     A 880    VAL  
    A 492    LEU       matches     A 869    LEU  
    A 568    VAL       matches     A 435    VAL  
  TRANSFORM   -0.9413  0.0288  0.3364  0.3373  0.0366  0.9407 -0.0147 -0.9989  0.0441    86.971  -154.282   127.114  
 
 Match found in 4ojb_4       ANDROGEN RECEPTOR (4OJB_A_198A1001_2
   Pattern 4ojb_4                 Query structure     RMSD=  0.74 A  No. of residues =   3
   ------- -------                --------------- 
    A 898    ILE       matches     A 589    ILE  
    A 899    ILE       matches     A 579    ILE  
    A 903    VAL       matches     A 587    VAL  
  TRANSFORM   -0.2447  0.3407 -0.9078 -0.5320 -0.8299 -0.1681  0.8106 -0.4418 -0.3843   123.460   143.402   -14.406  
 
 Match found in 3bjw_10      PHOSPHOLIPASE A2 (3BJW_E_SVRE503_1) 
   Pattern 3bjw_10                Query structure     RMSD=  0.74 A  No. of residues =   3
   ------- -------                --------------- 
    E   2    VAL       matches     A 776    VAL  
    E   5    LEU       matches     A 775    LEU  
    E   6    GLY       matches     A 774    GLY  
  TRANSFORM    0.4309 -0.0448  0.9013  0.6557  0.7018 -0.2786  0.6200 -0.7110 -0.3318  -179.087  -118.665   185.538  
 
 Match found in 1t9w_0       ACRIFLAVINE RESISTANCE PROTEIN B (1T
   Pattern 1t9w_0                 Query structure     RMSD=  0.75 A  No. of residues =   3
   ------- -------                --------------- 
    A  96    SER       matches     A 672    SER  
    A  97    GLY       matches     A 671    GLY  
    A 468    ARG       matches     A 392    ARG  
  TRANSFORM   -0.3568 -0.7835  0.5087 -0.9314  0.3403 -0.1291  0.0719  0.5199  0.8512   111.398    88.772  -148.597  
 
 Match found in 1lhv_1       SEX HORMONE-BINDING GLOBULIN (1LHV_A
   Pattern 1lhv_1                 Query structure     RMSD=  0.75 A  No. of residues =   3
   ------- -------                --------------- 
    A  42    SER       matches     A 635    SER  
    A 107    MET       matches     A 629    MET  
    A 171    LEU       matches     A 636    LEU  
  TRANSFORM   -0.1089 -0.7651 -0.6346 -0.1993 -0.6086  0.7680  0.9739 -0.2101  0.0862   213.426    99.226   -94.109  
 
 Match found in 4z90_1       GAMMA-AMINOBUTYRIC-ACID RECEPTOR SUB
   Pattern 4z90_1                 Query structure     RMSD=  0.75 A  No. of residues =   3
   ------- -------                --------------- 
    C 240    LEU       matches     B 122    LEU  
    C 244    ALA       matches     B 150    ALA  
    D 240    LEU       matches     A 387    LEU  
  TRANSFORM   -0.3364  0.2435 -0.9097 -0.8861  0.2452  0.3933 -0.3189 -0.9384 -0.1332   123.982    88.581   158.449  
 
 Match found in 5l2t_1       CYCLIN-DEPENDENT KINASE 6 (5L2T_A_6Z
   Pattern 5l2t_1                 Query structure     RMSD=  0.75 A  No. of residues =   3
   ------- -------                --------------- 
    A  19    ILE       matches     A  37    ILE  
    A  20    GLY       matches     A  44    GLY  
    A  27    VAL       matches     A  42    VAL  
  TRANSFORM    0.7195 -0.5150  0.4660 -0.3240  0.3446  0.8811  0.6143  0.7849 -0.0810   -66.971  -146.553  -210.838  
 
 Match found in 4iiz_0       TRANSTHYRETIN (4IIZ_A_LURA201_1)    
   Pattern 4iiz_0                 Query structure     RMSD=  0.75 A  No. of residues =   3
   ------- -------                --------------- 
    A  15    LYS       matches     B 127    LYS  
    A  17    LEU       matches     B 189    LEU  
    A 108    ALA       matches     B 126    ALA  
  TRANSFORM    0.0869 -0.1278  0.9880 -0.4920  0.8568  0.1541  0.8662  0.4995 -0.0116   -31.288   -82.022  -165.629  
 
 Match found in 4gkh_6       AMINOGLYCOSIDE 3'-PHOSPHOTRANSFERASE
   Pattern 4gkh_6                 Query structure     RMSD=  0.77 A  No. of residues =   3
   ------- -------                --------------- 
    D 234    ASN       matches     A 734    ASN  
    D 235    CYH       matches     A 730    CYH  
    D 238    GLU       matches     A 729    GLU  
  TRANSFORM    0.4818 -0.2121  0.8503  0.4461  0.8945 -0.0297  0.7543 -0.3936 -0.5255   -67.895  -122.741    21.713  
 
 Match found in 2ajv_1       ANTIBODY 7A1 FAB';ANTIBODY 7A1 FAB' 
   Pattern 2ajv_1                 Query structure     RMSD=  0.77 A  No. of residues =   3
   ------- -------                --------------- 
    H  34    ALA       matches     A 747    ALA  
    H  50    TYR       matches     A 746    TYR  
    H  52    ARG       matches     A 750    ARG  
  TRANSFORM    0.2390  0.2058  0.9490  0.0896 -0.9778  0.1894 -0.9669 -0.0398  0.2521  -159.500   109.579   179.008  
 
 Match found in 3ztv_1       NAD NUCLEOTIDASE (3ZTV_A_ADNA1600_1)
   Pattern 3ztv_1                 Query structure     RMSD=  0.77 A  No. of residues =   3
   ------- -------                --------------- 
    A 432    ASN       matches     A 459    ASN  
    A 434    GLY       matches     A 679    GLY  
    A 435    GLY       matches     A 678    GLY  
  TRANSFORM    0.2631 -0.4808 -0.8365  0.7769  0.6196 -0.1118 -0.5720  0.6205 -0.5365   160.551   -93.303   104.457  
 
 Match found in 4odo_2       PEPTIDYL-PROLYL CIS-TRANS ISOMERASE 
   Pattern 4odo_2                 Query structure     RMSD=  0.77 A  No. of residues =   3
   ------- -------                --------------- 
    A  36    LEU       matches     A 576    LEU  
    A  37    ILE       matches     A 579    ILE  
    A  40    LEU       matches     A 575    LEU  
  TRANSFORM    0.4314 -0.2362  0.8707 -0.7351  0.4674  0.4911  0.5229  0.8519 -0.0280  -122.603     7.692  -176.738  
 
 Match found in 3oxw_5       HIV-1 PROTEASE (3OXW_B_017B200_2)   
   Pattern 3oxw_5                 Query structure     RMSD=  0.77 A  No. of residues =   3
   ------- -------                --------------- 
    B  47    ILE       matches     A 223    ILE  
    B  49    GLY       matches     A 203    GLY  
    B  50    VAL       matches     A 204    VAL  
  TRANSFORM   -0.0217 -0.9838  0.1781 -0.9928  0.0002 -0.1198 -0.1178  0.1794  0.9767    79.880   156.536  -135.058  
 
 Match found in 4dm8_1       RETINOIC ACID RECEPTOR BETA (4DM8_A_
   Pattern 4dm8_1                 Query structure     RMSD=  0.78 A  No. of residues =   3
   ------- -------                --------------- 
    A 268    LEU       matches     C  56    LEU  
    A 271    LEU       matches     D 103    LEU  
    A 272    ILE       matches     D 107    ILE  
  TRANSFORM   -0.9178 -0.2472  0.3107  0.3388 -0.8957  0.2879 -0.2071 -0.3695 -0.9059   143.244    69.451   174.076  
 
 Match found in 3nu5_6       PROTEASE (3NU5_B_478B401_2)         
   Pattern 3nu5_6                 Query structure     RMSD=  0.78 A  No. of residues =   3
   ------- -------                --------------- 
    B 147    ILE       matches     A 223    ILE  
    B 149    GLY       matches     A 203    GLY  
    B 150    VAL       matches     A 204    VAL  
  TRANSFORM    0.5356 -0.4204 -0.7324  0.0851  0.8897 -0.4485 -0.8402 -0.1779 -0.5123   116.937   -54.789   225.000  
 
 Match found in 2bla_2       DIHYDROFOLATE REDUCTASE-THYMIDYLATE 
   Pattern 2bla_2                 Query structure     RMSD=  0.78 A  No. of residues =   3
   ------- -------                --------------- 
    A 117    ASN       matches     A 447    ASN  
    A 120    SER       matches     A 451    SER  
    A 121    ILE       matches     A 450    ILE  
  TRANSFORM    0.2042 -0.9657 -0.1601  0.7445  0.2594 -0.6152 -0.6356 -0.0064 -0.7720    71.678     6.506   256.267  
 
 Match found in 1xp0_2       CGMP-SPECIFIC 3',5'-CYCLIC PHOSPHODI
   Pattern 1xp0_2                 Query structure     RMSD=  0.78 A  No. of residues =   3
   ------- -------                --------------- 
    A 765    LEU       matches     C  40    LEU  
    A 767    ALA       matches     C  42    ALA  
    A 768    ILE       matches     C  39    ILE  
  TRANSFORM    0.5117 -0.8399 -0.1808  0.7317  0.5364 -0.4206 -0.4502 -0.0829 -0.8891    87.811   -72.865   227.374  
 
 Match found in 4odo_2       PEPTIDYL-PROLYL CIS-TRANS ISOMERASE 
   Pattern 4odo_2                 Query structure     RMSD=  0.78 A  No. of residues =   3
   ------- -------                --------------- 
    A  36    LEU       matches     A 245    LEU  
    A  37    ILE       matches     A 244    ILE  
    A  40    LEU       matches     A 241    LEU  
  TRANSFORM   -0.9194  0.2475  0.3057  0.2135  0.9668 -0.1405  0.3303  0.0639  0.9417    45.095   -84.753   -64.102  
 
 Match found in 3ztv_1       NAD NUCLEOTIDASE (3ZTV_A_ADNA1600_1)
   Pattern 3ztv_1                 Query structure     RMSD=  0.78 A  No. of residues =   3
   ------- -------                --------------- 
    A 432    ASN       matches     A 600    ASN  
    A 434    GLY       matches     A 597    GLY  
    A 435    GLY       matches     A 596    GLY  
  TRANSFORM   -0.6204  0.6960  0.3615  0.2350 -0.2748  0.9323 -0.7483 -0.6633 -0.0069   -80.023  -117.510   181.982  
 
 Match found in 1i18_1       RIBOFLAVIN SYNTHASE ALPHA CHAIN;RIBO
   Pattern 1i18_1                 Query structure     RMSD=  0.79 A  No. of residues =   3
   ------- -------                --------------- 
    A  49    LEU       matches     B 103    LEU  
    A  62    ASP       matches     B  99    ASP  
    A  63    LEU       matches     B  98    LEU  
  TRANSFORM   -0.1362  0.2143 -0.9672 -0.4802 -0.8682 -0.1248  0.8665 -0.4475 -0.2211   114.666   294.835   217.879  
 
 Match found in 5e4d_1       HYDROXYNITRILE LYASE (5E4D_A_BEZA201
   Pattern 5e4d_1                 Query structure     RMSD=  0.79 A  No. of residues =   3
   ------- -------                --------------- 
    A  48    VAL       matches     A 472    VAL  
    A  52    VAL       matches     A 475    VAL  
    A  71    PHE       matches     A 745    PHE  
  TRANSFORM   -0.7458  0.6305  0.2153 -0.1298  0.1795 -0.9752  0.6534  0.7552  0.0521    28.689   141.165  -162.300  
 
 Match found in 3r9t_1       ECHA1_1 (3R9T_A_BEZA264_0)          
   Pattern 3r9t_1                 Query structure     RMSD=  0.79 A  No. of residues =   3
   ------- -------                --------------- 
    A  67    ALA       matches     A 311    ALA  
    A  72    ILE       matches     A 632    ILE  
    A  78    LEU       matches     A 351    LEU  
  TRANSFORM    0.5033  0.4402  0.7436  0.7682 -0.6219 -0.1518 -0.3957 -0.6476  0.6512  -248.489    26.124    40.225  
 
 Match found in 2ivu_4       PROTO-ONCOGENE TYROSINE-PROTEIN KINA
   Pattern 2ivu_4                 Query structure     RMSD=  0.79 A  No. of residues =   3
   ------- -------                --------------- 
    A 756    ALA       matches     A 382    ALA  
    A 810    GLY       matches     A 327    GLY  
    A 891    SER       matches     A 343    SER  
  TRANSFORM    0.5800 -0.1351  0.8034  0.2648 -0.9013 -0.3428 -0.7704 -0.4115  0.4869  -127.440   141.753   164.875  
 
 Match found in 3bog_1       6.5 KDA GLYCINE-RICH ANTIFREEZE PROT
   Pattern 3bog_1                 Query structure     RMSD=  0.79 A  No. of residues =   3
   ------- -------                --------------- 
    C   6    GLY       matches     A 228    GLY  
    C  21    GLY       matches     A 230    GLY  
    C  33    GLY       matches     A 200    GLY  
  TRANSFORM    0.7646 -0.1302  0.6312 -0.3039  0.7908  0.5312  0.5684  0.5980 -0.5651  -132.627  -115.586   -60.076  
 
 Match found in 4dm8_1       RETINOIC ACID RECEPTOR BETA (4DM8_A_
   Pattern 4dm8_1                 Query structure     RMSD=  0.79 A  No. of residues =   3
   ------- -------                --------------- 
    A 268    LEU       matches     A 470    LEU  
    A 271    LEU       matches     A 469    LEU  
    A 272    ILE       matches     A 466    ILE  
  TRANSFORM   -0.4460  0.8280  0.3400  0.5997 -0.0056  0.8002 -0.6645 -0.5608  0.4940   -47.767  -177.766    29.029  
 
 Match found in 3g0e_3       MAST/STEM CELL GROWTH FACTOR RECEPTO
   Pattern 3g0e_3                 Query structure     RMSD=  0.79 A  No. of residues =   3
   ------- -------                --------------- 
    A 595    LEU       matches     A 178    LEU  
    A 603    VAL       matches     A 182    VAL  
    A 814    ALA       matches     A 250    ALA  
  TRANSFORM    0.0735 -0.9971  0.0188 -0.5433 -0.0243  0.8392  0.8363  0.0719  0.5435   148.213    32.991  -177.335  
 
 Match found in 1rx7_1       DIHYDROFOLATE REDUCTASE (1RX7_A_FOLA
   Pattern 1rx7_1                 Query structure     RMSD=  0.79 A  No. of residues =   3
   ------- -------                --------------- 
    A  46    THR       matches     A 248    THR  
    A  50    ILE       matches     A 244    ILE  
    A  54    LEU       matches     A 241    LEU  
  TRANSFORM    0.1676 -0.9792 -0.1143 -0.2092 -0.1486  0.9665  0.9634  0.1381  0.2298   125.585   -51.902  -152.674  
 
 Match found in 4r38_5       BLUE-LIGHT-ACTIVATED HISTIDINE KINAS
   Pattern 4r38_5                 Query structure     RMSD=  0.79 A  No. of residues =   3
   ------- -------                --------------- 
    A  68    VAL       matches     A 128    VAL  
    A  71    LEU       matches     A 127    LEU  
    A  85    ILE       matches     A 244    ILE  
  TRANSFORM   -0.5664  0.0981 -0.8183 -0.2843 -0.9552  0.0823  0.7735 -0.2793 -0.5689   135.646   185.510    32.293  
 
 Match found in 3bog_1       6.5 KDA GLYCINE-RICH ANTIFREEZE PROT
   Pattern 3bog_1                 Query structure     RMSD=  0.79 A  No. of residues =   3
   ------- -------                --------------- 
    C   6    GLY       matches     A 228    GLY  
    C  21    GLY       matches     A 200    GLY  
    C  33    GLY       matches     A 230    GLY  
  TRANSFORM    0.9283  0.1349  0.3465 -0.3697  0.4345  0.8213  0.0398  0.8905 -0.4532  -204.367  -102.402   -94.256  
 
 Match found in 2vcv_4       GLUTATHIONE S-TRANSFERASE A3 (2VCV_E
   Pattern 2vcv_4                 Query structure     RMSD=  0.80 A  No. of residues =   3
   ------- -------                --------------- 
    E 213    LEU       matches     A 372    LEU  
    E 216    ALA       matches     A 376    ALA  
    E 222    PHE       matches     A 506    PHE  
  TRANSFORM    0.3503  0.9092 -0.2252 -0.8067  0.4150  0.4207 -0.4759 -0.0343 -0.8788  -110.618    46.070   215.355  
 
 Match found in 4odo_2       PEPTIDYL-PROLYL CIS-TRANS ISOMERASE 
   Pattern 4odo_2                 Query structure     RMSD=  0.80 A  No. of residues =   3
   ------- -------                --------------- 
    A  36    LEU       matches     A 469    LEU  
    A  37    ILE       matches     A 466    ILE  
    A  40    LEU       matches     A 470    LEU  
  TRANSFORM   -0.2654  0.9627  0.0532 -0.9078 -0.2681  0.3226 -0.3248 -0.0373 -0.9450  -109.492    88.609   179.366  
 
 Match found in 3q07_2       BETA-LACTAMASE (3Q07_A_WPPA300_1)   
   Pattern 3q07_2                 Query structure     RMSD=  0.80 A  No. of residues =   3
   ------- -------                --------------- 
    A 104    ASN       matches     A 459    ASN  
    A 132    ASN       matches     A 628    ASN  
    A 168    THR       matches     A 680    THR  
  TRANSFORM    0.3476  0.0214 -0.9374  0.2624 -0.9620  0.0753  0.9002  0.2721  0.3400    70.492   125.824  -158.396  
 
 Match found in 2g72_5       PHENYLETHANOLAMINE N-METHYLTRANSFERA
   Pattern 2g72_5                 Query structure     RMSD=  0.80 A  No. of residues =   3
   ------- -------                --------------- 
    A  81    GLY       matches     A 712    GLY  
    A 101    ASP       matches     A 711    ASP  
    A 106    ASN       matches     A 713    ASN  
  TRANSFORM   -0.7905  0.5350  0.2981 -0.5909 -0.7941 -0.1421 -0.1607  0.2885 -0.9439    11.891   184.038   100.093  
 
 Match found in 5vm8_3       RIBOSOMAL RNA SMALL SUBUNIT METHYLTR
   Pattern 5vm8_3                 Query structure     RMSD=  0.80 A  No. of residues =   3
   ------- -------                --------------- 
    B 215    LEU       matches     A 883    LEU  
    B 219    ILE       matches     A 837    ILE  
    B 220    LEU       matches     A 838    LEU  
  TRANSFORM   -0.4515 -0.4075  0.7938  0.2944 -0.9079 -0.2986 -0.8423 -0.0989 -0.5298    60.385   117.749   207.834  
 
 Match found in 3oxx_6       HIV-1 PROTEASE;HIV-1 PROTEASE (3OXX_
   Pattern 3oxx_6                 Query structure     RMSD=  0.80 A  No. of residues =   3
   ------- -------                --------------- 
    B  47    ILE       matches     A 201    ILE  
    B  49    GLY       matches     A 203    GLY  
    B  50    VAL       matches     A 204    VAL  
  TRANSFORM    0.6429 -0.7436 -0.1837  0.5673  0.6234 -0.5381 -0.5147 -0.2417 -0.8226   108.471   -73.940   186.969  
 
 Match found in 4n48_2       CAP-SPECIFIC MRNA (NUCLEOSIDE-2'-O-)
   Pattern 4n48_2                 Query structure     RMSD=  0.80 A  No. of residues =   3
   ------- -------                --------------- 
    A 336    ILE       matches     A 536    ILE  
    A 337    THR       matches     A 531    THR  
    A 383    LEU       matches     A 527    LEU  
  TRANSFORM   -0.1741 -0.8533 -0.4914  0.2707 -0.5213  0.8093  0.9468 -0.0079 -0.3218   201.146   -20.077   -79.995  
 
 Match found in 3nu5_6       PROTEASE (3NU5_B_478B401_2)         
   Pattern 3nu5_6                 Query structure     RMSD=  0.80 A  No. of residues =   3
   ------- -------                --------------- 
    B 147    ILE       matches     A 201    ILE  
    B 149    GLY       matches     A 203    GLY  
    B 150    VAL       matches     A 204    VAL  
  TRANSFORM    0.4316  0.2203  0.8747  0.8962 -0.2151 -0.3880 -0.1027 -0.9514  0.2903  -191.548    -5.848   109.045  
 
 Match found in 5eew_10      TRANSCRIPTION ATTENUATION PROTEIN MT
   Pattern 5eew_10                Query structure     RMSD=  0.80 A  No. of residues =   3
   ------- -------                --------------- 
    F  53    SER       matches     A 635    SER  
    F  54    ALA       matches     A 634    ALA  
    G  46    ALA       matches     A 690    ALA  
  TRANSFORM    0.4321  0.2214  0.8742  0.8959 -0.2159 -0.3882 -0.1028 -0.9510  0.2917  -191.673    -5.720   108.838  
 
 Match found in 5eev_10      TRANSCRIPTION ATTENUATION PROTEIN MT
   Pattern 5eev_10                Query structure     RMSD=  0.81 A  No. of residues =   3
   ------- -------                --------------- 
    F  53    SER       matches     A 635    SER  
    F  54    ALA       matches     A 634    ALA  
    G  46    ALA       matches     A 690    ALA  
  TRANSFORM   -0.2048 -0.0686 -0.9764 -0.9621  0.1978  0.1879 -0.1802 -0.9778  0.1065   133.818   101.608   180.135  
 
 Match found in 4dm8_1       RETINOIC ACID RECEPTOR BETA (4DM8_A_
   Pattern 4dm8_1                 Query structure     RMSD=  0.81 A  No. of residues =   3
   ------- -------                --------------- 
    A 268    LEU       matches     A  90    LEU  
    A 271    LEU       matches     A  89    LEU  
    A 272    ILE       matches     A  86    ILE  
  TRANSFORM    0.4266  0.2173  0.8779  0.8983 -0.2144 -0.3835 -0.1049 -0.9523  0.2867  -190.999    -6.659   109.860  
 
 Match found in 5eez_6       TRANSCRIPTION ATTENUATION PROTEIN MT
   Pattern 5eez_6                 Query structure     RMSD=  0.81 A  No. of residues =   3
   ------- -------                --------------- 
    F  53    SER       matches     A 635    SER  
    F  54    ALA       matches     A 634    ALA  
    G  46    ALA       matches     A 690    ALA  
  TRANSFORM    0.0970  0.2330  0.9676 -0.9471 -0.2774  0.1617 -0.3061  0.9321 -0.1938  -174.946   118.701    17.649  
 
 Match found in 5y2t_3       PEROXISOME PROLIFERATOR-ACTIVATED RE
   Pattern 5y2t_3                 Query structure     RMSD=  0.81 A  No. of residues =   3
   ------- -------                --------------- 
    A 255    LEU       matches     D  98    LEU  
    A 341    ILE       matches     C  39    ILE  
    A 348    MET       matches     C  52    MET  
  TRANSFORM   -0.0856 -0.2958  0.9514  0.1628  0.9379  0.3063  0.9829 -0.1811  0.0321   -26.973  -152.382  -102.161  
 
 Match found in 3bjw_17      PHOSPHOLIPASE A2 (3BJW_H_SVRH504_3) 
   Pattern 3bjw_17                Query structure     RMSD=  0.81 A  No. of residues =   3
   ------- -------                --------------- 
    H   2    VAL       matches     A 776    VAL  
    H   5    LEU       matches     A 775    LEU  
    H   6    GLY       matches     A 774    GLY  
  TRANSFORM    0.3898 -0.3928  0.8329  0.7512 -0.3875 -0.5343 -0.5326 -0.8340 -0.1440   -72.874    37.200    90.228  
 
 Match found in 3wxo_2       CATALASE-PEROXIDASE (3WXO_A_NIZA802_
   Pattern 3wxo_2                 Query structure     RMSD=  0.82 A  No. of residues =   3
   ------- -------                --------------- 
    A 294    ILE       matches     A 450    ILE  
    A 295    ASN       matches     A 447    ASN  
    A 300    GLY       matches     A 446    GLY  
  TRANSFORM    0.8244 -0.4196  0.3799 -0.3960  0.0522  0.9168  0.4045  0.9062  0.1231   -67.546   -35.870  -132.683  
 
 Match found in 1pbk_3       FKBP25 (1PBK_A_RAPA225_1)           
   Pattern 1pbk_3                 Query structure     RMSD=  0.82 A  No. of residues =   3
   ------- -------                --------------- 
    A 198    TYR       matches     A 479    TYR  
    A 206    ALA       matches     A 699    ALA  
    A 208    ILE       matches     A 696    ILE  
  TRANSFORM   -0.2755  0.0882 -0.9573  0.9021 -0.3203 -0.2891  0.3321  0.9432 -0.0087   177.137    21.657  -153.836  
 
 Match found in 3hbb_1       DIHYDROFOLATE REDUCTASE-THYMIDYLATE 
   Pattern 3hbb_1                 Query structure     RMSD=  0.82 A  No. of residues =   3
   ------- -------                --------------- 
    A  84    ILE       matches     B 120    ILE  
    A  85    PRO       matches     B 121    PRO  
    A  91    LEU       matches     B 103    LEU  
  TRANSFORM   -0.0118  0.9979  0.0639 -0.2298  0.0595 -0.9714  0.9732  0.0262 -0.2286  -145.980   253.313   -83.158  
 
 Match found in 4z90_2       GAMMA-AMINOBUTYRIC-ACID RECEPTOR SUB
   Pattern 4z90_2                 Query structure     RMSD=  0.82 A  No. of residues =   3
   ------- -------                --------------- 
    A 240    LEU       matches     B 122    LEU  
    A 244    ALA       matches     B 150    ALA  
    B 240    LEU       matches     A 387    LEU  
  TRANSFORM    0.6941  0.4519  0.5604 -0.4084  0.8882 -0.2103  0.5928  0.0829 -0.8011  -196.783   -50.487    14.499  
 
 Match found in 1hwi_6       HMG-COA REDUCTASE;HMG-COA REDUCTASE 
   Pattern 1hwi_6                 Query structure     RMSD=  0.82 A  No. of residues =   3
   ------- -------                --------------- 
    B 853    LEU       matches     A 131    LEU  
    B 856    ALA       matches     A 130    ALA  
    B 857    LEU       matches     A 127    LEU  
  TRANSFORM    0.1909 -0.8222  0.5363  0.9537  0.0260 -0.2997 -0.2325 -0.5687 -0.7890    28.398   -54.731   215.212  
 
 Match found in 4dm8_1       RETINOIC ACID RECEPTOR BETA (4DM8_A_
   Pattern 4dm8_1                 Query structure     RMSD=  0.82 A  No. of residues =   3
   ------- -------                --------------- 
    A 268    LEU       matches     A 575    LEU  
    A 271    LEU       matches     A 576    LEU  
    A 272    ILE       matches     A 579    ILE  
  TRANSFORM   -0.9334 -0.0666  0.3527  0.2953 -0.7011  0.6491 -0.2040 -0.7100 -0.6740   102.604   -31.719   247.397  
 
 Match found in 2wd9_2       ACYL-COENZYME A SYNTHETASE ACSM2A, M
   Pattern 2wd9_2                 Query structure     RMSD=  0.82 A  No. of residues =   3
   ------- -------                --------------- 
    A 266    ILE       matches     B 132    ILE  
    A 267    LEU       matches     B 184    LEU  
    A 364    THR       matches     B 137    THR  
  TRANSFORM   -0.2487 -0.9686 -0.0053 -0.6522  0.1634  0.7402  0.7161 -0.1875  0.6724   143.376    19.120  -112.424  
 
 Match found in 2o4l_3       PROTEASE (2O4L_A_TPVA403_1)         
   Pattern 2o4l_3                 Query structure     RMSD=  0.82 A  No. of residues =   3
   ------- -------                --------------- 
    A  47    ILE       matches     A 223    ILE  
    A  49    GLY       matches     A 203    GLY  
    A  50    VAL       matches     A 204    VAL  
  TRANSFORM    0.9596 -0.2814  0.0023  0.2281  0.7727 -0.5924 -0.1649 -0.5690 -0.8057   -10.333   -40.292   179.713  
 
 Match found in 2nni_4       CYTOCHROME P450 2C8 (2NNI_A_MTKA501_
   Pattern 2nni_4                 Query structure     RMSD=  0.83 A  No. of residues =   3
   ------- -------                --------------- 
    A 106    ILE       matches     A 562    ILE  
    A 113    ILE       matches     A 536    ILE  
    A 292    ALA       matches     A 375    ALA  
  TRANSFORM   -0.9522  0.0254 -0.3044  0.0509  0.9958 -0.0760 -0.3012  0.0879  0.9495   114.323  -104.476  -118.647  
 
 Match found in 5vop_3       5-METHYLTETRAHYDROFOLATE HOMOCYSTEIN
   Pattern 5vop_3                 Query structure     RMSD=  0.83 A  No. of residues =   3
   ------- -------                --------------- 
    A 490    VAL       matches     B 131    VAL  
    A 492    LEU       matches     A 388    LEU  
    A 568    VAL       matches     A 405    VAL  
  TRANSFORM    0.6985  0.3371 -0.6312 -0.3860 -0.5653 -0.7290  0.6025 -0.7529  0.2647   -25.434   235.688    13.720  
 
 Match found in 1iwi_2       CYTOCHROME P450-CAM (1IWI_A_CAMA418_
   Pattern 1iwi_2                 Query structure     RMSD=  0.83 A  No. of residues =   3
   ------- -------                --------------- 
    A 295    VAL       matches     A 233    VAL  
    A 297    ASP       matches     A 235    ASP  
    A 396    VAL       matches     A 204    VAL  
  TRANSFORM   -0.2634  0.0906 -0.9604  0.9052 -0.3209 -0.2785  0.3334  0.9428 -0.0025   175.700    19.896  -154.792  
 
 Match found in 3clb_1       DHFR-TS (3CLB_A_TMQA611_1)          
   Pattern 3clb_1                 Query structure     RMSD=  0.83 A  No. of residues =   3
   ------- -------                --------------- 
    A  84    ILE       matches     B 120    ILE  
    A  85    PRO       matches     B 121    PRO  
    A  91    LEU       matches     B 103    LEU  
  TRANSFORM    0.7443  0.6676 -0.0172  0.2963 -0.3533 -0.8873  0.5985 -0.6554  0.4608    72.444   214.052   -40.629  
 
 Match found in 4o1z_4       PROSTAGLANDIN G/H SYNTHASE 1 (4O1Z_A
   Pattern 4o1z_4                 Query structure     RMSD=  0.83 A  No. of residues =   3
   ------- -------                --------------- 
    A 116    VAL       matches     A 128    VAL  
    A 117    LEU       matches     A 131    LEU  
    A 120    ARG       matches     A 132    ARG  
  TRANSFORM   -0.0095  0.9951  0.0987 -0.2595  0.0929 -0.9613  0.9657  0.0347 -0.2574  -151.050   253.265   -79.686  
 
 Match found in 4z91_2       GAMMA-AMINOBUTYRIC-ACID RECEPTOR SUB
   Pattern 4z91_2                 Query structure     RMSD=  0.83 A  No. of residues =   3
   ------- -------                --------------- 
    A 240    LEU       matches     B 122    LEU  
    A 244    ALA       matches     B 150    ALA  
    B 240    LEU       matches     A 387    LEU  
  TRANSFORM    0.7453  0.6658  0.0344 -0.6664  0.7455  0.0091  0.0196  0.0297 -0.9994  -180.377    13.800   131.574  
 
 Match found in 4dm8_1       RETINOIC ACID RECEPTOR BETA (4DM8_A_
   Pattern 4dm8_1                 Query structure     RMSD=  0.84 A  No. of residues =   3
   ------- -------                --------------- 
    A 268    LEU       matches     A 142    LEU  
    A 271    LEU       matches     A 146    LEU  
    A 272    ILE       matches     A 145    ILE  
  TRANSFORM   -0.1794 -0.9101 -0.3735  0.5686 -0.4057  0.7156  0.8028  0.0840 -0.5903   191.151   -20.410    65.117  
 
 Match found in 2ij7_2       CYTOCHROME P450 121 (2IJ7_D_TPFD2473
   Pattern 2ij7_2                 Query structure     RMSD=  0.84 A  No. of residues =   3
   ------- -------                --------------- 
    D  85    ASN       matches     A 611    ASN  
    D 229    THR       matches     A 769    THR  
    D 233    ALA       matches     A 771    ALA  
  TRANSFORM    0.1691 -0.6660  0.7266  0.3595  0.7281  0.5837  0.9177 -0.1625 -0.3626   -71.335  -231.576   -45.193  
 
 Match found in 2vcv_1       GLUTATHIONE S-TRANSFERASE A3 (2VCV_A
   Pattern 2vcv_1                 Query structure     RMSD=  0.84 A  No. of residues =   3
   ------- -------                --------------- 
    A 213    LEU       matches     B 128    LEU  
    A 216    ALA       matches     B 188    ALA  
    A 222    PHE       matches     B 147    PHE  
  TRANSFORM   -0.2872 -0.3000  0.9097 -0.3500  0.9169  0.1919  0.8916  0.2633  0.3683   -72.479   -95.542  -252.778  
 
 Match found in 3t3r_3       CYTOCHROME P450 2A6 (3T3R_C_9PLC501_
   Pattern 3t3r_3                 Query structure     RMSD=  0.84 A  No. of residues =   3
   ------- -------                --------------- 
    C 297    ASN       matches     B 108    ASN  
    C 300    ILE       matches     B 107    ILE  
    C 301    GLY       matches     B 113    GLY  
  TRANSFORM    0.1164  0.5469  0.8291 -0.2385  0.8257 -0.5112  0.9641  0.1382 -0.2266  -211.377    24.122   -80.555  
 
 Match found in 2q63_9       PROTEASE RETROPEPSIN;PROTEASE RETROP
   Pattern 2q63_9                 Query structure     RMSD=  0.84 A  No. of residues =   3
   ------- -------                --------------- 
    B  29    ASP       matches     A 358    ASP  
    B  30    ASN       matches     A 534    ASN  
    B  80    THR       matches     A 567    THR  
  TRANSFORM    0.9763 -0.2144 -0.0309  0.0419  0.3268 -0.9442 -0.2126 -0.9204 -0.3281   -81.502   145.240   191.937  
 
 Match found in 5jgl_4       UBIE/COQ5 FAMILY METHYLTRANSFERASE, 
   Pattern 5jgl_4                 Query structure     RMSD=  0.85 A  No. of residues =   3
   ------- -------                --------------- 
    A  56    GLY       matches     A 137    GLY  
    A  82    ASP       matches     A 135    ASP  
    A 109    ASN       matches     A 781    ASN  
  TRANSFORM    0.7919 -0.3720 -0.4842  0.3541  0.9258 -0.1322 -0.4974  0.0668 -0.8649   -10.756  -103.054   145.981  
 
 Match found in 1eiz_3       FTSJ (1EIZ_A_SAMA301_0)             
   Pattern 1eiz_3                 Query structure     RMSD=  0.85 A  No. of residues =   3
   ------- -------                --------------- 
    A  59    GLY       matches     A 712    GLY  
    A  84    LEU       matches     A 775    LEU  
    A  85    LEU       matches     A 707    LEU  
  TRANSFORM   -0.6279  0.1471 -0.7642 -0.4597  0.7223  0.5167 -0.6280 -0.6758  0.3859   131.871   -76.674   193.694  
 
 Match found in 3bog_1       6.5 KDA GLYCINE-RICH ANTIFREEZE PROT
   Pattern 3bog_1                 Query structure     RMSD=  0.85 A  No. of residues =   3
   ------- -------                --------------- 
    C   6    GLY       matches     A 200    GLY  
    C  21    GLY       matches     A 230    GLY  
    C  33    GLY       matches     A 228    GLY  
  TRANSFORM    0.7284  0.0763 -0.6809  0.5573 -0.6441  0.5240  0.3986  0.7611  0.5117   -10.724   -43.615  -236.739  
 
 Match found in 3lfa_1       MITOGEN-ACTIVATED PROTEIN KINASE 14 
   Pattern 3lfa_1                 Query structure     RMSD=  0.85 A  No. of residues =   3
   ------- -------                --------------- 
    A  30    VAL       matches     A 182    VAL  
    A 108    LEU       matches     A 241    LEU  
    A 109    MET       matches     A 242    MET  
  TRANSFORM    0.3297 -0.4666  0.8207 -0.3617  0.7406  0.5663  0.8721  0.4835 -0.0754     0.392   -70.908  -158.924  
 
 Match found in 3r9t_1       ECHA1_1 (3R9T_A_BEZA264_0)          
   Pattern 3r9t_1                 Query structure     RMSD=  0.85 A  No. of residues =   3
   ------- -------                --------------- 
    A  67    ALA       matches     A 199    ALA  
    A  72    ILE       matches     A 201    ILE  
    A  78    LEU       matches     A  90    LEU  
  TRANSFORM   -0.1036  0.9765 -0.1891  0.7159 -0.0588 -0.6957  0.6905  0.2075  0.6930   -20.334   116.917  -158.802  
 
 Match found in 2h21_1       RIBULOSE-1,5 BISPHOSPHATE CARBOXYLAS
   Pattern 2h21_1                 Query structure     RMSD=  0.85 A  No. of residues =   3
   ------- -------                --------------- 
    A  80    GLU       matches     A 180    GLU  
    A  81    GLY       matches     A 179    GLY  
    A  82    LEU       matches     A 178    LEU  
  TRANSFORM   -0.5820  0.1310 -0.8026  0.8047  0.2347 -0.5453 -0.1169  0.9632  0.2420   131.486   -79.962  -103.444  
 
 Match found in 3bog_1       6.5 KDA GLYCINE-RICH ANTIFREEZE PROT
   Pattern 3bog_1                 Query structure     RMSD=  0.85 A  No. of residues =   3
   ------- -------                --------------- 
    C   6    GLY       matches     A 230    GLY  
    C  21    GLY       matches     A 228    GLY  
    C  33    GLY       matches     A 200    GLY  
  TRANSFORM    0.3011 -0.3264  0.8960 -0.2486 -0.9340 -0.2567 -0.9206  0.1455  0.3624  -166.775   238.854    22.042  
 
 Match found in 2vcv_4       GLUTATHIONE S-TRANSFERASE A3 (2VCV_E
   Pattern 2vcv_4                 Query structure     RMSD=  0.85 A  No. of residues =   3
   ------- -------                --------------- 
    E 213    LEU       matches     B 128    LEU  
    E 216    ALA       matches     B 188    ALA  
    E 222    PHE       matches     B 147    PHE  
  TRANSFORM   -0.3851  0.4436  0.8092  0.7280 -0.3928  0.5618 -0.5671 -0.8055  0.1717   -94.893   -56.417   221.538  
 
 Match found in 4x1i_0       TUBULIN ALPHA CHAIN;TUBULIN BETA CHA
   Pattern 4x1i_0                 Query structure     RMSD=  0.85 A  No. of residues =   3
   ------- -------                --------------- 
    A 178    SER       matches     A 759    SER  
    A 180    ALA       matches     A 762    ALA  
    A 181    VAL       matches     A 763    VAL  
  TRANSFORM    0.7124  0.6863 -0.1466  0.3680 -0.1875  0.9107 -0.5975  0.7028  0.3861  -178.518  -116.939   -15.642  
 
 Match found in 4xi3_3       ESTROGEN RECEPTOR (4XI3_A_29SA601_2)
   Pattern 4xi3_3                 Query structure     RMSD=  0.86 A  No. of residues =   3
   ------- -------                --------------- 
    A 346    LEU       matches     A 205    LEU  
    A 424    ILE       matches     A 201    ILE  
    A 428    LEU       matches     A  90    LEU  
  TRANSFORM   -0.1475 -0.7493 -0.6456 -0.2083 -0.6146  0.7608  0.9669 -0.2467  0.0654   217.637   104.555   -85.574  
 
 Match found in 4z91_1       GAMMA-AMINOBUTYRIC-ACID RECEPTOR SUB
   Pattern 4z91_1                 Query structure     RMSD=  0.86 A  No. of residues =   3
   ------- -------                --------------- 
    C 240    LEU       matches     B 122    LEU  
    C 244    ALA       matches     B 150    ALA  
    D 240    LEU       matches     A 387    LEU  
  TRANSFORM    0.2647  0.9634  0.0417  0.6105 -0.1339 -0.7806  0.7465 -0.2320  0.6236  -148.503    28.490  -106.159  
 
 Match found in 3nu5_3       PROTEASE;PROTEASE (3NU5_B_478B401_1)
   Pattern 3nu5_3                 Query structure     RMSD=  0.86 A  No. of residues =   3
   ------- -------                --------------- 
    A  47    ILE       matches     A 223    ILE  
    A  49    GLY       matches     A 203    GLY  
    A  50    VAL       matches     A 204    VAL  
  TRANSFORM    0.4057 -0.6892  0.6004  0.7130 -0.1724 -0.6796 -0.5719 -0.7038 -0.4214    23.142    17.766   186.874  
 
 Match found in 2nni_5       CYTOCHROME P450 2C8 (2NNI_A_MTKA501_
   Pattern 2nni_5                 Query structure     RMSD=  0.86 A  No. of residues =   3
   ------- -------                --------------- 
    A 200    ARG       matches     A 279    ARG  
    A 236    ASN       matches     A 314    ASN  
    A 237    VAL       matches     A 315    VAL  
  TRANSFORM   -0.8853 -0.0749  0.4590  0.4176  0.3062  0.8555  0.2046 -0.9490  0.2397    74.713  -213.091    76.149  
 
 Match found in 4ejg_1       CYTOCHROME P450 2A13 (4EJG_A_NCTA501
   Pattern 4ejg_1                 Query structure     RMSD=  0.86 A  No. of residues =   3
   ------- -------                --------------- 
    A 107    PHE       matches     A 440    PHE  
    A 118    PHE       matches     A 442    PHE  
    A 370    LEU       matches     C  41    LEU  
  TRANSFORM   -0.2661 -0.3975 -0.8782  0.3307  0.8181 -0.4705 -0.9054  0.4156  0.0862   231.847   -47.905    20.645  
 
 Match found in 3v3o_3       TETX2 PROTEIN (3V3O_A_T1CA404_1)    
   Pattern 3v3o_3                 Query structure     RMSD=  0.86 A  No. of residues =   3
   ------- -------                --------------- 
    A 192    GLN       matches     A 541    GLN  
    A 224    PHE       matches     A 506    PHE  
    A 236    GLY       matches     A 503    GLY  
  TRANSFORM   -0.3779  0.8120  0.4448  0.5593 -0.1827  0.8086 -0.7378 -0.5543  0.3851  -116.449  -134.383   141.740  
 
 Match found in 5x23_3       CYTOCHROME P450 2C9 (5X23_A_LSNA502_
   Pattern 5x23_3                 Query structure     RMSD=  0.86 A  No. of residues =   3
   ------- -------                --------------- 
    A 201    LEU       matches     A 366    LEU  
    A 292    VAL       matches     A 373    VAL  
    A 293    ASP       matches     A 377    ASP  
  TRANSFORM    0.9035 -0.0627 -0.4240  0.4281  0.1821  0.8852 -0.0217  0.9813 -0.1914   -86.950  -134.601   -12.050  
 
 Match found in 6mht_3       CYTOSINE-SPECIFIC METHYLTRANSFERASE 
   Pattern 6mht_3                 Query structure     RMSD=  0.86 A  No. of residues =   3
   ------- -------                --------------- 
    A  18    PHE       matches     A  35    PHE  
    A  20    GLY       matches     A  44    GLY  
    A  21    LEU       matches     A 708    LEU  
  TRANSFORM   -0.0384  0.7932  0.6078  0.5336  0.5305 -0.6587  0.8449 -0.2990  0.4436  -152.996   -49.456  -105.747  
 
 Match found in 2qxs_2       ESTROGEN RECEPTOR (2QXS_A_RALA600_1)
   Pattern 2qxs_2                 Query structure     RMSD=  0.86 A  No. of residues =   3
   ------- -------                --------------- 
    A 343    MET       matches     B  94    MET  
    A 424    ILE       matches     A 539    ILE  
    A 525    LEU       matches     A 401    LEU  
  TRANSFORM   -0.5860  0.2489 -0.7711  0.6102  0.7617 -0.2179 -0.5331  0.5982  0.5983   195.784   -69.259   -41.899  
 
 Match found in 3ko0_12      PROTEIN S100-A4;PROTEIN S100-A4 (3KO
   Pattern 3ko0_12                Query structure     RMSD=  0.87 A  No. of residues =   3
   ------- -------                --------------- 
    I  89    PHE       matches     A 843    PHE  
    I  92    GLY       matches     A 413    GLY  
    I  93    PHE       matches     A 441    PHE  
  TRANSFORM   -0.7122  0.0531 -0.7000 -0.0964 -0.9951  0.0226  0.6954 -0.0836 -0.7138   247.969   106.489    64.176  
 
 Match found in 4fzv_1       PUTATIVE METHYLTRANSFERASE NSUN4 (4F
   Pattern 4fzv_1                 Query structure     RMSD=  0.87 A  No. of residues =   3
   ------- -------                --------------- 
    A 237    ASP       matches     A 851    ASP  
    A 238    GLY       matches     A 852    GLY  
    A 291    LEU       matches     A 895    LEU  
  TRANSFORM    0.3148 -0.8851 -0.3428 -0.5857 -0.4654  0.6636  0.7469  0.0082  0.6649   123.849    79.094  -147.297  
 
 Match found in 1k6c_2       POL POLYPROTEIN;POL POLYPROTEIN (1K6
   Pattern 1k6c_2                 Query structure     RMSD=  0.87 A  No. of residues =   3
   ------- -------                --------------- 
    A  47    ILE       matches     A 201    ILE  
    A  48    GLY       matches     A 200    GLY  
    A  49    GLY       matches     A 230    GLY  
  TRANSFORM   -0.8299 -0.2158 -0.5144  0.4389 -0.8217 -0.3635  0.3443  0.5275 -0.7767   203.842   -40.990   -38.959  
 
 Match found in 4qw3_1       PROTEASOME SUBUNIT BETA TYPE-5;PROTE
   Pattern 4qw3_1                 Query structure     RMSD=  0.87 A  No. of residues =   3
   ------- -------                --------------- 
    K  47    GLY       matches     A 230    GLY  
    K  48    GLY       matches     A 200    GLY  
    K  49    ALA       matches     A 199    ALA  
  TRANSFORM    0.2839 -0.5599  0.7784 -0.3933 -0.8084 -0.4380 -0.8745  0.1817  0.4497   -52.272   199.419    84.252  
 
 Match found in 5d4u_2       UNCHARACTERIZED PROTEIN MJ0489 (5D4U
   Pattern 5d4u_2                 Query structure     RMSD=  0.87 A  No. of residues =   3
   ------- -------                --------------- 
    A  54    GLY       matches     A 712    GLY  
    A 118    THR       matches     A 710    THR  
    A 122    GLY       matches     A 774    GLY  
  TRANSFORM   -0.6122  0.7705 -0.1774  0.0728 -0.1685 -0.9830  0.7873  0.6148 -0.0470    -0.983   127.123  -181.016  
 
 Match found in 3csj_1       GLUTATHIONE S-TRANSFERASE P (3CSJ_B_
   Pattern 3csj_1                 Query structure     RMSD=  0.87 A  No. of residues =   3
   ------- -------                --------------- 
    B  12    GLY       matches     A 230    GLY  
    B  13    ARG       matches     A 197    ARG  
    B 205    GLY       matches     A 203    GLY  
  TRANSFORM    0.3322  0.7536  0.5673  0.4250  0.4174 -0.8033  0.8421 -0.5079  0.1816  -127.230    32.446    75.849  
 
 Match found in 5tt3_1       ALPHA-CARBONIC ANHYDRASE (5TT3_E_EZL
   Pattern 5tt3_1                 Query structure     RMSD=  0.87 A  No. of residues =   3
   ------- -------                --------------- 
    E 190    LEU       matches     A 869    LEU  
    E 191    THR       matches     A 870    THR  
    E 192    ALA       matches     A 878    ALA  
  TRANSFORM    0.4272 -0.0112 -0.9041 -0.6305 -0.7204 -0.2890  0.6481 -0.6935  0.3148   119.541   285.215    25.682  
 
 Match found in 1ie4_1       TRANSTHYRETIN;TRANSTHYRETIN (1IE4_A_
   Pattern 1ie4_1                 Query structure     RMSD=  0.87 A  No. of residues =   3
   ------- -------                --------------- 
    A  17    LEU       matches     A 371    LEU  
    A 108    ALA       matches     A 375    ALA  
    A 110    LEU       matches     A 372    LEU  
  TRANSFORM    0.7711 -0.6363  0.0208  0.3944  0.4518 -0.8002 -0.4998 -0.6252 -0.5994    30.359     1.242   198.062  
 
 Match found in 1gtn_5       TRP RNA-BINDING ATTENUATION PROTEIN 
   Pattern 1gtn_5                 Query structure     RMSD=  0.87 A  No. of residues =   3
   ------- -------                --------------- 
    G  23    GLY       matches     A 712    GLY  
    G  52    THR       matches     A 710    THR  
    G  55    ILE       matches     A 715    ILE  
  TRANSFORM    0.4189  0.8770 -0.2355  0.0778  0.2238  0.9715 -0.9047  0.4253 -0.0255  -103.116  -167.438  -100.741  
 
 Match found in 4ygf_2       ALPHA-CARBONIC ANHYDRASE (4YGF_G_AZM
   Pattern 4ygf_2                 Query structure     RMSD=  0.87 A  No. of residues =   3
   ------- -------                --------------- 
    G 190    LEU       matches     A 869    LEU  
    G 191    THR       matches     A 870    THR  
    G 192    ALA       matches     A 878    ALA  
  TRANSFORM   -0.2546 -0.2538 -0.9332 -0.5746 -0.7365  0.3570  0.7778 -0.6271 -0.0417   216.893   162.405    29.658  
 
 Match found in 3hbb_1       DIHYDROFOLATE REDUCTASE-THYMIDYLATE 
   Pattern 3hbb_1                 Query structure     RMSD=  0.87 A  No. of residues =   3
   ------- -------                --------------- 
    A  84    ILE       matches     A 539    ILE  
    A  85    PRO       matches     A 505    PRO  
    A  91    LEU       matches     A 673    LEU  
  TRANSFORM   -0.8027  0.5851 -0.1153 -0.4063 -0.6781 -0.6124  0.4365  0.4447 -0.7821    48.795   211.119    42.489  
 
 Match found in 4ks8_3       SERINE/THREONINE-PROTEIN KINASE PAK 
   Pattern 4ks8_3                 Query structure     RMSD=  0.87 A  No. of residues =   3
   ------- -------                --------------- 
    A 413    ILE       matches     A 548    ILE  
    A 487    GLY       matches     A 841    GLY  
    A 533    LEU       matches     A 862    LEU  
  TRANSFORM   -0.4870 -0.2971 -0.8213 -0.2098  0.9526 -0.2202 -0.8478 -0.0651  0.5263   198.411   -82.571   100.509  
 
 Match found in 4xi3_3       ESTROGEN RECEPTOR (4XI3_A_29SA601_2)
   Pattern 4xi3_3                 Query structure     RMSD=  0.87 A  No. of residues =   3
   ------- -------                --------------- 
    A 346    LEU       matches     A 251    LEU  
    A 424    ILE       matches     A 244    ILE  
    A 428    LEU       matches     A 241    LEU  
  TRANSFORM   -0.5060 -0.6237  0.5958 -0.0616 -0.6629 -0.7462 -0.8603  0.4143 -0.2970    96.111   288.770   204.649  
 
 Match found in 2ij7_2       CYTOCHROME P450 121 (2IJ7_D_TPFD2473
   Pattern 2ij7_2                 Query structure     RMSD=  0.87 A  No. of residues =   3
   ------- -------                --------------- 
    D  85    ASN       matches     A 404    ASN  
    D 229    THR       matches     A 402    THR  
    D 233    ALA       matches     A 400    ALA  
  TRANSFORM   -0.1144  0.7361  0.6671  0.7075 -0.4111  0.5749 -0.6974 -0.5378  0.4738  -200.445  -175.400    93.291  
 
 Match found in 4i41_3       SERINE/THREONINE-PROTEIN KINASE PIM-
   Pattern 4i41_3                 Query structure     RMSD=  0.87 A  No. of residues =   3
   ------- -------                --------------- 
    A 128    ASP       matches     B 161    ASP  
    A 131    ASP       matches     B 163    ASP  
    A 174    LEU       matches     B 184    LEU  
  TRANSFORM   -0.4070 -0.7820  0.4722 -0.8961  0.4420 -0.0403  0.1772  0.4395  0.8806   121.549    60.807  -153.449  
 
 Match found in 1lhu_2       SEX HORMONE-BINDING GLOBULIN (1LHU_A
   Pattern 1lhu_2                 Query structure     RMSD=  0.88 A  No. of residues =   3
   ------- -------                --------------- 
    A  42    SER       matches     A 635    SER  
    A 107    MET       matches     A 629    MET  
    A 171    LEU       matches     A 636    LEU  
  TRANSFORM    0.0853  0.9188 -0.3855  0.7880 -0.2990 -0.5382  0.6097  0.2579  0.7495   -88.434    29.265  -189.123  
 
 Match found in 2qo5_2       LIVER-BASIC FATTY ACID BINDING PROTE
   Pattern 2qo5_2                 Query structure     RMSD=  0.88 A  No. of residues =   3
   ------- -------                --------------- 
    A  18    LEU       matches     B 117    LEU  
    A  27    VAL       matches     A 398    VAL  
    A  31    ALA       matches     A 382    ALA  
  TRANSFORM    0.4468  0.8032  0.3941 -0.4812 -0.1556  0.8627 -0.7542  0.5751 -0.3170  -186.268   -31.699    88.746  
 
 Match found in 1hwi_6       HMG-COA REDUCTASE;HMG-COA REDUCTASE 
   Pattern 1hwi_6                 Query structure     RMSD=  0.88 A  No. of residues =   3
   ------- -------                --------------- 
    B 853    LEU       matches     A 142    LEU  
    B 856    ALA       matches     A 130    ALA  
    B 857    LEU       matches     A 131    LEU  
  TRANSFORM   -0.4658 -0.6092 -0.6418  0.7701  0.0781 -0.6331 -0.4358  0.7892 -0.4327   121.636   -34.201    49.589  
 
 Match found in 5i9y_3       EPHRIN TYPE-A RECEPTOR 2 (5I9Y_A_1N1
   Pattern 5i9y_3                 Query structure     RMSD=  0.88 A  No. of residues =   3
   ------- -------                --------------- 
    A 676    ILE       matches     A 696    ILE  
    A 690    ILE       matches     A 579    ILE  
    A 695    MET       matches     A 755    MET  
  TRANSFORM   -0.6375 -0.6848  0.3531  0.1354 -0.5508 -0.8236 -0.7585  0.4772 -0.4439    83.901   197.250   127.378  
 
 Match found in 1j8u_2       PHENYLALANINE-4-HYDROXYLASE (1J8U_A_
   Pattern 1j8u_2                 Query structure     RMSD=  0.88 A  No. of residues =   3
   ------- -------                --------------- 
    A 245    VAL       matches     C  66    VAL  
    A 248    LEU       matches     C  60    LEU  
    A 249    LEU       matches     C  59    LEU  
  TRANSFORM    0.4252  0.9045 -0.0344 -0.3060  0.1079 -0.9459  0.8518 -0.4127 -0.3226  -182.502   158.297   -76.426  
 
 Match found in 4p6x_6       GLUCOCORTICOID RECEPTOR (4P6X_E_HCYE
   Pattern 4p6x_6                 Query structure     RMSD=  0.88 A  No. of residues =   3
   ------- -------                --------------- 
    E 563    LEU       matches     A 212    LEU  
    E 564    ASN       matches     A 213    ASN  
    E 567    GLY       matches     A 214    GLY  
  TRANSFORM   -0.8363  0.5250  0.1577  0.5429  0.7533  0.3712 -0.0761 -0.3961  0.9151    57.755  -206.291   -14.894  
 
 Match found in 6ay4_3       CYP51, STEROL 14ALPHA-DEMETHYLASE (6
   Pattern 6ay4_3                 Query structure     RMSD=  0.88 A  No. of residues =   3
   ------- -------                --------------- 
    A 289    ALA       matches     A  46    ALA  
    A 292    PHE       matches     A  35    PHE  
    A 293    ALA       matches     A  34    ALA  
  TRANSFORM   -0.0535  0.1636  0.9851  0.5100  0.8526 -0.1139  0.8585 -0.4963  0.1290  -153.407  -187.614   -14.221  
 
 Match found in 4xi3_3       ESTROGEN RECEPTOR (4XI3_A_29SA601_2)
   Pattern 4xi3_3                 Query structure     RMSD=  0.88 A  No. of residues =   3
   ------- -------                --------------- 
    A 346    LEU       matches     A 271    LEU  
    A 424    ILE       matches     B 120    ILE  
    A 428    LEU       matches     B 103    LEU  
  TRANSFORM    0.8907 -0.0724 -0.4488 -0.0882  0.9410 -0.3268 -0.4460 -0.3307 -0.8317   -83.973   -62.207   193.784  
 
 Match found in 2o4l_7       PROTEASE;PROTEASE (2O4L_A_TPVA403_2)
   Pattern 2o4l_7                 Query structure     RMSD=  0.89 A  No. of residues =   3
   ------- -------                --------------- 
    B  47    ILE       matches     A 223    ILE  
    B  49    GLY       matches     A 203    GLY  
    B  50    VAL       matches     A 204    VAL  
  TRANSFORM   -0.6001  0.7856 -0.1509 -0.5422 -0.2608  0.7987 -0.5881 -0.5611 -0.5824   -33.153   -59.576   525.035  
 
 Match found in 3jb1_2       STRUCTURAL PROTEIN VP3 (3JB1_A_SAMA1
   Pattern 3jb1_2                 Query structure     RMSD=  0.89 A  No. of residues =   3
   ------- -------                --------------- 
    A 867    ALA       matches     A 688    ALA  
    A 922    ILE       matches     A 579    ILE  
    A 923    ALA       matches     A 580    ALA  
  TRANSFORM    0.3632 -0.2209 -0.9051 -0.9293 -0.1558 -0.3349  0.0671 -0.9628  0.2619   151.126   202.457   121.491  
 
 Match found in 3cs9_2       PROTO-ONCOGENE TYROSINE-PROTEIN KINA
   Pattern 3cs9_2                 Query structure     RMSD=  0.89 A  No. of residues =   3
   ------- -------                --------------- 
    A 299    VAL       matches     B 167    VAL  
    A 379    VAL       matches     B 160    VAL  
    A 381    ASP       matches     B 163    ASP  
  TRANSFORM   -0.6081 -0.2426  0.7559 -0.6562 -0.3822 -0.6506 -0.4468  0.8917 -0.0732    25.380   216.982   -50.598  
 
 Match found in 3oxw_5       HIV-1 PROTEASE (3OXW_B_017B200_2)   
   Pattern 3oxw_5                 Query structure     RMSD=  0.89 A  No. of residues =   3
   ------- -------                --------------- 
    B  47    ILE       matches     A 201    ILE  
    B  49    GLY       matches     A 203    GLY  
    B  50    VAL       matches     A 204    VAL  
  TRANSFORM    0.3572 -0.7651  0.5357  0.3727 -0.4092 -0.8329 -0.8565 -0.4972 -0.1390    -3.201   128.565   257.935  
 
 Match found in 1j3j_3       BIFUNCTIONAL DIHYDROFOLATE REDUCTASE
   Pattern 1j3j_3                 Query structure     RMSD=  0.89 A  No. of residues =   3
   ------- -------                --------------- 
    A 108    ASN       matches     A 447    ASN  
    A 111    SER       matches     A 451    SER  
    A 112    ILE       matches     A 450    ILE  
  TRANSFORM    0.4272  0.6309  0.6476 -0.5255  0.7562 -0.3899  0.7357  0.1737 -0.6546  -196.069     9.625   -43.530  
 
 Match found in 4jec_7       HIV-1 PROTEASE (4JEC_B_478B401_3)   
   Pattern 4jec_7                 Query structure     RMSD=  0.89 A  No. of residues =   3
   ------- -------                --------------- 
    B 129    ASP       matches     A 760    ASP  
    B 176    LEU       matches     A 786    LEU  
    B 182    VAL       matches     A 166    VAL  
  TRANSFORM   -0.3435  0.8206 -0.4568 -0.8249 -0.0310  0.5645 -0.4490 -0.5707 -0.6875   -10.782    26.853   243.849  
 
 Match found in 4a6n_2       TETX2 PROTEIN (4A6N_A_T1CA392_1)    
   Pattern 4a6n_2                 Query structure     RMSD=  0.89 A  No. of residues =   3
   ------- -------                --------------- 
    A 318    PRO       matches     A 505    PRO  
    A 320    ALA       matches     A 502    ALA  
    A 321    GLY       matches     A 503    GLY  
  TRANSFORM    0.3431 -0.7556  0.5580  0.3784 -0.4325 -0.8184 -0.8597 -0.4920 -0.1375    -5.456   128.470   257.824  
 
 Match found in 3qg2_2       BIFUNCTIONAL DIHYDROFOLATE REDUCTASE
   Pattern 3qg2_2                 Query structure     RMSD=  0.89 A  No. of residues =   3
   ------- -------                --------------- 
    A 108    ASN       matches     A 447    ASN  
    A 111    SER       matches     A 451    SER  
    A 112    ILE       matches     A 450    ILE  
  TRANSFORM    0.7917 -0.3469 -0.5028  0.3449  0.9332 -0.1008 -0.5042  0.0936 -0.8585   -11.878  -105.516   143.251  
 
 Match found in 1ej0_1       FTSJ (1EJ0_A_SAMA301_0)             
   Pattern 1ej0_1                 Query structure     RMSD=  0.90 A  No. of residues =   3
   ------- -------                --------------- 
    A  59    GLY       matches     A 712    GLY  
    A  84    LEU       matches     A 775    LEU  
    A  85    LEU       matches     A 707    LEU  
  TRANSFORM   -0.5285 -0.8044  0.2715  0.7848 -0.3409  0.5177  0.3238 -0.4866 -0.8114   188.002  -100.759   116.024  
 
 Match found in 2nni_4       CYTOCHROME P450 2C8 (2NNI_A_MTKA501_
   Pattern 2nni_4                 Query structure     RMSD=  0.90 A  No. of residues =   3
   ------- -------                --------------- 
    A 106    ILE       matches     A 536    ILE  
    A 113    ILE       matches     A 539    ILE  
    A 292    ALA       matches     A 375    ALA  
  TRANSFORM    0.5333 -0.1888 -0.8246 -0.8409 -0.0123 -0.5411 -0.0920 -0.9819  0.1653    62.150   176.990   120.609  
 
 Match found in 2pkm_3       ADENOSINE KINASE (2PKM_A_ADNA501_1) 
   Pattern 2pkm_3                 Query structure     RMSD=  0.90 A  No. of residues =   3
   ------- -------                --------------- 
    A  52    ASN       matches     A 138    ASN  
    A 254    GLY       matches     A 137    GLY  
    A 257    ASP       matches     A 135    ASP  
  TRANSFORM   -0.1662 -0.8610  0.4806  0.9723 -0.2244 -0.0658 -0.1645 -0.4564 -0.8744    99.483   -56.852   250.851  
 
 Match found in 1rd7_2       DIHYDROFOLATE REDUCTASE (1RD7_A_FOLA
   Pattern 1rd7_2                 Query structure     RMSD=  0.90 A  No. of residues =   3
   ------- -------                --------------- 
    A  46    THR       matches     A 248    THR  
    A  50    ILE       matches     A 244    ILE  
    A  54    LEU       matches     A 241    LEU  
  TRANSFORM   -0.3808 -0.4999  0.7778 -0.6450  0.7464  0.1640  0.6625  0.4393  0.6067    29.531     5.291  -180.892  
 
 Match found in 3dcm_3       UNCHARACTERIZED PROTEIN TM_1570 (3DC
   Pattern 3dcm_3                 Query structure     RMSD=  0.90 A  No. of residues =   3
   ------- -------                --------------- 
    X 113    ALA       matches     A 777    ALA  
    X 161    ILE       matches     A 779    ILE  
    X 168    ASN       matches     A 781    ASN  
  TRANSFORM   -0.3940 -0.8699 -0.2965  0.8745 -0.4541  0.1703  0.2828  0.1922 -0.9397   231.968   -37.899   140.112  
 
 Match found in 5m24_2       RETINOIC ACID RECEPTOR GAMMA (5M24_A
   Pattern 5m24_2                 Query structure     RMSD=  0.90 A  No. of residues =   3
   ------- -------                --------------- 
    A 304    PHE       matches     A 571    PHE  
    A 393    GLY       matches     A 485    GLY  
    A 400    LEU       matches     A 576    LEU  
  TRANSFORM   -0.5969  0.6062  0.5256  0.6890  0.7229 -0.0514  0.4111 -0.3314  0.8492   -91.754  -104.243   -70.101  
 
 Match found in 1xp0_2       CGMP-SPECIFIC 3',5'-CYCLIC PHOSPHODI
   Pattern 1xp0_2                 Query structure     RMSD=  0.90 A  No. of residues =   3
   ------- -------                --------------- 
    A 765    LEU       matches     A 838    LEU  
    A 767    ALA       matches     A 840    ALA  
    A 768    ILE       matches     A 837    ILE  
  TRANSFORM    0.4144  0.6643  0.6221 -0.8117  0.5789 -0.0776  0.4117  0.4728 -0.7791  -184.983    53.925   -25.149  
 
 Match found in 2vav_10      ACETYL-COA--DEACETYLCEPHALOSPORIN C 
   Pattern 2vav_10                Query structure     RMSD=  0.90 A  No. of residues =   3
   ------- -------                --------------- 
    F  58    THR       matches     A 248    THR  
    F  60    THR       matches     A 246    THR  
    F 301    PHE       matches     A 165    PHE  
  TRANSFORM    0.0824 -0.8066 -0.5854  0.8420 -0.2578  0.4738  0.5331  0.5319 -0.6579   214.492  -150.414    -6.520  
 
 Match found in 4otw_3       RECEPTOR TYROSINE-PROTEIN KINASE ERB
   Pattern 4otw_3                 Query structure     RMSD=  0.90 A  No. of residues =   3
   ------- -------                --------------- 
    A 766    LEU       matches     D 117    LEU  
    A 771    LEU       matches     C  56    LEU  
    A 820    ASN       matches     D 109    ASN  
  TRANSFORM    0.4751 -0.8639  0.1671 -0.6197 -0.1937  0.7606  0.6247  0.4649  0.6274     6.061   -13.397  -202.535  
 
 Match found in 4dm8_1       RETINOIC ACID RECEPTOR BETA (4DM8_A_
   Pattern 4dm8_1                 Query structure     RMSD=  0.90 A  No. of residues =   3
   ------- -------                --------------- 
    A 268    LEU       matches     C  56    LEU  
    A 271    LEU       matches     D 103    LEU  
    A 272    ILE       matches     D 106    ILE  
  TRANSFORM    0.2433  0.5606  0.7915  0.5632 -0.7461  0.3552 -0.7897 -0.3594  0.4973  -208.559   -20.769   179.870  
 
 Match found in 1mx1_7       LIVER CARBOXYLESTERASE I (1MX1_E_THA
   Pattern 1mx1_7                 Query structure     RMSD=  0.90 A  No. of residues =   3
   ------- -------                --------------- 
    E5101    PHE       matches     A 287    PHE  
    E5358    LEU       matches     A 316    LEU  
    E5363    LEU       matches     A 251    LEU  
  TRANSFORM   -0.0067  0.2370 -0.9715  0.9886 -0.1445 -0.0421  0.1504  0.9607  0.2333   132.550   -99.730   -86.405  
 
 Match found in 4gki_3       AMINOGLYCOSIDE 3'-PHOSPHOTRANSFERASE
   Pattern 4gki_3                 Query structure     RMSD=  0.91 A  No. of residues =   3
   ------- -------                --------------- 
    E 234    ASN       matches     A 734    ASN  
    E 235    CYH       matches     A 730    CYH  
    E 238    GLU       matches     A 729    GLU  
  TRANSFORM   -0.2557 -0.2621 -0.9306 -0.5725 -0.7346  0.3642  0.7790 -0.6258 -0.0378   217.782   160.919    28.818  
 
 Match found in 3clb_1       DHFR-TS (3CLB_A_TMQA611_1)          
   Pattern 3clb_1                 Query structure     RMSD=  0.91 A  No. of residues =   3
   ------- -------                --------------- 
    A  84    ILE       matches     A 539    ILE  
    A  85    PRO       matches     A 505    PRO  
    A  91    LEU       matches     A 673    LEU  
  TRANSFORM   -0.3387 -0.7202 -0.6055  0.4918  0.4131 -0.7665 -0.8021  0.5573 -0.2143   215.457   -30.775    64.364  
 
 Match found in 3s3v_2       DIHYDROFOLATE REDUCTASE (3S3V_A_TOPA
   Pattern 3s3v_2                 Query structure     RMSD=  0.91 A  No. of residues =   3
   ------- -------                --------------- 
    A  56    THR       matches     A 141    THR  
    A  60    ILE       matches     A 145    ILE  
    A  67    LEU       matches     A 212    LEU  
  TRANSFORM   -0.6527 -0.2991 -0.6961  0.1461 -0.9512  0.2718  0.7434 -0.0757 -0.6645   222.348    61.570    -5.493  
 
 Match found in 5ljc_3       RETINOL-BINDING PROTEIN 1 (5LJC_A_RT
   Pattern 5ljc_3                 Query structure     RMSD=  0.91 A  No. of residues =   3
   ------- -------                --------------- 
    A  29    LEU       matches     A 544    LEU  
    A  33    ALA       matches     A 554    ALA  
    A  77    ILE       matches     A 450    ILE  
  TRANSFORM    0.3994  0.1391  0.9062  0.7606  0.5015 -0.4123  0.5118 -0.8539 -0.0945  -193.372   -74.108   129.039  
 
 Match found in 1xp0_2       CGMP-SPECIFIC 3',5'-CYCLIC PHOSPHODI
   Pattern 1xp0_2                 Query structure     RMSD=  0.91 A  No. of residues =   3
   ------- -------                --------------- 
    A 765    LEU       matches     A 308    LEU  
    A 767    ALA       matches     A 311    ALA  
    A 768    ILE       matches     A 307    ILE  
  TRANSFORM   -0.0333  0.5469  0.8366 -0.7087  0.5773 -0.4056  0.7047  0.6064 -0.3684  -226.562   111.470  -219.092  
 
 Match found in 4kya_3       BIFUNCTIONAL DIHYDROFOLATE REDUCTASE
   Pattern 4kya_3                 Query structure     RMSD=  0.91 A  No. of residues =   3
   ------- -------                --------------- 
    C   8    VAL       matches     B 167    VAL  
    C  36    SER       matches     B 177    SER  
    C 151    VAL       matches     B 159    VAL  
  TRANSFORM    0.1506 -0.9858  0.0748  0.3900 -0.0103 -0.9208 -0.9084 -0.1678 -0.3829   105.428    62.874   189.125  
 
 Match found in 3sxr_3       CYTOPLASMIC TYROSINE-PROTEIN KINASE 
   Pattern 3sxr_3                 Query structure     RMSD=  0.91 A  No. of residues =   3
   ------- -------                --------------- 
    A 423    LEU       matches     A 638    LEU  
    A 431    VAL       matches     A 637    VAL  
    A 443    ALA       matches     A 634    ALA  
  TRANSFORM    0.5670  0.1187 -0.8151  0.8095 -0.2635  0.5247  0.1525  0.9573  0.2455   136.519  -112.506  -105.401  
 
 Match found in 4mme_2       TRANSPORTER (4MME_A_29QA603_1)      
   Pattern 4mme_2                 Query structure     RMSD=  0.91 A  No. of residues =   3
   ------- -------                --------------- 
    A 104    VAL       matches     A 880    VAL  
    A 105    ALA       matches     A 878    ALA  
    A 108    TYR       matches     A 877    TYR  
  TRANSFORM    0.0422 -0.9886  0.1443  0.3229  0.1502  0.9345  0.9455 -0.0072 -0.3255    72.117  -183.735    22.372  
 
 Match found in 4m2v_3       CARBONIC ANHYDRASE 2 (4M2V_A_BZ1A302
   Pattern 4m2v_3                 Query structure     RMSD=  0.91 A  No. of residues =   3
   ------- -------                --------------- 
    A 119    HIS       matches     A 439    HIS  
    A 131    VAL       matches     C  11    VAL  
    A 141    LEU       matches     C  40    LEU  
  TRANSFORM    0.0775 -0.9800 -0.1833 -0.1543  0.1698 -0.9733 -0.9850 -0.1037  0.1380   163.899   167.596   114.024  
 
 Match found in 5ieo_5       CDL2.3A (5IEO_A_VDYA206_2)          
   Pattern 5ieo_5                 Query structure     RMSD=  0.92 A  No. of residues =   3
   ------- -------                --------------- 
    A  61    MET       matches     A 629    MET  
    A  88    LEU       matches     A 470    LEU  
    A 100    ILE       matches     A 466    ILE  
  TRANSFORM   -0.9194 -0.3221  0.2258  0.3576 -0.4454  0.8208  0.1638 -0.8354 -0.5247    90.452  -142.267   495.683  
 
 Match found in 3jb1_2       STRUCTURAL PROTEIN VP3 (3JB1_A_SAMA1
   Pattern 3jb1_2                 Query structure     RMSD=  0.92 A  No. of residues =   3
   ------- -------                --------------- 
    A 867    ALA       matches     A 375    ALA  
    A 922    ILE       matches     A 562    ILE  
    A 923    ALA       matches     A 502    ALA  
  TRANSFORM    0.2955  0.4205  0.8578 -0.5004  0.8330 -0.2360  0.8138  0.3595 -0.4565  -167.577    32.837   -77.427  
 
 Match found in 3clb_1       DHFR-TS (3CLB_A_TMQA611_1)          
   Pattern 3clb_1                 Query structure     RMSD=  0.92 A  No. of residues =   3
   ------- -------                --------------- 
    A  84    ILE       matches     A 244    ILE  
    A  85    PRO       matches     A 243    PRO  
    A  91    LEU       matches     A 127    LEU  
  TRANSFORM    0.2441  0.9697  0.0108 -0.9595  0.2399  0.1478 -0.1407  0.0465 -0.9890  -151.375   101.553   122.212  
 
 Match found in 2qbl_1       CYTOCHROME P450-CAM (2QBL_A_CAMA517_
   Pattern 2qbl_1                 Query structure     RMSD=  0.92 A  No. of residues =   3
   ------- -------                --------------- 
    A 244    LEU       matches     A 186    LEU  
    A 247    VAL       matches     A 190    VAL  
    A 248    THR       matches     A 189    THR  
  TRANSFORM    0.7958  0.2108  0.5677 -0.6006  0.3952  0.6951  0.0778  0.8941 -0.4411  -121.281   -50.650    77.481  
 
 Match found in 4or0_1       SERUM ALBUMIN (4OR0_B_NPSB601_1)    
   Pattern 4or0_1                 Query structure     RMSD=  0.92 A  No. of residues =   3
   ------- -------                --------------- 
    B 390    ASN       matches     A 416    ASN  
    B 391    CYH       matches     A 842    CYH  
    B 402    PHE       matches     A 859    PHE  
  TRANSFORM    0.4858  0.3345 -0.8076  0.3990  0.7372  0.5453 -0.7777  0.5871 -0.2247    42.018  -184.676    79.561  
 
 Match found in 2ql8_1       PUTATIVE REDOX PROTEIN (2QL8_A_BEZA1
   Pattern 2ql8_1                 Query structure     RMSD=  0.92 A  No. of residues =   3
   ------- -------                --------------- 
    A  61    ALA       matches     A 688    ALA  
    A  62    THR       matches     A 687    THR  
    A  65    ALA       matches     A 690    ALA  
  TRANSFORM   -0.5391  0.1982  0.8186  0.8368  0.0158  0.5473 -0.0955 -0.9800  0.1744   -25.680  -115.222   119.823  
 
 Match found in 2pkk_1       ADENOSINE KINASE (2PKK_A_2FAA501_1) 
   Pattern 2pkk_1                 Query structure     RMSD=  0.92 A  No. of residues =   3
   ------- -------                --------------- 
    A  52    ASN       matches     A 138    ASN  
    A 254    GLY       matches     A 137    GLY  
    A 257    ASP       matches     A 135    ASP  
  TRANSFORM    0.7912  0.3822 -0.4774  0.3058  0.4288  0.8501 -0.5296  0.8186 -0.2224   -73.369  -174.967   -11.431  
 
 Match found in 1ra2_2       DIHYDROFOLATE REDUCTASE (1RA2_A_FOLA
   Pattern 1ra2_2                 Query structure     RMSD=  0.92 A  No. of residues =   3
   ------- -------                --------------- 
    A  50    ILE       matches     A 466    ILE  
    A  52    ARG       matches     A 467    ARG  
    A  54    LEU       matches     A 470    LEU  
  TRANSFORM    0.6129  0.7733 -0.1624  0.5736 -0.5768 -0.5816  0.5435 -0.2633  0.7971  -132.706    70.498  -170.375  
 
 Match found in 3og7_3       AKAP9-BRAF FUSION PROTEIN (3OG7_A_03
   Pattern 3og7_3                 Query structure     RMSD=  0.92 A  No. of residues =   3
   ------- -------                --------------- 
    A 505    LEU       matches     A 437    LEU  
    A 595    PHE       matches     A 843    PHE  
    A 596    GLY       matches     A 839    GLY  
  TRANSFORM   -0.8650  0.0876 -0.4940  0.4731 -0.1853 -0.8613  0.1670  0.9788 -0.1188   219.408   140.932  -136.605  
 
 Match found in 1rx7_1       DIHYDROFOLATE REDUCTASE (1RX7_A_FOLA
   Pattern 1rx7_1                 Query structure     RMSD=  0.92 A  No. of residues =   3
   ------- -------                --------------- 
    A  46    THR       matches     B 146    THR  
    A  50    ILE       matches     B 156    ILE  
    A  54    LEU       matches     B 169    LEU  
  TRANSFORM   -0.4183  0.9075 -0.0394  0.4283  0.1588 -0.8896  0.8010  0.3889  0.4551   -53.767    61.441  -198.666  
 
 Match found in 1yv5_1       FARNESYL PYROPHOSPHATE SYNTHETASE (1
   Pattern 1yv5_1                 Query structure     RMSD=  0.92 A  No. of residues =   3
   ------- -------                --------------- 
    A 114    LEU       matches     A 308    LEU  
    A 117    ASP       matches     A 304    ASP  
    A 121    ASP       matches     A 303    ASP  
  TRANSFORM    0.5858  0.2912 -0.7564  0.4593  0.6497  0.6058 -0.6678  0.7023 -0.2468   -31.175  -194.667    52.774  
 
 Match found in 3oxx_2       HIV-1 PROTEASE (3OXX_A_DR7A100_1)   
   Pattern 3oxx_2                 Query structure     RMSD=  0.93 A  No. of residues =   3
   ------- -------                --------------- 
    A  47    ILE       matches     A 201    ILE  
    A  49    GLY       matches     A 203    GLY  
    A  50    VAL       matches     A 204    VAL  
  TRANSFORM    0.1794  0.9486 -0.2607 -0.6906  0.3102  0.6533 -0.7006 -0.0628 -0.7108   -26.246   -25.654   177.512  
 
 Match found in 1gtn_7       TRP RNA-BINDING ATTENUATION PROTEIN 
   Pattern 1gtn_7                 Query structure     RMSD=  0.93 A  No. of residues =   3
   ------- -------                --------------- 
    K  23    GLY       matches     A 712    GLY  
    K  52    THR       matches     A 710    THR  
    K  55    ILE       matches     A 715    ILE  

************************************************* user.SUMS ********************************************************
   1fbm_2       PROTEIN (CARTILAGE OLIGOMERIC MATRIX    :        0.31  <
   1urm_1       PEROXIREDOXIN 5 (1URM_A_BEZA201_0)      :        0.58  <
   1fbm_1       PROTEIN (CARTILAGE OLIGOMERIC MATRIX    :        0.66  <
   2cd2_3       DIHYDROFOLATE REDUCTASE (2CD2_A_FOLA    :        0.94  <
   2gj5_1       BETA-LACTOGLOBULIN (2GJ5_A_VD3A163_1    :        1.15  <
   3fl9_1       DIHYDROFOLATE REDUCTASE (DHFR) (3FL9    :        1.19  <
   1xkk_5       EPIDERMAL GROWTH FACTOR RECEPTOR (1X    :        1.31  <
   2cbr_2       PROTEIN (CRABP-I) (2CBR_A_A80A201_1)    :        1.46  <
   2r2v_2       GCN4 LEUCINE ZIPPER (2R2V_C_ACTC36_0    :        0.06  
   2r2v_2       GCN4 LEUCINE ZIPPER (2R2V_C_ACTC36_0    :        0.29  
   4rs0_2       PROSTAGLANDIN G/H SYNTHASE 2 (4RS0_A    :        0.38  
   1hwi_6       HMG-COA REDUCTASE;HMG-COA REDUCTASE     :        0.42  
   3ztv_1       NAD NUCLEOTIDASE (3ZTV_A_ADNA1600_1)    :        0.43  
   4qrc_6       FIBROBLAST GROWTH FACTOR RECEPTOR 4     :        0.44  
   3sxr_3       CYTOPLASMIC TYROSINE-PROTEIN KINASE     :        0.50  
   4dm8_1       RETINOIC ACID RECEPTOR BETA (4DM8_A_    :        0.53  
   3uiv_1       SERUM ALBUMIN (3UIV_H_308H1008_1)       :        0.54  
   6awq_2       SODIUM-DEPENDENT SEROTONIN TRANSPORT    :        0.55  
   6awo_2       SODIUM-DEPENDENT SEROTONIN TRANSPORT    :        0.56  
   2c12_3       NITROALKANE OXIDASE (2C12_D_SPMD1434    :        0.57  
   1pb9_1       N-METHYL-D-ASPARTATE RECEPTOR SUBUNI    :        0.57  
   5ef2_7       TRANSCRIPTION ATTENUATION PROTEIN MT    :        0.57  
   5ef0_1       TRANSCRIPTION ATTENUATION PROTEIN MT    :        0.58  
   5eex_7       TRANSCRIPTION ATTENUATION PROTEIN MT    :        0.58  
   2o4l_3       PROTEASE (2O4L_A_TPVA403_1)             :        0.58  
   5eez_11      TRANSCRIPTION ATTENUATION PROTEIN MT    :        0.59  
   5eev_14      TRANSCRIPTION ATTENUATION PROTEIN MT    :        0.59  
   3ztv_1       NAD NUCLEOTIDASE (3ZTV_A_ADNA1600_1)    :        0.59  
   5eex_2       TRANSCRIPTION ATTENUATION PROTEIN MT    :        0.60  
   1c9s_5       TRP RNA-BINDING ATTENUATION PROTEIN     :        0.60  
   1t9w_0       ACRIFLAVINE RESISTANCE PROTEIN B (1T    :        0.60  
   1c9s_3       TRP RNA-BINDING ATTENUATION PROTEIN     :        0.61  
   1gtf_5       TRP RNA-BINDING ATTENUATION PROTEIN     :        0.61  
   5eev_7       TRANSCRIPTION ATTENUATION PROTEIN MT    :        0.61  
   5ef2_3       TRANSCRIPTION ATTENUATION PROTEIN MT    :        0.61  
   1gtn_7       TRP RNA-BINDING ATTENUATION PROTEIN     :        0.61  
   5eeu_3       TRANSCRIPTION ATTENUATION PROTEIN MT    :        0.61  
   3cyx_3       HIV-1 PROTEASE (3CYX_A_ROCA201_1)       :        0.61  
   5eew_7       TRANSCRIPTION ATTENUATION PROTEIN MT    :        0.61  
   5eez_3       TRANSCRIPTION ATTENUATION PROTEIN MT    :        0.62  
   1utd_3       TRANSCRIPTION ATTENUATION PROTEIN MT    :        0.62  
   1rs6_3       NITRIC-OXIDE SYNTHASE, BRAIN (1RS6_A    :        0.62  
   1zzu_1       NITRIC-OXIDE SYNTHASE, BRAIN (1ZZU_A    :        0.62  
   1gtf_3       TRP RNA-BINDING ATTENUATION PROTEIN     :        0.62  
   5eez_15      TRANSCRIPTION ATTENUATION PROTEIN MT    :        0.62  
   5eew_14      TRANSCRIPTION ATTENUATION PROTEIN MT    :        0.63  
   5eev_3       TRANSCRIPTION ATTENUATION PROTEIN MT    :        0.63  
   2q64_8       PROTEASE RETROPEPSIN (2Q64_B_1UNB100    :        0.63  
   5eew_3       TRANSCRIPTION ATTENUATION PROTEIN MT    :        0.63  
   1gtn_2       TRP RNA-BINDING ATTENUATION PROTEIN     :        0.63  
   3og7_3       AKAP9-BRAF FUSION PROTEIN (3OG7_A_03    :        0.63  
   2z0y_1       PUTATIVE UNCHARACTERIZED PROTEIN TTH    :        0.64  
   1gtn_5       TRP RNA-BINDING ATTENUATION PROTEIN     :        0.64  
   4qw3_1       PROTEASOME SUBUNIT BETA TYPE-5;PROTE    :        0.64  
   1gtn_10      TRP RNA-BINDING ATTENUATION PROTEIN     :        0.65  
   3heg_4       MITOGEN-ACTIVATED PROTEIN KINASE 14     :        0.65  
   5o96_9       RIBOSOMAL RNA SMALL SUBUNIT METHYLTR    :        0.65  
   3jb1_2       STRUCTURAL PROTEIN VP3 (3JB1_A_SAMA1    :        0.66  
   3nu5_3       PROTEASE;PROTEASE (3NU5_B_478B401_1)    :        0.66  
   5mue_2       ALPHA-TOCOPHEROL TRANSFER PROTEIN (5    :        0.67  
   3bog_1       6.5 KDA GLYCINE-RICH ANTIFREEZE PROT    :        0.67  
   3nu5_6       PROTEASE (3NU5_B_478B401_2)             :        0.68  
   4o1e_3       DIHYDROPTEROATE SYNTHASE DHPS (4O1E_    :        0.68  
   3oxx_2       HIV-1 PROTEASE (3OXX_A_DR7A100_1)       :        0.69  
   3oxw_5       HIV-1 PROTEASE (3OXW_B_017B200_2)       :        0.69  
   3k5v_3       TYROSINE-PROTEIN KINASE ABL1 (3K5V_A    :        0.69  
   5eez_5       TRANSCRIPTION ATTENUATION PROTEIN MT    :        0.69  
   2pgr_4       ADENOSINE DEAMINASE (2PGR_A_DCFA501_    :        0.69  
   5eew_11      TRANSCRIPTION ATTENUATION PROTEIN MT    :        0.69  
   5eev_11      TRANSCRIPTION ATTENUATION PROTEIN MT    :        0.69  
   1usq_1       DR HEMAGGLUTININ STRUCTURAL SUBUNIT     :        0.70  
   2f8g_6       POL POLYPROTEIN (2F8G_B_017B401_2)      :        0.70  
   2jkl_1       DR HEMAGGLUTININ STRUCTURAL SUBUNIT     :        0.71  
   2x2n_3       LANOSTEROL 14-ALPHA-DEMETHYLASE (2X2    :        0.71  
   1r55_2       ADAM 33 (1R55_A_097A518_1)              :        0.71  
   2hyy_3       PROTO-ONCOGENE TYROSINE-PROTEIN KINA    :        0.72  
   3w67_1       ALPHA-TOCOPHEROL TRANSFER PROTEIN (3    :        0.72  
   3ms9_3       TYROSINE-PROTEIN KINASE ABL1 (3MS9_A    :        0.72  
   4odo_2       PEPTIDYL-PROLYL CIS-TRANS ISOMERASE     :        0.73  
   3ogp_4       FIV PROTEASE;FIV PROTEASE (3OGP_A_01    :        0.74  
   1iep_2       PROTO-ONCOGENE TYROSINE-PROTEIN KINA    :        0.74  
   3wxo_2       CATALASE-PEROXIDASE (3WXO_A_NIZA802_    :        0.74  
   5mvm_1       PROTON-GATED ION CHANNEL;PROTON-GATE    :        0.74  
   3czv_2       CARBONIC ANHYDRASE 13;CARBONIC ANHYD    :        0.75  
   1bx4_3       PROTEIN (ADENOSINE KINASE) (1BX4_A_A    :        0.76  
   4p6x_6       GLUCOCORTICOID RECEPTOR (4P6X_E_HCYE    :        0.77  
   3bgr_3       REVERSE TRANSCRIPTASE/RIBONUCLEASE H    :        0.77  
   2nni_4       CYTOCHROME P450 2C8 (2NNI_A_MTKA501_    :        0.77  
   1gti_1       GLUTATHIONE S-TRANSFERASE (1GTI_A_CC    :        0.77  
   1tdr_4       TELLUROMETHIONYL DIHYDROFOLATE REDUC    :        0.78  
   3bjw_10      PHOSPHOLIPASE A2 (3BJW_E_SVRE503_1)     :        0.78  
   2w3v_2       DIHYDROFOLATE REDUCTASE (2W3V_A_TOPA    :        0.78  
   4dm8_3       RETINOIC ACID RECEPTOR BETA (4DM8_A_    :        0.78  
   2f8g_6       POL POLYPROTEIN (2F8G_B_017B401_2)      :        0.79  
   2vcv_1       GLUTATHIONE S-TRANSFERASE A3 (2VCV_A    :        0.79  
   1gxs_2       P-(S)-HYDROXYMANDELONITRILE LYASE CH    :        0.79  
   2ij7_2       CYTOCHROME P450 121 (2IJ7_D_TPFD2473    :        0.79  
   3bog_1       6.5 KDA GLYCINE-RICH ANTIFREEZE PROT    :        0.79  
   2vcv_4       GLUTATHIONE S-TRANSFERASE A3 (2VCV_E    :        0.79  
   2o4l_7       PROTEASE;PROTEASE (2O4L_A_TPVA403_2)    :        0.80  
   5eez_14      TRANSCRIPTION ATTENUATION PROTEIN MT    :        0.80  
   5gs4_5       ESTROGEN RECEPTOR (5GS4_A_ESTA603_2)    :        0.80  
   5eew_13      TRANSCRIPTION ATTENUATION PROTEIN MT    :        0.80  
   4c9k_2       CYTOCHROME P450 (4C9K_A_CAMA424_0)      :        0.80  
   3nu5_6       PROTEASE (3NU5_B_478B401_2)             :        0.80  
   1tdr_4       TELLUROMETHIONYL DIHYDROFOLATE REDUC    :        0.80  
   4fgl_1       RIBOSYLDIHYDRONICOTINAMIDE DEHYDROGE    :        0.80  
   3r9t_1       ECHA1_1 (3R9T_A_BEZA264_0)              :        0.80  
   3q70_1       CANDIDAPEPSIN-2 (3Q70_A_RITA2001_1)     :        0.81  
   3a50_2       VITAMIN D HYDROXYLASE (3A50_C_VD3C20    :        0.81  
   3hav_3       AMINOGLYCOSIDE PHOSPHOTRANSFERASE (3    :        0.81  
   4ojb_4       ANDROGEN RECEPTOR (4OJB_A_198A1001_2    :        0.82  
   4dm8_3       RETINOIC ACID RECEPTOR BETA (4DM8_A_    :        0.82  
   1hwi_6       HMG-COA REDUCTASE;HMG-COA REDUCTASE     :        0.82  
   5ieo_3       CDL2.3A (5IEO_A_VDYA206_1)              :        0.82  
   3oxw_5       HIV-1 PROTEASE (3OXW_B_017B200_2)       :        0.82  
   4z91_2       GAMMA-AMINOBUTYRIC-ACID RECEPTOR SUB    :        0.82  
   1fiq_1       XANTHINE OXIDASE (1FIQ_C_SALC1335_1)    :        0.82  
   5uah_3       DNA-DIRECTED RNA POLYMERASE SUBUNIT     :        0.82  
   4odo_2       PEPTIDYL-PROLYL CIS-TRANS ISOMERASE     :        0.82  
   4abz_3       TETRACYCLINE REPRESSOR CLASS D (4ABZ    :        0.82  
   1rd7_2       DIHYDROFOLATE REDUCTASE (1RD7_A_FOLA    :        0.83  
   4ygf_2       ALPHA-CARBONIC ANHYDRASE (4YGF_G_AZM    :        0.83  
   3mjr_1       DEOXYCYTIDINE KINASE (3MJR_A_AC2A301    :        0.83  
   3bog_1       6.5 KDA GLYCINE-RICH ANTIFREEZE PROT    :        0.83  
   4u5j_1       PROTO-ONCOGENE TYROSINE-PROTEIN KINA    :        0.83  
   2o4l_3       PROTEASE (2O4L_A_TPVA403_1)             :        0.84  
   3bog_1       6.5 KDA GLYCINE-RICH ANTIFREEZE PROT    :        0.84  
   4v9l_2       - (4V9L_Y_FUAAY701_1)                   :        0.84  
   3bog_1       6.5 KDA GLYCINE-RICH ANTIFREEZE PROT    :        0.84  
   2ql8_1       PUTATIVE REDOX PROTEIN (2QL8_A_BEZA1    :        0.84  
   4z90_2       GAMMA-AMINOBUTYRIC-ACID RECEPTOR SUB    :        0.84  
   4v01_3       FIBROBLAST GROWTH FACTOR RECEPTOR 1     :        0.84  
   2vcv_7       GLUTATHIONE S-TRANSFERASE A3 (2VCV_L    :        0.85  
   5tt3_1       ALPHA-CARBONIC ANHYDRASE (5TT3_E_EZL    :        0.85  
   1kt5_2       PLASMA RETINOL-BINDING PROTEIN (1KT5    :        0.85  
   3oxx_6       HIV-1 PROTEASE;HIV-1 PROTEASE (3OXX_    :        0.85  
   4z91_1       GAMMA-AMINOBUTYRIC-ACID RECEPTOR SUB    :        0.85  
   1hwi_6       HMG-COA REDUCTASE;HMG-COA REDUCTASE     :        0.85  
   4v01_6       FIBROBLAST GROWTH FACTOR RECEPTOR 1     :        0.85  
   2it4_2       CARBONIC ANHYDRASE 1 (2IT4_A_PPFA500    :        0.85  
   1tdr_4       TELLUROMETHIONYL DIHYDROFOLATE REDUC    :        0.86  
   4qd3_3       PEPTIDYL-TRNA HYDROLASE (4QD3_A_5AEA    :        0.86  
   3fl9_6       DIHYDROFOLATE REDUCTASE (DHFR) (3FL9    :        0.86  
   4m2v_3       CARBONIC ANHYDRASE 2 (4M2V_A_BZ1A302    :        0.86  
   5tt3_1       ALPHA-CARBONIC ANHYDRASE (5TT3_E_EZL    :        0.86  
   4z90_1       GAMMA-AMINOBUTYRIC-ACID RECEPTOR SUB    :        0.86  
   4dx7_2       ACRIFLAVINE RESISTANCE PROTEIN B (4D    :        0.86  
   3nu5_3       PROTEASE;PROTEASE (3NU5_B_478B401_1)    :        0.86  
   5i9y_3       EPHRIN TYPE-A RECEPTOR 2 (5I9Y_A_1N1    :        0.87  
   3bjw_17      PHOSPHOLIPASE A2 (3BJW_H_SVRH504_3)     :        0.87  
   5ljd_2       RETINOL-BINDING PROTEIN 1 (5LJD_A_RT    :        0.87  
   1oip_1       ALPHA-TOCOPHEROL TRANSFER PROTEIN (1    :        0.87  
   1ej0_1       FTSJ (1EJ0_A_SAMA301_0)                 :        0.87  
   1fkp_2       HIV-1 RT, A-CHAIN (1FKP_A_NVPA999_1)    :        0.87  
   1jin_3       CYTOCHROME P450 107A1 (1JIN_A_KTNA80    :        0.87  
   3w6h_2       CARBONIC ANHYDRASE 1 (3W6H_A_AZMA303    :        0.87  
   1ej0_1       FTSJ (1EJ0_A_SAMA301_0)                 :        0.87  
   5igi_4       MACROLIDE 2'-PHOSPHOTRANSFERASE (5IG    :        0.87  
   6aji_3       DRUG EXPORTERS OF THE RND SUPERFAMIL    :        0.88  
   4umj_2       GERANYLTRANSTRANSFERASE (4UMJ_B_BFQB    :        0.88  
   5gs4_5       ESTROGEN RECEPTOR (5GS4_A_ESTA603_2)    :        0.88  
   1k6c_2       POL POLYPROTEIN;POL POLYPROTEIN (1K6    :        0.88  
   1lin_1       CALMODULIN (1LIN_A_TFPA153_1)           :        0.89  
   3heg_4       MITOGEN-ACTIVATED PROTEIN KINASE 14     :        0.89  
   3pgl_2       CARBOXY-TERMINAL DOMAIN RNA POLYMERA    :        0.89  
   4c8b_2       RECEPTOR-INTERACTING SERINE/THREONIN    :        0.89  
   4ygf_2       ALPHA-CARBONIC ANHYDRASE (4YGF_G_AZM    :        0.89  
   5lw1_1       MITOGEN-ACTIVATED PROTEIN KINASE 8 (    :        0.89  
   2vax_7       ACETYL-COA--DEACETYLCEPHALOSPORIN C     :        0.89  
   2zuj_1       CAMPHOR 5-MONOOXYGENASE (2ZUJ_A_CAMA    :        0.90  
   1eiz_3       FTSJ (1EIZ_A_SAMA301_0)                 :        0.90  
   2a1m_1       CYTOCHROME P450-CAM (2A1M_A_CAMA1422    :        0.90  
   3ebz_6       PROTEASE (3EBZ_B_017B201_2)             :        0.90  
   4eyz_1       CELLULOSOME-RELATED PROTEIN MODULE F    :        0.90  
   1eiz_3       FTSJ (1EIZ_A_SAMA301_0)                 :        0.90  
   2vct_2       GLUTATHIONE S-TRANSFERASE A2 (2VCT_C    :        0.90  
   4kya_3       BIFUNCTIONAL DIHYDROFOLATE REDUCTASE    :        0.90  
   2y7j_2       PHOSPHORYLASE B KINASE GAMMA CATALYT    :        0.90  
   1a29_2       CALMODULIN (1A29_A_TFPA153_1)           :        0.90  
   2r2v_2       GCN4 LEUCINE ZIPPER (2R2V_C_ACTC36_0    :        0.91  
   3k13_4       5-METHYLTETRAHYDROFOLATE-HOMOCYSTEIN    :        0.91  
   3t3r_3       CYTOCHROME P450 2A6 (3T3R_C_9PLC501_    :        0.91  
   1dvx_2       TRANSTHYRETIN;TRANSTHYRETIN (1DVX_B_    :        0.91  
   2vq5_2       S-NORCOCLAURINE SYNTHASE (2VQ5_B_LDP    :        0.91  
   4u8y_2       MULTIDRUG EFFLUX PUMP SUBUNIT ACRB (    :        0.91  
   2nmy_7       PROTEASE;PROTEASE (2NMY_A_ROCA401_3)    :        0.91  
   3o01_2       CELL INVASION PROTEIN SIPD (3O01_B_D    :        0.91  
   5e4d_3       HYDROXYNITRILE LYASE (5E4D_A_BEZA201    :        0.91  
   4mxo_1       PROTO-ONCOGENE TYROSINE-PROTEIN KINA    :        0.91  
   4rs0_2       PROSTAGLANDIN G/H SYNTHASE 2 (4RS0_A    :        0.91  
   6bkl_3       MATRIX PROTEIN 2 (6BKL_F_RIMF101_0)     :        0.91  
   2vcv_1       GLUTATHIONE S-TRANSFERASE A3 (2VCV_A    :        0.92  
   4g0v_1       DNA TOPOISOMERASE 2-BETA (4G0V_A_MIX    :        0.92  
   3r9t_1       ECHA1_1 (3R9T_A_BEZA264_0)              :        0.92  
   5p9i_2       TYROSINE-PROTEIN KINASE BTK (5P9I_A_    :        0.92  
   1dvx_4       TRANSTHYRETIN (1DVX_B_DIFB125_2)        :        0.92  
   3s3v_2       DIHYDROFOLATE REDUCTASE (3S3V_A_TOPA    :        0.92  
   4z90_1       GAMMA-AMINOBUTYRIC-ACID RECEPTOR SUB    :        0.92  
   3heg_4       MITOGEN-ACTIVATED PROTEIN KINASE 14     :        0.92  
   3ql3_2       DIHYDROFOLATE REDUCTASE (3QL3_A_FOLA    :        0.92  
   2r2v_2       GCN4 LEUCINE ZIPPER (2R2V_C_ACTC36_0    :        0.92  
   4ojb_4       ANDROGEN RECEPTOR (4OJB_A_198A1001_2    :        0.92  
   1rx7_1       DIHYDROFOLATE REDUCTASE (1RX7_A_FOLA    :        0.92  
   5ikr_3       PROSTAGLANDIN G/H SYNTHASE 2 (5IKR_A    :        0.93  
   2wd9_1       ACYL-COENZYME A SYNTHETASE ACSM2A, M    :        0.93  
   3ekq_5       PROTEASE;PROTEASE (3EKQ_A_ROCA100_2)    :        0.93  
   4v01_6       FIBROBLAST GROWTH FACTOR RECEPTOR 1     :        0.94  

************************************************* user.SUML ********************************************************
   1akd_2       CYTOCHROME P450CAM (1AKD_A_CAMA420_0    :        1.22  <
   3fl9_1       DIHYDROFOLATE REDUCTASE (DHFR) (3FL9    :        1.24  <
   1urm_1       PEROXIREDOXIN 5 (1URM_A_BEZA201_0)      :        1.28  <
   1xkk_5       EPIDERMAL GROWTH FACTOR RECEPTOR (1X    :        1.35  <
   2no6_1       DEOXYCYTIDINE KINASE (2NO6_A_ETVA302    :        1.36  <
   2gj5_1       BETA-LACTOGLOBULIN (2GJ5_A_VD3A163_1    :        1.45  <
   1uwh_1       B-RAF PROTO-ONCOGENE SERINE/THREONIN    :        1.48  <
   1fbm_1       PROTEIN (CARTILAGE OLIGOMERIC MATRIX    :        1.49  <
   3uiv_1       SERUM ALBUMIN (3UIV_H_308H1008_1)       :        0.49  
   2g72_5       PHENYLETHANOLAMINE N-METHYLTRANSFERA    :        0.49  
   5yu9_3       EPIDERMAL GROWTH FACTOR RECEPTOR (5Y    :        0.49  
   4o0w_1       AURORA KINASE A (4O0W_A_ADNA501_1)      :        0.49  
   1rd7_2       DIHYDROFOLATE REDUCTASE (1RD7_A_FOLA    :        0.50  
   5lvn_2       3-PHOSPHOINOSITIDE-DEPENDENT PROTEIN    :        0.50  
   1hwi_6       HMG-COA REDUCTASE;HMG-COA REDUCTASE     :        0.52  
   2eim_4       CYTOCHROME C OXIDASE SUBUNIT 1;CYTOC    :        0.53  
   1tw4_3       FATTY ACID-BINDING PROTEIN (1TW4_A_C    :        0.54  
   4lzr_2       BROMODOMAIN-CONTAINING PROTEIN 4 (4L    :        0.55  
   2bfm_2       PTERIDINE REDUCTASE 1;PTERIDINE REDU    :        0.56  
   3ag3_1       CYTOCHROME C OXIDASE SUBUNIT 1;CYTOC    :        0.57  
   1eiz_3       FTSJ (1EIZ_A_SAMA301_0)                 :        0.57  
   2eij_2       CYTOCHROME C OXIDASE SUBUNIT 1;CYTOC    :        0.57  
   4odo_2       PEPTIDYL-PROLYL CIS-TRANS ISOMERASE     :        0.58  
   1rx7_1       DIHYDROFOLATE REDUCTASE (1RX7_A_FOLA    :        0.59  
   1t9u_1       ACRIFLAVINE RESISTANCE PROTEIN B (1T    :        0.59  
   4aft_3       SOLUBLE ACETYLCHOLINE RECEPTOR;SOLUB    :        0.60  
   2dyr_2       CYTOCHROME C OXIDASE SUBUNIT 1;CYTOC    :        0.60  
   1v55_2       CYTOCHROME C OXIDASE POLYPEPTIDE I;C    :        0.60  
   1ej0_1       FTSJ (1EJ0_A_SAMA301_0)                 :        0.60  
   6awq_2       SODIUM-DEPENDENT SEROTONIN TRANSPORT    :        0.61  
   6awo_2       SODIUM-DEPENDENT SEROTONIN TRANSPORT    :        0.61  
   1usq_1       DR HEMAGGLUTININ STRUCTURAL SUBUNIT     :        0.62  
   2g78_3       CELLULAR RETINOIC ACID-BINDING PROTE    :        0.62  
   4zau_1       EPIDERMAL GROWTH FACTOR RECEPTOR (4Z    :        0.63  
   1xp0_2       CGMP-SPECIFIC 3',5'-CYCLIC PHOSPHODI    :        0.63  
   4dm8_1       RETINOIC ACID RECEPTOR BETA (4DM8_A_    :        0.63  
   2f8g_6       POL POLYPROTEIN (2F8G_B_017B401_2)      :        0.64  
   3qgz_1       HISTIDINE TRIAD NUCLEOTIDE-BINDING P    :        0.64  
   1jol_2       DIHYDROFOLATE REDUCTASE (1JOL_A_FFOA    :        0.64  
   2jkl_1       DR HEMAGGLUTININ STRUCTURAL SUBUNIT     :        0.65  
   3mjr_1       DEOXYCYTIDINE KINASE (3MJR_A_AC2A301    :        0.66  
   4u8y_2       MULTIDRUG EFFLUX PUMP SUBUNIT ACRB (    :        0.68  
   2vcv_1       GLUTATHIONE S-TRANSFERASE A3 (2VCV_A    :        0.68  
   4mme_2       TRANSPORTER (4MME_A_29QA603_1)          :        0.69  
   2w98_2       PROSTAGLANDIN REDUCTASE 2 (2W98_A_P1    :        0.69  
   1r55_2       ADAM 33 (1R55_A_097A518_1)              :        0.70  
   2itz_2       EPIDERMAL GROWTH FACTOR RECEPTOR (2I    :        0.70  
   3bog_1       6.5 KDA GLYCINE-RICH ANTIFREEZE PROT    :        0.71  
   2g72_5       PHENYLETHANOLAMINE N-METHYLTRANSFERA    :        0.71  
   2x2n_3       LANOSTEROL 14-ALPHA-DEMETHYLASE (2X2    :        0.71  
   5vw4_1       FERREDOXIN--NADP REDUCTASE (5VW4_A_N    :        0.72  
   2o4l_7       PROTEASE;PROTEASE (2O4L_A_TPVA403_2)    :        0.72  
   6hlp_1       SUBSTANCE-P RECEPTOR,SUBSTANCE-P REC    :        0.73  
   4oqr_2       CYP105AS1 (4OQR_A_2UOA502_1)            :        0.73  
   3el4_5       PROTEASE;PROTEASE (3EL4_A_ROCA100_2)    :        0.73  
   4ojb_4       ANDROGEN RECEPTOR (4OJB_A_198A1001_2    :        0.74  
   5vop_3       5-METHYLTETRAHYDROFOLATE HOMOCYSTEIN    :        0.74  
   4ojb_4       ANDROGEN RECEPTOR (4OJB_A_198A1001_2    :        0.74  
   3bjw_10      PHOSPHOLIPASE A2 (3BJW_E_SVRE503_1)     :        0.74  
   1t9w_0       ACRIFLAVINE RESISTANCE PROTEIN B (1T    :        0.75  
   1lhv_1       SEX HORMONE-BINDING GLOBULIN (1LHV_A    :        0.75  
   4z90_1       GAMMA-AMINOBUTYRIC-ACID RECEPTOR SUB    :        0.75  
   5l2t_1       CYCLIN-DEPENDENT KINASE 6 (5L2T_A_6Z    :        0.75  
   4iiz_0       TRANSTHYRETIN (4IIZ_A_LURA201_1)        :        0.75  
   4gkh_6       AMINOGLYCOSIDE 3'-PHOSPHOTRANSFERASE    :        0.77  
   2ajv_1       ANTIBODY 7A1 FAB';ANTIBODY 7A1 FAB'     :        0.77  
   3ztv_1       NAD NUCLEOTIDASE (3ZTV_A_ADNA1600_1)    :        0.77  
   4odo_2       PEPTIDYL-PROLYL CIS-TRANS ISOMERASE     :        0.77  
   3oxw_5       HIV-1 PROTEASE (3OXW_B_017B200_2)       :        0.77  
   4dm8_1       RETINOIC ACID RECEPTOR BETA (4DM8_A_    :        0.78  
   3nu5_6       PROTEASE (3NU5_B_478B401_2)             :        0.78  
   2bla_2       DIHYDROFOLATE REDUCTASE-THYMIDYLATE     :        0.78  
   1xp0_2       CGMP-SPECIFIC 3',5'-CYCLIC PHOSPHODI    :        0.78  
   4odo_2       PEPTIDYL-PROLYL CIS-TRANS ISOMERASE     :        0.78  
   3ztv_1       NAD NUCLEOTIDASE (3ZTV_A_ADNA1600_1)    :        0.78  
   1i18_1       RIBOFLAVIN SYNTHASE ALPHA CHAIN;RIBO    :        0.79  
   5e4d_1       HYDROXYNITRILE LYASE (5E4D_A_BEZA201    :        0.79  
   3r9t_1       ECHA1_1 (3R9T_A_BEZA264_0)              :        0.79  
   2ivu_4       PROTO-ONCOGENE TYROSINE-PROTEIN KINA    :        0.79  
   3bog_1       6.5 KDA GLYCINE-RICH ANTIFREEZE PROT    :        0.79  
   4dm8_1       RETINOIC ACID RECEPTOR BETA (4DM8_A_    :        0.79  
   3g0e_3       MAST/STEM CELL GROWTH FACTOR RECEPTO    :        0.79  
   1rx7_1       DIHYDROFOLATE REDUCTASE (1RX7_A_FOLA    :        0.79  
   4r38_5       BLUE-LIGHT-ACTIVATED HISTIDINE KINAS    :        0.79  
   3bog_1       6.5 KDA GLYCINE-RICH ANTIFREEZE PROT    :        0.79  
   2vcv_4       GLUTATHIONE S-TRANSFERASE A3 (2VCV_E    :        0.80  
   4odo_2       PEPTIDYL-PROLYL CIS-TRANS ISOMERASE     :        0.80  
   3q07_2       BETA-LACTAMASE (3Q07_A_WPPA300_1)       :        0.80  
   2g72_5       PHENYLETHANOLAMINE N-METHYLTRANSFERA    :        0.80  
   5vm8_3       RIBOSOMAL RNA SMALL SUBUNIT METHYLTR    :        0.80  
   3oxx_6       HIV-1 PROTEASE;HIV-1 PROTEASE (3OXX_    :        0.80  
   4n48_2       CAP-SPECIFIC MRNA (NUCLEOSIDE-2'-O-)    :        0.80  
   3nu5_6       PROTEASE (3NU5_B_478B401_2)             :        0.80  
   5eew_10      TRANSCRIPTION ATTENUATION PROTEIN MT    :        0.80  
   5eev_10      TRANSCRIPTION ATTENUATION PROTEIN MT    :        0.81  
   4dm8_1       RETINOIC ACID RECEPTOR BETA (4DM8_A_    :        0.81  
   5eez_6       TRANSCRIPTION ATTENUATION PROTEIN MT    :        0.81  
   5y2t_3       PEROXISOME PROLIFERATOR-ACTIVATED RE    :        0.81  
   3bjw_17      PHOSPHOLIPASE A2 (3BJW_H_SVRH504_3)     :        0.81  
   3wxo_2       CATALASE-PEROXIDASE (3WXO_A_NIZA802_    :        0.82  
   1pbk_3       FKBP25 (1PBK_A_RAPA225_1)               :        0.82  
   3hbb_1       DIHYDROFOLATE REDUCTASE-THYMIDYLATE     :        0.82  
   4z90_2       GAMMA-AMINOBUTYRIC-ACID RECEPTOR SUB    :        0.82  
   1hwi_6       HMG-COA REDUCTASE;HMG-COA REDUCTASE     :        0.82  
   4dm8_1       RETINOIC ACID RECEPTOR BETA (4DM8_A_    :        0.82  
   2wd9_2       ACYL-COENZYME A SYNTHETASE ACSM2A, M    :        0.82  
   2o4l_3       PROTEASE (2O4L_A_TPVA403_1)             :        0.82  
   2nni_4       CYTOCHROME P450 2C8 (2NNI_A_MTKA501_    :        0.83  
   5vop_3       5-METHYLTETRAHYDROFOLATE HOMOCYSTEIN    :        0.83  
   1iwi_2       CYTOCHROME P450-CAM (1IWI_A_CAMA418_    :        0.83  
   3clb_1       DHFR-TS (3CLB_A_TMQA611_1)              :        0.83  
   4o1z_4       PROSTAGLANDIN G/H SYNTHASE 1 (4O1Z_A    :        0.83  
   4z91_2       GAMMA-AMINOBUTYRIC-ACID RECEPTOR SUB    :        0.83  
   4dm8_1       RETINOIC ACID RECEPTOR BETA (4DM8_A_    :        0.84  
   2ij7_2       CYTOCHROME P450 121 (2IJ7_D_TPFD2473    :        0.84  
   2vcv_1       GLUTATHIONE S-TRANSFERASE A3 (2VCV_A    :        0.84  
   3t3r_3       CYTOCHROME P450 2A6 (3T3R_C_9PLC501_    :        0.84  
   2q63_9       PROTEASE RETROPEPSIN;PROTEASE RETROP    :        0.84  
   5jgl_4       UBIE/COQ5 FAMILY METHYLTRANSFERASE,     :        0.85  
   1eiz_3       FTSJ (1EIZ_A_SAMA301_0)                 :        0.85  
   3bog_1       6.5 KDA GLYCINE-RICH ANTIFREEZE PROT    :        0.85  
   3lfa_1       MITOGEN-ACTIVATED PROTEIN KINASE 14     :        0.85  
   3r9t_1       ECHA1_1 (3R9T_A_BEZA264_0)              :        0.85  
   2h21_1       RIBULOSE-1,5 BISPHOSPHATE CARBOXYLAS    :        0.85  
   3bog_1       6.5 KDA GLYCINE-RICH ANTIFREEZE PROT    :        0.85  
   2vcv_4       GLUTATHIONE S-TRANSFERASE A3 (2VCV_E    :        0.85  
   4x1i_0       TUBULIN ALPHA CHAIN;TUBULIN BETA CHA    :        0.85  
   4xi3_3       ESTROGEN RECEPTOR (4XI3_A_29SA601_2)    :        0.86  
   4z91_1       GAMMA-AMINOBUTYRIC-ACID RECEPTOR SUB    :        0.86  
   3nu5_3       PROTEASE;PROTEASE (3NU5_B_478B401_1)    :        0.86  
   2nni_5       CYTOCHROME P450 2C8 (2NNI_A_MTKA501_    :        0.86  
   4ejg_1       CYTOCHROME P450 2A13 (4EJG_A_NCTA501    :        0.86  
   3v3o_3       TETX2 PROTEIN (3V3O_A_T1CA404_1)        :        0.86  
   5x23_3       CYTOCHROME P450 2C9 (5X23_A_LSNA502_    :        0.86  
   6mht_3       CYTOSINE-SPECIFIC METHYLTRANSFERASE     :        0.86  
   2qxs_2       ESTROGEN RECEPTOR (2QXS_A_RALA600_1)    :        0.86  
   3ko0_12      PROTEIN S100-A4;PROTEIN S100-A4 (3KO    :        0.87  
   4fzv_1       PUTATIVE METHYLTRANSFERASE NSUN4 (4F    :        0.87  
   1k6c_2       POL POLYPROTEIN;POL POLYPROTEIN (1K6    :        0.87  
   4qw3_1       PROTEASOME SUBUNIT BETA TYPE-5;PROTE    :        0.87  
   5d4u_2       UNCHARACTERIZED PROTEIN MJ0489 (5D4U    :        0.87  
   3csj_1       GLUTATHIONE S-TRANSFERASE P (3CSJ_B_    :        0.87  
   5tt3_1       ALPHA-CARBONIC ANHYDRASE (5TT3_E_EZL    :        0.87  
   1ie4_1       TRANSTHYRETIN;TRANSTHYRETIN (1IE4_A_    :        0.87  
   1gtn_5       TRP RNA-BINDING ATTENUATION PROTEIN     :        0.87  
   4ygf_2       ALPHA-CARBONIC ANHYDRASE (4YGF_G_AZM    :        0.87  
   3hbb_1       DIHYDROFOLATE REDUCTASE-THYMIDYLATE     :        0.87  
   4ks8_3       SERINE/THREONINE-PROTEIN KINASE PAK     :        0.87  
   4xi3_3       ESTROGEN RECEPTOR (4XI3_A_29SA601_2)    :        0.87  
   2ij7_2       CYTOCHROME P450 121 (2IJ7_D_TPFD2473    :        0.87  
   4i41_3       SERINE/THREONINE-PROTEIN KINASE PIM-    :        0.87  
   1lhu_2       SEX HORMONE-BINDING GLOBULIN (1LHU_A    :        0.88  
   2qo5_2       LIVER-BASIC FATTY ACID BINDING PROTE    :        0.88  
   1hwi_6       HMG-COA REDUCTASE;HMG-COA REDUCTASE     :        0.88  
   5i9y_3       EPHRIN TYPE-A RECEPTOR 2 (5I9Y_A_1N1    :        0.88  
   1j8u_2       PHENYLALANINE-4-HYDROXYLASE (1J8U_A_    :        0.88  
   4p6x_6       GLUCOCORTICOID RECEPTOR (4P6X_E_HCYE    :        0.88  
   6ay4_3       CYP51, STEROL 14ALPHA-DEMETHYLASE (6    :        0.88  
   4xi3_3       ESTROGEN RECEPTOR (4XI3_A_29SA601_2)    :        0.88  
   2o4l_7       PROTEASE;PROTEASE (2O4L_A_TPVA403_2)    :        0.89  
   3jb1_2       STRUCTURAL PROTEIN VP3 (3JB1_A_SAMA1    :        0.89  
   3cs9_2       PROTO-ONCOGENE TYROSINE-PROTEIN KINA    :        0.89  
   3oxw_5       HIV-1 PROTEASE (3OXW_B_017B200_2)       :        0.89  
   1j3j_3       BIFUNCTIONAL DIHYDROFOLATE REDUCTASE    :        0.89  
   4jec_7       HIV-1 PROTEASE (4JEC_B_478B401_3)       :        0.89  
   4a6n_2       TETX2 PROTEIN (4A6N_A_T1CA392_1)        :        0.89  
   3qg2_2       BIFUNCTIONAL DIHYDROFOLATE REDUCTASE    :        0.89  
   1ej0_1       FTSJ (1EJ0_A_SAMA301_0)                 :        0.90  
   2nni_4       CYTOCHROME P450 2C8 (2NNI_A_MTKA501_    :        0.90  
   2pkm_3       ADENOSINE KINASE (2PKM_A_ADNA501_1)     :        0.90  
   1rd7_2       DIHYDROFOLATE REDUCTASE (1RD7_A_FOLA    :        0.90  
   3dcm_3       UNCHARACTERIZED PROTEIN TM_1570 (3DC    :        0.90  
   5m24_2       RETINOIC ACID RECEPTOR GAMMA (5M24_A    :        0.90  
   1xp0_2       CGMP-SPECIFIC 3',5'-CYCLIC PHOSPHODI    :        0.90  
   2vav_10      ACETYL-COA--DEACETYLCEPHALOSPORIN C     :        0.90  
   4otw_3       RECEPTOR TYROSINE-PROTEIN KINASE ERB    :        0.90  
   4dm8_1       RETINOIC ACID RECEPTOR BETA (4DM8_A_    :        0.90  
   1mx1_7       LIVER CARBOXYLESTERASE I (1MX1_E_THA    :        0.90  
   4gki_3       AMINOGLYCOSIDE 3'-PHOSPHOTRANSFERASE    :        0.91  
   3clb_1       DHFR-TS (3CLB_A_TMQA611_1)              :        0.91  
   3s3v_2       DIHYDROFOLATE REDUCTASE (3S3V_A_TOPA    :        0.91  
   5ljc_3       RETINOL-BINDING PROTEIN 1 (5LJC_A_RT    :        0.91  
   1xp0_2       CGMP-SPECIFIC 3',5'-CYCLIC PHOSPHODI    :        0.91  
   4kya_3       BIFUNCTIONAL DIHYDROFOLATE REDUCTASE    :        0.91  
   3sxr_3       CYTOPLASMIC TYROSINE-PROTEIN KINASE     :        0.91  
   4mme_2       TRANSPORTER (4MME_A_29QA603_1)          :        0.91  
   4m2v_3       CARBONIC ANHYDRASE 2 (4M2V_A_BZ1A302    :        0.91  
   5ieo_5       CDL2.3A (5IEO_A_VDYA206_2)              :        0.92  
   3jb1_2       STRUCTURAL PROTEIN VP3 (3JB1_A_SAMA1    :        0.92  
   3clb_1       DHFR-TS (3CLB_A_TMQA611_1)              :        0.92  
   2qbl_1       CYTOCHROME P450-CAM (2QBL_A_CAMA517_    :        0.92  
   4or0_1       SERUM ALBUMIN (4OR0_B_NPSB601_1)        :        0.92  
   2ql8_1       PUTATIVE REDOX PROTEIN (2QL8_A_BEZA1    :        0.92  
   2pkk_1       ADENOSINE KINASE (2PKK_A_2FAA501_1)     :        0.92  
   1ra2_2       DIHYDROFOLATE REDUCTASE (1RA2_A_FOLA    :        0.92  
   3og7_3       AKAP9-BRAF FUSION PROTEIN (3OG7_A_03    :        0.92  
   1rx7_1       DIHYDROFOLATE REDUCTASE (1RX7_A_FOLA    :        0.92  
   1yv5_1       FARNESYL PYROPHOSPHATE SYNTHETASE (1    :        0.92  
   3oxx_2       HIV-1 PROTEASE (3OXX_A_DR7A100_1)       :        0.93  
   1gtn_7       TRP RNA-BINDING ATTENUATION PROTEIN     :        0.93  
   1hwi_6       HMG-COA REDUCTASE;HMG-COA REDUCTASE     :        0.93  
   3jb1_2       STRUCTURAL PROTEIN VP3 (3JB1_A_SAMA1    :        0.93  
   5mxb_2       CLASS 10 PLANT PATHOGENESIS-RELATED     :        0.93  
   1h8s_2       MUTANT AL2 6E7P9G (1H8S_A_AICA1000_1    :        0.94  
   5mxb_1       CLASS 10 PLANT PATHOGENESIS-RELATED     :        0.94  
   4dm8_1       RETINOIC ACID RECEPTOR BETA (4DM8_A_    :        0.94  
   3hbb_1       DIHYDROFOLATE REDUCTASE-THYMIDYLATE     :        0.94  
   4z91_2       GAMMA-AMINOBUTYRIC-ACID RECEPTOR SUB    :        0.94  
