# Supplementary material for: Predicted antiviral drugs Darunavir, Amprenavir, Rimantadine and Saquinavir can potentially bind to neutralize SARS-CoV-2 conserved proteins
Source: J Biol Res (Thessalon). 2021 Aug 4;28:18. doi: 10.1186/s40709-021-00149-2 (PMC8331326; doi:10.1186/s40709-021-00149-2)
Supplement: Supplementary file 8 — Additional file 1: S8. List of drug binding hits for 7NIO-NSP13. [file 40709_2021_149_MOESM8_ESM.txt]

******************************************************* user.XUMS **************************************************************
  TRANSFORM   -0.1909 -0.9001 -0.3917  0.9306 -0.2929  0.2194 -0.3122 -0.3226  0.8936    36.471    27.780    75.286  
 
 Match found in 3ruk_3       STEROID 17-ALPHA-HYDROXYLASE/17,20 L
   Pattern 3ruk_3                 Query structure     RMSD=  0.92 A  No. of residues =   4
   ------- -------                --------------- 
    A 302    ALA       matches     A 362    ALA  
    A 306    THR       matches     A 359    THR  
    A 366    VAL       matches     A 314    VAL  
    A 482    VAL       matches     A 356    VAL  
  TRANSFORM   -0.2476  0.9383  0.2416  0.9686  0.2450  0.0411 -0.0206  0.2442 -0.9695    21.409    19.097    60.538  
 
 Match found in 3ruk_3       STEROID 17-ALPHA-HYDROXYLASE/17,20 L
   Pattern 3ruk_3                 Query structure     RMSD=  0.96 A  No. of residues =   4
   ------- -------                --------------- 
    A 302    ALA       matches     E 362    ALA  
    A 306    THR       matches     E 359    THR  
    A 366    VAL       matches     E 314    VAL  
    A 482    VAL       matches     E 356    VAL  
  TRANSFORM    0.9383  0.3342  0.0888 -0.2349  0.4278  0.8728  0.2537 -0.8398  0.4799    57.605    -6.576    29.003  
 
 Match found in 2fr3_3       CELLULAR RETINOIC ACID BINDING PROTE
   Pattern 2fr3_3                 Query structure     RMSD=  1.05 A  No. of residues =   4
   ------- -------                --------------- 
    A  15    PHE       matches     E 200    PHE  
    A  19    LEU       matches     E 165    LEU  
    A  31    ILE       matches     E 151    ILE  
    A  32    ALA       matches     E 152    ALA  
  TRANSFORM    0.2898  0.4341 -0.8530  0.8931 -0.4430  0.0780 -0.3440 -0.7844 -0.5161   -51.184   127.103    10.170  
 
 Match found in 3kp6_1       TRANSCRIPTIONAL REGULATOR TCAR;TRANS
   Pattern 3kp6_1                 Query structure     RMSD=  1.10 A  No. of residues =   4
   ------- -------                --------------- 
    B 130    ILE       matches     A 493    ILE  
    B 133    VAL       matches     A 496    VAL  
    B 134    ARG       matches     A 497    ARG  
    B 137    LEU       matches     A 500    LEU  
  TRANSFORM    0.1435  0.9466 -0.2888  0.9896 -0.1354  0.0482  0.0066 -0.2927 -0.9562    38.293    53.011    31.813  
 
 Match found in 6brd_7       RIFAMPIN MONOOXYGENASE (6BRD_C_RFPC5
   Pattern 6brd_7                 Query structure     RMSD=  1.16 A  No. of residues =   4
   ------- -------                --------------- 
    C 257    PHE       matches     A 437    PHE  
    C 284    PRO       matches     A 283    PRO  
    C 285    THR       matches     A 286    THR  
    C 286    GLY       matches     A 285    GLY  
  TRANSFORM    0.1140 -0.9465  0.3018  0.9725  0.1685  0.1610 -0.2033  0.2751  0.9397    62.544    49.901    33.574  
 
 Match found in 6brd_7       RIFAMPIN MONOOXYGENASE (6BRD_C_RFPC5
   Pattern 6brd_7                 Query structure     RMSD=  1.22 A  No. of residues =   4
   ------- -------                --------------- 
    C 257    PHE       matches     E 437    PHE  
    C 284    PRO       matches     E 283    PRO  
    C 285    THR       matches     E 286    THR  
    C 286    GLY       matches     E 285    GLY  
  TRANSFORM    0.1288 -0.9248  0.3581  0.4969  0.3727  0.7837 -0.8582  0.0770  0.5075    29.151     1.365   -18.678  
 
 Match found in 5kqs_1       GENOME POLYPROTEIN (5KQS_A_SAMA307_0
   Pattern 5kqs_1                 Query structure     RMSD=  1.32 A  No. of residues =   4
   ------- -------                --------------- 
    A  81    GLY       matches     E 400    GLY  
    A  83    GLY       matches     E 282    GLY  
    A 146    ASP       matches     E 374    ASP  
    A 147    ILE       matches     E 376    ILE  
  TRANSFORM   -0.0175  0.6443 -0.7646  0.9111  0.3251  0.2532  0.4117 -0.6923 -0.5927    12.255    -0.785    34.745  
 
 Match found in 3vyw_2       MNMC2 (3VYW_A_SAMA501_0)            
   Pattern 3vyw_2                 Query structure     RMSD=  1.35 A  No. of residues =   4
   ------- -------                --------------- 
    A 134    LYS       matches     E 139    LYS  
    A 135    GLU       matches     E 143    GLU  
    A 175    ALA       matches     E 135    ALA  
    A 203    LEU       matches     E 235    LEU  
  TRANSFORM   -0.6669  0.3506 -0.6575  0.0012 -0.8819 -0.4715 -0.7451 -0.3152  0.5877    -0.999   -47.302   -36.582  
 
 Match found in 3nrr_3       DIHYDROFOLATE REDUCTASE-THYMIDYLATE 
   Pattern 3nrr_3                 Query structure     RMSD=  1.35 A  No. of residues =   4
   ------- -------                --------------- 
    A  14    PHE       matches     A 106    PHE  
    A  16    ALA       matches     A 108    ALA  
    A 123    LEU       matches     A 130    LEU  
    A 144    THR       matches     A 111    THR  
  TRANSFORM    0.9278  0.0901 -0.3621 -0.1401  0.9835 -0.1142  0.3458  0.1567  0.9251    56.480    39.195    52.367  
 
 Match found in 5bvw_2       EPITHELIAL DISCOIDIN DOMAIN-CONTAINI
   Pattern 5bvw_2                 Query structure     RMSD=  1.45 A  No. of residues =   4
   ------- -------                --------------- 
    A 685    ILE       matches     E 545    ILE  
    A 707    GLY       matches     E 527    GLY  
    A 773    LEU       matches     E 528    LEU  
    A 783    ALA       matches     E 509    ALA  
  TRANSFORM   -0.4668  0.7845 -0.4083  0.0589  0.4882  0.8707  0.8824  0.3824 -0.2741    31.862     2.493    75.420  
 
 Match found in 6hd4_1       TYROSINE-PROTEIN KINASE ABL1 (6HD4_A
   Pattern 6hd4_1                 Query structure     RMSD=  1.48 A  No. of residues =   4
   ------- -------                --------------- 
    A 318    VAL       matches     E 305    VAL  
    A 389    LEU       matches     E 391    LEU  
    A 399    ALA       matches     E 368    ALA  
    A 400    ASP       matches     E 369    ASP  
  TRANSFORM   -0.4954  0.2337 -0.8366 -0.4585 -0.8884  0.0233 -0.7378  0.3952  0.5473    76.866    40.349    -0.538  
 
 Match found in 2hyy_8       PROTO-ONCOGENE TYROSINE-PROTEIN KINA
   Pattern 2hyy_8                 Query structure     RMSD=  1.49 A  No. of residues =   4
   ------- -------                --------------- 
    C 299    VAL       matches     E 305    VAL  
    C 370    LEU       matches     E 391    LEU  
    C 380    ALA       matches     E 368    ALA  
    C 381    ASP       matches     E 369    ASP  
  TRANSFORM   -0.2602 -0.9342  0.2439  0.9431 -0.3000 -0.1431  0.2069  0.1928  0.9592    29.098    23.973    12.527  
 
 Match found in 2wa2_1       NON-STRUCTURAL PROTEIN 5 (2WA2_A_SAM
   Pattern 2wa2_1                 Query structure     RMSD=  0.37 A  No. of residues =   3
   ------- -------                --------------- 
    A 132    ASP       matches     E  59    ASP  
    A 133    VAL       matches     E  60    VAL  
    A 134    THR       matches     E  61    THR  
  TRANSFORM   -0.7690  0.6182  0.1629 -0.6382 -0.7572 -0.1393  0.0372 -0.2111  0.9768    10.321    10.159    -3.759  
 
 Match found in 5l2t_1       CYCLIN-DEPENDENT KINASE 6 (5L2T_A_6Z
   Pattern 5l2t_1                 Query structure     RMSD=  0.39 A  No. of residues =   3
   ------- -------                --------------- 
    A  19    ILE       matches     E 572    ILE  
    A  20    GLY       matches     E 571    GLY  
    A  27    VAL       matches     E 544    VAL  
  TRANSFORM   -0.1646  0.9817 -0.0957  0.9518  0.1836  0.2458  0.2589 -0.0506 -0.9646    11.260    17.806     3.755  
 
 Match found in 2wa2_1       NON-STRUCTURAL PROTEIN 5 (2WA2_A_SAM
   Pattern 2wa2_1                 Query structure     RMSD=  0.42 A  No. of residues =   3
   ------- -------                --------------- 
    A 132    ASP       matches     A  59    ASP  
    A 133    VAL       matches     A  60    VAL  
    A 134    THR       matches     A  61    THR  
  TRANSFORM   -0.5592 -0.2275  0.7972  0.2606  0.8646  0.4296 -0.7870  0.4479 -0.4243   -19.757   -10.887     8.866  
 
 Match found in 2a1m_1       CYTOCHROME P450-CAM (2A1M_A_CAMA1422
   Pattern 2a1m_1                 Query structure     RMSD=  0.43 A  No. of residues =   3
   ------- -------                --------------- 
    A 247    VAL       matches     E 221    VAL  
    A 248    GLY       matches     E 222    GLY  
    A 252    THR       matches     E 153    THR  
  TRANSFORM   -0.3421  0.4736 -0.8116  0.4676 -0.6634 -0.5842 -0.8151 -0.5793  0.0054   -33.338     1.325    16.999  
 
 Match found in 2a1m_1       CYTOCHROME P450-CAM (2A1M_A_CAMA1422
   Pattern 2a1m_1                 Query structure     RMSD=  0.44 A  No. of residues =   3
   ------- -------                --------------- 
    A 247    VAL       matches     A 221    VAL  
    A 248    GLY       matches     A 222    GLY  
    A 252    THR       matches     A 153    THR  
  TRANSFORM   -0.6443 -0.6889 -0.3322 -0.7338  0.6792  0.0149  0.2153  0.2533 -0.9431    24.960    -5.792   -19.474  
 
 Match found in 5l2t_1       CYCLIN-DEPENDENT KINASE 6 (5L2T_A_6Z
   Pattern 5l2t_1                 Query structure     RMSD=  0.46 A  No. of residues =   3
   ------- -------                --------------- 
    A  19    ILE       matches     A 572    ILE  
    A  20    GLY       matches     A 571    GLY  
    A  27    VAL       matches     A 544    VAL  
  TRANSFORM    0.4049 -0.8534  0.3283 -0.3831  0.1677  0.9084 -0.8302 -0.4936 -0.2590     0.104    17.587   -59.788  
 
 Match found in 3t3q_2       CYTOCHROME P450 2A6 (3T3Q_A_9PLA501_
   Pattern 3t3q_2                 Query structure     RMSD=  0.48 A  No. of residues =   3
   ------- -------                --------------- 
    A 305    THR       matches     A 451    THR  
    A 366    ILE       matches     A 565    ILE  
    A 480    PHE       matches     A 561    PHE  
  TRANSFORM    0.1804 -0.2328 -0.9556 -0.1748  0.9485 -0.2640  0.9679  0.2146  0.1305   -30.963   -41.034     1.140  
 
 Match found in 4mxo_1       PROTO-ONCOGENE TYROSINE-PROTEIN KINA
   Pattern 4mxo_1                 Query structure     RMSD=  0.49 A  No. of residues =   3
   ------- -------                --------------- 
    A 273    LEU       matches     A  83    LEU  
    A 281    VAL       matches     A  60    VAL  
    A 344    GLY       matches     A  91    GLY  
  TRANSFORM   -0.5412  0.7685  0.3413 -0.8267 -0.4120 -0.3831 -0.1538 -0.4895  0.8583   -19.077   -30.044    14.296  
 
 Match found in 2nyr_3       NAD-DEPENDENT DEACETYLASE SIRTUIN-5;
   Pattern 2nyr_3                 Query structure     RMSD=  0.54 A  No. of residues =   3
   ------- -------                --------------- 
    A  59    ALA       matches     E 487    ALA  
    A  69    THR       matches     E 549    THR  
    A 142    ILE       matches     A 480    ILE  
  TRANSFORM    0.1803  0.4650  0.8668 -0.3483 -0.7939  0.4984  0.9199 -0.3918  0.0188   -27.493   -28.160    10.565  
 
 Match found in 4mxo_1       PROTO-ONCOGENE TYROSINE-PROTEIN KINA
   Pattern 4mxo_1                 Query structure     RMSD=  0.57 A  No. of residues =   3
   ------- -------                --------------- 
    A 273    LEU       matches     E  83    LEU  
    A 281    VAL       matches     E  60    VAL  
    A 344    GLY       matches     E  91    GLY  
  TRANSFORM    0.4643  0.8530 -0.2383 -0.1632 -0.1821 -0.9696 -0.8705  0.4891  0.0547   -21.328    12.550   -68.318  
 
 Match found in 3t3q_2       CYTOCHROME P450 2A6 (3T3Q_A_9PLA501_
   Pattern 3t3q_2                 Query structure     RMSD=  0.59 A  No. of residues =   3
   ------- -------                --------------- 
    A 305    THR       matches     E 451    THR  
    A 366    ILE       matches     E 565    ILE  
    A 480    PHE       matches     E 561    PHE  
  TRANSFORM    0.1937 -0.8401 -0.5067  0.0470  0.5238 -0.8505  0.9799  0.1409  0.1409   -52.697    41.749     2.558  
 
 Match found in 5vop_3       5-METHYLTETRAHYDROFOLATE HOMOCYSTEIN
   Pattern 5vop_3                 Query structure     RMSD=  0.60 A  No. of residues =   3
   ------- -------                --------------- 
    A 490    VAL       matches     E 397    VAL  
    A 492    LEU       matches     E 280    LEU  
    A 568    VAL       matches     E 272    VAL  
  TRANSFORM   -0.3821  0.8835 -0.2711 -0.8454 -0.4526 -0.2835 -0.3732  0.1209  0.9198    13.761   -61.998   -41.184  
 
 Match found in 3l4d_1       STEROL 14-ALPHA DEMETHYLASE (3L4D_A_
   Pattern 3l4d_1                 Query structure     RMSD=  0.60 A  No. of residues =   3
   ------- -------                --------------- 
    A 102    TYR       matches     E 211    TYR  
    A 109    PHE       matches     E 225    PHE  
    A 115    TYR       matches     E 198    TYR  
  TRANSFORM   -0.1161  0.9853 -0.1255  0.1119  0.1385  0.9840  0.9869  0.1002 -0.1263     8.424    82.285    19.116  
 
 Match found in 5l2t_1       CYCLIN-DEPENDENT KINASE 6 (5L2T_A_6Z
   Pattern 5l2t_1                 Query structure     RMSD=  0.60 A  No. of residues =   3
   ------- -------                --------------- 
    A  19    ILE       matches     A 151    ILE  
    A  20    GLY       matches     A 150    GLY  
    A  27    VAL       matches     A 226    VAL  
  TRANSFORM    0.5219 -0.0504 -0.8515  0.2731 -0.9359  0.2227 -0.8081 -0.3488 -0.4746   -35.775    47.609   -25.034  
 
 Match found in 2ivu_4       PROTO-ONCOGENE TYROSINE-PROTEIN KINA
   Pattern 2ivu_4                 Query structure     RMSD=  0.61 A  No. of residues =   3
   ------- -------                --------------- 
    A 756    ALA       matches     A 308    ALA  
    A 810    GLY       matches     A 400    GLY  
    A 891    SER       matches     A 289    SER  
  TRANSFORM   -0.5507 -0.1254  0.8252  0.7973  0.2136  0.5646 -0.2471  0.9688 -0.0177    31.522    80.426    -5.460  
 
 Match found in 4fgz_1       PHOSPHOETHANOLAMINE N-METHYLTRANSFER
   Pattern 4fgz_1                 Query structure     RMSD=  0.62 A  No. of residues =   3
   ------- -------                --------------- 
    B  32    GLY       matches     E 206    GLY  
    B  39    GLY       matches     E 203    GLY  
    B  42    GLU       matches     E 162    GLU  
  TRANSFORM    0.9295 -0.3490  0.1193  0.0957 -0.0840 -0.9919  0.3561  0.9334 -0.0446    70.861     7.769   -13.344  
 
 Match found in 3r9t_1       ECHA1_1 (3R9T_A_BEZA264_0)          
   Pattern 3r9t_1                 Query structure     RMSD=  0.63 A  No. of residues =   3
   ------- -------                --------------- 
    A  67    ALA       matches     A 302    ALA  
    A  72    ILE       matches     A 370    ILE  
    A  78    LEU       matches     A 252    LEU  
  TRANSFORM    0.6612 -0.0759  0.7463 -0.6823  0.3527  0.6404 -0.3118 -0.9327  0.1815    16.426   -79.087    14.670  
 
 Match found in 1klm_2       HIV-1 REVERSE TRANSCRIPTASE (1KLM_A_
   Pattern 1klm_2                 Query structure     RMSD=  0.63 A  No. of residues =   3
   ------- -------                --------------- 
    A 106    VAL       matches     E 209    VAL  
    A 181    TYR       matches     E 198    TYR  
    A 188    TYR       matches     E 211    TYR  
  TRANSFORM    0.8157  0.1813 -0.5493 -0.5114 -0.2178 -0.8313 -0.2704  0.9590 -0.0849     8.507   -81.383    -5.747  
 
 Match found in 1klm_2       HIV-1 REVERSE TRANSCRIPTASE (1KLM_A_
   Pattern 1klm_2                 Query structure     RMSD=  0.64 A  No. of residues =   3
   ------- -------                --------------- 
    A 106    VAL       matches     A 209    VAL  
    A 181    TYR       matches     A 198    TYR  
    A 188    TYR       matches     A 211    TYR  
  TRANSFORM    0.9374  0.2896  0.1933 -0.2458  0.1574  0.9564  0.2465 -0.9441  0.2188    59.871    14.564     6.029  
 
 Match found in 3r9t_1       ECHA1_1 (3R9T_A_BEZA264_0)          
   Pattern 3r9t_1                 Query structure     RMSD=  0.65 A  No. of residues =   3
   ------- -------                --------------- 
    A  67    ALA       matches     E 302    ALA  
    A  72    ILE       matches     E 370    ILE  
    A  78    LEU       matches     E 252    LEU  
  TRANSFORM   -0.4529 -0.7768 -0.4375 -0.8900  0.3649  0.2735 -0.0528  0.5132 -0.8566    -6.927   -34.381    -8.169  
 
 Match found in 2nyr_3       NAD-DEPENDENT DEACETYLASE SIRTUIN-5;
   Pattern 2nyr_3                 Query structure     RMSD=  0.67 A  No. of residues =   3
   ------- -------                --------------- 
    A  59    ALA       matches     A 487    ALA  
    A  69    THR       matches     A 549    THR  
    A 142    ILE       matches     E 480    ILE  
  TRANSFORM   -0.3095 -0.9016 -0.3023 -0.4647 -0.1339  0.8753 -0.8296  0.4113 -0.3775    13.232   -27.229    -9.273  
 
 Match found in 1r55_2       ADAM 33 (1R55_A_097A518_1)          
   Pattern 1r55_2                 Query structure     RMSD=  0.68 A  No. of residues =   3
   ------- -------                --------------- 
    A 309    ALA       matches     E 152    ALA  
    A 310    THR       matches     E 153    THR  
    A 311    VAL       matches     E 154    VAL  
  TRANSFORM    0.0055  0.7915  0.6111 -0.2509 -0.5905  0.7671  0.9680 -0.1575  0.1953   -64.178    60.741     8.995  
 
 Match found in 5vop_3       5-METHYLTETRAHYDROFOLATE HOMOCYSTEIN
   Pattern 5vop_3                 Query structure     RMSD=  0.69 A  No. of residues =   3
   ------- -------                --------------- 
    A 490    VAL       matches     A 397    VAL  
    A 492    LEU       matches     A 280    LEU  
    A 568    VAL       matches     A 272    VAL  
  TRANSFORM   -0.0080 -0.2655  0.9641  0.5376  0.8118  0.2281 -0.8432  0.5201  0.1363   -18.000    40.390   -43.372  
 
 Match found in 4u5j_1       PROTO-ONCOGENE TYROSINE-PROTEIN KINA
   Pattern 4u5j_1                 Query structure     RMSD=  0.70 A  No. of residues =   3
   ------- -------                --------------- 
    A 273    LEU       matches     E 163    LEU  
    A 276    GLY       matches     E 206    GLY  
    A 281    VAL       matches     E 209    VAL  
  TRANSFORM    0.6994  0.6085  0.3749  0.6788 -0.7297 -0.0821  0.2236  0.3119 -0.9234    34.311    48.305    51.209  
 
 Match found in 1sqf_3       SUN PROTEIN (1SQF_A_SAMA430_0)      
   Pattern 1sqf_3                 Query structure     RMSD=  0.70 A  No. of residues =   3
   ------- -------                --------------- 
    A 303    ASP       matches     E 223    ASP  
    A 304    GLY       matches     E 222    GLY  
    A 305    ARG       matches     E 186    ARG  
  TRANSFORM   -0.2242 -0.7965 -0.5616 -0.2840  0.6046 -0.7442  0.9323 -0.0074 -0.3617   -14.370    31.492   122.941  
 
 Match found in 2bm9_2       CEPHALOSPORIN HYDROXYLASE CMCI (2BM9
   Pattern 2bm9_2                 Query structure     RMSD=  0.72 A  No. of residues =   3
   ------- -------                --------------- 
    A  87    GLU       matches     E 162    GLU  
    A  89    GLY       matches     E 203    GLY  
    A 161    ALA       matches     E 520    ALA  
  TRANSFORM    0.7153 -0.0561  0.6965  0.4453 -0.7315 -0.5163  0.5385  0.6795 -0.4983    47.793    46.292    36.327  
 
 Match found in 1iwi_2       CYTOCHROME P450-CAM (1IWI_A_CAMA418_
   Pattern 1iwi_2                 Query structure     RMSD=  0.72 A  No. of residues =   3
   ------- -------                --------------- 
    A 295    VAL       matches     E 372    VAL  
    A 297    ASP       matches     E 374    ASP  
    A 396    VAL       matches     E 397    VAL  
  TRANSFORM    0.3508 -0.9136  0.2054 -0.3414  0.0795  0.9366 -0.8720 -0.3987 -0.2840     1.962    13.965    -7.368  
 
 Match found in 2nmz_7       PROTEASE (2NMZ_B_ROCB401_3)         
   Pattern 2nmz_7                 Query structure     RMSD=  0.73 A  No. of residues =   3
   ------- -------                --------------- 
    B 147    ILE       matches     E 258    ILE  
    B 149    GLY       matches     E 294    GLY  
    B 150    ILE       matches     E 293    ILE  
  TRANSFORM    0.7975 -0.5672  0.2054 -0.5920 -0.6704  0.4473 -0.1160 -0.4783 -0.8705    79.512    56.344    12.270  
 
 Match found in 3r9t_1       ECHA1_1 (3R9T_A_BEZA264_0)          
   Pattern 3r9t_1                 Query structure     RMSD=  0.74 A  No. of residues =   3
   ------- -------                --------------- 
    A  67    ALA       matches     A 379    ALA  
    A  72    ILE       matches     A 376    ILE  
    A  78    LEU       matches     A 384    LEU  
  TRANSFORM    0.7344  0.5031  0.4556  0.3949 -0.8627  0.3160  0.5520 -0.0521 -0.8322    43.880    28.033    74.441  
 
 Match found in 6ag0_2       ALPHA-AMYLASE (6AG0_A_ACRA608_0)    
   Pattern 6ag0_2                 Query structure     RMSD=  0.74 A  No. of residues =   3
   ------- -------                --------------- 
    A   6    GLY       matches     E 196    GLY  
    A  39    THR       matches     E 215    THR  
    A 361    TYR       matches     E 198    TYR  
  TRANSFORM   -0.6580 -0.5279  0.5369  0.7103 -0.6719  0.2098  0.2500  0.5195  0.8171   -16.844    12.709    56.777  
 
 Match found in 4xi3_3       ESTROGEN RECEPTOR (4XI3_A_29SA601_2)
   Pattern 4xi3_3                 Query structure     RMSD=  0.75 A  No. of residues =   3
   ------- -------                --------------- 
    A 346    LEU       matches     E 585    LEU  
    A 424    ILE       matches     E 575    ILE  
    A 428    LEU       matches     E 573    LEU  
  TRANSFORM    0.3023 -0.9511 -0.0640  0.0893  0.0951 -0.9915  0.9490  0.2940  0.1137   -28.178    -9.918    50.505  
 
 Match found in 3q70_1       CANDIDAPEPSIN-2 (3Q70_A_RITA2001_1) 
   Pattern 3q70_1                 Query structure     RMSD=  0.75 A  No. of residues =   3
   ------- -------                --------------- 
    A  30    ILE       matches     E 572    ILE  
    A  88    SER       matches     E 536    SER  
    A 119    ILE       matches     E 512    ILE  
  TRANSFORM   -0.4584  0.7006  0.5468 -0.1940  0.5216 -0.8309 -0.8673 -0.4869 -0.1032     3.849   -37.611    -6.498  
 
 Match found in 1r55_2       ADAM 33 (1R55_A_097A518_1)          
   Pattern 1r55_2                 Query structure     RMSD=  0.75 A  No. of residues =   3
   ------- -------                --------------- 
    A 309    ALA       matches     A 152    ALA  
    A 310    THR       matches     A 153    THR  
    A 311    VAL       matches     A 154    VAL  
  TRANSFORM    0.8037  0.5684 -0.1759  0.0435 -0.3510 -0.9354 -0.5934  0.7441 -0.3069    49.930     9.192    -9.731  
 
 Match found in 4n48_2       CAP-SPECIFIC MRNA (NUCLEOSIDE-2'-O-)
   Pattern 4n48_2                 Query structure     RMSD=  0.75 A  No. of residues =   3
   ------- -------                --------------- 
    A 336    ILE       matches     E 432    ILE  
    A 337    THR       matches     E 431    THR  
    A 383    LEU       matches     E 428    LEU  
  TRANSFORM   -0.5775  0.5137 -0.6345  0.7075  0.7028 -0.0750  0.4074 -0.4922 -0.7693   -35.352    -3.973    59.024  
 
 Match found in 4xi3_3       ESTROGEN RECEPTOR (4XI3_A_29SA601_2)
   Pattern 4xi3_3                 Query structure     RMSD=  0.75 A  No. of residues =   3
   ------- -------                --------------- 
    A 346    LEU       matches     A 585    LEU  
    A 424    ILE       matches     A 575    ILE  
    A 428    LEU       matches     A 573    LEU  
  TRANSFORM    0.8940  0.0566 -0.4445  0.2862  0.6911  0.6636  0.3448 -0.7205  0.6017    43.643    37.110    57.496  
 
 Match found in 1iwi_2       CYTOCHROME P450-CAM (1IWI_A_CAMA418_
   Pattern 1iwi_2                 Query structure     RMSD=  0.75 A  No. of residues =   3
   ------- -------                --------------- 
    A 295    VAL       matches     A 372    VAL  
    A 297    ASP       matches     A 374    ASP  
    A 396    VAL       matches     A 397    VAL  
  TRANSFORM    0.0811  0.3032  0.9495 -0.5599  0.8020 -0.2083 -0.8246 -0.5147  0.2348    48.593   -23.326    38.228  
 
 Match found in 2q72_3       TRANSPORTER (2Q72_A_IXXA801_1)      
   Pattern 2q72_3                 Query structure     RMSD=  0.75 A  No. of residues =   3
   ------- -------                --------------- 
    A  25    LEU       matches     A 325    LEU  
    A 111    ILE       matches     A 293    ILE  
    A 253    PHE       matches     A 346    PHE  
  TRANSFORM    0.1906 -0.9768  0.0972  0.3303  0.1570  0.9307 -0.9244 -0.1453  0.3525    48.865    64.691     6.091  
 
 Match found in 3ebz_4       PROTEASE (3EBZ_B_017B201_2)         
   Pattern 3ebz_4                 Query structure     RMSD=  0.76 A  No. of residues =   3
   ------- -------                --------------- 
    B 147    VAL       matches     A 226    VAL  
    B 149    GLY       matches     A 184    GLY  
    B 150    ILE       matches     A 195    ILE  
  TRANSFORM    0.4867  0.8720 -0.0526  0.1576 -0.1469 -0.9765 -0.8592  0.4669 -0.2089    34.283    48.320   -14.519  
 
 Match found in 3ebz_4       PROTEASE (3EBZ_B_017B201_2)         
   Pattern 3ebz_4                 Query structure     RMSD=  0.76 A  No. of residues =   3
   ------- -------                --------------- 
    B 147    VAL       matches     E 226    VAL  
    B 149    GLY       matches     E 184    GLY  
    B 150    ILE       matches     E 195    ILE  
  TRANSFORM   -0.3840  0.8970 -0.2190  0.9181  0.3962  0.0130  0.0984 -0.1961 -0.9756    38.123    56.891    24.115  
 
 Match found in 2nmz_1       PROTEASE;PROTEASE (2NMZ_B_ROCB401_1)
   Pattern 2nmz_1                 Query structure     RMSD=  0.76 A  No. of residues =   3
   ------- -------                --------------- 
    A  47    ILE       matches     E 258    ILE  
    A  49    GLY       matches     E 294    GLY  
    A  50    ILE       matches     E 293    ILE  
  TRANSFORM   -0.4487  0.7241 -0.5238 -0.8920 -0.3264  0.3128  0.0555  0.6075  0.7924   -17.961    17.103   -29.389  
 
 Match found in 1j8u_2       PHENYLALANINE-4-HYDROXYLASE (1J8U_A_
   Pattern 1j8u_2                 Query structure     RMSD=  0.77 A  No. of residues =   3
   ------- -------                --------------- 
    A 245    VAL       matches     E  89    VAL  
    A 248    LEU       matches     E  25    LEU  
    A 249    LEU       matches     E  14    LEU  
  TRANSFORM   -0.4681 -0.8807  0.0721 -0.8687  0.4736  0.1451 -0.1619  0.0053 -0.9868    32.275   -70.271   -49.748  
 
 Match found in 3l4d_1       STEROL 14-ALPHA DEMETHYLASE (3L4D_A_
   Pattern 3l4d_1                 Query structure     RMSD=  0.77 A  No. of residues =   3
   ------- -------                --------------- 
    A 102    TYR       matches     A 211    TYR  
    A 109    PHE       matches     A 225    PHE  
    A 115    TYR       matches     A 198    TYR  
  TRANSFORM    0.0837  0.3112  0.9467 -0.5525  0.8051 -0.2158 -0.8293 -0.5050  0.2393    48.222   -23.606    37.876  
 
 Match found in 2qb4_1       TRANSPORTER (2QB4_A_DSMA801_1)      
   Pattern 2qb4_1                 Query structure     RMSD=  0.78 A  No. of residues =   3
   ------- -------                --------------- 
    A  25    LEU       matches     A 325    LEU  
    A 111    ILE       matches     A 293    ILE  
    A 253    PHE       matches     A 346    PHE  
  TRANSFORM    0.2154  0.0848  0.9728  0.3406  0.9271 -0.1562 -0.9152  0.3650  0.1708   -30.522    24.691   -28.032  
 
 Match found in 2ivu_4       PROTO-ONCOGENE TYROSINE-PROTEIN KINA
   Pattern 2ivu_4                 Query structure     RMSD=  0.78 A  No. of residues =   3
   ------- -------                --------------- 
    A 756    ALA       matches     E 308    ALA  
    A 810    GLY       matches     E 400    GLY  
    A 891    SER       matches     E 289    SER  
  TRANSFORM   -0.5641 -0.1125  0.8180 -0.7630 -0.3075 -0.5685  0.3155 -0.9449  0.0876   -42.725    38.656    16.554  
 
 Match found in 5p9i_2       TYROSINE-PROTEIN KINASE BTK (5P9I_A_
   Pattern 5p9i_2                 Query structure     RMSD=  0.78 A  No. of residues =   3
   ------- -------                --------------- 
    A 480    GLY       matches     E  66    GLY  
    A 484    ASN       matches     E  51    ASN  
    A 528    LEU       matches     E  65    LEU  
  TRANSFORM    0.2604 -0.1953  0.9455  0.7802  0.6195 -0.0869 -0.5688  0.7603  0.3137     5.740   -13.036    -6.662  
 
 Match found in 2xn6_2       THYROXINE-BINDING GLOBULIN;THYROXINE
   Pattern 2xn6_2                 Query structure     RMSD=  0.79 A  No. of residues =   3
   ------- -------                --------------- 
    A 269    LEU       matches     A 461    LEU  
    A 270    LYS       matches     A 460    LYS  
    A 273    ASN       matches     A 459    ASN  
  TRANSFORM    0.8521  0.5233 -0.0083 -0.4174  0.6701 -0.6138 -0.3157  0.5265  0.7894    65.211    37.902     9.919  
 
 Match found in 3r9t_1       ECHA1_1 (3R9T_A_BEZA264_0)          
   Pattern 3r9t_1                 Query structure     RMSD=  0.79 A  No. of residues =   3
   ------- -------                --------------- 
    A  67    ALA       matches     E 379    ALA  
    A  72    ILE       matches     E 376    ILE  
    A  78    LEU       matches     E 384    LEU  
  TRANSFORM   -0.1902 -0.9353  0.2985  0.2649 -0.3417 -0.9017  0.9453 -0.0924  0.3127    27.900    75.385    23.912  
 
 Match found in 5l2t_1       CYCLIN-DEPENDENT KINASE 6 (5L2T_A_6Z
   Pattern 5l2t_1                 Query structure     RMSD=  0.79 A  No. of residues =   3
   ------- -------                --------------- 
    A  19    ILE       matches     E 151    ILE  
    A  20    GLY       matches     E 150    GLY  
    A  27    VAL       matches     E 226    VAL  
  TRANSFORM   -0.3275  0.1433  0.9339 -0.9445 -0.0207 -0.3280 -0.0276 -0.9895  0.1421     1.684     9.955    -8.719  
 
 Match found in 2nmy_5       PROTEASE;PROTEASE (2NMY_A_ROCA401_2)
   Pattern 2nmy_5                 Query structure     RMSD=  0.79 A  No. of residues =   3
   ------- -------                --------------- 
    B 147    ILE       matches     E 258    ILE  
    B 149    GLY       matches     E 294    GLY  
    B 150    ILE       matches     E 293    ILE  
  TRANSFORM   -0.1162 -0.3060  0.9449  0.7745 -0.6235 -0.1067  0.6218  0.7194  0.3094    81.721    28.416    12.715  
 
 Match found in 4ojb_4       ANDROGEN RECEPTOR (4OJB_A_198A1001_2
   Pattern 4ojb_4                 Query structure     RMSD=  0.79 A  No. of residues =   3
   ------- -------                --------------- 
    A 898    ILE       matches     A 333    ILE  
    A 899    ILE       matches     A 334    ILE  
    A 903    VAL       matches     A 348    VAL  
  TRANSFORM   -0.7248  0.6889  0.0130  0.6873  0.7215  0.0837  0.0483  0.0696 -0.9964    19.294    90.017    12.231  
 
 Match found in 1z11_2       CYTOCHROME P450, FAMILY 2, SUBFAMILY
   Pattern 1z11_2                 Query structure     RMSD=  0.80 A  No. of residues =   3
   ------- -------                --------------- 
    A 300    ILE       matches     A 195    ILE  
    A 301    GLY       matches     A 196    GLY  
    A 305    THR       matches     A 183    THR  
  TRANSFORM    0.0685 -0.0812 -0.9943  0.9959  0.0648  0.0633  0.0593 -0.9946  0.0853   -26.738    34.630   -29.377  
 
 Match found in 4nkx_2       STEROID 17-ALPHA-HYDROXYLASE/17,20 L
   Pattern 4nkx_2                 Query structure     RMSD=  0.80 A  No. of residues =   3
   ------- -------                --------------- 
    A 113    ALA       matches     E 522    ALA  
    A 114    PHE       matches     E 511    PHE  
    A 371    ILE       matches     E 493    ILE  
  TRANSFORM   -0.4076  0.8243 -0.3929  0.8353  0.1627 -0.5252 -0.3690 -0.5423 -0.7548    18.918   -23.212   -19.222  
 
 Match found in 2ocf_1       ESTROGEN RECEPTOR (2OCF_A_ESTA596_1)
   Pattern 2ocf_1                 Query structure     RMSD=  0.80 A  No. of residues =   3
   ------- -------                --------------- 
    A 346    LEU       matches     A 138    LEU  
    A 350    ALA       matches     A 140    ALA  
    A 353    GLU       matches     A 143    GLU  
  TRANSFORM   -0.5000 -0.5828  0.6405  0.5196  0.3898  0.7603 -0.6928  0.7130  0.1080   -30.517    17.134    41.671  
 
 Match found in 2hs1_6       HIV-1 PROTEASE;HIV-1 PROTEASE (2HS1_
   Pattern 2hs1_6                 Query structure     RMSD=  0.80 A  No. of residues =   3
   ------- -------                --------------- 
    B 147    ILE       matches     E 258    ILE  
    B 149    GLY       matches     E 294    GLY  
    B 150    ILE       matches     E 293    ILE  
  TRANSFORM   -0.9211  0.2041 -0.3314  0.2185 -0.4335 -0.8743 -0.3221 -0.8777  0.3547    37.353   -22.662    80.569  
 
 Match found in 5mvm_1       PROTON-GATED ION CHANNEL;PROTON-GATE
   Pattern 5mvm_1                 Query structure     RMSD=  0.80 A  No. of residues =   3
   ------- -------                --------------- 
    E 201    ILE       matches     A 304    ILE  
    E 238    ALA       matches     A 292    ALA  
    E 241    LEU       matches     A 295    LEU  
  TRANSFORM   -0.2841  0.5450  0.7889  0.1197 -0.7962  0.5931  0.9513  0.2629  0.1609     7.434   -14.346    61.026  
 
 Match found in 4ema_4       PEROXISOME PROLIFERATOR-ACTIVATED RE
   Pattern 4ema_4                 Query structure     RMSD=  0.80 A  No. of residues =   3
   ------- -------                --------------- 
    A 282    PHE       matches     E 262    PHE  
    A 339    VAL       matches     E 397    VAL  
    A 341    ILE       matches     E 370    ILE  
  TRANSFORM    0.1392  0.8461  0.5146 -0.9215  0.3009 -0.2454 -0.3625 -0.4400  0.8216    31.734     2.544     4.891  
 
 Match found in 1pk7_2       PURINE NUCLEOSIDE PHOSPHORYLASE (1PK
   Pattern 1pk7_2                 Query structure     RMSD=  0.80 A  No. of residues =   3
   ------- -------                --------------- 
    C  90    SER       matches     E 166    SER  
    C 178    VAL       matches     E 169    VAL  
    C 179    GLU       matches     E 168    GLU  
  TRANSFORM   -0.4416 -0.6929  0.5700  0.1128  0.5873  0.8014 -0.8901  0.4182 -0.1812   -17.665   -24.879   -26.561  
 
 Match found in 1hsh_3       HIV-II PROTEASE (1HSH_A_MK1A401_1)  
   Pattern 1hsh_3                 Query structure     RMSD=  0.80 A  No. of residues =   3
   ------- -------                --------------- 
    A  47    VAL       matches     E 226    VAL  
    A  49    GLY       matches     E 184    GLY  
    A  50    ILE       matches     E 195    ILE  
  TRANSFORM    0.9318  0.3447  0.1136 -0.3625  0.8983  0.2481 -0.0165 -0.2724  0.9620    28.691     0.670     6.924  
 
 Match found in 1r55_2       ADAM 33 (1R55_A_097A518_1)          
   Pattern 1r55_2                 Query structure     RMSD=  0.81 A  No. of residues =   3
   ------- -------                --------------- 
    A 309    ALA       matches     E 308    ALA  
    A 310    THR       matches     E 359    THR  
    A 311    VAL       matches     E 360    VAL  
  TRANSFORM    0.9047  0.4250  0.0293  0.3002 -0.5874 -0.7516 -0.3022  0.6888 -0.6590    42.778    22.787    37.860  
 
 Match found in 3nu3_3       PROTEASE;PROTEASE (3NU3_B_478B401_1)
   Pattern 3nu3_3                 Query structure     RMSD=  0.81 A  No. of residues =   3
   ------- -------                --------------- 
    A  47    ILE       matches     E 258    ILE  
    A  49    GLY       matches     E 294    GLY  
    A  50    ILE       matches     E 293    ILE  
  TRANSFORM   -0.6046  0.6850  0.4066  0.6564  0.7176 -0.2329 -0.4513  0.1261 -0.8834   -60.209    75.971    12.673  
 
 Match found in 4d9h_2       PURINE NUCLEOSIDE PHOSPHORYLASE DEOD
   Pattern 4d9h_2                 Query structure     RMSD=  0.81 A  No. of residues =   3
   ------- -------                --------------- 
    A  90    SER       matches     E 166    SER  
    A 177    VAL       matches     E 169    VAL  
    A 178    GLU       matches     E 168    GLU  
  TRANSFORM    0.7160 -0.6097  0.3401 -0.2131  0.2731  0.9381 -0.6648 -0.7441  0.0656    66.338    11.870     6.797  
 
 Match found in 4n48_2       CAP-SPECIFIC MRNA (NUCLEOSIDE-2'-O-)
   Pattern 4n48_2                 Query structure     RMSD=  0.81 A  No. of residues =   3
   ------- -------                --------------- 
    A 336    ILE       matches     A 432    ILE  
    A 337    THR       matches     A 431    THR  
    A 383    LEU       matches     A 428    LEU  
  TRANSFORM    0.9064 -0.4028  0.1273 -0.3200 -0.8515 -0.4154  0.2757  0.3358 -0.9007    38.738    14.331    -8.075  
 
 Match found in 1r55_2       ADAM 33 (1R55_A_097A518_1)          
   Pattern 1r55_2                 Query structure     RMSD=  0.81 A  No. of residues =   3
   ------- -------                --------------- 
    A 309    ALA       matches     A 308    ALA  
    A 310    THR       matches     A 359    THR  
    A 311    VAL       matches     A 360    VAL  
  TRANSFORM    0.7388 -0.4378 -0.5123  0.5577 -0.0297  0.8295 -0.3784 -0.8986  0.2222     7.661   -35.520    31.675  
 
 Match found in 4jd6_2       ENHANCED INTRACELLULAR SURVIVAL PROT
   Pattern 4jd6_2                 Query structure     RMSD=  0.82 A  No. of residues =   3
   ------- -------                --------------- 
    A  83    SER       matches     E 385    SER  
    A  85    VAL       matches     E 387    VAL  
    A 126    TYR       matches     E 398    TYR  
  TRANSFORM    0.1341 -0.4124 -0.9011  0.9908  0.0724  0.1143  0.0181 -0.9081  0.4183    -5.006    24.776    19.180  
 
 Match found in 4y4j_2       ENDOTHIAPEPSIN (4Y4J_A_LNRA412_1)   
   Pattern 4y4j_2                 Query structure     RMSD=  0.82 A  No. of residues =   3
   ------- -------                --------------- 
    A  33    ASP       matches     E 578    ASP  
    A  35    ASP       matches     E 580    ASP  
    A 125    LEU       matches     E 581    LEU  
  TRANSFORM   -0.9021 -0.4283 -0.0523 -0.3178  0.5776  0.7519 -0.2918  0.6950 -0.6572   -13.421    19.868    37.982  
 
 Match found in 3nuo_2       PROTEASE;PROTEASE (3NUO_B_478B478_1)
   Pattern 3nuo_2                 Query structure     RMSD=  0.82 A  No. of residues =   3
   ------- -------                --------------- 
    A  47    ILE       matches     E 258    ILE  
    A  49    GLY       matches     E 294    GLY  
    A  50    ILE       matches     E 293    ILE  
  TRANSFORM    0.3789  0.2811 -0.8817 -0.4195  0.9014  0.1071  0.8249  0.3293  0.4595   -25.452   -23.698    16.917  
 
 Match found in 4mxx_3       PROTO-ONCOGENE TYROSINE-PROTEIN KINA
   Pattern 4mxx_3                 Query structure     RMSD=  0.82 A  No. of residues =   3
   ------- -------                --------------- 
    A 273    LEU       matches     A  65    LEU  
    A 344    GLY       matches     A  91    GLY  
    A 393    LEU       matches     A  14    LEU  
  TRANSFORM   -0.5544 -0.7200  0.4175  0.6966 -0.1270  0.7061 -0.4554  0.6823  0.5720    37.651   -14.524   -23.444  
 
 Match found in 2ocf_1       ESTROGEN RECEPTOR (2OCF_A_ESTA596_1)
   Pattern 2ocf_1                 Query structure     RMSD=  0.82 A  No. of residues =   3
   ------- -------                --------------- 
    A 346    LEU       matches     E 138    LEU  
    A 350    ALA       matches     E 140    ALA  
    A 353    GLU       matches     E 143    GLU  
  TRANSFORM    0.3713  0.0257 -0.9282  0.2820  0.9493  0.1391  0.8847 -0.3134  0.3452   -17.482    24.738    68.109  
 
 Match found in 2vct_2       GLUTATHIONE S-TRANSFERASE A2 (2VCT_C
   Pattern 2vct_2                 Query structure     RMSD=  0.82 A  No. of residues =   3
   ------- -------                --------------- 
    C 107    LEU       matches     A  65    LEU  
    C 108    LEU       matches     A  83    LEU  
    C 111    PHE       matches     A  90    PHE  
  TRANSFORM   -0.5751 -0.7360  0.3570 -0.8094  0.4485 -0.3792  0.1190 -0.5070 -0.8537     1.445     7.379   -27.810  
 
 Match found in 1j8u_2       PHENYLALANINE-4-HYDROXYLASE (1J8U_A_
   Pattern 1j8u_2                 Query structure     RMSD=  0.83 A  No. of residues =   3
   ------- -------                --------------- 
    A 245    VAL       matches     A  89    VAL  
    A 248    LEU       matches     A  25    LEU  
    A 249    LEU       matches     A  14    LEU  
  TRANSFORM   -0.3886 -0.6596  0.6433 -0.8516 -0.0095 -0.5241  0.3519 -0.7515 -0.5580   -10.401   -11.012    50.168  
 
 Match found in 1ydb_2       CARBONIC ANHYDRASE II (1YDB_A_AZMA26
   Pattern 1ydb_2                 Query structure     RMSD=  0.83 A  No. of residues =   3
   ------- -------                --------------- 
    A 198    PHE       matches     E 145    PHE  
    A 199    THR       matches     E 141    THR  
    A 200    THR       matches     E 144    THR  
  TRANSFORM   -0.0977  0.0345  0.9946  0.8573 -0.5047  0.1017  0.5055  0.8626  0.0197    98.222    46.244    59.047  
 
 Match found in 4mme_2       TRANSPORTER (4MME_A_29QA603_1)      
   Pattern 4mme_2                 Query structure     RMSD=  0.83 A  No. of residues =   3
   ------- -------                --------------- 
    A 104    VAL       matches     E 544    VAL  
    A 105    ALA       matches     E 509    ALA  
    A 108    TYR       matches     E 541    TYR  
  TRANSFORM   -0.1944 -0.9777  0.0798  0.0243 -0.0861 -0.9960  0.9806 -0.1917  0.0405    74.403     8.302   168.175  
 
 Match found in 5tt3_1       ALPHA-CARBONIC ANHYDRASE (5TT3_E_EZL
   Pattern 5tt3_1                 Query structure     RMSD=  0.83 A  No. of residues =   3
   ------- -------                --------------- 
    E 190    LEU       matches     A 455    LEU  
    E 191    THR       matches     A 451    THR  
    E 192    ALA       matches     A 454    ALA  
  TRANSFORM   -0.8957 -0.4233  0.1364 -0.2122  0.6763  0.7054 -0.3909  0.6028 -0.6956   -15.909    66.836    35.090  
 
 Match found in 3bvb_1       PROTEASE (RETROPEPSIN);PROTEASE (RET
   Pattern 3bvb_1                 Query structure     RMSD=  0.83 A  No. of residues =   3
   ------- -------                --------------- 
    A  47    ILE       matches     E 258    ILE  
    A  49    GLY       matches     E 294    GLY  
    A  50    ILE       matches     E 293    ILE  
  TRANSFORM    0.4615 -0.8339  0.3027  0.2038 -0.2324 -0.9510  0.8634  0.5006  0.0627     3.771    10.192    44.147  
 
 Match found in 3lzv_2       HIV-1 PROTEASE (3LZV_A_017A200_1)   
   Pattern 3lzv_2                 Query structure     RMSD=  0.83 A  No. of residues =   3
   ------- -------                --------------- 
    A  47    ILE       matches     E 258    ILE  
    A  49    GLY       matches     E 294    GLY  
    A  50    ILE       matches     E 293    ILE  
  TRANSFORM    0.8281  0.5350 -0.1675  0.4626 -0.8209 -0.3350 -0.3167  0.1999 -0.9272    45.584    36.473    20.864  
 
 Match found in 1hsh_6       HIV-II PROTEASE;HIV-II PROTEASE (1HS
   Pattern 1hsh_6                 Query structure     RMSD=  0.83 A  No. of residues =   3
   ------- -------                --------------- 
    B  47    VAL       matches     E 226    VAL  
    B  49    GLY       matches     E 184    GLY  
    B  50    ILE       matches     E 195    ILE  
  TRANSFORM   -0.0120  0.9743 -0.2247  0.9759 -0.0376 -0.2149 -0.2178 -0.2219 -0.9504    -4.594   -13.155   -22.762  
 
 Match found in 5mxb_3       CLASS 10 PLANT PATHOGENESIS-RELATED 
   Pattern 5mxb_3                 Query structure     RMSD=  0.84 A  No. of residues =   3
   ------- -------                --------------- 
    A  22    LEU       matches     A 240    LEU  
    A  23    VAL       matches     A 241    VAL  
    A  80    TYR       matches     A 396    TYR  
  TRANSFORM   -0.2267 -0.5235  0.8213  0.2188  0.7943  0.5668 -0.9491  0.3082 -0.0655   260.590    35.823    -3.098  
 
 Match found in 5lw1_1       MITOGEN-ACTIVATED PROTEIN KINASE 8 (
   Pattern 5lw1_1                 Query structure     RMSD=  0.84 A  No. of residues =   3
   ------- -------                --------------- 
    B  32    ILE       matches     E 493    ILE  
    B  33    GLY       matches     E 494    GLY  
    B  40    VAL       matches     E 496    VAL  
  TRANSFORM   -0.1888 -0.6735  0.7146 -0.3487  0.7263  0.5924 -0.9180 -0.1373 -0.3720    54.961    18.653    14.076  
 
 Match found in 3r9t_1       ECHA1_1 (3R9T_A_BEZA264_0)          
   Pattern 3r9t_1                 Query structure     RMSD=  0.84 A  No. of residues =   3
   ------- -------                --------------- 
    A  67    ALA       matches     E 117    ALA  
    A  72    ILE       matches     E 121    ILE  
    A  78    LEU       matches     E 417    LEU  
  TRANSFORM    0.3669 -0.7983 -0.4776  0.0714  0.5361 -0.8411  0.9275  0.2745  0.2537    29.024   -31.639    80.274  
 
 Match found in 6bkl_5       MATRIX PROTEIN 2 (6BKL_F_RIMF101_0) 
   Pattern 6bkl_5                 Query structure     RMSD=  0.84 A  No. of residues =   3
   ------- -------                --------------- 
    F  30    ALA       matches     A 522    ALA  
    F  31    SER       matches     A 523    SER  
    F  34    GLY       matches     A 527    GLY  
  TRANSFORM   -0.5140 -0.4530 -0.7284  0.2780  0.7154 -0.6410  0.8115 -0.5320 -0.2418     8.093    31.353    16.581  
 
 Match found in 1hxb_8       HIV-1 PROTEASE;HIV-1 PROTEASE (1HXB_
   Pattern 1hxb_8                 Query structure     RMSD=  0.84 A  No. of residues =   3
   ------- -------                --------------- 
    B  47    ILE       matches     E 258    ILE  
    B  49    GLY       matches     E 294    GLY  
    B  50    ILE       matches     E 293    ILE  
  TRANSFORM   -0.4279  0.8443 -0.3226 -0.9006 -0.4283  0.0736 -0.0760  0.3220  0.9437    38.012   -29.087    10.802  
 
 Match found in 3lzv_5       HIV-1 PROTEASE;HIV-1 PROTEASE (3LZV_
   Pattern 3lzv_5                 Query structure     RMSD=  0.84 A  No. of residues =   3
   ------- -------                --------------- 
    B  47    ILE       matches     E 258    ILE  
    B  49    GLY       matches     E 294    GLY  
    B  50    ILE       matches     E 293    ILE  
  TRANSFORM   -0.2886  0.1863 -0.9391 -0.7876 -0.6040  0.1222 -0.5444  0.7749  0.3211    -5.718    12.515    -6.669  
 
 Match found in 2xn3_2       THYROXINE-BINDING GLOBULIN;THYROXINE
   Pattern 2xn3_2                 Query structure     RMSD=  0.84 A  No. of residues =   3
   ------- -------                --------------- 
    A 269    LEU       matches     A 461    LEU  
    A 270    LYS       matches     A 460    LYS  
    A 273    ASN       matches     A 459    ASN  
  TRANSFORM    0.2714  0.2561 -0.9278  0.7325  0.5704  0.3716  0.6244 -0.7804 -0.0328    68.562    12.923    23.192  
 
 Match found in 4ojb_4       ANDROGEN RECEPTOR (4OJB_A_198A1001_2
   Pattern 4ojb_4                 Query structure     RMSD=  0.84 A  No. of residues =   3
   ------- -------                --------------- 
    A 898    ILE       matches     E 333    ILE  
    A 899    ILE       matches     E 334    ILE  
    A 903    VAL       matches     E 348    VAL  
  TRANSFORM   -0.4230  0.8402 -0.3394  0.9058  0.4014 -0.1353  0.0226 -0.3647 -0.9309    38.189    58.412    18.241  
 
 Match found in 2idw_2       PROTEASE;PROTEASE (2IDW_B_017B401_1)
   Pattern 2idw_2                 Query structure     RMSD=  0.84 A  No. of residues =   3
   ------- -------                --------------- 
    A  47    ILE       matches     E 258    ILE  
    A  49    GLY       matches     E 294    GLY  
    A  50    ILE       matches     E 293    ILE  
  TRANSFORM   -0.4649  0.8772  0.1200  0.8795  0.4731 -0.0514 -0.1018  0.0816 -0.9914    61.113     3.038    42.918  
 
 Match found in 4qrc_5       FIBROBLAST GROWTH FACTOR RECEPTOR 4 
   Pattern 4qrc_5                 Query structure     RMSD=  0.85 A  No. of residues =   3
   ------- -------                --------------- 
    A 473    LEU       matches     A  83    LEU  
    A 481    VAL       matches     A  60    VAL  
    A 503    LYS       matches     A  40    LYS  
  TRANSFORM    0.4270 -0.8631  0.2699 -0.9040 -0.4143  0.1055  0.0208 -0.2890 -0.9571   -11.788   -29.666    20.752  
 
 Match found in 3oxc_3       PROTEASE (3OXC_A_ROCA401_1)         
   Pattern 3oxc_3                 Query structure     RMSD=  0.85 A  No. of residues =   3
   ------- -------                --------------- 
    A  47    ILE       matches     E 258    ILE  
    A  49    GLY       matches     E 294    GLY  
    A  50    ILE       matches     E 293    ILE  
  TRANSFORM   -0.4378  0.8301 -0.3453  0.8988  0.4140 -0.1442  0.0233 -0.3735 -0.9273    37.932    58.788    17.923  
 
 Match found in 4dqb_3       ASPARTYL PROTEASE;ASPARTYL PROTEASE 
   Pattern 4dqb_3                 Query structure     RMSD=  0.85 A  No. of residues =   3
   ------- -------                --------------- 
    A  47    ILE       matches     E 258    ILE  
    A  49    GLY       matches     E 294    GLY  
    A  50    ILE       matches     E 293    ILE  
  TRANSFORM   -0.3238 -0.9368  0.1326  0.3075 -0.2368 -0.9216  0.8947 -0.2577  0.3647   -20.672   -49.042    34.220  
 
 Match found in 3lus_2       ORGANIC HYDROPEROXIDE RESISTANCE PRO
   Pattern 3lus_2                 Query structure     RMSD=  0.85 A  No. of residues =   3
   ------- -------                --------------- 
    A  61    CYH       matches     A  50    CYH  
    A  64    ASN       matches     A  51    ASN  
    A  65    ALA       matches     A  52    ALA  
  TRANSFORM   -0.8842 -0.4224  0.1992  0.1754 -0.6957 -0.6966  0.4329 -0.5810  0.6893   -16.899   -24.989   -34.097  
 
 Match found in 2o4s_1       PROTEASE (2O4S_A_AB1A400_1)         
   Pattern 2o4s_1                 Query structure     RMSD=  0.85 A  No. of residues =   3
   ------- -------                --------------- 
    A  47    ILE       matches     E 258    ILE  
    A  49    GLY       matches     E 294    GLY  
    A  50    ILE       matches     E 293    ILE  
  TRANSFORM    0.0046  0.6924 -0.7215 -0.2870 -0.6902 -0.6643 -0.9579  0.2101  0.1955    32.756    26.446    13.041  
 
 Match found in 3r9t_1       ECHA1_1 (3R9T_A_BEZA264_0)          
   Pattern 3r9t_1                 Query structure     RMSD=  0.85 A  No. of residues =   3
   ------- -------                --------------- 
    A  67    ALA       matches     A 117    ALA  
    A  72    ILE       matches     A 121    ILE  
    A  78    LEU       matches     A 417    LEU  
  TRANSFORM    0.8390  0.4772 -0.2614  0.3621 -0.1309  0.9229  0.4062 -0.8690 -0.2826     3.250    16.547     7.078  
 
 Match found in 4u5j_1       PROTO-ONCOGENE TYROSINE-PROTEIN KINA
   Pattern 4u5j_1                 Query structure     RMSD=  0.85 A  No. of residues =   3
   ------- -------                --------------- 
    A 273    LEU       matches     E 428    LEU  
    A 276    GLY       matches     E 400    GLY  
    A 281    VAL       matches     E 425    VAL  
  TRANSFORM    0.3520 -0.6860  0.6368  0.9339  0.2114 -0.2885  0.0633  0.6962  0.7150    77.195    81.380    31.245  
 
 Match found in 1mrg_1       ALPHA-MOMORCHARIN (1MRG_A_ADNA300_1)
   Pattern 1mrg_1                 Query structure     RMSD=  0.85 A  No. of residues =   3
   ------- -------                --------------- 
    A  83    PHE       matches     A  90    PHE  
    A 109    GLY       matches     A  91    GLY  
    A 111    TYR       matches     A  93    TYR  
  TRANSFORM    0.9318 -0.3541 -0.0804 -0.0095 -0.2452  0.9694 -0.3630 -0.9025 -0.2318    27.497    21.462   -15.060  
 
 Match found in 4pm9_3       BETA-LACTAMASE CTX-M-14 (4PM9_A_CE3A
   Pattern 4pm9_3                 Query structure     RMSD=  0.85 A  No. of residues =   3
   ------- -------                --------------- 
    A 170    ASN       matches     A 116    ASN  
    A 237    ALA       matches     A 117    ALA  
    A 238    GLY       matches     A 118    GLY  
  TRANSFORM   -0.5369 -0.5824  0.6104 -0.2200 -0.6018 -0.7678  0.8144 -0.5465  0.1950    66.250    81.292    68.488  
 
 Match found in 1pk9_1       PURINE NUCLEOSIDE PHOSPHORYLASE (1PK
   Pattern 1pk9_1                 Query structure     RMSD=  0.85 A  No. of residues =   3
   ------- -------                --------------- 
    A  90    SER       matches     E 166    SER  
    A 178    VAL       matches     E 169    VAL  
    A 179    GLU       matches     E 168    GLU  
  TRANSFORM   -0.2440  0.1746 -0.9539  0.8943 -0.3400 -0.2910 -0.3752 -0.9241 -0.0732    -1.336    18.438   -45.339  
 
 Match found in 5p9i_2       TYROSINE-PROTEIN KINASE BTK (5P9I_A_
   Pattern 5p9i_2                 Query structure     RMSD=  0.86 A  No. of residues =   3
   ------- -------                --------------- 
    A 480    GLY       matches     E 294    GLY  
    A 484    ASN       matches     E 265    ASN  
    A 528    LEU       matches     E 297    LEU  
  TRANSFORM    0.1565 -0.8605  0.4849 -0.8787 -0.3455 -0.3295  0.4511 -0.3745 -0.8101   -40.983    -7.025   -11.928  
 
 Match found in 5kqx_3       PROTEASE E35D-SQV (5KQX_A_ROCA101_1)
   Pattern 5kqx_3                 Query structure     RMSD=  0.86 A  No. of residues =   3
   ------- -------                --------------- 
    A  47    ILE       matches     E 258    ILE  
    A  49    GLY       matches     E 294    GLY  
    A  50    ILE       matches     E 293    ILE  
  TRANSFORM    0.9049 -0.4252  0.0198  0.3994  0.8321 -0.3849  0.1472  0.3562  0.9228    64.848    13.129     2.510  
 
 Match found in 3quo_1       FOMA PROTEIN (3QUO_A_FCNA4001_1)    
   Pattern 3quo_1                 Query structure     RMSD=  0.86 A  No. of residues =   3
   ------- -------                --------------- 
    A  57    GLY       matches     A 478    GLY  
    A  58    HIS       matches     E 482    HIS  
    A  61    ILE       matches     A 480    ILE  
  TRANSFORM   -0.4015 -0.6572 -0.6378  0.4806 -0.7440  0.4641 -0.7796 -0.1202  0.6146   102.214   110.053    73.029  
 
 Match found in 5m5c_2       TUBULIN BETA-2B CHAIN (5M5C_B_TA1B50
   Pattern 5m5c_2                 Query structure     RMSD=  0.86 A  No. of residues =   3
   ------- -------                --------------- 
    B 369    ARG       matches     E  15    ARG  
    B 370    GLY       matches     E  17    GLY  
    B 371    LEU       matches     E  41    LEU  
  TRANSFORM    0.5974  0.7343 -0.3223 -0.7459  0.3610 -0.5598 -0.2947  0.5748  0.7634    13.345     6.624   -38.045  
 
 Match found in 4uuu_1       CYSTATHIONINE BETA-SYNTHASE (4UUU_A_
   Pattern 4uuu_1                 Query structure     RMSD=  0.86 A  No. of residues =   3
   ------- -------                --------------- 
    A 423    LEU       matches     E 384    LEU  
    A 446    ALA       matches     E 379    ALA  
    A 533    VAL       matches     E 360    VAL  
  TRANSFORM   -0.8566  0.2931 -0.4247 -0.4346 -0.8535  0.2876 -0.2781  0.4309  0.8585     8.998    -7.464   121.359  
 
 Match found in 1fiq_1       XANTHINE OXIDASE (1FIQ_C_SALC1335_1)
   Pattern 1fiq_1                 Query structure     RMSD=  0.86 A  No. of residues =   3
   ------- -------                --------------- 
    C1010    THR       matches     E 451    THR  
    C1011    VAL       matches     E 452    VAL  
    C1014    LEU       matches     E 461    LEU  
  TRANSFORM   -0.5087  0.6675  0.5437  0.6238  0.7210 -0.3016 -0.5934  0.1858 -0.7832    92.625    90.679    59.935  
 
 Match found in 5m5c_2       TUBULIN BETA-2B CHAIN (5M5C_B_TA1B50
   Pattern 5m5c_2                 Query structure     RMSD=  0.86 A  No. of residues =   3
   ------- -------                --------------- 
    B 369    ARG       matches     A  15    ARG  
    B 370    GLY       matches     A  17    GLY  
    B 371    LEU       matches     A  41    LEU  
  TRANSFORM   -0.7594 -0.6423 -0.1032  0.6173 -0.7616  0.1972 -0.2053  0.0860  0.9749    33.400   103.239    20.958  
 
 Match found in 1z11_2       CYTOCHROME P450, FAMILY 2, SUBFAMILY
   Pattern 1z11_2                 Query structure     RMSD=  0.86 A  No. of residues =   3
   ------- -------                --------------- 
    A 300    ILE       matches     E 195    ILE  
    A 301    GLY       matches     E 196    GLY  
    A 305    THR       matches     E 183    THR  
  TRANSFORM    0.4538 -0.8360  0.3085 -0.2024  0.2405  0.9493 -0.8678 -0.4933 -0.0601     3.365    18.919   -13.099  
 
 Match found in 1t3r_2       PROTEASE RETROPEPSIN (1T3R_A_017A120
   Pattern 1t3r_2                 Query structure     RMSD=  0.86 A  No. of residues =   3
   ------- -------                --------------- 
    A  47    ILE       matches     E 258    ILE  
    A  49    GLY       matches     E 294    GLY  
    A  50    ILE       matches     E 293    ILE  
  TRANSFORM    0.9083  0.4152  0.0513  0.2921 -0.5415 -0.7884 -0.2996  0.7310 -0.6131    42.326    24.982    38.138  
 
 Match found in 2nnk_3       PROTEASE (2NNK_A_ROCA401_1)         
   Pattern 2nnk_3                 Query structure     RMSD=  0.86 A  No. of residues =   3
   ------- -------                --------------- 
    A  47    ILE       matches     E 258    ILE  
    A  49    GLY       matches     E 294    GLY  
    A  50    ILE       matches     E 293    ILE  
  TRANSFORM    0.3403 -0.4209 -0.8409 -0.6605 -0.7435  0.1048 -0.6693  0.5197 -0.5310    45.282    -4.529    27.172  
 
 Match found in 2q72_3       TRANSPORTER (2Q72_A_IXXA801_1)      
   Pattern 2q72_3                 Query structure     RMSD=  0.86 A  No. of residues =   3
   ------- -------                --------------- 
    A  25    LEU       matches     E 325    LEU  
    A 111    ILE       matches     E 293    ILE  
    A 253    PHE       matches     E 346    PHE  
  TRANSFORM    0.9152  0.3812  0.1308  0.3313 -0.5268 -0.7827 -0.2295  0.7597 -0.6085    40.028    25.349    39.751  
 
 Match found in 3d1z_3       HIV-1 PROTEASE;HIV-1 PROTEASE (3D1Z_
   Pattern 3d1z_3                 Query structure     RMSD=  0.87 A  No. of residues =   3
   ------- -------                --------------- 
    A  47    ILE       matches     E 258    ILE  
    A  49    GLY       matches     E 294    GLY  
    A  50    ILE       matches     E 293    ILE  
  TRANSFORM   -0.9747 -0.2186  0.0456 -0.0714  0.4987  0.8639 -0.2116  0.8388 -0.5017    44.806   -24.861    58.352  
 
 Match found in 5mvm_1       PROTON-GATED ION CHANNEL;PROTON-GATE
   Pattern 5mvm_1                 Query structure     RMSD=  0.87 A  No. of residues =   3
   ------- -------                --------------- 
    E 201    ILE       matches     E 304    ILE  
    E 238    ALA       matches     E 292    ALA  
    E 241    LEU       matches     E 295    LEU  
  TRANSFORM    0.6074  0.7943  0.0130 -0.7907  0.6030  0.1053  0.0758 -0.0742  0.9944    -0.604   -47.687    -4.526  
 
 Match found in 2zuj_1       CAMPHOR 5-MONOOXYGENASE (2ZUJ_A_CAMA
   Pattern 2zuj_1                 Query structure     RMSD=  0.87 A  No. of residues =   3
   ------- -------                --------------- 
    A 295    VAL       matches     A 452    VAL  
    A 297    LEU       matches     A 461    LEU  
    A 396    VAL       matches     A 456    VAL  
  TRANSFORM    0.4717 -0.8639  0.1763  0.3521  0.0012 -0.9360  0.8084  0.5036  0.3047     5.019    17.999    40.544  
 
 Match found in 3ekw_2       PROTEASE;PROTEASE (3EKW_B_DR7B100_1)
   Pattern 3ekw_2                 Query structure     RMSD=  0.87 A  No. of residues =   3
   ------- -------                --------------- 
    A  47    ILE       matches     E 258    ILE  
    A  49    GLY       matches     E 294    GLY  
    A  50    ILE       matches     E 293    ILE  
  TRANSFORM    0.3327 -0.9287  0.1641 -0.1686  0.1126  0.9792 -0.9278 -0.3534 -0.1191    -2.514     2.306     4.798  
 
 Match found in 3ndt_8       PROTEASE;PROTEASE (3NDT_A_ROCA101_3)
   Pattern 3ndt_8                 Query structure     RMSD=  0.87 A  No. of residues =   3
   ------- -------                --------------- 
    B  48    ILE       matches     E 258    ILE  
    B  50    GLY       matches     E 294    GLY  
    B  51    ILE       matches     E 293    ILE  
  TRANSFORM    0.2122  0.8467  0.4880 -0.9515  0.0651  0.3007  0.2228 -0.5281  0.8194    -1.140    -1.501   -34.383  
 
 Match found in 4oti_3       SERINE/THREONINE-PROTEIN KINASE N1 (
   Pattern 4oti_3                 Query structure     RMSD=  0.87 A  No. of residues =   3
   ------- -------                --------------- 
    A 627    LEU       matches     E 295    LEU  
    A 628    GLY       matches     E 294    GLY  
    A 910    PHE       matches     E 291    PHE  
  TRANSFORM   -0.9909 -0.1184  0.0634  0.1094 -0.9854 -0.1301  0.0779 -0.1219  0.9895    24.860    36.060    67.604  
 
 Match found in 2ql8_1       PUTATIVE REDOX PROTEIN (2QL8_A_BEZA1
   Pattern 2ql8_1                 Query structure     RMSD=  0.87 A  No. of residues =   3
   ------- -------                --------------- 
    A  61    ALA       matches     A 379    ALA  
    A  62    THR       matches     A 380    THR  
    A  65    ALA       matches     A 407    ALA  
  TRANSFORM   -0.9077 -0.4008 -0.1245 -0.3407  0.5303  0.7764 -0.2452  0.7471 -0.6178   -11.576    17.825    39.035  
 
 Match found in 3nuj_1       PROTEASE;PROTEASE (3NUJ_B_478B401_1)
   Pattern 3nuj_1                 Query structure     RMSD=  0.87 A  No. of residues =   3
   ------- -------                --------------- 
    A  47    ILE       matches     E 258    ILE  
    A  49    GLY       matches     E 294    GLY  
    A  50    ILE       matches     E 293    ILE  
  TRANSFORM   -0.9132 -0.3650  0.1812 -0.4068  0.8422 -0.3538 -0.0235 -0.3968 -0.9176    20.063   -29.964   122.476  
 
 Match found in 1fiq_1       XANTHINE OXIDASE (1FIQ_C_SALC1335_1)
   Pattern 1fiq_1                 Query structure     RMSD=  0.87 A  No. of residues =   3
   ------- -------                --------------- 
    C1010    THR       matches     A 451    THR  
    C1011    VAL       matches     A 452    VAL  
    C1014    LEU       matches     A 461    LEU  
  TRANSFORM    0.0451  0.9712 -0.2341  0.0581  0.2314  0.9711  0.9973 -0.0574 -0.0460     7.646    37.751    37.053  
 
 Match found in 1jgs_1       MULTIPLE ANTIBIOTIC RESISTANCE PROTE
   Pattern 1jgs_1                 Query structure     RMSD=  0.87 A  No. of residues =   3
   ------- -------                --------------- 
    A  68    LEU       matches     E 585    LEU  
    A  72    THR       matches     E 451    THR  
    A  75    LEU       matches     E 455    LEU  
  TRANSFORM   -0.6035 -0.6118 -0.5114 -0.1156 -0.5674  0.8153 -0.7890  0.5511  0.2717    -0.223   -28.282     6.342  
 
 Match found in 1sh9_5       POL POLYPROTEIN (1SH9_B_RITB301_2)  
   Pattern 1sh9_5                 Query structure     RMSD=  0.87 A  No. of residues =   3
   ------- -------                --------------- 
    B  47    ILE       matches     E 258    ILE  
    B  49    GLY       matches     E 294    GLY  
    B  50    ILE       matches     E 293    ILE  
  TRANSFORM    0.5908  0.5025  0.6313  0.6871  0.0968 -0.7201 -0.4229  0.8591 -0.2881    54.652   -21.457   -52.040  
 
 Match found in 3ucb_5       PROTEASE;PROTEASE (3UCB_A_017A201_2)
   Pattern 3ucb_5                 Query structure     RMSD=  0.87 A  No. of residues =   3
   ------- -------                --------------- 
    B  47    VAL       matches     A 226    VAL  
    B  49    GLY       matches     A 184    GLY  
    B  50    ILE       matches     A 195    ILE  
  TRANSFORM    0.2100 -0.5223 -0.8265  0.7406 -0.4669  0.4832 -0.6383 -0.7136  0.2887    50.075    10.243   -36.581  
 
 Match found in 4j5j_3       PROTEASE (4J5J_B_478B401_2)         
   Pattern 4j5j_3                 Query structure     RMSD=  0.87 A  No. of residues =   3
   ------- -------                --------------- 
    B 147    VAL       matches     E 226    VAL  
    B 149    GLY       matches     E 184    GLY  
    B 150    ILE       matches     E 195    ILE  
  TRANSFORM    0.3212  0.9467  0.0257 -0.0708  0.0511 -0.9962 -0.9444  0.3182  0.0834   -18.534     2.472   -11.820  
 
 Match found in 2nmz_7       PROTEASE (2NMZ_B_ROCB401_3)         
   Pattern 2nmz_7                 Query structure     RMSD=  0.87 A  No. of residues =   3
   ------- -------                --------------- 
    B 147    ILE       matches     A 258    ILE  
    B 149    GLY       matches     A 294    GLY  
    B 150    ILE       matches     A 293    ILE  
  TRANSFORM   -0.5240 -0.1894  0.8304  0.8063  0.2038  0.5553 -0.2744  0.9605  0.0459     8.901    21.900   -65.629  
 
 Match found in 5p9i_2       TYROSINE-PROTEIN KINASE BTK (5P9I_A_
   Pattern 5p9i_2                 Query structure     RMSD=  0.88 A  No. of residues =   3
   ------- -------                --------------- 
    A 480    GLY       matches     A 294    GLY  
    A 484    ASN       matches     A 265    ASN  
    A 528    LEU       matches     A 297    LEU  
  TRANSFORM   -0.1982  0.7246  0.6600 -0.7512  0.3202 -0.5771 -0.6296 -0.6102  0.4809    40.864    12.641   -28.044  
 
 Match found in 4fgz_2       PHOSPHOETHANOLAMINE N-METHYLTRANSFER
   Pattern 4fgz_2                 Query structure     RMSD=  0.88 A  No. of residues =   3
   ------- -------                --------------- 
    B 216    VAL       matches     E 209    VAL  
    B 217    GLU       matches     E 162    GLU  
    B 220    TYR       matches     E 211    TYR  
  TRANSFORM    0.2803  0.0789  0.9567  0.4889  0.8459 -0.2130 -0.8261  0.5274  0.1985     4.072    37.885    53.578  
 
 Match found in 6dj1_3       HIV-1 PROTEASE (6DJ1_B_AB1B201_0)   
   Pattern 6dj1_3                 Query structure     RMSD=  0.88 A  No. of residues =   3
   ------- -------                --------------- 
    A  48    GLY       matches     E 282    GLY  
    A  49    GLY       matches     E 400    GLY  
    A  50    ILE       matches     E 376    ILE  
  TRANSFORM    0.3412 -0.4286 -0.8366 -0.6560 -0.7460  0.1146 -0.6732  0.5097 -0.5357    45.090    -4.689    26.972  
 
 Match found in 2qb4_1       TRANSPORTER (2QB4_A_DSMA801_1)      
   Pattern 2qb4_1                 Query structure     RMSD=  0.88 A  No. of residues =   3
   ------- -------                --------------- 
    A  25    LEU       matches     E 325    LEU  
    A 111    ILE       matches     E 293    ILE  
    A 253    PHE       matches     E 346    PHE  
  TRANSFORM    0.2936 -0.5775 -0.7618  0.6990 -0.4139  0.5832 -0.6521 -0.7037  0.2821    52.556     5.841   -37.469  
 
 Match found in 3ucb_5       PROTEASE;PROTEASE (3UCB_A_017A201_2)
   Pattern 3ucb_5                 Query structure     RMSD=  0.88 A  No. of residues =   3
   ------- -------                --------------- 
    B  47    VAL       matches     E 226    VAL  
    B  49    GLY       matches     E 184    GLY  
    B  50    ILE       matches     E 195    ILE  
  TRANSFORM    0.4816 -0.7082 -0.5162 -0.8734 -0.3393 -0.3494  0.0723  0.6191 -0.7820    30.097   -34.119    17.116  
 
 Match found in 6bkl_3       MATRIX PROTEIN 2 (6BKL_F_RIMF101_0) 
   Pattern 6bkl_3                 Query structure     RMSD=  0.88 A  No. of residues =   3
   ------- -------                --------------- 
    E  30    ALA       matches     A 522    ALA  
    E  31    SER       matches     A 523    SER  
    E  34    GLY       matches     A 527    GLY  
  TRANSFORM   -0.3901  0.9174 -0.0793  0.5305  0.1536 -0.8336 -0.7526 -0.3672 -0.5466    46.795    21.572    -1.604  
 
 Match found in 3ndx_6       PROTEASE;PROTEASE (3NDX_A_RITA100_2)
   Pattern 3ndx_6                 Query structure     RMSD=  0.88 A  No. of residues =   3
   ------- -------                --------------- 
    B  47    ILE       matches     E 258    ILE  
    B  49    GLY       matches     E 294    GLY  
    B  50    ILE       matches     E 293    ILE  
  TRANSFORM    0.4410 -0.8136  0.3789 -0.1837  0.3314  0.9254 -0.8785 -0.4777 -0.0033     2.854    22.279   -13.640  
 
 Match found in 2nnp_7       PROTEASE;PROTEASE (2NNP_A_ROCA401_2)
   Pattern 2nnp_7                 Query structure     RMSD=  0.88 A  No. of residues =   3
   ------- -------                --------------- 
    B 147    ILE       matches     E 258    ILE  
    B 149    GLY       matches     E 294    GLY  
    B 150    ILE       matches     E 293    ILE  
  TRANSFORM    0.4519 -0.8653  0.2172 -0.2898  0.0879  0.9530 -0.8437 -0.4936 -0.2110     3.623    14.141   -10.596  
 
 Match found in 3el9_6       PROTEASE;PROTEASE (3EL9_A_DR7A100_2)
   Pattern 3el9_6                 Query structure     RMSD=  0.88 A  No. of residues =   3
   ------- -------                --------------- 
    B  47    ILE       matches     E 258    ILE  
    B  49    GLY       matches     E 294    GLY  
    B  50    ILE       matches     E 293    ILE  
  TRANSFORM    0.1748 -0.3225 -0.9303  0.9846  0.0574  0.1651  0.0002 -0.9448  0.3276    21.791    36.969    35.285  
 
 Match found in 6dif_7       HIV-1 PROTEASE (6DIF_B_TPVB201_1)   
   Pattern 6dif_7                 Query structure     RMSD=  0.88 A  No. of residues =   3
   ------- -------                --------------- 
    B  47    ILE       matches     E 258    ILE  
    B  49    GLY       matches     E 294    GLY  
    B  50    ILE       matches     E 293    ILE  
  TRANSFORM   -0.0653 -0.4996 -0.8638  0.2752  0.8231 -0.4968  0.9592 -0.2702  0.0837    10.917   -36.693    67.640  
 
 Match found in 4ema_4       PEROXISOME PROLIFERATOR-ACTIVATED RE
   Pattern 4ema_4                 Query structure     RMSD=  0.88 A  No. of residues =   3
   ------- -------                --------------- 
    A 282    PHE       matches     A 262    PHE  
    A 339    VAL       matches     A 397    VAL  
    A 341    ILE       matches     A 370    ILE  
  TRANSFORM    0.1243 -0.8815 -0.4555  0.9800  0.0370  0.1957 -0.1557 -0.4707  0.8684    26.091    43.084    -7.135  
 
 Match found in 1c6z_2       PROTEIN (PROTEASE);PROTEIN (PROTEASE
   Pattern 1c6z_2                 Query structure     RMSD=  0.88 A  No. of residues =   3
   ------- -------                --------------- 
    A  47    ILE       matches     E 258    ILE  
    A  49    GLY       matches     E 294    GLY  
    A  50    ILE       matches     E 293    ILE  
  TRANSFORM   -0.2432 -0.0855  0.9662 -0.6675  0.7375 -0.1027 -0.7037 -0.6699 -0.2365    24.350   -19.497    -1.632  
 
 Match found in 2x2n_3       LANOSTEROL 14-ALPHA-DEMETHYLASE (2X2
   Pattern 2x2n_3                 Query structure     RMSD=  0.89 A  No. of residues =   3
   ------- -------                --------------- 
    A 287    ALA       matches     E 446    ALA  
    A 291    ALA       matches     E 463    ALA  
    A 295    THR       matches     E 440    THR  
  TRANSFORM   -0.3564 -0.9341 -0.0222  0.9171 -0.3542  0.1830 -0.1788  0.0448  0.9829    58.436    64.891    33.956  
 
 Match found in 2nmz_1       PROTEASE;PROTEASE (2NMZ_B_ROCB401_1)
   Pattern 2nmz_1                 Query structure     RMSD=  0.89 A  No. of residues =   3
   ------- -------                --------------- 
    A  47    ILE       matches     A 258    ILE  
    A  49    GLY       matches     A 294    GLY  
    A  50    ILE       matches     A 293    ILE  
  TRANSFORM   -0.5135 -0.8405  0.1728  0.8215 -0.5397 -0.1839  0.2479  0.0475  0.9676    23.216    41.218    11.808  
 
 Match found in 3r9t_1       ECHA1_1 (3R9T_A_BEZA264_0)          
   Pattern 3r9t_1                 Query structure     RMSD=  0.89 A  No. of residues =   3
   ------- -------                --------------- 
    A  67    ALA       matches     E 296    ALA  
    A  72    ILE       matches     E 293    ILE  
    A  78    LEU       matches     E 325    LEU  
  TRANSFORM   -0.1941  0.9662 -0.1696 -0.2489  0.1187  0.9612  0.9489  0.2288  0.2175    51.298    14.837   164.231  
 
 Match found in 5tt3_1       ALPHA-CARBONIC ANHYDRASE (5TT3_E_EZL
   Pattern 5tt3_1                 Query structure     RMSD=  0.89 A  No. of residues =   3
   ------- -------                --------------- 
    E 190    LEU       matches     E 455    LEU  
    E 191    THR       matches     E 451    THR  
    E 192    ALA       matches     E 454    ALA  
  TRANSFORM    0.0975  0.0716 -0.9927  0.8346  0.5374  0.1207  0.5421 -0.8403 -0.0073    85.352    34.930    77.580  
 
 Match found in 4mme_2       TRANSPORTER (4MME_A_29QA603_1)      
   Pattern 4mme_2                 Query structure     RMSD=  0.89 A  No. of residues =   3
   ------- -------                --------------- 
    A 104    VAL       matches     A 544    VAL  
    A 105    ALA       matches     A 509    ALA  
    A 108    TYR       matches     A 541    TYR  
  TRANSFORM   -0.4339 -0.3968 -0.8089  0.3513  0.7522 -0.5574  0.8296 -0.5261 -0.1869    11.296    31.841    15.238  
 
 Match found in 1sh9_1       POL POLYPROTEIN;POL POLYPROTEIN (1SH
   Pattern 1sh9_1                 Query structure     RMSD=  0.89 A  No. of residues =   3
   ------- -------                --------------- 
    A  47    ILE       matches     E 258    ILE  
    A  49    GLY       matches     E 294    GLY  
    A  50    ILE       matches     E 293    ILE  
  TRANSFORM    0.8468  0.5197  0.1131  0.4062 -0.7693  0.4931  0.3433 -0.3716 -0.8626    53.704    38.332     0.726  
 
 Match found in 3quo_1       FOMA PROTEIN (3QUO_A_FCNA4001_1)    
   Pattern 3quo_1                 Query structure     RMSD=  0.89 A  No. of residues =   3
   ------- -------                --------------- 
    A  57    GLY       matches     E 478    GLY  
    A  58    HIS       matches     A 482    HIS  
    A  61    ILE       matches     E 480    ILE  
  TRANSFORM   -0.9228 -0.3647 -0.1244 -0.3135  0.5229  0.7927 -0.2240  0.7705 -0.5968   -10.993    17.179    85.603  
 
 Match found in 6dif_3       HIV-1 PROTEASE (6DIF_B_TPVB201_0)   
   Pattern 6dif_3                 Query structure     RMSD=  0.89 A  No. of residues =   3
   ------- -------                --------------- 
    A  47    ILE       matches     E 258    ILE  
    A  49    GLY       matches     E 294    GLY  
    A  50    ILE       matches     E 293    ILE  
  TRANSFORM   -0.9130  0.1573 -0.3764  0.0987  0.9804  0.1703  0.3958  0.1184 -0.9107    22.910    14.812    56.397  
 
 Match found in 2ql8_1       PUTATIVE REDOX PROTEIN (2QL8_A_BEZA1
   Pattern 2ql8_1                 Query structure     RMSD=  0.89 A  No. of residues =   3
   ------- -------                --------------- 
    A  61    ALA       matches     E 379    ALA  
    A  62    THR       matches     E 380    THR  
    A  65    ALA       matches     E 407    ALA  
  TRANSFORM    0.5638  0.3650  0.7409  0.7873  0.0335 -0.6157 -0.2496  0.9304 -0.2685     6.898   -40.723     9.039  
 
 Match found in 4jd6_2       ENHANCED INTRACELLULAR SURVIVAL PROT
   Pattern 4jd6_2                 Query structure     RMSD=  0.89 A  No. of residues =   3
   ------- -------                --------------- 
    A  83    SER       matches     A 385    SER  
    A  85    VAL       matches     A 387    VAL  
    A 126    TYR       matches     A 398    TYR  
  TRANSFORM    0.5411  0.1202  0.8323  0.6486 -0.6897 -0.3220  0.5353  0.7141 -0.4512   -36.332    28.061     6.919  
 
 Match found in 5vop_3       5-METHYLTETRAHYDROFOLATE HOMOCYSTEIN
   Pattern 5vop_3                 Query structure     RMSD=  0.90 A  No. of residues =   3
   ------- -------                --------------- 
    A 490    VAL       matches     E 452    VAL  
    A 492    LEU       matches     E 461    LEU  
    A 568    VAL       matches     E 456    VAL  
  TRANSFORM    0.9442  0.2939  0.1486  0.0779  0.2391 -0.9679 -0.3200  0.9254  0.2028    22.720     3.916   -32.110  
 
 Match found in 4pm9_3       BETA-LACTAMASE CTX-M-14 (4PM9_A_CE3A
   Pattern 4pm9_3                 Query structure     RMSD=  0.90 A  No. of residues =   3
   ------- -------                --------------- 
    A 170    ASN       matches     E 116    ASN  
    A 237    ALA       matches     E 117    ALA  
    A 238    GLY       matches     E 118    GLY  
  TRANSFORM   -0.4338  0.8768 -0.2075  0.8964  0.4433 -0.0011  0.0911 -0.1865 -0.9782    37.138    58.202    24.321  
 
 Match found in 2nnp_1       PROTEASE (2NNP_A_ROCA401_1)         
   Pattern 2nnp_1                 Query structure     RMSD=  0.90 A  No. of residues =   3
   ------- -------                --------------- 
    A  47    ILE       matches     E 258    ILE  
    A  49    GLY       matches     E 294    GLY  
    A  50    ILE       matches     E 293    ILE  
  TRANSFORM    0.3946 -0.6587 -0.6406  0.7785  0.6100 -0.1476  0.4880 -0.4405  0.7535    55.662    62.827     9.437  
 
 Match found in 3r9t_1       ECHA1_1 (3R9T_A_BEZA264_0)          
   Pattern 3r9t_1                 Query structure     RMSD=  0.90 A  No. of residues =   3
   ------- -------                --------------- 
    A  67    ALA       matches     E 296    ALA  
    A  72    ILE       matches     E 293    ILE  
    A  78    LEU       matches     E 297    LEU  
  TRANSFORM    0.4750 -0.8124  0.3383 -0.8772 -0.4063  0.2558 -0.0704 -0.4183 -0.9056    14.435   -31.149    15.303  
 
 Match found in 3ndx_2       PROTEASE (3NDX_A_RITA100_1)         
   Pattern 3ndx_2                 Query structure     RMSD=  0.90 A  No. of residues =   3
   ------- -------                --------------- 
    A  47    ILE       matches     E 258    ILE  
    A  49    GLY       matches     E 294    GLY  
    A  50    ILE       matches     E 293    ILE  
  TRANSFORM    0.2157 -0.3836 -0.8980 -0.9540 -0.2788 -0.1100 -0.2081  0.8804 -0.4261     5.152   -32.719   -22.702  
 
 Match found in 4oqr_2       CYP105AS1 (4OQR_A_2UOA502_1)        
   Pattern 4oqr_2                 Query structure     RMSD=  0.90 A  No. of residues =   3
   ------- -------                --------------- 
    A 239    VAL       matches     E 521    VAL  
    A 240    ALA       matches     E 520    ALA  
    A 244    THR       matches     E 530    THR  
  TRANSFORM    0.4856  0.8602 -0.1559 -0.2939 -0.0073 -0.9558 -0.8233  0.5099  0.2492    -8.204    76.886    22.476  
 
 Match found in 2aqu_4       HIV-1 PROTEASE (2AQU_B_DR7B300_2)   
   Pattern 2aqu_4                 Query structure     RMSD=  0.90 A  No. of residues =   3
   ------- -------                --------------- 
    B  47    ILE       matches     E 258    ILE  
    B  49    GLY       matches     E 294    GLY  
    B  50    ILE       matches     E 293    ILE  
  TRANSFORM    0.9123  0.4076  0.0384 -0.2776  0.5469  0.7899  0.3009 -0.7313  0.6121    13.554    18.547   -38.006  
 
 Match found in 3tl9_3       PROTEASE (3TL9_A_ROCA401_1)         
   Pattern 3tl9_3                 Query structure     RMSD=  0.90 A  No. of residues =   3
   ------- -------                --------------- 
    A  47    ILE       matches     E 258    ILE  
    A  49    GLY       matches     E 294    GLY  
    A  50    ILE       matches     E 293    ILE  
  TRANSFORM   -0.5120  0.7813 -0.3570 -0.3840 -0.5800 -0.7185 -0.7684 -0.2308  0.5970   -25.936   -42.974    25.001  
 
 Match found in 3k54_3       TYROSINE-PROTEIN KINASE BTK (3K54_A_
   Pattern 3k54_3                 Query structure     RMSD=  0.90 A  No. of residues =   3
   ------- -------                --------------- 
    A 408    LEU       matches     A  65    LEU  
    A 480    GLY       matches     A  91    GLY  
    A 528    LEU       matches     A  14    LEU  
  TRANSFORM    0.3965  0.4608  0.7940  0.8144  0.2225 -0.5359 -0.4236  0.8592 -0.2871    55.567   -11.557   -51.633  
 
 Match found in 4j5j_3       PROTEASE (4J5J_B_478B401_2)         
   Pattern 4j5j_3                 Query structure     RMSD=  0.90 A  No. of residues =   3
   ------- -------                --------------- 
    B 147    VAL       matches     A 226    VAL  
    B 149    GLY       matches     A 184    GLY  
    B 150    ILE       matches     A 195    ILE  
  TRANSFORM    0.3757 -0.9219  0.0944 -0.5189 -0.1249  0.8456 -0.7678 -0.3667 -0.5254     3.842     8.463    -2.121  
 
 Match found in 3ndw_4       PROTEASE;PROTEASE (3NDW_A_RITA100_2)
   Pattern 3ndw_4                 Query structure     RMSD=  0.90 A  No. of residues =   3
   ------- -------                --------------- 
    B  47    ILE       matches     E 258    ILE  
    B  49    GLY       matches     E 294    GLY  
    B  50    ILE       matches     E 293    ILE  
  TRANSFORM    0.7380 -0.0666 -0.6715  0.5165  0.6961  0.4987  0.4342 -0.7149  0.5481   -41.264    16.231    27.798  
 
 Match found in 5vop_3       5-METHYLTETRAHYDROFOLATE HOMOCYSTEIN
   Pattern 5vop_3                 Query structure     RMSD=  0.90 A  No. of residues =   3
   ------- -------                --------------- 
    A 490    VAL       matches     A 452    VAL  
    A 492    LEU       matches     A 461    LEU  
    A 568    VAL       matches     A 456    VAL  
  TRANSFORM    0.6857 -0.7269 -0.0379 -0.7254 -0.6781 -0.1179  0.0600  0.1084 -0.9923    -0.383    -5.889    26.702  
 
 Match found in 1cla_3       TYPE III CHLORAMPHENICOL ACETYLTRANS
   Pattern 1cla_3                 Query structure     RMSD=  0.90 A  No. of residues =   3
   ------- -------                --------------- 
    A 160    LEU       matches     E 280    LEU  
    A 162    VAL       matches     E 397    VAL  
    A 168    TYR       matches     E 269    TYR  
  TRANSFORM   -0.7856 -0.1491  0.6005  0.1894  0.8660  0.4627 -0.5891  0.4772 -0.6521    42.375    12.640    -9.771  
 
 Match found in 4tyj_5       FIBROBLAST GROWTH FACTOR RECEPTOR 4 
   Pattern 4tyj_5                 Query structure     RMSD=  0.90 A  No. of residues =   3
   ------- -------                --------------- 
    A 473    LEU       matches     A  83    LEU  
    A 481    VAL       matches     A  60    VAL  
    A 503    LYS       matches     A  40    LYS  
  TRANSFORM   -0.5045 -0.5606 -0.6567 -0.6688  0.7347 -0.1135  0.5461  0.3819 -0.7456   -21.506   -43.742     6.707  
 
 Match found in 1i7q_1       ANTHRANILATE SYNTHASE (1I7Q_A_BEZA15
   Pattern 1i7q_1                 Query structure     RMSD=  0.90 A  No. of residues =   3
   ------- -------                --------------- 
    A 361    GLU       matches     A 168    GLU  
    A 426    LEU       matches     A 165    LEU  
    A 485    GLY       matches     A 150    GLY  
  TRANSFORM   -0.2807  0.7317 -0.6211 -0.7629 -0.5627 -0.3182 -0.5823  0.3845  0.7163    25.826    55.715   -18.406  
 
 Match found in 1rx7_1       DIHYDROFOLATE REDUCTASE (1RX7_A_FOLA
   Pattern 1rx7_1                 Query structure     RMSD=  0.90 A  No. of residues =   3
   ------- -------                --------------- 
    A  46    THR       matches     E 137    THR  
    A  50    ILE       matches     E 109    ILE  
    A  54    LEU       matches     E 130    LEU  
  TRANSFORM    0.4458 -0.7787  0.4415 -0.8927 -0.3498  0.2842 -0.0669 -0.5208 -0.8510    34.377    15.717   -34.429  
 
 Match found in 4uuu_1       CYSTATHIONINE BETA-SYNTHASE (4UUU_A_
   Pattern 4uuu_1                 Query structure     RMSD=  0.90 A  No. of residues =   3
   ------- -------                --------------- 
    A 423    LEU       matches     A 384    LEU  
    A 446    ALA       matches     A 379    ALA  
    A 533    VAL       matches     A 360    VAL  
  TRANSFORM    0.3639 -0.9214  0.1364 -0.8906 -0.3871 -0.2388  0.2729 -0.0346 -0.9614   -12.048   -23.682    29.869  
 
 Match found in 3el4_3       PROTEASE (3EL4_A_ROCA100_1)         
   Pattern 3el4_3                 Query structure     RMSD=  0.91 A  No. of residues =   3
   ------- -------                --------------- 
    A  47    ILE       matches     E 258    ILE  
    A  49    GLY       matches     E 294    GLY  
    A  50    ILE       matches     E 293    ILE  
  TRANSFORM   -0.5694  0.7270  0.3837 -0.7815 -0.6235  0.0215  0.2549 -0.2876  0.9232    31.703    51.497    43.518  
 
 Match found in 4fgz_1       PHOSPHOETHANOLAMINE N-METHYLTRANSFER
   Pattern 4fgz_1                 Query structure     RMSD=  0.91 A  No. of residues =   3
   ------- -------                --------------- 
    B  32    GLY       matches     A 285    GLY  
    B  39    GLY       matches     A 538    GLY  
    B  42    GLU       matches     A 540    GLU  
  TRANSFORM    0.7321 -0.1278 -0.6691  0.2522 -0.8617  0.4404 -0.6328 -0.4911 -0.5986     3.837    42.605     0.187  
 
 Match found in 3ug2_3       EPIDERMAL GROWTH FACTOR RECEPTOR (3U
   Pattern 3ug2_3                 Query structure     RMSD=  0.91 A  No. of residues =   3
   ------- -------                --------------- 
    A 718    LEU       matches     E 461    LEU  
    A 719    SER       matches     E 453    SER  
    A 726    VAL       matches     E 449    VAL  
  TRANSFORM    0.7588 -0.4910  0.4280  0.5713  0.1863 -0.7993  0.3127  0.8510  0.4218    17.857     4.875    -7.855  
 
 Match found in 4u5j_1       PROTO-ONCOGENE TYROSINE-PROTEIN KINA
   Pattern 4u5j_1                 Query structure     RMSD=  0.91 A  No. of residues =   3
   ------- -------                --------------- 
    A 273    LEU       matches     A 428    LEU  
    A 276    GLY       matches     A 400    GLY  
    A 281    VAL       matches     A 425    VAL  
  TRANSFORM    0.0566 -0.9780  0.2010  0.3175 -0.1732 -0.9323  0.9466  0.1166  0.3007    32.388    33.208    36.124  
 
 Match found in 1jgs_1       MULTIPLE ANTIBIOTIC RESISTANCE PROTE
   Pattern 1jgs_1                 Query structure     RMSD=  0.91 A  No. of residues =   3
   ------- -------                --------------- 
    A  68    LEU       matches     A 585    LEU  
    A  72    THR       matches     A 451    THR  
    A  75    LEU       matches     A 455    LEU  
  TRANSFORM   -0.2697 -0.6659  0.6956 -0.6142 -0.4374 -0.6569  0.7416 -0.6044 -0.2910     9.337   -65.170     2.485  
 
 Match found in 4xey_2       TYROSINE-PROTEIN KINASE ABL1 (4XEY_A
   Pattern 4xey_2                 Query structure     RMSD=  0.91 A  No. of residues =   3
   ------- -------                --------------- 
    A 267    LEU       matches     A  83    LEU  
    A 340    GLY       matches     A  91    GLY  
    A 389    LEU       matches     A  14    LEU  
  TRANSFORM    0.6177 -0.7672  0.1730 -0.7186 -0.6400 -0.2723  0.3196  0.0438 -0.9465    17.848   -35.391   -15.041  
 
 Match found in 2zuj_1       CAMPHOR 5-MONOOXYGENASE (2ZUJ_A_CAMA
   Pattern 2zuj_1                 Query structure     RMSD=  0.91 A  No. of residues =   3
   ------- -------                --------------- 
    A 295    VAL       matches     E 452    VAL  
    A 297    LEU       matches     E 461    LEU  
    A 396    VAL       matches     E 456    VAL  
  TRANSFORM    0.5271 -0.4934  0.6919  0.2118 -0.7123 -0.6692  0.8230  0.4992 -0.2709    65.881    14.212    25.534  
 
 Match found in 3iaz_0       LACTOTRANSFERRIN (3IAZ_A_AINA1202_1)
   Pattern 3iaz_0                 Query structure     RMSD=  0.91 A  No. of residues =   3
   ------- -------                --------------- 
    A 659    GLU       matches     A 197    GLU  
    A 662    GLY       matches     A 213    GLY  
    A 663    THR       matches     A 215    THR  
  TRANSFORM   -0.9129 -0.0518 -0.4048 -0.4065  0.0279  0.9132 -0.0360  0.9983 -0.0465    10.334    -2.014    30.234  
 
 Match found in 1sdv_5       PROTEASE RETROPEPSIN (1SDV_B_MK1B902
   Pattern 1sdv_5                 Query structure     RMSD=  0.91 A  No. of residues =   3
   ------- -------                --------------- 
    B 147    ILE       matches     E 258    ILE  
    B 149    GLY       matches     E 294    GLY  
    B 150    ILE       matches     E 293    ILE  
  TRANSFORM   -0.3065 -0.9344 -0.1815  0.3433 -0.2864  0.8945 -0.8878  0.2118  0.4086    65.235    37.398     1.331  
 
 Match found in 3ndx_6       PROTEASE;PROTEASE (3NDX_A_RITA100_2)
   Pattern 3ndx_6                 Query structure     RMSD=  0.91 A  No. of residues =   3
   ------- -------                --------------- 
    B  47    ILE       matches     A 258    ILE  
    B  49    GLY       matches     A 294    GLY  
    B  50    ILE       matches     A 293    ILE  
  TRANSFORM    0.3491  0.7628 -0.5443 -0.5173 -0.3275 -0.7907 -0.7814  0.5576  0.2802    24.888     9.920    22.477  
 
 Match found in 2q64_1       PROTEASE RETROPEPSIN;PROTEASE RETROP
   Pattern 2q64_1                 Query structure     RMSD=  0.91 A  No. of residues =   3
   ------- -------                --------------- 
    A  47    ILE       matches     E 258    ILE  
    A  49    GLY       matches     E 294    GLY  
    A  50    ILE       matches     E 293    ILE  
  TRANSFORM    0.2294 -0.1149 -0.9665  0.6745  0.7347  0.0727  0.7017 -0.6686  0.2460    21.704    74.606    49.932  
 
 Match found in 2vcv_7       GLUTATHIONE S-TRANSFERASE A3 (2VCV_L
   Pattern 2vcv_7                 Query structure     RMSD=  0.91 A  No. of residues =   3
   ------- -------                --------------- 
    L 216    ALA       matches     E 152    ALA  
    L 220    PHE       matches     E 225    PHE  
    L 222    PHE       matches     E 182    PHE  
  TRANSFORM   -0.0382  0.5128 -0.8577 -0.6768  0.6181  0.3998  0.7352  0.5958  0.3234    -7.030   -67.994    -5.015  
 
 Match found in 4xey_2       TYROSINE-PROTEIN KINASE ABL1 (4XEY_A
   Pattern 4xey_2                 Query structure     RMSD=  0.91 A  No. of residues =   3
   ------- -------                --------------- 
    A 267    LEU       matches     E  83    LEU  
    A 340    GLY       matches     E  91    GLY  
    A 389    LEU       matches     E  14    LEU  
  TRANSFORM    0.9544  0.0469 -0.2947  0.1684 -0.8998  0.4024 -0.2463 -0.4337 -0.8667   -37.807    42.078    27.837  
 
 Match found in 5vop_3       5-METHYLTETRAHYDROFOLATE HOMOCYSTEIN
   Pattern 5vop_3                 Query structure     RMSD=  0.91 A  No. of residues =   3
   ------- -------                --------------- 
    A 490    VAL       matches     E  42    VAL  
    A 492    LEU       matches     E  14    LEU  
    A 568    VAL       matches     E  34    VAL  
  TRANSFORM    0.1948  0.9384 -0.2854 -0.9594  0.2428  0.1434  0.2039  0.2459  0.9476   -64.573    -8.447    -6.886  
 
 Match found in 5kqx_3       PROTEASE E35D-SQV (5KQX_A_ROCA101_1)
   Pattern 5kqx_3                 Query structure     RMSD=  0.91 A  No. of residues =   3
   ------- -------                --------------- 
    A  47    ILE       matches     A 258    ILE  
    A  49    GLY       matches     A 294    GLY  
    A  50    ILE       matches     A 293    ILE  
  TRANSFORM    0.1914 -0.2130  0.9581 -0.8778  0.3995  0.2642 -0.4391 -0.8916 -0.1105    42.129    -0.186    59.393  
 
 Match found in 3fl9_6       DIHYDROFOLATE REDUCTASE (DHFR) (3FL9
   Pattern 3fl9_6                 Query structure     RMSD=  0.91 A  No. of residues =   3
   ------- -------                --------------- 
    D  21    LEU       matches     E   7    LEU  
    D  51    ILE       matches     E 109    ILE  
    D  55    LEU       matches     E 122    LEU  
  TRANSFORM    0.0571  0.5146 -0.8556  0.2050  0.8327  0.5145  0.9771 -0.2048 -0.0579   -24.473   -22.270    30.608  
 
 Match found in 1k6c_2       POL POLYPROTEIN;POL POLYPROTEIN (1K6
   Pattern 1k6c_2                 Query structure     RMSD=  0.92 A  No. of residues =   3
   ------- -------                --------------- 
    A  47    ILE       matches     A 399    ILE  
    A  48    GLY       matches     A 400    GLY  
    A  49    GLY       matches     A 282    GLY  
  TRANSFORM    0.1436 -0.3030  0.9421 -0.5735 -0.8013 -0.1703  0.8065 -0.5158 -0.2888   -27.283   -12.475    33.182  
 
 Match found in 2q64_6       PROTEASE RETROPEPSIN (2Q64_B_1UNB100
   Pattern 2q64_6                 Query structure     RMSD=  0.92 A  No. of residues =   3
   ------- -------                --------------- 
    B  47    ILE       matches     E 258    ILE  
    B  49    GLY       matches     E 294    GLY  
    B  50    ILE       matches     E 293    ILE  
  TRANSFORM    0.0571  0.0895  0.9944  0.8800  0.4659 -0.0924 -0.4715  0.8803 -0.0522     6.916    66.011    29.340  
 
 Match found in 1urm_2       PEROXIREDOXIN 5 (1URM_A_BEZA201_0)  
   Pattern 1urm_2                 Query structure     RMSD=  0.92 A  No. of residues =   3
   ------- -------                --------------- 
    A  40    PRO       matches     E 284    PRO  
    A 127    ARG       matches     E 443    ARG  
    A 147    THR       matches     E 566    THR  
  TRANSFORM    0.6041  0.7174  0.3472 -0.7374  0.6683 -0.0979 -0.3023 -0.1968  0.9327   -12.011   -22.119    38.646  
 
 Match found in 1cla_3       TYPE III CHLORAMPHENICOL ACETYLTRANS
   Pattern 1cla_3                 Query structure     RMSD=  0.92 A  No. of residues =   3
   ------- -------                --------------- 
    A 160    LEU       matches     A 280    LEU  
    A 162    VAL       matches     A 397    VAL  
    A 168    TYR       matches     A 269    TYR  
  TRANSFORM    0.8129 -0.3782  0.4429  0.3756 -0.2409 -0.8949  0.4452  0.8938 -0.0538   102.245    20.265   -28.087  
 
 Match found in 4fgz_2       PHOSPHOETHANOLAMINE N-METHYLTRANSFER
   Pattern 4fgz_2                 Query structure     RMSD=  0.92 A  No. of residues =   3
   ------- -------                --------------- 
    B 216    VAL       matches     A 356    VAL  
    B 217    GLU       matches     A 353    GLU  
    B 220    TYR       matches     A 355    TYR  
  TRANSFORM   -0.3906  0.9094 -0.1427  0.7562  0.4054  0.5136  0.5250  0.0927 -0.8461    32.789    31.555    50.451  
 
 Match found in 3ndt_1       PROTEASE (3NDT_A_ROCA101_1)         
   Pattern 3ndt_1                 Query structure     RMSD=  0.92 A  No. of residues =   3
   ------- -------                --------------- 
    A  48    ILE       matches     E 258    ILE  
    A  50    GLY       matches     E 294    GLY  
    A  51    ILE       matches     E 293    ILE  
  TRANSFORM    0.9448 -0.0060  0.3276 -0.2721 -0.5714  0.7743  0.1825 -0.8207 -0.5415    34.616    75.983    50.159  
 
 Match found in 1pbk_3       FKBP25 (1PBK_A_RAPA225_1)           
   Pattern 1pbk_3                 Query structure     RMSD=  0.92 A  No. of residues =   3
   ------- -------                --------------- 
    A 198    TYR       matches     A 355    TYR  
    A 206    ALA       matches     A 302    ALA  
    A 208    ILE       matches     A 304    ILE  
  TRANSFORM   -0.3774  0.9228 -0.0777  0.5458  0.1539 -0.8237 -0.7481 -0.3532 -0.5617    21.686    21.757    -0.958  
 
 Match found in 2fxe_7       POL PROTEIN;POL PROTEIN (2FXE_A_DR7A
   Pattern 2fxe_7                 Query structure     RMSD=  0.92 A  No. of residues =   3
   ------- -------                --------------- 
    B  47    ILE       matches     E 258    ILE  
    B  49    GLY       matches     E 294    GLY  
    B  50    ILE       matches     E 293    ILE  
  TRANSFORM   -0.1672 -0.4350  0.8848  0.2958 -0.8782 -0.3759  0.9405  0.1989  0.2755    -5.341    -9.324    26.706  
 
 Match found in 1k6c_2       POL POLYPROTEIN;POL POLYPROTEIN (1K6
   Pattern 1k6c_2                 Query structure     RMSD=  0.92 A  No. of residues =   3
   ------- -------                --------------- 
    A  47    ILE       matches     E 399    ILE  
    A  48    GLY       matches     E 400    GLY  
    A  49    GLY       matches     E 282    GLY  
  TRANSFORM   -0.9049 -0.0360 -0.4242 -0.4241 -0.0094  0.9056 -0.0366  0.9993 -0.0068    11.110    -3.082    29.767  
 
 Match found in 1sdt_7       PROTEASE RETROPEPSIN (1SDT_B_MK1B902
   Pattern 1sdt_7                 Query structure     RMSD=  0.92 A  No. of residues =   3
   ------- -------                --------------- 
    B 147    ILE       matches     E 258    ILE  
    B 149    GLY       matches     E 294    GLY  
    B 150    ILE       matches     E 293    ILE  
  TRANSFORM   -0.8191  0.5354 -0.2062  0.0694  0.4493  0.8907  0.5695  0.7152 -0.4052   -38.694    18.721    10.776  
 
 Match found in 5l94_1       CYTOCHROME P450 (5L94_A_TESA502_1)  
   Pattern 5l94_1                 Query structure     RMSD=  0.93 A  No. of residues =   3
   ------- -------                --------------- 
    A 241    ILE       matches     A 109    ILE  
    A 242    ALA       matches     A 108    ALA  
    A 246    THR       matches     A 111    THR  
  TRANSFORM   -0.2286 -0.9345  0.2729  0.9052 -0.1009  0.4127 -0.3582  0.3414  0.8690   120.877    44.421    -6.839  
 
 Match found in 1ao8_2       DIHYDROFOLATE REDUCTASE (1AO8_A_MTXA
   Pattern 1ao8_2                 Query structure     RMSD=  0.93 A  No. of residues =   3
   ------- -------                --------------- 
    A  45    THR       matches     E 547    THR  
    A  48    SER       matches     E 513    SER  
    A  49    PHE       matches     E 511    PHE  
  TRANSFORM    0.9597  0.0315  0.2794  0.1790  0.6979 -0.6934 -0.2168  0.7155  0.6641    36.963    12.921    41.131  
 
 Match found in 3e00_2       RETINOIC ACID RECEPTOR RXR-ALPHA (3E
   Pattern 3e00_2                 Query structure     RMSD=  0.93 A  No. of residues =   3
   ------- -------                --------------- 
    A 342    VAL       matches     E 544    VAL  
    A 345    ILE       matches     E 572    ILE  
    A 432    CYH       matches     E 574    CYH  

******************************************************* user.XUML **************************************************************
  TRANSFORM    0.6878 -0.1405 -0.7122 -0.4551  0.6809 -0.5738 -0.5655 -0.7188 -0.4044    42.988    21.483     1.132  
 
 Match found in 5bvw_2       EPITHELIAL DISCOIDIN DOMAIN-CONTAINI
   Pattern 5bvw_2                 Query structure     RMSD=  0.83 A  No. of residues =   4
   ------- -------                --------------- 
    A 685    ILE       matches     E 545    ILE  
    A 707    GLY       matches     E 527    GLY  
    A 773    LEU       matches     E 528    LEU  
    A 783    ALA       matches     E 509    ALA  
  TRANSFORM   -0.6105  0.7833  0.1172  0.2170  0.0231  0.9759 -0.7617 -0.6212  0.1841   -45.597   -34.357    15.205  
 
 Match found in 4l9q_2       SERUM ALBUMIN (4L9Q_A_9TPA601_1)    
   Pattern 4l9q_2                 Query structure     RMSD=  0.89 A  No. of residues =   4
   ------- -------                --------------- 
    A 115    LEU       matches     E  14    LEU  
    A 117    ARG       matches     E  15    ARG  
    A 118    PRO       matches     E  23    PRO  
    A 126    ALA       matches     E 110    ALA  
  TRANSFORM    0.5292  0.1161  0.8405 -0.5030 -0.7548  0.4210 -0.6833  0.6456  0.3410    48.960    44.449    -9.882  
 
 Match found in 5bvw_2       EPITHELIAL DISCOIDIN DOMAIN-CONTAINI
   Pattern 5bvw_2                 Query structure     RMSD=  0.93 A  No. of residues =   4
   ------- -------                --------------- 
    A 685    ILE       matches     A 545    ILE  
    A 707    GLY       matches     A 527    GLY  
    A 773    LEU       matches     A 528    LEU  
    A 783    ALA       matches     A 509    ALA  
  TRANSFORM   -0.6318 -0.7103 -0.3103  0.3932  0.0514 -0.9180 -0.6680  0.7020 -0.2468   -33.198   -44.973    -0.277  
 
 Match found in 4l9q_2       SERUM ALBUMIN (4L9Q_A_9TPA601_1)    
   Pattern 4l9q_2                 Query structure     RMSD=  0.94 A  No. of residues =   4
   ------- -------                --------------- 
    A 115    LEU       matches     A  14    LEU  
    A 117    ARG       matches     A  15    ARG  
    A 118    PRO       matches     A  23    PRO  
    A 126    ALA       matches     A 110    ALA  
  TRANSFORM   -0.2479  0.5780 -0.7775  0.2663 -0.7309 -0.6283  0.9315  0.3628 -0.0273    54.566    59.184    -0.028  
 
 Match found in 5zwr_2       EST-Y29 (5ZWR_A_9KLA402_0)          
   Pattern 5zwr_2                 Query structure     RMSD=  0.97 A  No. of residues =   4
   ------- -------                --------------- 
    A 123    TYR       matches     E 198    TYR  
    A 125    PHE       matches     E 225    PHE  
    A 141    ILE       matches     E 195    ILE  
    A 170    TYR       matches     E 211    TYR  
  TRANSFORM   -0.7337  0.1123  0.6701  0.2311  0.9687  0.0906  0.6390 -0.2213  0.7367    27.800     4.466    15.903  
 
 Match found in 2nnj_2       CYTOCHROME P450 2C8 (2NNJ_A_225A501_
   Pattern 2nnj_2                 Query structure     RMSD=  1.16 A  No. of residues =   4
   ------- -------                --------------- 
    A 113    ILE       matches     A 493    ILE  
    A 296    VAL       matches     A 521    VAL  
    A 297    ALA       matches     A 522    ALA  
    A 301    THR       matches     A 530    THR  
  TRANSFORM   -0.5764 -0.1800 -0.7971  0.2601 -0.9651  0.0298  0.7747  0.1901 -0.6031    23.205    24.579     3.971  
 
 Match found in 2nnj_2       CYTOCHROME P450 2C8 (2NNJ_A_225A501_
   Pattern 2nnj_2                 Query structure     RMSD=  1.27 A  No. of residues =   4
   ------- -------                --------------- 
    A 113    ILE       matches     E 493    ILE  
    A 296    VAL       matches     E 521    VAL  
    A 297    ALA       matches     E 522    ALA  
    A 301    THR       matches     E 530    THR  
  TRANSFORM   -0.5961 -0.6855 -0.4180  0.4021 -0.7055  0.5836  0.6950 -0.1798 -0.6962    24.355    65.918    37.956  
 
 Match found in 6hd4_1       TYROSINE-PROTEIN KINASE ABL1 (6HD4_A
   Pattern 6hd4_1                 Query structure     RMSD=  1.41 A  No. of residues =   4
   ------- -------                --------------- 
    A 318    VAL       matches     A 305    VAL  
    A 389    LEU       matches     A 391    LEU  
    A 399    ALA       matches     A 368    ALA  
    A 400    ASP       matches     A 369    ASP  
  TRANSFORM   -0.7896 -0.0465 -0.6119 -0.4067  0.7864  0.4650 -0.4595 -0.6160  0.6398    34.842    43.893    60.202  
 
 Match found in 2hyy_8       PROTO-ONCOGENE TYROSINE-PROTEIN KINA
   Pattern 2hyy_8                 Query structure     RMSD=  1.43 A  No. of residues =   4
   ------- -------                --------------- 
    C 299    VAL       matches     A 305    VAL  
    C 370    LEU       matches     A 391    LEU  
    C 380    ALA       matches     A 368    ALA  
    C 381    ASP       matches     A 369    ASP  
  TRANSFORM   -0.7131  0.5162  0.4744  0.2312 -0.4657  0.8542 -0.6619 -0.7188 -0.2127    77.002   107.928     3.433  
 
 Match found in 1w76_3       ACETYLCHOLINESTERASE (1W76_A_GNTA153
   Pattern 1w76_3                 Query structure     RMSD=  1.44 A  No. of residues =   4
   ------- -------                --------------- 
    A 118    GLY       matches     A 196    GLY  
    A 119    GLY       matches     A 184    GLY  
    A 121    TYR       matches     A 198    TYR  
    A 290    PHE       matches     A 225    PHE  
  TRANSFORM   -0.7634 -0.6346 -0.1204  0.6228 -0.6738 -0.3977 -0.1713  0.3786 -0.9096    32.955    29.887     8.846  
 
 Match found in 6hd4_1       TYROSINE-PROTEIN KINASE ABL1 (6HD4_A
   Pattern 6hd4_1                 Query structure     RMSD=  1.44 A  No. of residues =   4
   ------- -------                --------------- 
    A 318    VAL       matches     A 371    VAL  
    A 389    LEU       matches     A 391    LEU  
    A 399    ALA       matches     A 368    ALA  
    A 400    ASP       matches     A 369    ASP  
  TRANSFORM    0.2919  0.6658  0.6866 -0.8174  0.5465 -0.1824  0.4967  0.5080 -0.7037   -63.595   -28.344     5.487  
 
 Match found in 4y8w_2       CYTOCHROME P450 21-HYDROXYLASE (4Y8W
   Pattern 4y8w_2                 Query structure     RMSD=  1.44 A  No. of residues =   4
   ------- -------                --------------- 
    C 107    ASP       matches     A 374    ASP  
    C 109    SER       matches     A 289    SER  
    C 110    LEU       matches     A 317    LEU  
    C 292    GLY       matches     A 538    GLY  
  TRANSFORM    0.4171 -0.5185 -0.7464  0.2463 -0.7260  0.6420  0.8748  0.4516  0.1751    20.394    67.876     6.116  
 
 Match found in 2pl0_2       PROTO-ONCOGENE TYROSINE-PROTEIN KINA
   Pattern 2pl0_2                 Query structure     RMSD=  1.44 A  No. of residues =   4
   ------- -------                --------------- 
    A 301    VAL       matches     A 371    VAL  
    A 371    LEU       matches     A 391    LEU  
    A 381    ALA       matches     A 368    ALA  
    A 382    ASP       matches     A 369    ASP  
  TRANSFORM    0.5856 -0.7824  0.2117 -0.5933 -0.2358  0.7696  0.5523  0.5763  0.6024    64.545    53.504    16.469  
 
 Match found in 2pl0_2       PROTO-ONCOGENE TYROSINE-PROTEIN KINA
   Pattern 2pl0_2                 Query structure     RMSD=  1.46 A  No. of residues =   4
   ------- -------                --------------- 
    A 301    VAL       matches     A 305    VAL  
    A 371    LEU       matches     A 391    LEU  
    A 381    ALA       matches     A 368    ALA  
    A 382    ASP       matches     A 369    ASP  
  TRANSFORM    0.7667 -0.5478 -0.3349 -0.1747 -0.6799  0.7122  0.6178  0.4875  0.6170     0.818    58.335    45.793  
 
 Match found in 5v96_4       S-ADENOSYL-L-HOMOCYSTEINE HYDROLASE 
   Pattern 5v96_4                 Query structure     RMSD=  1.48 A  No. of residues =   4
   ------- -------                --------------- 
    A  63    GLU       matches     A 136    GLU  
    A  64    THR       matches     A 137    THR  
    A 198    THR       matches     A 127    THR  
    A 386    LEU       matches     A   7    LEU  
  TRANSFORM   -0.6779  0.7159  0.1674  0.5639  0.6524 -0.5065  0.4717  0.2489  0.8459    13.853    45.576    40.384  
 
 Match found in 6hd4_1       TYROSINE-PROTEIN KINASE ABL1 (6HD4_A
   Pattern 6hd4_1                 Query structure     RMSD=  1.50 A  No. of residues =   4
   ------- -------                --------------- 
    A 318    VAL       matches     E 305    VAL  
    A 389    LEU       matches     E 391    LEU  
    A 399    ALA       matches     E 368    ALA  
    A 400    ASP       matches     E 369    ASP  
  TRANSFORM    0.6365  0.7580  0.1420  0.4577 -0.2230 -0.8607  0.6208 -0.6129  0.4889   -23.367    10.037    36.923  
 
 Match found in 3oez_1       PROTO-ONCOGENE TYROSINE-PROTEIN KINA
   Pattern 3oez_1                 Query structure     RMSD=  1.50 A  No. of residues =   4
   ------- -------                --------------- 
    A 323    VAL       matches     A 305    VAL  
    A 393    LEU       matches     A 391    LEU  
    A 403    ALA       matches     A 368    ALA  
    A 404    ASP       matches     A 369    ASP  
  TRANSFORM    0.3320 -0.3009  0.8940 -0.7703  0.4605  0.4411  0.5444  0.8351  0.0789    66.120    11.637    -0.385  
 
 Match found in 1hk5_1       SERUM ALBUMIN (1HK5_A_T44A1008_1)   
   Pattern 1hk5_1                 Query structure     RMSD=  0.53 A  No. of residues =   3
   ------- -------                --------------- 
    A 187    ASP       matches     A 369    ASP  
    A 190    LYS       matches     A 394    LYS  
    A 191    ALA       matches     A 393    ALA  
  TRANSFORM   -0.4031  0.5521  0.7299 -0.9133 -0.2938 -0.2821 -0.0587  0.7803 -0.6227   -46.594    37.720    -8.593  
 
 Match found in 4u5j_1       PROTO-ONCOGENE TYROSINE-PROTEIN KINA
   Pattern 4u5j_1                 Query structure     RMSD=  0.56 A  No. of residues =   3
   ------- -------                --------------- 
    A 273    LEU       matches     E  83    LEU  
    A 276    GLY       matches     E  87    GLY  
    A 281    VAL       matches     E  89    VAL  
  TRANSFORM   -0.3753 -0.7327  0.5678  0.9124 -0.1842  0.3654  0.1632 -0.6552 -0.7377    39.688    55.834    72.434  
 
 Match found in 2vct_2       GLUTATHIONE S-TRANSFERASE A2 (2VCT_C
   Pattern 2vct_2                 Query structure     RMSD=  0.57 A  No. of residues =   3
   ------- -------                --------------- 
    C 107    LEU       matches     A 526    LEU  
    C 108    LEU       matches     A 528    LEU  
    C 111    PHE       matches     A 511    PHE  
  TRANSFORM   -0.4685 -0.1819  0.8645  0.8716  0.0646  0.4860  0.1442 -0.9812 -0.1283    36.304    -0.887    15.098  
 
 Match found in 2zuj_1       CAMPHOR 5-MONOOXYGENASE (2ZUJ_A_CAMA
   Pattern 2zuj_1                 Query structure     RMSD=  0.60 A  No. of residues =   3
   ------- -------                --------------- 
    A 295    VAL       matches     A 397    VAL  
    A 297    LEU       matches     A 280    LEU  
    A 396    VAL       matches     A 372    VAL  
  TRANSFORM   -0.1631  0.1005 -0.9815  0.9792 -0.1056 -0.1735  0.1211  0.9893  0.0812    25.163    -4.744    -4.750  
 
 Match found in 2zuj_1       CAMPHOR 5-MONOOXYGENASE (2ZUJ_A_CAMA
   Pattern 2zuj_1                 Query structure     RMSD=  0.61 A  No. of residues =   3
   ------- -------                --------------- 
    A 295    VAL       matches     E 397    VAL  
    A 297    LEU       matches     E 280    LEU  
    A 396    VAL       matches     E 372    VAL  
  TRANSFORM    0.5380 -0.1588 -0.8279 -0.0282 -0.9849  0.1706  0.8425  0.0684  0.5343     5.313    22.474    29.193  
 
 Match found in 2w3a_2       DIHYDROFOLATE REDUCTASE (2W3A_A_TOPA
   Pattern 2w3a_2                 Query structure     RMSD=  0.62 A  No. of residues =   3
   ------- -------                --------------- 
    A  56    THR       matches     E 451    THR  
    A  60    ILE       matches     E 448    ILE  
    A  61    PRO       matches     E 445    PRO  
  TRANSFORM    0.9317 -0.2157 -0.2922  0.3503  0.3219  0.8796  0.0956  0.9219 -0.3755    26.942     1.923     2.503  
 
 Match found in 3s3v_2       DIHYDROFOLATE REDUCTASE (3S3V_A_TOPA
   Pattern 3s3v_2                 Query structure     RMSD=  0.64 A  No. of residues =   3
   ------- -------                --------------- 
    A  56    THR       matches     E 279    THR  
    A  60    ILE       matches     E 376    ILE  
    A  67    LEU       matches     E 384    LEU  
  TRANSFORM   -0.8848 -0.3373 -0.3214  0.1581 -0.8663  0.4739  0.4383 -0.3685 -0.8199   -26.936    35.101    42.698  
 
 Match found in 3heg_4       MITOGEN-ACTIVATED PROTEIN KINASE 14 
   Pattern 3heg_4                 Query structure     RMSD=  0.64 A  No. of residues =   3
   ------- -------                --------------- 
    A  83    VAL       matches     A 544    VAL  
    A 166    ILE       matches     A 572    ILE  
    A 167    LEU       matches     A 573    LEU  
  TRANSFORM   -0.2979 -0.3819 -0.8749 -0.9363  0.2954  0.1899 -0.1859 -0.8757  0.4456   -46.402    34.875    10.766  
 
 Match found in 4u5j_1       PROTO-ONCOGENE TYROSINE-PROTEIN KINA
   Pattern 4u5j_1                 Query structure     RMSD=  0.64 A  No. of residues =   3
   ------- -------                --------------- 
    A 273    LEU       matches     A  83    LEU  
    A 276    GLY       matches     A  87    GLY  
    A 281    VAL       matches     A  89    VAL  
  TRANSFORM   -0.5400 -0.2032 -0.8168 -0.8318  0.2767  0.4811 -0.1283 -0.9392  0.3184   -17.259  -132.951    59.158  
 
 Match found in 4qvp_2       PROTEASOME SUBUNIT BETA TYPE-5;PROTE
   Pattern 4qvp_2                 Query structure     RMSD=  0.67 A  No. of residues =   3
   ------- -------                --------------- 
    K  20    ALA       matches     A 368    ALA  
    K  21    THR       matches     A 367    THR  
    K  27    ALA       matches     A 393    ALA  
  TRANSFORM    0.2911 -0.6371  0.7137  0.9248  0.3785 -0.0393  0.2451 -0.6715 -0.6993    35.515    32.732    -3.342  
 
 Match found in 5icx_0       CETUXIMAB FAB LIGHT CHAIN;MEDITOPE (
   Pattern 5icx_0                 Query structure     RMSD=  0.67 A  No. of residues =   3
   ------- -------                --------------- 
    A   9    VAL       matches     A  34    VAL  
    E   2    GLN       matches     A  88    GLN  
    E  12    CYH       matches     A  84    CYH  
  TRANSFORM   -0.5331 -0.2207 -0.8168 -0.8371  0.2779  0.4712 -0.1230 -0.9349  0.3329   -16.983  -133.593    59.452  
 
 Match found in 4qvn_1       PROTEASOME SUBUNIT BETA TYPE-5;PROTE
   Pattern 4qvn_1                 Query structure     RMSD=  0.67 A  No. of residues =   3
   ------- -------                --------------- 
    K  20    ALA       matches     A 368    ALA  
    K  21    THR       matches     A 367    THR  
    K  27    ALA       matches     A 393    ALA  
  TRANSFORM   -0.5296 -0.2156 -0.8204 -0.8378  0.2844  0.4660 -0.1329 -0.9341  0.3312   -17.307  -133.685    59.600  
 
 Match found in 4qvl_2       PROTEASOME SUBUNIT BETA TYPE-5;PROTE
   Pattern 4qvl_2                 Query structure     RMSD=  0.67 A  No. of residues =   3
   ------- -------                --------------- 
    K  20    ALA       matches     A 368    ALA  
    K  21    THR       matches     A 367    THR  
    K  27    ALA       matches     A 393    ALA  
  TRANSFORM    0.5633  0.2289 -0.7939 -0.6592 -0.4547 -0.5988  0.4981 -0.8607  0.1053    51.719    17.697    17.018  
 
 Match found in 1hk5_1       SERUM ALBUMIN (1HK5_A_T44A1008_1)   
   Pattern 1hk5_1                 Query structure     RMSD=  0.68 A  No. of residues =   3
   ------- -------                --------------- 
    A 187    ASP       matches     E 369    ASP  
    A 190    LYS       matches     E 394    LYS  
    A 191    ALA       matches     E 393    ALA  
  TRANSFORM   -0.5063  0.6621  0.5526  0.6602  0.7098 -0.2456  0.5548 -0.2405  0.7965   -13.324   -65.410    29.177  
 
 Match found in 3ita_0       D-ALANYL-D-ALANINE CARBOXYPEPTIDASE 
   Pattern 3ita_0                 Query structure     RMSD=  0.69 A  No. of residues =   3
   ------- -------                --------------- 
    D 264    PRO       matches     E 174    PRO  
    D 271    PHE       matches     E 200    PHE  
    D 306    ALA       matches     E 152    ALA  
  TRANSFORM   -0.2881  0.6479 -0.7051  0.9576  0.1943 -0.2127  0.0008  0.7365  0.6764    16.222    47.894    66.093  
 
 Match found in 2vct_2       GLUTATHIONE S-TRANSFERASE A2 (2VCT_C
   Pattern 2vct_2                 Query structure     RMSD=  0.69 A  No. of residues =   3
   ------- -------                --------------- 
    C 107    LEU       matches     E 526    LEU  
    C 108    LEU       matches     E 528    LEU  
    C 111    PHE       matches     E 511    PHE  
  TRANSFORM   -0.9635  0.2453  0.1070  0.1772  0.8845 -0.4316  0.2005  0.3969  0.8957   -33.161     9.899    41.282  
 
 Match found in 3heg_4       MITOGEN-ACTIVATED PROTEIN KINASE 14 
   Pattern 3heg_4                 Query structure     RMSD=  0.70 A  No. of residues =   3
   ------- -------                --------------- 
    A  83    VAL       matches     E 544    VAL  
    A 166    ILE       matches     E 572    ILE  
    A 167    LEU       matches     E 573    LEU  
  TRANSFORM   -0.7612  0.5639 -0.3204 -0.2710 -0.7254 -0.6327  0.5892  0.3948 -0.7050    30.578    60.447    72.564  
 
 Match found in 1z11_3       CYTOCHROME P450, FAMILY 2, SUBFAMILY
   Pattern 1z11_3                 Query structure     RMSD=  0.70 A  No. of residues =   3
   ------- -------                --------------- 
    A 366    ILE       matches     E 565    ILE  
    A 370    LEU       matches     E 585    LEU  
    A 480    PHE       matches     E 561    PHE  
  TRANSFORM    0.5699  0.1168 -0.8134 -0.3279 -0.8753 -0.3554  0.7535 -0.4692  0.4605   -22.527    38.429    39.655  
 
 Match found in 1q23_1       CHLORAMPHENICOL ACETYLTRANSFERASE;CH
   Pattern 1q23_1                 Query structure     RMSD=  0.71 A  No. of residues =   3
   ------- -------                --------------- 
    A 133    TYR       matches     A 306    TYR  
    A 134    PHE       matches     A 357    PHE  
    B  24    ALA       matches     A 292    ALA  
  TRANSFORM   -0.6995  0.1236 -0.7038 -0.3405 -0.9236  0.1763  0.6282 -0.3630 -0.6881   -20.443   -24.936    81.520  
 
 Match found in 1zz1_3       HISTONE DEACETYLASE-LIKE AMIDOHYDROL
   Pattern 1zz1_3                 Query structure     RMSD=  0.71 A  No. of residues =   3
   ------- -------                --------------- 
    A  21    LEU       matches     E 219    LEU  
    A 100    ILE       matches     E 195    ILE  
    A 152    PHE       matches     E 225    PHE  
  TRANSFORM    0.2875 -0.0502  0.9564 -0.3778  0.9117  0.1615  0.8801  0.4078 -0.2432   -13.293    23.721    24.850  
 
 Match found in 1q23_1       CHLORAMPHENICOL ACETYLTRANSFERASE;CH
   Pattern 1q23_1                 Query structure     RMSD=  0.72 A  No. of residues =   3
   ------- -------                --------------- 
    A 133    TYR       matches     E 306    TYR  
    A 134    PHE       matches     E 357    PHE  
    B  24    ALA       matches     E 292    ALA  
  TRANSFORM   -0.8311 -0.5417  0.1258 -0.3696  0.7070  0.6029  0.4156 -0.4546  0.7878    42.965    52.294    90.031  
 
 Match found in 1z11_3       CYTOCHROME P450, FAMILY 2, SUBFAMILY
   Pattern 1z11_3                 Query structure     RMSD=  0.72 A  No. of residues =   3
   ------- -------                --------------- 
    A 366    ILE       matches     A 565    ILE  
    A 370    LEU       matches     A 585    LEU  
    A 480    PHE       matches     A 561    PHE  
  TRANSFORM    0.4663  0.8671 -0.1749 -0.8496  0.3839 -0.3618  0.2466 -0.3173 -0.9157    27.481   -29.189    49.051  
 
 Match found in 1hsh_6       HIV-II PROTEASE;HIV-II PROTEASE (1HS
   Pattern 1hsh_6                 Query structure     RMSD=  0.72 A  No. of residues =   3
   ------- -------                --------------- 
    B  47    VAL       matches     E 226    VAL  
    B  49    GLY       matches     E 184    GLY  
    B  50    ILE       matches     E 195    ILE  
  TRANSFORM   -0.2047  0.2415  0.9486 -0.9013 -0.4244 -0.0865 -0.3817  0.8727 -0.3045    45.255   -40.220   -51.553  
 
 Match found in 3ucb_5       PROTEASE;PROTEASE (3UCB_A_017A201_2)
   Pattern 3ucb_5                 Query structure     RMSD=  0.72 A  No. of residues =   3
   ------- -------                --------------- 
    B  47    VAL       matches     A 226    VAL  
    B  49    GLY       matches     A 184    GLY  
    B  50    ILE       matches     A 195    ILE  
  TRANSFORM   -0.8942 -0.2810 -0.3486  0.2629  0.3006 -0.9168 -0.3624  0.9114  0.1949   -14.596     3.905  -183.882  
 
 Match found in 4ygf_2       ALPHA-CARBONIC ANHYDRASE (4YGF_G_AZM
   Pattern 4ygf_2                 Query structure     RMSD=  0.72 A  No. of residues =   3
   ------- -------                --------------- 
    G 190    LEU       matches     E 138    LEU  
    G 191    THR       matches     E 137    THR  
    G 192    ALA       matches     E 134    ALA  
  TRANSFORM   -0.6085 -0.5186  0.6007  0.7229 -0.0500  0.6891  0.3274 -0.8536 -0.4053   -27.097     9.599    42.242  
 
 Match found in 1hsh_3       HIV-II PROTEASE (1HSH_A_MK1A401_1)  
   Pattern 1hsh_3                 Query structure     RMSD=  0.72 A  No. of residues =   3
   ------- -------                --------------- 
    A  47    VAL       matches     E 226    VAL  
    A  49    GLY       matches     E 184    GLY  
    A  50    ILE       matches     E 195    ILE  
  TRANSFORM    0.5881  0.3389 -0.7344 -0.7199 -0.1945 -0.6662  0.3686 -0.9205 -0.1296    33.318    42.668    50.162  
 
 Match found in 3czv_2       CARBONIC ANHYDRASE 13;CARBONIC ANHYD
   Pattern 3czv_2                 Query structure     RMSD=  0.72 A  No. of residues =   3
   ------- -------                --------------- 
    A 198    LEU       matches     A 455    LEU  
    A 199    THR       matches     A 451    THR  
    A 200    VAL       matches     A 452    VAL  
  TRANSFORM   -0.4075  0.0434 -0.9122 -0.7578 -0.5735  0.3112  0.5096 -0.8181 -0.2666    58.902     0.792   167.564  
 
 Match found in 5tt3_1       ALPHA-CARBONIC ANHYDRASE (5TT3_E_EZL
   Pattern 5tt3_1                 Query structure     RMSD=  0.73 A  No. of residues =   3
   ------- -------                --------------- 
    E 190    LEU       matches     E 138    LEU  
    E 191    THR       matches     E 137    THR  
    E 192    ALA       matches     E 134    ALA  
  TRANSFORM   -0.6919  0.2916  0.6605 -0.7217 -0.2518 -0.6448  0.0217  0.9228 -0.3847   -15.022  -132.118    35.974  
 
 Match found in 4qvn_1       PROTEASOME SUBUNIT BETA TYPE-5;PROTE
   Pattern 4qvn_1                 Query structure     RMSD=  0.73 A  No. of residues =   3
   ------- -------                --------------- 
    K  20    ALA       matches     E 368    ALA  
    K  21    THR       matches     E 367    THR  
    K  27    ALA       matches     E 393    ALA  
  TRANSFORM   -0.6995  0.2750  0.6596 -0.7145 -0.2510 -0.6531  0.0140  0.9281 -0.3721   -14.913  -131.590    35.715  
 
 Match found in 4qvp_2       PROTEASOME SUBUNIT BETA TYPE-5;PROTE
   Pattern 4qvp_2                 Query structure     RMSD=  0.73 A  No. of residues =   3
   ------- -------                --------------- 
    K  20    ALA       matches     E 368    ALA  
    K  21    THR       matches     E 367    THR  
    K  27    ALA       matches     E 393    ALA  
  TRANSFORM   -0.9248  0.3420  0.1669 -0.3097 -0.9312  0.1922 -0.2211 -0.1261 -0.9671    59.816    84.063    16.511  
 
 Match found in 4u15_4       MUSCARINIC ACETYLCHOLINE RECEPTOR M3
   Pattern 4u15_4                 Query structure     RMSD=  0.73 A  No. of residues =   3
   ------- -------                --------------- 
    A 152    ASN       matches     A  86    ASN  
    A 239    PHE       matches     A  81    PHE  
    A 506    TYR       matches     A  64    TYR  
  TRANSFORM   -0.6897  0.2867  0.6649 -0.7240 -0.2580 -0.6397  0.0119  0.9226 -0.3855   -15.196  -132.025    36.152  
 
 Match found in 4qvl_2       PROTEASOME SUBUNIT BETA TYPE-5;PROTE
   Pattern 4qvl_2                 Query structure     RMSD=  0.73 A  No. of residues =   3
   ------- -------                --------------- 
    K  20    ALA       matches     E 368    ALA  
    K  21    THR       matches     E 367    THR  
    K  27    ALA       matches     E 393    ALA  
  TRANSFORM    0.3990 -0.2932  0.8688 -0.8652  0.1936  0.4626  0.3039  0.9362  0.1764    48.082    43.861    30.754  
 
 Match found in 3czv_2       CARBONIC ANHYDRASE 13;CARBONIC ANHYD
   Pattern 3czv_2                 Query structure     RMSD=  0.73 A  No. of residues =   3
   ------- -------                --------------- 
    A 198    LEU       matches     E 455    LEU  
    A 199    THR       matches     E 451    THR  
    A 200    VAL       matches     E 452    VAL  
  TRANSFORM    0.3256 -0.6199 -0.7139  0.9420  0.1483  0.3009  0.0807  0.7705 -0.6323    23.908    29.266    39.399  
 
 Match found in 2g78_3       CELLULAR RETINOIC ACID-BINDING PROTE
   Pattern 2g78_3                 Query structure     RMSD=  0.74 A  No. of residues =   3
   ------- -------                --------------- 
    A  15    PHE       matches     E 291    PHE  
    A  19    LEU       matches     E 295    LEU  
    A  76    VAL       matches     E 397    VAL  
  TRANSFORM   -0.5967 -0.0729  0.7991 -0.6283  0.6620 -0.4088  0.4992  0.7460  0.4408    68.628   -15.902   155.761  
 
 Match found in 5tt3_1       ALPHA-CARBONIC ANHYDRASE (5TT3_E_EZL
   Pattern 5tt3_1                 Query structure     RMSD=  0.74 A  No. of residues =   3
   ------- -------                --------------- 
    E 190    LEU       matches     A 138    LEU  
    E 191    THR       matches     A 137    THR  
    E 192    ALA       matches     A 134    ALA  
  TRANSFORM   -0.7321 -0.4674 -0.4956  0.6774 -0.5766 -0.4568  0.0722  0.6701 -0.7387   -50.784    49.227   -80.904  
 
 Match found in 4p6x_6       GLUCOCORTICOID RECEPTOR (4P6X_E_HCYE
   Pattern 4p6x_6                 Query structure     RMSD=  0.75 A  No. of residues =   3
   ------- -------                --------------- 
    E 563    LEU       matches     A 219    LEU  
    E 564    ASN       matches     A 220    ASN  
    E 567    GLY       matches     A 222    GLY  
  TRANSFORM    0.8142  0.1694  0.5553  0.5789 -0.3080 -0.7550 -0.0432 -0.9362  0.3489    28.591     2.357    26.133  
 
 Match found in 3s3v_2       DIHYDROFOLATE REDUCTASE (3S3V_A_TOPA
   Pattern 3s3v_2                 Query structure     RMSD=  0.75 A  No. of residues =   3
   ------- -------                --------------- 
    A  56    THR       matches     A 279    THR  
    A  60    ILE       matches     A 376    ILE  
    A  67    LEU       matches     A 384    LEU  
  TRANSFORM   -0.9258  0.3339  0.1772  0.0357 -0.3896  0.9203 -0.3763 -0.8584 -0.3488   -18.734    20.527  -169.038  
 
 Match found in 4ygf_2       ALPHA-CARBONIC ANHYDRASE (4YGF_G_AZM
   Pattern 4ygf_2                 Query structure     RMSD=  0.76 A  No. of residues =   3
   ------- -------                --------------- 
    G 190    LEU       matches     A 138    LEU  
    G 191    THR       matches     A 137    THR  
    G 192    ALA       matches     A 134    ALA  
  TRANSFORM   -0.7241 -0.6653 -0.1819  0.0468  0.2157 -0.9753 -0.6881  0.7147  0.1250   -23.057    32.877    41.517  
 
 Match found in 2hs1_6       HIV-1 PROTEASE;HIV-1 PROTEASE (2HS1_
   Pattern 2hs1_6                 Query structure     RMSD=  0.76 A  No. of residues =   3
   ------- -------                --------------- 
    B 147    ILE       matches     E 258    ILE  
    B 149    GLY       matches     E 294    GLY  
    B 150    ILE       matches     E 293    ILE  
  TRANSFORM   -0.2449  0.1990  0.9489 -0.8749 -0.4670 -0.1279 -0.4177  0.8616 -0.2885    44.473   -40.775   -51.532  
 
 Match found in 4j5j_3       PROTEASE (4J5J_B_478B401_2)         
   Pattern 4j5j_3                 Query structure     RMSD=  0.76 A  No. of residues =   3
   ------- -------                --------------- 
    B 147    VAL       matches     A 226    VAL  
    B 149    GLY       matches     A 184    GLY  
    B 150    ILE       matches     A 195    ILE  
  TRANSFORM    0.2247  0.5218  0.8230  0.2693 -0.8449  0.4622 -0.9365 -0.1178  0.3304    18.963    18.904    -1.033  
 
 Match found in 4otw_3       RECEPTOR TYROSINE-PROTEIN KINASE ERB
   Pattern 4otw_3                 Query structure     RMSD=  0.76 A  No. of residues =   3
   ------- -------                --------------- 
    A 766    LEU       matches     E 132    LEU  
    A 771    LEU       matches     E  25    LEU  
    A 820    ASN       matches     E   9    ASN  
  TRANSFORM    0.9072  0.3758 -0.1891  0.2117 -0.0194  0.9771 -0.3636  0.9265  0.0971    24.082    19.289     2.747  
 
 Match found in 6hlp_1       SUBSTANCE-P RECEPTOR,SUBSTANCE-P REC
   Pattern 6hlp_1                 Query structure     RMSD=  0.76 A  No. of residues =   3
   ------- -------                --------------- 
    A 200    VAL       matches     A 533    VAL  
    A 201    THR       matches     A 532    THR  
    A 204    ILE       matches     A 512    ILE  
  TRANSFORM   -0.2888 -0.7440  0.6025 -0.1787  0.6602  0.7295  0.9405 -0.1030  0.3237    99.868  -178.937   156.961  
 
 Match found in 4v9l_2       - (4V9L_Y_FUAAY701_1)               
   Pattern 4v9l_2                 Query structure     RMSD=  0.77 A  No. of residues =   3
   ------- -------                --------------- 
    Y  26    THR       matches     E 141    THR  
    Y  65    ILE       matches     E  20    ILE  
    Y  84    THR       matches     E 144    THR  
  TRANSFORM    0.3573 -0.9334 -0.0338 -0.4736 -0.1499 -0.8679 -0.8050 -0.3261  0.4956    25.125     7.030    -5.002  
 
 Match found in 1ydb_2       CARBONIC ANHYDRASE II (1YDB_A_AZMA26
   Pattern 1ydb_2                 Query structure     RMSD=  0.77 A  No. of residues =   3
   ------- -------                --------------- 
    A 198    PHE       matches     E 145    PHE  
    A 199    THR       matches     E 144    THR  
    A 200    THR       matches     E 141    THR  
  TRANSFORM    0.9581  0.0402 -0.2837  0.1558  0.7577  0.6337 -0.2405  0.6513 -0.7197   -46.838  -148.233   -54.700  
 
 Match found in 4a97_14      CYS-LOOP LIGAND-GATED ION CHANNEL;CY
   Pattern 4a97_14                Query structure     RMSD=  0.77 A  No. of residues =   3
   ------- -------                --------------- 
    G  19    PHE       matches     E 225    PHE  
    G  38    TYR       matches     E 224    TYR  
    G  40    VAL       matches     E 154    VAL  
  TRANSFORM   -0.0980 -0.3825 -0.9187 -0.1340 -0.9097  0.3931  0.9861 -0.1617 -0.0379     5.926   -61.356    48.988  
 
 Match found in 5mue_2       ALPHA-TOCOPHEROL TRANSFER PROTEIN (5
   Pattern 5mue_2                 Query structure     RMSD=  0.77 A  No. of residues =   3
   ------- -------                --------------- 
    A 154    ILE       matches     E 572    ILE  
    A 191    VAL       matches     E 544    VAL  
    A 194    ILE       matches     E 512    ILE  
  TRANSFORM   -0.5057  0.6446 -0.5734  0.5554 -0.2653 -0.7881  0.6601  0.7171  0.2238   -45.146   -13.750    30.339  
 
 Match found in 1hsh_3       HIV-II PROTEASE (1HSH_A_MK1A401_1)  
   Pattern 1hsh_3                 Query structure     RMSD=  0.78 A  No. of residues =   3
   ------- -------                --------------- 
    A  47    VAL       matches     A 226    VAL  
    A  49    GLY       matches     A 184    GLY  
    A  50    ILE       matches     A 195    ILE  
  TRANSFORM    0.2476  0.1305  0.9600 -0.1045  0.9887 -0.1075  0.9632  0.0738 -0.2585     9.256    -2.837    23.719  
 
 Match found in 2w3a_2       DIHYDROFOLATE REDUCTASE (2W3A_A_TOPA
   Pattern 2w3a_2                 Query structure     RMSD=  0.78 A  No. of residues =   3
   ------- -------                --------------- 
    A  56    THR       matches     A 451    THR  
    A  60    ILE       matches     A 448    ILE  
    A  61    PRO       matches     A 445    PRO  
  TRANSFORM    0.5305  0.3032  0.7916 -0.8413  0.0743  0.5354 -0.1035  0.9500 -0.2945    40.257    -9.671   -17.091  
 
 Match found in 1hk5_1       SERUM ALBUMIN (1HK5_A_T44A1008_1)   
   Pattern 1hk5_1                 Query structure     RMSD=  0.78 A  No. of residues =   3
   ------- -------                --------------- 
    A 187    ASP       matches     A 542    ASP  
    A 190    LYS       matches     A 569    LYS  
    A 191    ALA       matches     A 568    ALA  
  TRANSFORM   -0.6560 -0.5731 -0.4911 -0.7472  0.4011  0.5300  0.1067 -0.7146  0.6913   -26.009     3.303    46.407  
 
 Match found in 4mkc_1       ALK TYROSINE KINASE RECEPTOR (4MKC_A
   Pattern 4mkc_1                 Query structure     RMSD=  0.78 A  No. of residues =   3
   ------- -------                --------------- 
    A1148    ALA       matches     A 321    ALA  
    A1196    LEU       matches     A 322    LEU  
    A1198    LEU       matches     A 325    LEU  
  TRANSFORM   -0.0166  0.0751  0.9970 -0.7978 -0.6021  0.0321 -0.6027  0.7949 -0.0699   -23.934    -2.781   -63.122  
 
 Match found in 5kox_3       PENTACHLOROPHENOL 4-MONOOXYGENASE (5
   Pattern 5kox_3                 Query structure     RMSD=  0.79 A  No. of residues =   3
   ------- -------                --------------- 
    A  43    ARG       matches     E 186    ARG  
    A  44    GLY       matches     E 222    GLY  
    A  69    PHE       matches     E 225    PHE  
  TRANSFORM    0.3972  0.9144  0.0781  0.3391 -0.2252  0.9134 -0.8528  0.3363  0.3995    18.816    18.983    50.205  
 
 Match found in 6dj1_3       HIV-1 PROTEASE (6DJ1_B_AB1B201_0)   
   Pattern 6dj1_3                 Query structure     RMSD=  0.79 A  No. of residues =   3
   ------- -------                --------------- 
    A  48    GLY       matches     E 282    GLY  
    A  49    GLY       matches     E 400    GLY  
    A  50    ILE       matches     E 376    ILE  
  TRANSFORM   -0.7592 -0.5171 -0.3952 -0.4379  0.8551 -0.2777 -0.4816  0.0378  0.8756   -38.204   -15.679    71.389  
 
 Match found in 5cp3_1       LIGHT CHAIN OF ANTIGEN-BINDING FRAGM
   Pattern 5cp3_1                 Query structure     RMSD=  0.79 A  No. of residues =   3
   ------- -------                --------------- 
    A  41    LEU       matches     E 526    LEU  
    A  51    ARG       matches     E 497    ARG  
    H 101    GLY       matches     E 494    GLY  
  TRANSFORM    0.8785 -0.1275  0.4605  0.3176 -0.5642 -0.7621 -0.3570 -0.8157  0.4552   -40.467  -143.218   -35.642  
 
 Match found in 4a97_14      CYS-LOOP LIGAND-GATED ION CHANNEL;CY
   Pattern 4a97_14                Query structure     RMSD=  0.79 A  No. of residues =   3
   ------- -------                --------------- 
    G  19    PHE       matches     A 225    PHE  
    G  38    TYR       matches     A 224    TYR  
    G  40    VAL       matches     A 154    VAL  
  TRANSFORM   -0.2433  0.7667 -0.5941  0.9651  0.2527 -0.0690 -0.0973  0.5901  0.8014    59.872   119.175    27.049  
 
 Match found in 1z11_2       CYTOCHROME P450, FAMILY 2, SUBFAMILY
   Pattern 1z11_2                 Query structure     RMSD=  0.80 A  No. of residues =   3
   ------- -------                --------------- 
    A 300    ILE       matches     E 195    ILE  
    A 301    GLY       matches     E 196    GLY  
    A 305    THR       matches     E 215    THR  
  TRANSFORM   -0.5122 -0.8014 -0.3088 -0.5833  0.5885 -0.5599 -0.6304  0.1067  0.7689    78.904     5.823   -28.069  
 
 Match found in 3o9m_1       CHOLINESTERASE (3O9M_A_BEZA999_0)   
   Pattern 3o9m_1                 Query structure     RMSD=  0.80 A  No. of residues =   3
   ------- -------                --------------- 
    A 116    GLY       matches     E  66    GLY  
    A 117    GLY       matches     E  67    GLY  
    A 198    SER       matches     E  69    SER  
  TRANSFORM   -0.3781  0.6620 -0.6471 -0.6744  0.2819  0.6824 -0.6342 -0.6944 -0.3399    46.140    -4.135    23.842  
 
 Match found in 4v01_6       FIBROBLAST GROWTH FACTOR RECEPTOR 1 
   Pattern 4v01_6                 Query structure     RMSD=  0.80 A  No. of residues =   3
   ------- -------                --------------- 
    A 545    ILE       matches     A 399    ILE  
    A 630    LEU       matches     A 280    LEU  
    A 639    ILE       matches     A 376    ILE  
  TRANSFORM   -0.9477  0.2466 -0.2026 -0.2178 -0.9638 -0.1540  0.2332  0.1018 -0.9671    22.237   -16.741   -22.922  
 
 Match found in 2ocf_1       ESTROGEN RECEPTOR (2OCF_A_ESTA596_1)
   Pattern 2ocf_1                 Query structure     RMSD=  0.80 A  No. of residues =   3
   ------- -------                --------------- 
    A 346    LEU       matches     A 138    LEU  
    A 350    ALA       matches     A 140    ALA  
    A 353    GLU       matches     A 143    GLU  
  TRANSFORM    0.4341 -0.8637 -0.2562 -0.8233 -0.2649 -0.5021 -0.3658 -0.4289  0.8260    23.860    16.649   112.856  
 
 Match found in 1xiu_2       RXR-LIKE PROTEIN (1XIU_A_9CRA201_1) 
   Pattern 1xiu_2                 Query structure     RMSD=  0.80 A  No. of residues =   3
   ------- -------                --------------- 
    A 316    VAL       matches     A  60    VAL  
    A 406    CYH       matches     A  16    CYH  
    A 410    LEU       matches     A  25    LEU  
  TRANSFORM    0.8486  0.1837 -0.4962  0.3620  0.4824  0.7977 -0.3858  0.8565 -0.3429    60.914    27.061    35.936  
 
 Match found in 2qb4_1       TRANSPORTER (2QB4_A_DSMA801_1)      
   Pattern 2qb4_1                 Query structure     RMSD=  0.80 A  No. of residues =   3
   ------- -------                --------------- 
    A  25    LEU       matches     E 325    LEU  
    A 111    ILE       matches     E 293    ILE  
    A 253    PHE       matches     E 346    PHE  
  TRANSFORM   -0.7134  0.6974 -0.0678 -0.1239 -0.2209 -0.9674  0.6897  0.6818 -0.2440    12.995   -17.793    26.406  
 
 Match found in 5ku6_2       CARBONIC ANHYDRASE 4 (5KU6_A_MZMA301
   Pattern 5ku6_2                 Query structure     RMSD=  0.80 A  No. of residues =   3
   ------- -------                --------------- 
    A 198    LEU       matches     A 411    LEU  
    A 199    THR       matches     A 115    THR  
    A 200    THR       matches     A 413    THR  
  TRANSFORM   -0.7255  0.6570  0.2050 -0.5832 -0.4287 -0.6900  0.3655  0.6201 -0.6942   -31.812     7.284    25.399  
 
 Match found in 4mkc_1       ALK TYROSINE KINASE RECEPTOR (4MKC_A
   Pattern 4mkc_1                 Query structure     RMSD=  0.80 A  No. of residues =   3
   ------- -------                --------------- 
    A1148    ALA       matches     E 321    ALA  
    A1196    LEU       matches     E 322    LEU  
    A1198    LEU       matches     E 325    LEU  
  TRANSFORM    0.0720  0.3060  0.9493  0.9846 -0.1741 -0.0185 -0.1596 -0.9360  0.3138    37.456    92.201    30.685  
 
 Match found in 1rx7_1       DIHYDROFOLATE REDUCTASE (1RX7_A_FOLA
   Pattern 1rx7_1                 Query structure     RMSD=  0.80 A  No. of residues =   3
   ------- -------                --------------- 
    A  46    THR       matches     A 547    THR  
    A  50    ILE       matches     A 545    ILE  
    A  54    LEU       matches     A 528    LEU  
  TRANSFORM    0.8548  0.4937 -0.1600 -0.1680  0.5549  0.8148 -0.4911  0.6696 -0.5572    -6.142    76.469    -7.739  
 
 Match found in 1eiz_3       FTSJ (1EIZ_A_SAMA301_0)             
   Pattern 1eiz_3                 Query structure     RMSD=  0.80 A  No. of residues =   3
   ------- -------                --------------- 
    A  59    GLY       matches     A  91    GLY  
    A  84    LEU       matches     A  65    LEU  
    A  85    LEU       matches     A  83    LEU  
  TRANSFORM   -0.8245 -0.3984  0.4019 -0.5655  0.5529 -0.6120 -0.0216  0.7318  0.6811   -18.372    79.058    22.317  
 
 Match found in 3bvb_1       PROTEASE (RETROPEPSIN);PROTEASE (RET
   Pattern 3bvb_1                 Query structure     RMSD=  0.81 A  No. of residues =   3
   ------- -------                --------------- 
    A  47    ILE       matches     E 258    ILE  
    A  49    GLY       matches     E 294    GLY  
    A  50    ILE       matches     E 293    ILE  
  TRANSFORM    0.8437  0.1871 -0.5031  0.3627  0.4923  0.7913 -0.3957  0.8501 -0.3475    60.993    27.407    35.711  
 
 Match found in 2q72_3       TRANSPORTER (2Q72_A_IXXA801_1)      
   Pattern 2q72_3                 Query structure     RMSD=  0.81 A  No. of residues =   3
   ------- -------                --------------- 
    A  25    LEU       matches     E 325    LEU  
    A 111    ILE       matches     E 293    ILE  
    A 253    PHE       matches     E 346    PHE  
  TRANSFORM   -0.3030  0.3366  0.8915 -0.1154  0.9157 -0.3850  0.9460  0.2195  0.2386     7.498   -86.719    45.640  
 
 Match found in 5mue_2       ALPHA-TOCOPHEROL TRANSFER PROTEIN (5
   Pattern 5mue_2                 Query structure     RMSD=  0.81 A  No. of residues =   3
   ------- -------                --------------- 
    A 154    ILE       matches     A 572    ILE  
    A 191    VAL       matches     A 544    VAL  
    A 194    ILE       matches     A 512    ILE  
  TRANSFORM   -0.8895 -0.2771 -0.3632  0.4506 -0.4013 -0.7974 -0.0752  0.8730 -0.4819    -6.251    28.361   -21.461  
 
 Match found in 2it4_1       CARBONIC ANHYDRASE 1 (2IT4_A_PPFA500
   Pattern 2it4_1                 Query structure     RMSD=  0.81 A  No. of residues =   3
   ------- -------                --------------- 
    A 119    HIS       matches     A 311    HIS  
    A 121    ALA       matches     A 313    ALA  
    A 143    VAL       matches     A 314    VAL  
  TRANSFORM   -0.9585  0.2831  0.0347  0.1727  0.4792  0.8606 -0.2270 -0.8308  0.5082    -8.461    26.035     1.885  
 
 Match found in 2it4_1       CARBONIC ANHYDRASE 1 (2IT4_A_PPFA500
   Pattern 2it4_1                 Query structure     RMSD=  0.81 A  No. of residues =   3
   ------- -------                --------------- 
    A 119    HIS       matches     E 311    HIS  
    A 121    ALA       matches     E 313    ALA  
    A 143    VAL       matches     E 314    VAL  
  TRANSFORM    0.0686  0.5905  0.8041  0.9814  0.1047 -0.1606  0.1791 -0.8002  0.5723     3.724    48.648    65.655  
 
 Match found in 4ks8_3       SERINE/THREONINE-PROTEIN KINASE PAK 
   Pattern 4ks8_3                 Query structure     RMSD=  0.81 A  No. of residues =   3
   ------- -------                --------------- 
    A 413    ILE       matches     A 525    ILE  
    A 487    GLY       matches     A 527    GLY  
    A 533    LEU       matches     A 528    LEU  
  TRANSFORM    0.6350 -0.3056  0.7095  0.5680 -0.4377 -0.6969 -0.5235 -0.8456  0.1044    74.944    30.332    52.550  
 
 Match found in 2q72_3       TRANSPORTER (2Q72_A_IXXA801_1)      
   Pattern 2q72_3                 Query structure     RMSD=  0.81 A  No. of residues =   3
   ------- -------                --------------- 
    A  25    LEU       matches     A 325    LEU  
    A 111    ILE       matches     A 293    ILE  
    A 253    PHE       matches     A 346    PHE  
  TRANSFORM   -0.3190  0.7368  0.5961 -0.6983 -0.6079  0.3778 -0.6408  0.2957 -0.7085   -10.110    14.443   -49.247  
 
 Match found in 5z12_1       RETINOIC ACID RECEPTOR RXR-ALPHA (5Z
   Pattern 5z12_1                 Query structure     RMSD=  0.81 A  No. of residues =   3
   ------- -------                --------------- 
    B 342    VAL       matches     A  60    VAL  
    B 432    CYH       matches     A  16    CYH  
    B 436    LEU       matches     A  25    LEU  
  TRANSFORM    0.4881  0.6373 -0.5963  0.6245  0.2223  0.7488 -0.6097  0.7379  0.2895     8.384    11.482   -17.327  
 
 Match found in 6ay4_2       CYP51, STEROL 14ALPHA-DEMETHYLASE (6
   Pattern 6ay4_2                 Query structure     RMSD=  0.81 A  No. of residues =   3
   ------- -------                --------------- 
    A 297    THR       matches     A 451    THR  
    A 358    LEU       matches     A 585    LEU  
    A 430    CYH       matches     A 471    CYH  
  TRANSFORM    0.6419 -0.3018  0.7048  0.5698 -0.4273 -0.7020 -0.5131 -0.8522  0.1023    74.757    29.739    52.906  
 
 Match found in 2qb4_1       TRANSPORTER (2QB4_A_DSMA801_1)      
   Pattern 2qb4_1                 Query structure     RMSD=  0.81 A  No. of residues =   3
   ------- -------                --------------- 
    A  25    LEU       matches     A 325    LEU  
    A 111    ILE       matches     A 293    ILE  
    A 253    PHE       matches     A 346    PHE  
  TRANSFORM    0.4625  0.8599  0.2158 -0.8639  0.3825  0.3276 -0.1992  0.3380 -0.9198    10.269    14.218    95.979  
 
 Match found in 1xiu_2       RXR-LIKE PROTEIN (1XIU_A_9CRA201_1) 
   Pattern 1xiu_2                 Query structure     RMSD=  0.82 A  No. of residues =   3
   ------- -------                --------------- 
    A 316    VAL       matches     E  60    VAL  
    A 406    CYH       matches     E  16    CYH  
    A 410    LEU       matches     E  25    LEU  
  TRANSFORM    0.8921  0.4507 -0.0318  0.1403 -0.2094  0.9677 -0.4294  0.8678  0.2500    34.593    40.752    11.693  
 
 Match found in 3bjw_17      PHOSPHOLIPASE A2 (3BJW_H_SVRH504_3) 
   Pattern 3bjw_17                Query structure     RMSD=  0.82 A  No. of residues =   3
   ------- -------                --------------- 
    H   2    VAL       matches     A  42    VAL  
    H   5    LEU       matches     A  41    LEU  
    H   6    GLY       matches     A  17    GLY  
  TRANSFORM   -0.2666  0.9380  0.2214  0.7725  0.3454 -0.5328  0.5763 -0.0290  0.8167    34.023    61.973     7.427  
 
 Match found in 2nmz_1       PROTEASE;PROTEASE (2NMZ_B_ROCB401_1)
   Pattern 2nmz_1                 Query structure     RMSD=  0.82 A  No. of residues =   3
   ------- -------                --------------- 
    A  47    ILE       matches     E 258    ILE  
    A  49    GLY       matches     E 294    GLY  
    A  50    ILE       matches     E 293    ILE  
  TRANSFORM   -0.4476  0.3810  0.8090 -0.3128  0.7808 -0.5408  0.8378  0.4951  0.2303   -16.464   -93.354   325.130  
 
 Match found in 3jb1_2       STRUCTURAL PROTEIN VP3 (3JB1_A_SAMA1
   Pattern 3jb1_2                 Query structure     RMSD=  0.82 A  No. of residues =   3
   ------- -------                --------------- 
    A 867    ALA       matches     A 308    ALA  
    A 922    ILE       matches     A 399    ILE  
    A 923    ALA       matches     A 292    ALA  
  TRANSFORM   -0.2405  0.8987  0.3667  0.8423  0.3810 -0.3813  0.4824 -0.2171  0.8486    31.372    60.788     1.060  
 
 Match found in 2idw_2       PROTEASE;PROTEASE (2IDW_B_017B401_1)
   Pattern 2idw_2                 Query structure     RMSD=  0.82 A  No. of residues =   3
   ------- -------                --------------- 
    A  47    ILE       matches     E 258    ILE  
    A  49    GLY       matches     E 294    GLY  
    A  50    ILE       matches     E 293    ILE  
  TRANSFORM    0.5334  0.8027  0.2665 -0.1185 -0.2410  0.9632 -0.8375  0.5454  0.0334    16.099    -9.092    25.152  
 
 Match found in 2q64_1       PROTEASE RETROPEPSIN;PROTEASE RETROP
   Pattern 2q64_1                 Query structure     RMSD=  0.82 A  No. of residues =   3
   ------- -------                --------------- 
    A  47    ILE       matches     E 258    ILE  
    A  49    GLY       matches     E 294    GLY  
    A  50    ILE       matches     E 293    ILE  
  TRANSFORM   -0.6946 -0.7185 -0.0350  0.1489 -0.0961 -0.9842 -0.7038  0.6889 -0.1737    28.640   -68.632   -12.598  
 
 Match found in 3bjw_10      PHOSPHOLIPASE A2 (3BJW_E_SVRE503_1) 
   Pattern 3bjw_10                Query structure     RMSD=  0.82 A  No. of residues =   3
   ------- -------                --------------- 
    E   2    VAL       matches     A  42    VAL  
    E   5    LEU       matches     A  41    LEU  
    E   6    GLY       matches     A  17    GLY  
  TRANSFORM   -0.2511  0.8883  0.3844  0.8421  0.3963 -0.3658  0.4773 -0.2319  0.8476    30.808    60.951     0.596  
 
 Match found in 4dqb_3       ASPARTYL PROTEASE;ASPARTYL PROTEASE 
   Pattern 4dqb_3                 Query structure     RMSD=  0.82 A  No. of residues =   3
   ------- -------                --------------- 
    A  47    ILE       matches     E 258    ILE  
    A  49    GLY       matches     E 294    GLY  
    A  50    ILE       matches     E 293    ILE  
  TRANSFORM   -0.7079  0.7008 -0.0878 -0.1489 -0.2696 -0.9514  0.6904  0.6604 -0.2952    12.450   -17.633    25.441  
 
 Match found in 5jn9_1       CARBONIC ANHYDRASE 4 (5JN9_A_EZLA302
   Pattern 5jn9_1                 Query structure     RMSD=  0.82 A  No. of residues =   3
   ------- -------                --------------- 
    A 198    LEU       matches     A 411    LEU  
    A 199    THR       matches     A 115    THR  
    A 200    THR       matches     A 413    THR  
  TRANSFORM    0.0950 -0.9355 -0.3403  0.7453  0.2935 -0.5987 -0.6599  0.1968 -0.7251    49.718    49.161   -17.376  
 
 Match found in 4xdr_3       FAD:PROTEIN FMN TRANSFERASE (4XDR_A_
   Pattern 4xdr_3                 Query structure     RMSD=  0.82 A  No. of residues =   3
   ------- -------                --------------- 
    A 256    HIS       matches     A 482    HIS  
    A 257    ILE       matches     A 480    ILE  
    A 258    ILE       matches     A 488    ILE  
  TRANSFORM   -0.0277 -0.2989  0.9539  0.5410  0.7979  0.2658  0.8406 -0.5234 -0.1396    -7.489    23.069    14.734  
 
 Match found in 1sh9_1       POL POLYPROTEIN;POL POLYPROTEIN (1SH
   Pattern 1sh9_1                 Query structure     RMSD=  0.82 A  No. of residues =   3
   ------- -------                --------------- 
    A  47    ILE       matches     E 258    ILE  
    A  49    GLY       matches     E 294    GLY  
    A  50    ILE       matches     E 293    ILE  
  TRANSFORM   -0.2520  0.9027  0.3488 -0.8035 -0.3961  0.4444 -0.5393  0.1683 -0.8251    31.622   -32.616    27.636  
 
 Match found in 3lzv_5       HIV-1 PROTEASE;HIV-1 PROTEASE (3LZV_
   Pattern 3lzv_5                 Query structure     RMSD=  0.82 A  No. of residues =   3
   ------- -------                --------------- 
    B  47    ILE       matches     E 258    ILE  
    B  49    GLY       matches     E 294    GLY  
    B  50    ILE       matches     E 293    ILE  
  TRANSFORM    0.8774  0.2624  0.4016 -0.4388  0.1006  0.8929 -0.1939  0.9597 -0.2034     1.952    -4.601   -22.012  
 
 Match found in 4an2_3       DUAL SPECIFICITY MITOGEN-ACTIVATED P
   Pattern 4an2_3                 Query structure     RMSD=  0.82 A  No. of residues =   3
   ------- -------                --------------- 
    A 208    ASP       matches     E 483    ASP  
    A 210    GLY       matches     A 478    GLY  
    A 211    VAL       matches     A 479    VAL  
  TRANSFORM   -0.6907 -0.4316  0.5802  0.2882 -0.9002 -0.3266 -0.6632  0.0583 -0.7461    27.609    66.190   -17.098  
 
 Match found in 4fgz_1       PHOSPHOETHANOLAMINE N-METHYLTRANSFER
   Pattern 4fgz_1                 Query structure     RMSD=  0.83 A  No. of residues =   3
   ------- -------                --------------- 
    B  32    GLY       matches     E 206    GLY  
    B  39    GLY       matches     E 203    GLY  
    B  42    GLU       matches     E 162    GLU  
  TRANSFORM   -0.9891 -0.1432  0.0352 -0.1444  0.9889 -0.0336  0.0300  0.0383  0.9988    27.519   -34.129   -12.131  
 
 Match found in 2ocf_1       ESTROGEN RECEPTOR (2OCF_A_ESTA596_1)
   Pattern 2ocf_1                 Query structure     RMSD=  0.83 A  No. of residues =   3
   ------- -------                --------------- 
    A 346    LEU       matches     E 138    LEU  
    A 350    ALA       matches     E 140    ALA  
    A 353    GLU       matches     E 143    GLU  
  TRANSFORM   -0.7555 -0.0089 -0.6551 -0.6534  0.0828  0.7525 -0.0475 -0.9965  0.0684    16.325     0.000    -8.039  
 
 Match found in 2nmy_5       PROTEASE;PROTEASE (2NMY_A_ROCA401_2)
   Pattern 2nmy_5                 Query structure     RMSD=  0.83 A  No. of residues =   3
   ------- -------                --------------- 
    B 147    ILE       matches     E 258    ILE  
    B 149    GLY       matches     E 294    GLY  
    B 150    ILE       matches     E 293    ILE  
  TRANSFORM   -0.6282  0.7661 -0.1362  0.0454  0.2109  0.9765 -0.7768 -0.6072  0.1672    12.373   -60.449     0.180  
 
 Match found in 3bjw_10      PHOSPHOLIPASE A2 (3BJW_E_SVRE503_1) 
   Pattern 3bjw_10                Query structure     RMSD=  0.83 A  No. of residues =   3
   ------- -------                --------------- 
    E   2    VAL       matches     E  42    VAL  
    E   5    LEU       matches     E  41    LEU  
    E   6    GLY       matches     E  17    GLY  
  TRANSFORM    0.8397 -0.5071  0.1942  0.2660  0.0722 -0.9613 -0.4734 -0.8589 -0.1955    46.927    27.724    24.857  
 
 Match found in 3bjw_17      PHOSPHOLIPASE A2 (3BJW_H_SVRH504_3) 
   Pattern 3bjw_17                Query structure     RMSD=  0.83 A  No. of residues =   3
   ------- -------                --------------- 
    H   2    VAL       matches     E  42    VAL  
    H   5    LEU       matches     E  41    LEU  
    H   6    GLY       matches     E  17    GLY  
  TRANSFORM   -0.1619 -0.4026  0.9010 -0.5038 -0.7514 -0.4262 -0.8485  0.5229  0.0812   -10.727   -19.049     7.758  
 
 Match found in 1sh9_5       POL POLYPROTEIN (1SH9_B_RITB301_2)  
   Pattern 1sh9_5                 Query structure     RMSD=  0.83 A  No. of residues =   3
   ------- -------                --------------- 
    B  47    ILE       matches     E 258    ILE  
    B  49    GLY       matches     E 294    GLY  
    B  50    ILE       matches     E 293    ILE  
  TRANSFORM   -0.2874 -0.7873 -0.5455 -0.5790  0.5965 -0.5558 -0.7630 -0.1560  0.6273    -1.893    -2.567   -38.371  
 
 Match found in 5z12_1       RETINOIC ACID RECEPTOR RXR-ALPHA (5Z
   Pattern 5z12_1                 Query structure     RMSD=  0.83 A  No. of residues =   3
   ------- -------                --------------- 
    B 342    VAL       matches     E  60    VAL  
    B 432    CYH       matches     E  16    CYH  
    B 436    LEU       matches     E  25    LEU  
  TRANSFORM   -0.7258  0.6844 -0.0695 -0.1051 -0.2102 -0.9720  0.6798  0.6982 -0.2245    12.689   -17.477    26.711  
 
 Match found in 5jnc_1       CARBONIC ANHYDRASE 4 (5JNC_A_6LHA302
   Pattern 5jnc_1                 Query structure     RMSD=  0.83 A  No. of residues =   3
   ------- -------                --------------- 
    A 198    LEU       matches     A 411    LEU  
    A 199    THR       matches     A 115    THR  
    A 200    THR       matches     A 413    THR  
  TRANSFORM    0.2455 -0.9539 -0.1725 -0.7764 -0.0869 -0.6242 -0.5804 -0.2871  0.7620     5.303    27.762   -16.615  
 
 Match found in 2nmz_7       PROTEASE (2NMZ_B_ROCB401_3)         
   Pattern 2nmz_7                 Query structure     RMSD=  0.83 A  No. of residues =   3
   ------- -------                --------------- 
    B 147    ILE       matches     E 258    ILE  
    B 149    GLY       matches     E 294    GLY  
    B 150    ILE       matches     E 293    ILE  
  TRANSFORM    0.3638 -0.8951 -0.2577  0.7475  0.1155  0.6541  0.5558  0.4306 -0.7111     9.376     2.037    50.742  
 
 Match found in 3ekw_2       PROTEASE;PROTEASE (3EKW_B_DR7B100_1)
   Pattern 3ekw_2                 Query structure     RMSD=  0.83 A  No. of residues =   3
   ------- -------                --------------- 
    A  47    ILE       matches     E 258    ILE  
    A  49    GLY       matches     E 294    GLY  
    A  50    ILE       matches     E 293    ILE  
  TRANSFORM    0.2481  0.0666  0.9664 -0.0419 -0.9960  0.0794 -0.9678  0.0602  0.2443   265.868   129.005   -52.942  
 
 Match found in 1fe2_1       PROSTAGLANDIN ENDOPEROXIDE H SYNTHAS
   Pattern 1fe2_1                 Query structure     RMSD=  0.83 A  No. of residues =   3
   ------- -------                --------------- 
    A 344    VAL       matches     A 452    VAL  
    A 348    TYR       matches     A 457    TYR  
    A 349    VAL       matches     A 456    VAL  
  TRANSFORM   -0.2619 -0.9651  0.0084  0.4289 -0.1086  0.8968  0.8645 -0.2385 -0.4424   231.845   200.577   377.291  
 
 Match found in 5vkq_3       NO MECHANORECEPTOR POTENTIAL C ISOFO
   Pattern 5vkq_3                 Query structure     RMSD=  0.84 A  No. of residues =   3
   ------- -------                --------------- 
    A1486    PHE       matches     E 373    PHE  
    A1489    VAL       matches     E 371    VAL  
    D1324    THR       matches     E 307    THR  
  TRANSFORM    0.1591  0.9593 -0.2335 -0.7226  0.2743  0.6346 -0.6728 -0.0677 -0.7368    24.735   -14.993   -37.553  
 
 Match found in 3s3v_2       DIHYDROFOLATE REDUCTASE (3S3V_A_TOPA
   Pattern 3s3v_2                 Query structure     RMSD=  0.84 A  No. of residues =   3
   ------- -------                --------------- 
    A  56    THR       matches     E 547    THR  
    A  60    ILE       matches     E 545    ILE  
    A  67    LEU       matches     E 526    LEU  
  TRANSFORM   -0.1593 -0.4163 -0.8951 -0.5138 -0.7393  0.4353  0.8430 -0.5293  0.0961   -13.896   -71.601   332.452  
 
 Match found in 3jb1_2       STRUCTURAL PROTEIN VP3 (3JB1_A_SAMA1
   Pattern 3jb1_2                 Query structure     RMSD=  0.84 A  No. of residues =   3
   ------- -------                --------------- 
    A 867    ALA       matches     E 308    ALA  
    A 922    ILE       matches     E 399    ILE  
    A 923    ALA       matches     E 292    ALA  
  TRANSFORM    0.1177  0.6781 -0.7255  0.9334  0.1739  0.3140 -0.3390  0.7141  0.6124    -3.231     4.362   -20.688  
 
 Match found in 6aji_3       DRUG EXPORTERS OF THE RND SUPERFAMIL
   Pattern 6aji_3                 Query structure     RMSD=  0.84 A  No. of residues =   3
   ------- -------                --------------- 
    A 245    VAL       matches     A 372    VAL  
    A 319    ILE       matches     A 370    ILE  
    A 638    VAL       matches     A 272    VAL  
  TRANSFORM    0.3092 -0.4045 -0.8607  0.9440  0.2403  0.2262 -0.1153  0.8824 -0.4562    35.647    88.854     5.853  
 
 Match found in 1rx7_1       DIHYDROFOLATE REDUCTASE (1RX7_A_FOLA
   Pattern 1rx7_1                 Query structure     RMSD=  0.84 A  No. of residues =   3
   ------- -------                --------------- 
    A  46    THR       matches     E 547    THR  
    A  50    ILE       matches     E 545    ILE  
    A  54    LEU       matches     E 528    LEU  
  TRANSFORM    0.5129  0.8585  0.0009  0.0459 -0.0285  0.9985 -0.8572  0.5121  0.0540   -10.232    51.614    25.001  
 
 Match found in 2aqu_4       HIV-1 PROTEASE (2AQU_B_DR7B300_2)   
   Pattern 2aqu_4                 Query structure     RMSD=  0.84 A  No. of residues =   3
   ------- -------                --------------- 
    B  47    ILE       matches     E 258    ILE  
    B  49    GLY       matches     E 294    GLY  
    B  50    ILE       matches     E 293    ILE  
  TRANSFORM   -0.8385 -0.4053  0.3643  0.5425 -0.5581  0.6279  0.0511 -0.7241 -0.6878   -18.372   -36.807   -21.809  
 
 Match found in 2o4s_1       PROTEASE (2O4S_A_AB1A400_1)         
   Pattern 2o4s_1                 Query structure     RMSD=  0.84 A  No. of residues =   3
   ------- -------                --------------- 
    A  47    ILE       matches     E 258    ILE  
    A  49    GLY       matches     E 294    GLY  
    A  50    ILE       matches     E 293    ILE  
  TRANSFORM   -0.6714 -0.0148  0.7410 -0.7406 -0.0233 -0.6715 -0.0272  0.9996 -0.0047    -2.787    16.132    29.755  
 
 Match found in 1sdv_5       PROTEASE RETROPEPSIN (1SDV_B_MK1B902
   Pattern 1sdv_5                 Query structure     RMSD=  0.84 A  No. of residues =   3
   ------- -------                --------------- 
    B 147    ILE       matches     E 258    ILE  
    B 149    GLY       matches     E 294    GLY  
    B 150    ILE       matches     E 293    ILE  
  TRANSFORM   -0.2289  0.9730 -0.0282  0.6907  0.1420 -0.7090  0.6859  0.1818  0.7046   210.320   192.279   380.181  
 
 Match found in 5vkq_3       NO MECHANORECEPTOR POTENTIAL C ISOFO
   Pattern 5vkq_3                 Query structure     RMSD=  0.85 A  No. of residues =   3
   ------- -------                --------------- 
    A1486    PHE       matches     A 373    PHE  
    A1489    VAL       matches     A 371    VAL  
    D1324    THR       matches     A 307    THR  
  TRANSFORM    0.8415  0.5196 -0.1477 -0.1796  0.5269  0.8307 -0.5095  0.6726 -0.5367    -5.363    77.183    -6.622  
 
 Match found in 1ej0_1       FTSJ (1EJ0_A_SAMA301_0)             
   Pattern 1ej0_1                 Query structure     RMSD=  0.85 A  No. of residues =   3
   ------- -------                --------------- 
    A  59    GLY       matches     A  91    GLY  
    A  84    LEU       matches     A  65    LEU  
    A  85    LEU       matches     A  83    LEU  
  TRANSFORM   -0.1014 -0.2624 -0.9596 -0.9941  0.0643  0.0874 -0.0388 -0.9628  0.2673    -9.768   -18.546    17.032  
 
 Match found in 3og7_3       AKAP9-BRAF FUSION PROTEIN (3OG7_A_03
   Pattern 3og7_3                 Query structure     RMSD=  0.85 A  No. of residues =   3
   ------- -------                --------------- 
    A 505    LEU       matches     A 461    LEU  
    A 595    PHE       matches     A 437    PHE  
    A 596    GLY       matches     A 439    GLY  
  TRANSFORM   -0.1009 -0.3355  0.9366  0.5207  0.7844  0.3370  0.8478 -0.5217 -0.0956    -8.684    21.499    15.108  
 
 Match found in 1hxb_8       HIV-1 PROTEASE;HIV-1 PROTEASE (1HXB_
   Pattern 1hxb_8                 Query structure     RMSD=  0.85 A  No. of residues =   3
   ------- -------                --------------- 
    B  47    ILE       matches     E 258    ILE  
    B  49    GLY       matches     E 294    GLY  
    B  50    ILE       matches     E 293    ILE  
  TRANSFORM    0.7491 -0.5717  0.3346 -0.2869 -0.7353 -0.6141 -0.5971 -0.3641  0.7148     9.194    77.176    -1.634  
 
 Match found in 1eiz_3       FTSJ (1EIZ_A_SAMA301_0)             
   Pattern 1eiz_3                 Query structure     RMSD=  0.85 A  No. of residues =   3
   ------- -------                --------------- 
    A  59    GLY       matches     E  91    GLY  
    A  84    LEU       matches     E  65    LEU  
    A  85    LEU       matches     E  83    LEU  
  TRANSFORM    0.3279 -0.8987 -0.2914 -0.6968 -0.0218 -0.7169 -0.6379 -0.4381  0.6333     8.833    31.252   -19.247  
 
 Match found in 3el9_6       PROTEASE;PROTEASE (3EL9_A_DR7A100_2)
   Pattern 3el9_6                 Query structure     RMSD=  0.85 A  No. of residues =   3
   ------- -------                --------------- 
    B  47    ILE       matches     E 258    ILE  
    B  49    GLY       matches     E 294    GLY  
    B  50    ILE       matches     E 293    ILE  
  TRANSFORM    0.8030  0.4073 -0.4351  0.5959 -0.5361  0.5979 -0.0103  0.7394  0.6732    47.984     7.660    22.927  
 
 Match found in 3nu3_3       PROTEASE;PROTEASE (3NU3_B_478B401_1)
   Pattern 3nu3_3                 Query structure     RMSD=  0.85 A  No. of residues =   3
   ------- -------                --------------- 
    A  47    ILE       matches     E 258    ILE  
    A  49    GLY       matches     E 294    GLY  
    A  50    ILE       matches     E 293    ILE  
  TRANSFORM   -0.6849 -0.0242  0.7282 -0.7278 -0.0256 -0.6853 -0.0353  0.9994  0.0001    -2.974    16.362    29.683  
 
 Match found in 1sdt_7       PROTEASE RETROPEPSIN (1SDT_B_MK1B902
   Pattern 1sdt_7                 Query structure     RMSD=  0.86 A  No. of residues =   3
   ------- -------                --------------- 
    B 147    ILE       matches     E 258    ILE  
    B 149    GLY       matches     E 294    GLY  
    B 150    ILE       matches     E 293    ILE  
  TRANSFORM   -0.5053 -0.6097  0.6107 -0.4929 -0.3770 -0.7842 -0.7083  0.6972  0.1100    66.673    -5.124    11.636  
 
 Match found in 4v01_6       FIBROBLAST GROWTH FACTOR RECEPTOR 1 
   Pattern 4v01_6                 Query structure     RMSD=  0.86 A  No. of residues =   3
   ------- -------                --------------- 
    A 545    ILE       matches     E 399    ILE  
    A 630    LEU       matches     E 280    LEU  
    A 639    ILE       matches     E 376    ILE  
  TRANSFORM    0.2199  0.4762 -0.8514 -0.7401 -0.4872 -0.4636  0.6356 -0.7321 -0.2453   -26.313     1.059    53.730  
 
 Match found in 4zf8_1       BIFUNCTIONAL P-450/NADPH-P450 REDUCT
   Pattern 4zf8_1                 Query structure     RMSD=  0.86 A  No. of residues =   3
   ------- -------                --------------- 
    A  87    VAL       matches     A 372    VAL  
    A 263    ILE       matches     A 293    ILE  
    A 264    ALA       matches     A 292    ALA  
  TRANSFORM   -0.7896 -0.4083  0.4580 -0.6136  0.5250 -0.5898 -0.0004  0.7468  0.6651   -19.119    34.848    23.220  
 
 Match found in 3nuo_2       PROTEASE;PROTEASE (3NUO_B_478B478_1)
   Pattern 3nuo_2                 Query structure     RMSD=  0.86 A  No. of residues =   3
   ------- -------                --------------- 
    A  47    ILE       matches     E 258    ILE  
    A  49    GLY       matches     E 294    GLY  
    A  50    ILE       matches     E 293    ILE  
  TRANSFORM    0.4352 -0.9003 -0.0075  0.3597  0.1662  0.9182  0.8254  0.4023 -0.3962    51.509    65.009    25.004  
 
 Match found in 3ebz_4       PROTEASE (3EBZ_B_017B201_2)         
   Pattern 3ebz_4                 Query structure     RMSD=  0.87 A  No. of residues =   3
   ------- -------                --------------- 
    B 147    VAL       matches     A 226    VAL  
    B 149    GLY       matches     A 184    GLY  
    B 150    ILE       matches     A 195    ILE  
  TRANSFORM    0.6660 -0.1123  0.7374  0.7376 -0.0483 -0.6735 -0.1113 -0.9925 -0.0506     8.143    43.832    38.380  
 
 Match found in 6dif_7       HIV-1 PROTEASE (6DIF_B_TPVB201_1)   
   Pattern 6dif_7                 Query structure     RMSD=  0.87 A  No. of residues =   3
   ------- -------                --------------- 
    B  47    ILE       matches     E 258    ILE  
    B  49    GLY       matches     E 294    GLY  
    B  50    ILE       matches     E 293    ILE  
  TRANSFORM   -0.8699 -0.0420  0.4914 -0.2430  0.9036 -0.3529  0.4292  0.4264  0.7962    14.209    51.144    26.337  
 
 Match found in 1c6z_6       PROTEIN (PROTEASE) (1C6Z_B_ROCB505_2
   Pattern 1c6z_6                 Query structure     RMSD=  0.87 A  No. of residues =   3
   ------- -------                --------------- 
    B 247    ILE       matches     E 258    ILE  
    B 249    GLY       matches     E 294    GLY  
    B 250    ILE       matches     E 293    ILE  
  TRANSFORM    0.0223  0.8220 -0.5691 -0.0438 -0.5679 -0.8219  0.9988 -0.0432 -0.0234    79.983  -174.754   157.329  
 
 Match found in 4v9l_2       - (4V9L_Y_FUAAY701_1)               
   Pattern 4v9l_2                 Query structure     RMSD=  0.87 A  No. of residues =   3
   ------- -------                --------------- 
    Y  26    THR       matches     A 141    THR  
    Y  65    ILE       matches     A  20    ILE  
    Y  84    THR       matches     A 144    THR  
  TRANSFORM   -0.2925  0.1404 -0.9459 -0.2046 -0.9754 -0.0815  0.9341 -0.1697 -0.3141    30.934    87.434    22.464  
 
 Match found in 1jg3_2       PROTEIN-L-ISOASPARTATE O-METHYLTRANS
   Pattern 1jg3_2                 Query structure     RMSD=  0.87 A  No. of residues =   3
   ------- -------                --------------- 
    A 148    ASP       matches     A 401    ASP  
    A 149    GLY       matches     A 282    GLY  
    A 221    LEU       matches     A 461    LEU  
  TRANSFORM    0.2792 -0.9084 -0.3112 -0.8296 -0.3914  0.3982  0.4835 -0.1470  0.8629    -6.080   -32.541     2.874  
 
 Match found in 3oxc_3       PROTEASE (3OXC_A_ROCA401_1)         
   Pattern 3oxc_3                 Query structure     RMSD=  0.87 A  No. of residues =   3
   ------- -------                --------------- 
    A  47    ILE       matches     E 258    ILE  
    A  49    GLY       matches     E 294    GLY  
    A  50    ILE       matches     E 293    ILE  
  TRANSFORM    0.8925 -0.2288  0.3888  0.4047  0.0250 -0.9141 -0.1994 -0.9732 -0.1148    36.726     9.162    25.755  
 
 Match found in 6hlp_1       SUBSTANCE-P RECEPTOR,SUBSTANCE-P REC
   Pattern 6hlp_1                 Query structure     RMSD=  0.87 A  No. of residues =   3
   ------- -------                --------------- 
    A 200    VAL       matches     E 533    VAL  
    A 201    THR       matches     E 532    THR  
    A 204    ILE       matches     E 512    ILE  
  TRANSFORM    0.3536 -0.8145  0.4600  0.7718 -0.0239 -0.6354 -0.5285 -0.5797 -0.6201    16.951    51.382     7.727  
 
 Match found in 1c6z_2       PROTEIN (PROTEASE);PROTEIN (PROTEASE
   Pattern 1c6z_2                 Query structure     RMSD=  0.87 A  No. of residues =   3
   ------- -------                --------------- 
    A  47    ILE       matches     E 258    ILE  
    A  49    GLY       matches     E 294    GLY  
    A  50    ILE       matches     E 293    ILE  
  TRANSFORM   -0.3683 -0.0654 -0.9274 -0.7038  0.6714  0.2321 -0.6075 -0.7382  0.2933    24.264   -54.122   -35.563  
 
 Match found in 3ucb_5       PROTEASE;PROTEASE (3UCB_A_017A201_2)
   Pattern 3ucb_5                 Query structure     RMSD=  0.88 A  No. of residues =   3
   ------- -------                --------------- 
    B  47    VAL       matches     E 226    VAL  
    B  49    GLY       matches     E 184    GLY  
    B  50    ILE       matches     E 195    ILE  
  TRANSFORM   -0.2730  0.9494 -0.1550  0.8917  0.3102  0.3296 -0.3610  0.0483  0.9313    -5.981    27.566   -30.100  
 
 Match found in 4mkc_1       ALK TYROSINE KINASE RECEPTOR (4MKC_A
   Pattern 4mkc_1                 Query structure     RMSD=  0.88 A  No. of residues =   3
   ------- -------                --------------- 
    A1148    ALA       matches     E 296    ALA  
    A1196    LEU       matches     E 295    LEU  
    A1198    LEU       matches     E 297    LEU  
  TRANSFORM    0.3715 -0.6682 -0.6446 -0.5662 -0.7133  0.4131  0.7358 -0.2115  0.6433    44.977    22.813    63.337  
 
 Match found in 2g78_3       CELLULAR RETINOIC ACID-BINDING PROTE
   Pattern 2g78_3                 Query structure     RMSD=  0.88 A  No. of residues =   3
   ------- -------                --------------- 
    A  15    PHE       matches     A 511    PHE  
    A  19    LEU       matches     A 526    LEU  
    A  76    VAL       matches     A 496    VAL  
  TRANSFORM    0.4812 -0.8239 -0.2995  0.0079 -0.3376  0.9413  0.8766  0.4553  0.1559    28.092    -9.519    65.592  
 
 Match found in 4fgl_2       RIBOSYLDIHYDRONICOTINAMIDE DEHYDROGE
   Pattern 4fgl_2                 Query structure     RMSD=  0.88 A  No. of residues =   3
   ------- -------                --------------- 
    C 122    GLN       matches     E 518    GLN  
    C 126    PHE       matches     E 511    PHE  
    C 128    ILE       matches     E 493    ILE  
  TRANSFORM    0.7649  0.3740 -0.5244  0.6442 -0.4403  0.6255 -0.0030  0.8162  0.5777    48.107    10.786    26.181  
 
 Match found in 2nnk_3       PROTEASE (2NNK_A_ROCA401_1)         
   Pattern 2nnk_3                 Query structure     RMSD=  0.88 A  No. of residues =   3
   ------- -------                --------------- 
    A  47    ILE       matches     E 258    ILE  
    A  49    GLY       matches     E 294    GLY  
    A  50    ILE       matches     E 293    ILE  
  TRANSFORM    0.9004  0.2855  0.3284 -0.2756 -0.2099  0.9381 -0.3367  0.9351  0.1103   106.340   -51.735    -5.459  
 
 Match found in 1gtn_7       TRP RNA-BINDING ATTENUATION PROTEIN 
   Pattern 1gtn_7                 Query structure     RMSD=  0.88 A  No. of residues =   3
   ------- -------                --------------- 
    K  23    GLY       matches     E 196    GLY  
    K  52    THR       matches     E 215    THR  
    K  55    ILE       matches     E 195    ILE  
  TRANSFORM    0.3219 -0.7801 -0.5364  0.0955  0.5904 -0.8014 -0.9419 -0.2068 -0.2646   -18.154    37.907   -45.207  
 
 Match found in 5vop_3       5-METHYLTETRAHYDROFOLATE HOMOCYSTEIN
   Pattern 5vop_3                 Query structure     RMSD=  0.88 A  No. of residues =   3
   ------- -------                --------------- 
    A 490    VAL       matches     E 154    VAL  
    A 492    LEU       matches     E 165    LEU  
    A 568    VAL       matches     E 157    VAL  
  TRANSFORM    0.7939  0.3725 -0.4806  0.6079 -0.5070  0.6111  0.0160  0.7773  0.6289    47.383     8.583    24.867  
 
 Match found in 3d1z_3       HIV-1 PROTEASE;HIV-1 PROTEASE (3D1Z_
   Pattern 3d1z_3                 Query structure     RMSD=  0.88 A  No. of residues =   3
   ------- -------                --------------- 
    A  47    ILE       matches     E 258    ILE  
    A  49    GLY       matches     E 294    GLY  
    A  50    ILE       matches     E 293    ILE  
  TRANSFORM   -0.5602 -0.2732  0.7820  0.6863  0.3756  0.6228  0.4639 -0.8856  0.0229   -12.344    18.454    49.587  
 
 Match found in 2h79_1       THRA PROTEIN (2H79_A_T3A1_1)        
   Pattern 2h79_1                 Query structure     RMSD=  0.88 A  No. of residues =   3
   ------- -------                --------------- 
    A 263    ALA       matches     E 152    ALA  
    A 276    LEU       matches     E 165    LEU  
    A 277    SER       matches     E 166    SER  
  TRANSFORM   -0.1656  0.0505  0.9849 -0.7125 -0.6966 -0.0841 -0.6818  0.7157 -0.1513   -27.688    50.250    38.236  
 
 Match found in 2hdn_2       ELONGATION FACTOR EF-TU;ELONGATION F
   Pattern 2hdn_2                 Query structure     RMSD=  0.88 A  No. of residues =   3
   ------- -------                --------------- 
    F  65    SER       matches     E  13    SER  
    H  65    SER       matches     E  44    SER  
    H  67    VAL       matches     E  42    VAL  
  TRANSFORM   -0.3477  0.8112  0.4702  0.8959  0.4354 -0.0888  0.2767 -0.3904  0.8781    26.169    58.055    -6.776  
 
 Match found in 2q5k_4       PROTEASE;PROTEASE (2Q5K_A_AB1A201_2)
   Pattern 2q5k_4                 Query structure     RMSD=  0.88 A  No. of residues =   3
   ------- -------                --------------- 
    B  47    ILE       matches     E 258    ILE  
    B  49    GLY       matches     E 294    GLY  
    B  50    ILE       matches     E 293    ILE  
  TRANSFORM   -0.0977 -0.9685 -0.2292  0.9327 -0.1695  0.3184  0.3472  0.1827 -0.9198    -9.641    10.191    -0.865  
 
 Match found in 6bkl_5       MATRIX PROTEIN 2 (6BKL_F_RIMF101_0) 
   Pattern 6bkl_5                 Query structure     RMSD=  0.88 A  No. of residues =   3
   ------- -------                --------------- 
    F  30    ALA       matches     A   1    ALA  
    F  31    SER       matches     A  13    SER  
    F  34    GLY       matches     A   3    GLY  
  TRANSFORM    0.0279 -0.9512 -0.3074 -0.3085 -0.3007  0.9025  0.9508 -0.0697  0.3018   -14.134    43.955    59.193  
 
 Match found in 6bkl_3       MATRIX PROTEIN 2 (6BKL_F_RIMF101_0) 
   Pattern 6bkl_3                 Query structure     RMSD=  0.88 A  No. of residues =   3
   ------- -------                --------------- 
    E  30    ALA       matches     A   1    ALA  
    E  31    SER       matches     A  13    SER  
    E  34    GLY       matches     A   3    GLY  
  TRANSFORM    0.0591  0.5786  0.8135  0.9919 -0.1256  0.0172 -0.1121 -0.8059  0.5813    17.759    33.075    61.925  
 
 Match found in 2g78_3       CELLULAR RETINOIC ACID-BINDING PROTE
   Pattern 2g78_3                 Query structure     RMSD=  0.89 A  No. of residues =   3
   ------- -------                --------------- 
    A  15    PHE       matches     A 291    PHE  
    A  19    LEU       matches     A 295    LEU  
    A  76    VAL       matches     A 397    VAL  
  TRANSFORM   -0.5117  0.3393 -0.7893 -0.8284 -0.4384  0.3486  0.2278 -0.8323 -0.5054    -4.923     3.791    -1.038  
 
 Match found in 5hv1_4       PHOSPHOENOLPYRUVATE SYNTHASE (5HV1_A
   Pattern 5hv1_4                 Query structure     RMSD=  0.89 A  No. of residues =   3
   ------- -------                --------------- 
    A 331    ILE       matches     E 304    ILE  
    A 355    THR       matches     E 366    THR  
    A 370    ILE       matches     E 370    ILE  
  TRANSFORM    0.0919 -0.9870 -0.1317  0.4565  0.1593 -0.8753 -0.8850 -0.0203 -0.4652    34.438    -9.760    17.219  
 
 Match found in 2oiq_1       PROTO-ONCOGENE TYROSINE-PROTEIN KINA
   Pattern 2oiq_1                 Query structure     RMSD=  0.89 A  No. of residues =   3
   ------- -------                --------------- 
    A 340    TYR       matches     E  71    TYR  
    A 344    GLY       matches     E  67    GLY  
    A 393    LEU       matches     E  65    LEU  
  TRANSFORM   -0.1197 -0.6194  0.7759  0.9783 -0.2069 -0.0142 -0.1693 -0.7574 -0.6307    17.644     4.662   -10.649  
 
 Match found in 6aji_3       DRUG EXPORTERS OF THE RND SUPERFAMIL
   Pattern 6aji_3                 Query structure     RMSD=  0.89 A  No. of residues =   3
   ------- -------                --------------- 
    A 245    VAL       matches     E 372    VAL  
    A 319    ILE       matches     E 370    ILE  
    A 638    VAL       matches     E 272    VAL  
  TRANSFORM   -0.0589 -0.4658 -0.8829  0.7271  0.5860 -0.3577 -0.6840  0.6631 -0.3042    80.606    63.937   -14.872  
 
 Match found in 1gtn_5       TRP RNA-BINDING ATTENUATION PROTEIN 
   Pattern 1gtn_5                 Query structure     RMSD=  0.89 A  No. of residues =   3
   ------- -------                --------------- 
    G  23    GLY       matches     E 196    GLY  
    G  52    THR       matches     E 215    THR  
    G  55    ILE       matches     E 195    ILE  
  TRANSFORM    0.0058 -0.9626  0.2709 -0.7010  0.1892  0.6876  0.7132  0.1939  0.6737    64.217   -36.355     2.014  
 
 Match found in 4ogr_2       CYCLIN-DEPENDENT KINASE 9 (4OGR_A_AD
   Pattern 4ogr_2                 Query structure     RMSD=  0.89 A  No. of residues =   3
   ------- -------                --------------- 
    A  25    ILE       matches     E 512    ILE  
    A  33    VAL       matches     E 533    VAL  
    A  46    ALA       matches     E 564    ALA  
  TRANSFORM   -0.7322 -0.3707  0.5714 -0.6774  0.4839 -0.5540  0.0711  0.7927  0.6055     7.338   -12.131   -12.862  
 
 Match found in 5hv1_4       PHOSPHOENOLPYRUVATE SYNTHASE (5HV1_A
   Pattern 5hv1_4                 Query structure     RMSD=  0.89 A  No. of residues =   3
   ------- -------                --------------- 
    A 331    ILE       matches     A 304    ILE  
    A 355    THR       matches     A 366    THR  
    A 370    ILE       matches     A 370    ILE  
  TRANSFORM    0.4650 -0.0726 -0.8823 -0.0544  0.9924 -0.1103 -0.8836 -0.0993 -0.4576   258.638   105.740   -54.371  
 
 Match found in 1fe2_1       PROSTAGLANDIN ENDOPEROXIDE H SYNTHAS
   Pattern 1fe2_1                 Query structure     RMSD=  0.89 A  No. of residues =   3
   ------- -------                --------------- 
    A 344    VAL       matches     E 452    VAL  
    A 348    TYR       matches     E 457    TYR  
    A 349    VAL       matches     E 456    VAL  
  TRANSFORM   -0.3542  0.6352  0.6863  0.7703 -0.2180  0.5993 -0.5303 -0.7409  0.4120    48.545    65.391    -2.542  
 
 Match found in 3r9t_1       ECHA1_1 (3R9T_A_BEZA264_0)          
   Pattern 3r9t_1                 Query structure     RMSD=  0.89 A  No. of residues =   3
   ------- -------                --------------- 
    A  67    ALA       matches     E 509    ALA  
    A  72    ILE       matches     E 545    ILE  
    A  78    LEU       matches     E 528    LEU  
  TRANSFORM    0.4798  0.8488  0.2222  0.8762 -0.4507 -0.1706  0.0447 -0.2766  0.9599    35.658    53.417    63.357  
 
 Match found in 1qzr_4       DNA TOPOISOMERASE II (1QZR_B_CDXB901
   Pattern 1qzr_4                 Query structure     RMSD=  0.89 A  No. of residues =   3
   ------- -------                --------------- 
    B 142    ASN       matches     A 179    ASN  
    B 144    TYR       matches     A 180    TYR  
    B 148    LEU       matches     A 227    LEU  
  TRANSFORM    0.7643  0.6449 -0.0027  0.0373 -0.0485 -0.9981  0.6438 -0.7627  0.0611    46.772    42.908    53.097  
 
 Match found in 3ebz_4       PROTEASE (3EBZ_B_017B201_2)         
   Pattern 3ebz_4                 Query structure     RMSD=  0.90 A  No. of residues =   3
   ------- -------                --------------- 
    B 147    VAL       matches     E 226    VAL  
    B 149    GLY       matches     E 184    GLY  
    B 150    ILE       matches     E 195    ILE  
  TRANSFORM   -0.3169  0.9073  0.2765  0.7857  0.4144 -0.4593  0.5313 -0.0716  0.8442    32.136    62.939     5.485  
 
 Match found in 2nnp_1       PROTEASE (2NNP_A_ROCA401_1)         
   Pattern 2nnp_1                 Query structure     RMSD=  0.90 A  No. of residues =   3
   ------- -------                --------------- 
    A  47    ILE       matches     E 258    ILE  
    A  49    GLY       matches     E 294    GLY  
    A  50    ILE       matches     E 293    ILE  
  TRANSFORM   -0.2914 -0.4154 -0.8617 -0.4106 -0.7592  0.5049  0.8640 -0.5010 -0.0507    -8.603   -19.468    30.715  
 
 Match found in 2q64_6       PROTEASE RETROPEPSIN (2Q64_B_1UNB100
   Pattern 2q64_6                 Query structure     RMSD=  0.90 A  No. of residues =   3
   ------- -------                --------------- 
    B  47    ILE       matches     E 258    ILE  
    B  49    GLY       matches     E 294    GLY  
    B  50    ILE       matches     E 293    ILE  
  TRANSFORM   -0.1649  0.7955  0.5831 -0.4897  0.4472 -0.7485  0.8562  0.4089 -0.3158     6.019    22.074    40.233  
 
 Match found in 1zgf_3       CARBONIC ANHYDRASE II (1ZGF_A_TRUA30
   Pattern 1zgf_3                 Query structure     RMSD=  0.90 A  No. of residues =   3
   ------- -------                --------------- 
    A 198    LEU       matches     E 391    LEU  
    A 199    THR       matches     E 367    THR  
    A 200    THR       matches     E 366    THR  
  TRANSFORM   -0.0033  0.9418  0.3363  0.6237 -0.2610  0.7369 -0.7817 -0.2121  0.5865     1.407    64.120    84.687  
 
 Match found in 2bfm_2       PTERIDINE REDUCTASE 1;PTERIDINE REDU
   Pattern 2bfm_2                 Query structure     RMSD=  0.90 A  No. of residues =   3
   ------- -------                --------------- 
    A 226    LEU       matches     A   7    LEU  
    A 229    LEU       matches     A  25    LEU  
    A 241    HIS       matches     A  33    HIS  
  TRANSFORM   -0.2019  0.7794  0.5932 -0.4867  0.4457 -0.7513  0.8499  0.4404 -0.2894   -15.822    20.390    39.367  
 
 Match found in 2pou_3       CARBONIC ANHYDRASE 2 (2POU_A_I7AA100
   Pattern 2pou_3                 Query structure     RMSD=  0.90 A  No. of residues =   3
   ------- -------                --------------- 
    A 198    LEU       matches     E 391    LEU  
    A 199    THR       matches     E 367    THR  
    A 200    THR       matches     E 366    THR  
  TRANSFORM   -0.8075 -0.2235  0.5459  0.4132 -0.8748  0.2530 -0.4210 -0.4299 -0.7987     5.835    -2.548   -12.903  
 
 Match found in 4ls7_2       3-OXOACYL-[ACYL-CARRIER-PROTEIN] SYN
   Pattern 4ls7_2                 Query structure     RMSD=  0.90 A  No. of residues =   3
   ------- -------                --------------- 
    A 302    HIS       matches     A  33    HIS  
    A 304    THR       matches     A  37    THR  
    A 339    HIS       matches     A  39    HIS  
  TRANSFORM    0.3535  0.3983  0.8464 -0.4420  0.8686 -0.2242  0.8245  0.2948 -0.4830    42.627     6.971    63.844  
 
 Match found in 1gxs_2       P-(S)-HYDROXYMANDELONITRILE LYASE CH
   Pattern 1gxs_2                 Query structure     RMSD=  0.90 A  No. of residues =   3
   ------- -------                --------------- 
    A  62    GLY       matches     E 527    GLY  
    A  64    PRO       matches     E 529    PRO  
    A 158    SER       matches     E 523    SER  
  TRANSFORM    0.7308 -0.5972  0.3307 -0.2930 -0.7120 -0.6381 -0.6165 -0.3694  0.6953    10.073    77.358    -0.776  
 
 Match found in 1ej0_1       FTSJ (1EJ0_A_SAMA301_0)             
   Pattern 1ej0_1                 Query structure     RMSD=  0.91 A  No. of residues =   3
   ------- -------                --------------- 
    A  59    GLY       matches     E  91    GLY  
    A  84    LEU       matches     E  65    LEU  
    A  85    LEU       matches     E  83    LEU  
  TRANSFORM    0.7738 -0.2135 -0.5964 -0.2086 -0.9749  0.0783  0.5981 -0.0639  0.7989   -30.683   -55.080   100.412  
 
 Match found in 5o96_7       RIBOSOMAL RNA SMALL SUBUNIT METHYLTR
   Pattern 5o96_7                 Query structure     RMSD=  0.91 A  No. of residues =   3
   ------- -------                --------------- 
    D 223    VAL       matches     A  42    VAL  
    D 224    LEU       matches     A  41    LEU  
    D 229    ALA       matches     A  18    ALA  
  TRANSFORM    0.5869 -0.8081 -0.0496  0.2515  0.2402 -0.9376 -0.7696 -0.5378 -0.3442     4.319    34.080    34.490  
 
 Match found in 2aqu_4       HIV-1 PROTEASE (2AQU_B_DR7B300_2)   
   Pattern 2aqu_4                 Query structure     RMSD=  0.91 A  No. of residues =   3
   ------- -------                --------------- 
    B  47    ILE       matches     A 258    ILE  
    B  49    GLY       matches     A 294    GLY  
    B  50    ILE       matches     A 293    ILE  
  TRANSFORM    0.3974  0.5874 -0.7050 -0.7669 -0.2093 -0.6067  0.5039 -0.7818 -0.3673    16.508   -78.711    57.345  
 
 Match found in 5mue_2       ALPHA-TOCOPHEROL TRANSFER PROTEIN (5
   Pattern 5mue_2                 Query structure     RMSD=  0.91 A  No. of residues =   3
   ------- -------                --------------- 
    A 154    ILE       matches     A 575    ILE  
    A 191    VAL       matches     A 495    VAL  
    A 194    ILE       matches     A 592    ILE  
  TRANSFORM    0.3284 -0.8780 -0.3483 -0.6538  0.0548 -0.7547 -0.6817 -0.4756  0.5560    10.586    34.803   -19.643  
 
 Match found in 3el1_6       PROTEASE;PROTEASE (3EL1_A_DR7A100_2)
   Pattern 3el1_6                 Query structure     RMSD=  0.91 A  No. of residues =   3
   ------- -------                --------------- 
    B  47    ILE       matches     E 258    ILE  
    B  49    GLY       matches     E 294    GLY  
    B  50    ILE       matches     E 293    ILE  
  TRANSFORM   -0.7679 -0.4831 -0.4208 -0.0873 -0.5718  0.8157  0.6346 -0.6631 -0.3969    16.585   -16.150    20.095  
 
 Match found in 5x7z_1       UNCHARACTERIZED HTH-TYPE TRANSCRIPTI
   Pattern 5x7z_1                 Query structure     RMSD=  0.91 A  No. of residues =   3
   ------- -------                --------------- 
    A  24    VAL       matches     E 305    VAL  
    A  35    LEU       matches     E 391    LEU  
    A 110    VAL       matches     E 356    VAL  
  TRANSFORM    0.2940 -0.8845 -0.3623  0.6359 -0.1019  0.7650  0.7135  0.4553 -0.5325    10.355    -6.798    50.040  
 
 Match found in 3lzv_2       HIV-1 PROTEASE (3LZV_A_017A200_1)   
   Pattern 3lzv_2                 Query structure     RMSD=  0.91 A  No. of residues =   3
   ------- -------                --------------- 
    A  47    ILE       matches     E 258    ILE  
    A  49    GLY       matches     E 294    GLY  
    A  50    ILE       matches     E 293    ILE  
  TRANSFORM   -0.7169 -0.6528  0.2450 -0.6099  0.4168 -0.6741 -0.3379  0.6326  0.6969   -11.763    16.450    30.912  
 
 Match found in 6bqg_1       5-HYDROXYTRYPTAMINE RECEPTOR 2C,SOLU
   Pattern 6bqg_1                 Query structure     RMSD=  0.91 A  No. of residues =   3
   ------- -------                --------------- 
    A 215    VAL       matches     E 209    VAL  
    A 218    GLY       matches     E 203    GLY  
    A 222    ALA       matches     E 520    ALA  
  TRANSFORM   -0.8115 -0.4065  0.4198 -0.5841  0.5446 -0.6019 -0.0160  0.7336  0.6794   -18.589    35.583    22.321  
 
 Match found in 3nuj_1       PROTEASE;PROTEASE (3NUJ_B_478B401_1)
   Pattern 3nuj_1                 Query structure     RMSD=  0.91 A  No. of residues =   3
   ------- -------                --------------- 
    A  47    ILE       matches     E 258    ILE  
    A  49    GLY       matches     E 294    GLY  
    A  50    ILE       matches     E 293    ILE  
  TRANSFORM   -0.1852 -0.5877 -0.7876 -0.7636  0.5905 -0.2611 -0.6185 -0.5530  0.5582    30.487     8.211    -3.491  
 
 Match found in 1jd0_1       CARBONIC ANHYDRASE XII (1JD0_A_AZMA1
   Pattern 1jd0_1                 Query structure     RMSD=  0.91 A  No. of residues =   3
   ------- -------                --------------- 
    A 198    LEU       matches     E 391    LEU  
    A 199    THR       matches     E 367    THR  
    A 200    THR       matches     E 366    THR  
  TRANSFORM    0.5982  0.7130 -0.3658 -0.7058  0.2525 -0.6619  0.3796 -0.6542 -0.6542     0.049    39.305    44.670  
 
 Match found in 5eez_14      TRANSCRIPTION ATTENUATION PROTEIN MT
   Pattern 5eez_14                Query structure     RMSD=  0.91 A  No. of residues =   3
   ------- -------                --------------- 
    O  23    GLY       matches     E 273    GLY  
    O  33    HIS       matches     E 395    HIS  
    O  55    ILE       matches     E 249    ILE  
  TRANSFORM    0.5971  0.7129 -0.3677 -0.7069  0.2510 -0.6613  0.3792 -0.6548 -0.6539     0.077    39.225    44.585  
 
 Match found in 5eew_13      TRANSCRIPTION ATTENUATION PROTEIN MT
   Pattern 5eew_13                Query structure     RMSD=  0.91 A  No. of residues =   3
   ------- -------                --------------- 
    O  23    GLY       matches     E 273    GLY  
    O  33    HIS       matches     E 395    HIS  
    O  55    ILE       matches     E 249    ILE  
  TRANSFORM   -0.3140 -0.9467 -0.0720  0.9468 -0.3178  0.0501  0.0704  0.0525 -0.9961    12.224    37.851   -39.500  
 
 Match found in 4mkc_1       ALK TYROSINE KINASE RECEPTOR (4MKC_A
   Pattern 4mkc_1                 Query structure     RMSD=  0.91 A  No. of residues =   3
   ------- -------                --------------- 
    A1148    ALA       matches     A 296    ALA  
    A1196    LEU       matches     A 295    LEU  
    A1198    LEU       matches     A 297    LEU  
  TRANSFORM    0.2676 -0.8297 -0.4898 -0.5270  0.2995 -0.7953 -0.8066 -0.4710  0.3572    13.205    42.783   -17.935  
 
 Match found in 2nnp_7       PROTEASE;PROTEASE (2NNP_A_ROCA401_2)
   Pattern 2nnp_7                 Query structure     RMSD=  0.91 A  No. of residues =   3
   ------- -------                --------------- 
    B 147    ILE       matches     E 258    ILE  
    B 149    GLY       matches     E 294    GLY  
    B 150    ILE       matches     E 293    ILE  
  TRANSFORM   -0.5132 -0.0015 -0.8583  0.3713  0.9012 -0.2236 -0.7738  0.4334  0.4619   -41.434    34.570   -25.702  
 
 Match found in 5vop_3       5-METHYLTETRAHYDROFOLATE HOMOCYSTEIN
   Pattern 5vop_3                 Query structure     RMSD=  0.91 A  No. of residues =   3
   ------- -------                --------------- 
    A 490    VAL       matches     E 387    VAL  
    A 492    LEU       matches     E 384    LEU  
    A 568    VAL       matches     E 360    VAL  
  TRANSFORM    0.1497 -0.9851  0.0849  0.9767  0.1340 -0.1679 -0.1540 -0.1080 -0.9821    34.890    79.789    31.748  
 
 Match found in 2nmz_1       PROTEASE;PROTEASE (2NMZ_B_ROCB401_1)
   Pattern 2nmz_1                 Query structure     RMSD=  0.92 A  No. of residues =   3
   ------- -------                --------------- 
    A  47    ILE       matches     E 151    ILE  
    A  49    GLY       matches     E 184    GLY  
    A  50    ILE       matches     E 195    ILE  
  TRANSFORM    0.9753  0.0741 -0.2081 -0.2201  0.4050 -0.8874 -0.0185 -0.9113 -0.4113    67.064    29.046    36.052  
 
 Match found in 3nu3_3       PROTEASE;PROTEASE (3NU3_B_478B401_1)
   Pattern 3nu3_3                 Query structure     RMSD=  0.92 A  No. of residues =   3
   ------- -------                --------------- 
    A  47    ILE       matches     E 151    ILE  
    A  49    GLY       matches     E 184    GLY  
    A  50    ILE       matches     E 195    ILE  
  TRANSFORM   -0.2198 -0.9751  0.0308  0.4400 -0.1273 -0.8889 -0.8707  0.1818 -0.4570    28.923    30.310    25.878  
 
 Match found in 2m9p_0       SERINE PROTEASE INHIBITOR;SERINE PRO
   Pattern 2m9p_0                 Query structure     RMSD=  0.92 A  No. of residues =   3
   ------- -------                --------------- 
    A 216    VAL       matches     E  98    VAL  
    A 219    SER       matches     E 100    SER  
    A 220    GLY       matches     E  99    GLY  
  TRANSFORM    0.5828 -0.8115 -0.0433  0.7947  0.5580  0.2389  0.1697  0.1736 -0.9701    55.039    44.066    46.513  
 
 Match found in 1qzr_4       DNA TOPOISOMERASE II (1QZR_B_CDXB901
   Pattern 1qzr_4                 Query structure     RMSD=  0.92 A  No. of residues =   3
   ------- -------                --------------- 
    B 142    ASN       matches     E 179    ASN  
    B 144    TYR       matches     E 180    TYR  
    B 148    LEU       matches     E 227    LEU  
  TRANSFORM    0.8941  0.3156  0.3178  0.3993 -0.8830 -0.2466 -0.2028 -0.3474  0.9155    22.959     2.833   -31.827  
 
 Match found in 3mws_6       HIV-1 PROTEASE (3MWS_B_017B201_2)   
   Pattern 3mws_6                 Query structure     RMSD=  0.92 A  No. of residues =   3
   ------- -------                --------------- 
    B 147    ILE       matches     E 258    ILE  
    B 149    GLY       matches     E 294    GLY  
    B 150    ILE       matches     E 293    ILE  
  TRANSFORM    0.2524 -0.9242 -0.2865 -0.4958  0.1307 -0.8585 -0.8309 -0.3588  0.4252     3.277    25.928    -2.199  
 
 Match found in 3ndt_8       PROTEASE;PROTEASE (3NDT_A_ROCA101_3)
   Pattern 3ndt_8                 Query structure     RMSD=  0.92 A  No. of residues =   3
   ------- -------                --------------- 
    B  48    ILE       matches     E 258    ILE  
    B  50    GLY       matches     E 294    GLY  
    B  51    ILE       matches     E 293    ILE  
  TRANSFORM   -0.4862 -0.1720 -0.8567 -0.5341 -0.7175  0.4472  0.6916 -0.6750 -0.2570    32.129    16.861    -2.993  
 
 Match found in 2jkl_1       DR HEMAGGLUTININ STRUCTURAL SUBUNIT 
   Pattern 2jkl_1                 Query structure     RMSD=  0.92 A  No. of residues =   3
   ------- -------                --------------- 
    A  42    GLY       matches     E 285    GLY  
    A  43    PRO       matches     E 284    PRO  
    A 113    GLY       matches     E 282    GLY  
  TRANSFORM   -0.7014  0.2111 -0.6808  0.5159  0.8095 -0.2805 -0.4918  0.5479  0.6767    -5.965   -21.362   -14.844  
 
 Match found in 4ls7_2       3-OXOACYL-[ACYL-CARRIER-PROTEIN] SYN
   Pattern 4ls7_2                 Query structure     RMSD=  0.92 A  No. of residues =   3
   ------- -------                --------------- 
    A 302    HIS       matches     E  33    HIS  
    A 304    THR       matches     E  37    THR  
    A 339    HIS       matches     E  39    HIS  
  TRANSFORM   -0.8240 -0.4889 -0.2864 -0.0170 -0.4839  0.8750  0.5664 -0.7258 -0.3904   -20.776    -7.919    45.956  
 
 Match found in 5l94_1       CYTOCHROME P450 (5L94_A_TESA502_1)  
   Pattern 5l94_1                 Query structure     RMSD=  0.92 A  No. of residues =   3
   ------- -------                --------------- 
    A 241    ILE       matches     E 109    ILE  
    A 242    ALA       matches     E 110    ALA  
    A 246    THR       matches     E 111    THR  
  TRANSFORM   -0.9412 -0.3358  0.0379  0.3185 -0.9189 -0.2327 -0.1129  0.2070 -0.9718    25.648    94.305   -14.623  
 
 Match found in 1t86_2       CYTOCHROME P450-CAM (1T86_A_CAMA1422
   Pattern 1t86_2                 Query structure     RMSD=  0.92 A  No. of residues =   3
   ------- -------                --------------- 
    A 185    THR       matches     A 307    THR  
    A 295    VAL       matches     A 356    VAL  
    A 396    VAL       matches     A 305    VAL  
  TRANSFORM   -0.3676 -0.0497 -0.9287 -0.6801  0.6954  0.2320 -0.6343 -0.7169  0.2894    24.048   -53.772   -36.402  
 
 Match found in 4j5j_3       PROTEASE (4J5J_B_478B401_2)         
   Pattern 4j5j_3                 Query structure     RMSD=  0.92 A  No. of residues =   3
   ------- -------                --------------- 
    B 147    VAL       matches     E 226    VAL  
    B 149    GLY       matches     E 184    GLY  
    B 150    ILE       matches     E 195    ILE  
  TRANSFORM    0.2971 -0.9030 -0.3104 -0.7864 -0.4157  0.4569  0.5416 -0.1084  0.8336    -5.817   -33.385     4.833  
 
 Match found in 3el4_3       PROTEASE (3EL4_A_ROCA100_1)         
   Pattern 3el4_3                 Query structure     RMSD=  0.92 A  No. of residues =   3
   ------- -------                --------------- 
    A  47    ILE       matches     E 258    ILE  
    A  49    GLY       matches     E 294    GLY  
    A  50    ILE       matches     E 293    ILE  

************************************************* user.SUMS ********************************************************
   3ruk_3       STEROID 17-ALPHA-HYDROXYLASE/17,20 L    :        0.92  <
   3ruk_3       STEROID 17-ALPHA-HYDROXYLASE/17,20 L    :        0.96  <
   2fr3_3       CELLULAR RETINOIC ACID BINDING PROTE    :        1.05  <
   3kp6_1       TRANSCRIPTIONAL REGULATOR TCAR;TRANS    :        1.10  <
   6brd_7       RIFAMPIN MONOOXYGENASE (6BRD_C_RFPC5    :        1.16  <
   6brd_7       RIFAMPIN MONOOXYGENASE (6BRD_C_RFPC5    :        1.22  <
   5kqs_1       GENOME POLYPROTEIN (5KQS_A_SAMA307_0    :        1.32  <
   3vyw_2       MNMC2 (3VYW_A_SAMA501_0)                :        1.35  <
   3nrr_3       DIHYDROFOLATE REDUCTASE-THYMIDYLATE     :        1.35  <
   5bvw_2       EPITHELIAL DISCOIDIN DOMAIN-CONTAINI    :        1.45  <
   6hd4_1       TYROSINE-PROTEIN KINASE ABL1 (6HD4_A    :        1.48  <
   2hyy_8       PROTO-ONCOGENE TYROSINE-PROTEIN KINA    :        1.49  <
   2wa2_1       NON-STRUCTURAL PROTEIN 5 (2WA2_A_SAM    :        0.37  
   5l2t_1       CYCLIN-DEPENDENT KINASE 6 (5L2T_A_6Z    :        0.39  
   2wa2_1       NON-STRUCTURAL PROTEIN 5 (2WA2_A_SAM    :        0.42  
   2a1m_1       CYTOCHROME P450-CAM (2A1M_A_CAMA1422    :        0.43  
   2a1m_1       CYTOCHROME P450-CAM (2A1M_A_CAMA1422    :        0.44  
   5l2t_1       CYCLIN-DEPENDENT KINASE 6 (5L2T_A_6Z    :        0.46  
   3t3q_2       CYTOCHROME P450 2A6 (3T3Q_A_9PLA501_    :        0.48  
   4mxo_1       PROTO-ONCOGENE TYROSINE-PROTEIN KINA    :        0.49  
   2nyr_3       NAD-DEPENDENT DEACETYLASE SIRTUIN-5;    :        0.54  
   4mxo_1       PROTO-ONCOGENE TYROSINE-PROTEIN KINA    :        0.57  
   3t3q_2       CYTOCHROME P450 2A6 (3T3Q_A_9PLA501_    :        0.59  
   5vop_3       5-METHYLTETRAHYDROFOLATE HOMOCYSTEIN    :        0.60  
   3l4d_1       STEROL 14-ALPHA DEMETHYLASE (3L4D_A_    :        0.60  
   5l2t_1       CYCLIN-DEPENDENT KINASE 6 (5L2T_A_6Z    :        0.60  
   2ivu_4       PROTO-ONCOGENE TYROSINE-PROTEIN KINA    :        0.61  
   4fgz_1       PHOSPHOETHANOLAMINE N-METHYLTRANSFER    :        0.62  
   3r9t_1       ECHA1_1 (3R9T_A_BEZA264_0)              :        0.63  
   1klm_2       HIV-1 REVERSE TRANSCRIPTASE (1KLM_A_    :        0.63  
   1klm_2       HIV-1 REVERSE TRANSCRIPTASE (1KLM_A_    :        0.64  
   3r9t_1       ECHA1_1 (3R9T_A_BEZA264_0)              :        0.65  
   2nyr_3       NAD-DEPENDENT DEACETYLASE SIRTUIN-5;    :        0.67  
   1r55_2       ADAM 33 (1R55_A_097A518_1)              :        0.68  
   5vop_3       5-METHYLTETRAHYDROFOLATE HOMOCYSTEIN    :        0.69  
   4u5j_1       PROTO-ONCOGENE TYROSINE-PROTEIN KINA    :        0.70  
   1sqf_3       SUN PROTEIN (1SQF_A_SAMA430_0)          :        0.70  
   2bm9_2       CEPHALOSPORIN HYDROXYLASE CMCI (2BM9    :        0.72  
   1iwi_2       CYTOCHROME P450-CAM (1IWI_A_CAMA418_    :        0.72  
   2nmz_7       PROTEASE (2NMZ_B_ROCB401_3)             :        0.73  
   3r9t_1       ECHA1_1 (3R9T_A_BEZA264_0)              :        0.74  
   6ag0_2       ALPHA-AMYLASE (6AG0_A_ACRA608_0)        :        0.74  
   4xi3_3       ESTROGEN RECEPTOR (4XI3_A_29SA601_2)    :        0.75  
   3q70_1       CANDIDAPEPSIN-2 (3Q70_A_RITA2001_1)     :        0.75  
   1r55_2       ADAM 33 (1R55_A_097A518_1)              :        0.75  
   4n48_2       CAP-SPECIFIC MRNA (NUCLEOSIDE-2'-O-)    :        0.75  
   4xi3_3       ESTROGEN RECEPTOR (4XI3_A_29SA601_2)    :        0.75  
   1iwi_2       CYTOCHROME P450-CAM (1IWI_A_CAMA418_    :        0.75  
   2q72_3       TRANSPORTER (2Q72_A_IXXA801_1)          :        0.75  
   3ebz_4       PROTEASE (3EBZ_B_017B201_2)             :        0.76  
   3ebz_4       PROTEASE (3EBZ_B_017B201_2)             :        0.76  
   2nmz_1       PROTEASE;PROTEASE (2NMZ_B_ROCB401_1)    :        0.76  
   1j8u_2       PHENYLALANINE-4-HYDROXYLASE (1J8U_A_    :        0.77  
   3l4d_1       STEROL 14-ALPHA DEMETHYLASE (3L4D_A_    :        0.77  
   2qb4_1       TRANSPORTER (2QB4_A_DSMA801_1)          :        0.78  
   2ivu_4       PROTO-ONCOGENE TYROSINE-PROTEIN KINA    :        0.78  
   5p9i_2       TYROSINE-PROTEIN KINASE BTK (5P9I_A_    :        0.78  
   2xn6_2       THYROXINE-BINDING GLOBULIN;THYROXINE    :        0.79  
   3r9t_1       ECHA1_1 (3R9T_A_BEZA264_0)              :        0.79  
   5l2t_1       CYCLIN-DEPENDENT KINASE 6 (5L2T_A_6Z    :        0.79  
   2nmy_5       PROTEASE;PROTEASE (2NMY_A_ROCA401_2)    :        0.79  
   4ojb_4       ANDROGEN RECEPTOR (4OJB_A_198A1001_2    :        0.79  
   1z11_2       CYTOCHROME P450, FAMILY 2, SUBFAMILY    :        0.80  
   4nkx_2       STEROID 17-ALPHA-HYDROXYLASE/17,20 L    :        0.80  
   2ocf_1       ESTROGEN RECEPTOR (2OCF_A_ESTA596_1)    :        0.80  
   2hs1_6       HIV-1 PROTEASE;HIV-1 PROTEASE (2HS1_    :        0.80  
   5mvm_1       PROTON-GATED ION CHANNEL;PROTON-GATE    :        0.80  
   4ema_4       PEROXISOME PROLIFERATOR-ACTIVATED RE    :        0.80  
   1pk7_2       PURINE NUCLEOSIDE PHOSPHORYLASE (1PK    :        0.80  
   1hsh_3       HIV-II PROTEASE (1HSH_A_MK1A401_1)      :        0.80  
   1r55_2       ADAM 33 (1R55_A_097A518_1)              :        0.81  
   3nu3_3       PROTEASE;PROTEASE (3NU3_B_478B401_1)    :        0.81  
   4d9h_2       PURINE NUCLEOSIDE PHOSPHORYLASE DEOD    :        0.81  
   4n48_2       CAP-SPECIFIC MRNA (NUCLEOSIDE-2'-O-)    :        0.81  
   1r55_2       ADAM 33 (1R55_A_097A518_1)              :        0.81  
   4jd6_2       ENHANCED INTRACELLULAR SURVIVAL PROT    :        0.82  
   4y4j_2       ENDOTHIAPEPSIN (4Y4J_A_LNRA412_1)       :        0.82  
   3nuo_2       PROTEASE;PROTEASE (3NUO_B_478B478_1)    :        0.82  
   4mxx_3       PROTO-ONCOGENE TYROSINE-PROTEIN KINA    :        0.82  
   2ocf_1       ESTROGEN RECEPTOR (2OCF_A_ESTA596_1)    :        0.82  
   2vct_2       GLUTATHIONE S-TRANSFERASE A2 (2VCT_C    :        0.82  
   1j8u_2       PHENYLALANINE-4-HYDROXYLASE (1J8U_A_    :        0.83  
   1ydb_2       CARBONIC ANHYDRASE II (1YDB_A_AZMA26    :        0.83  
   4mme_2       TRANSPORTER (4MME_A_29QA603_1)          :        0.83  
   5tt3_1       ALPHA-CARBONIC ANHYDRASE (5TT3_E_EZL    :        0.83  
   3bvb_1       PROTEASE (RETROPEPSIN);PROTEASE (RET    :        0.83  
   3lzv_2       HIV-1 PROTEASE (3LZV_A_017A200_1)       :        0.83  
   1hsh_6       HIV-II PROTEASE;HIV-II PROTEASE (1HS    :        0.83  
   5mxb_3       CLASS 10 PLANT PATHOGENESIS-RELATED     :        0.84  
   5lw1_1       MITOGEN-ACTIVATED PROTEIN KINASE 8 (    :        0.84  
   3r9t_1       ECHA1_1 (3R9T_A_BEZA264_0)              :        0.84  
   6bkl_5       MATRIX PROTEIN 2 (6BKL_F_RIMF101_0)     :        0.84  
   1hxb_8       HIV-1 PROTEASE;HIV-1 PROTEASE (1HXB_    :        0.84  
   3lzv_5       HIV-1 PROTEASE;HIV-1 PROTEASE (3LZV_    :        0.84  
   2xn3_2       THYROXINE-BINDING GLOBULIN;THYROXINE    :        0.84  
   4ojb_4       ANDROGEN RECEPTOR (4OJB_A_198A1001_2    :        0.84  
   2idw_2       PROTEASE;PROTEASE (2IDW_B_017B401_1)    :        0.84  
   4qrc_5       FIBROBLAST GROWTH FACTOR RECEPTOR 4     :        0.85  
   3oxc_3       PROTEASE (3OXC_A_ROCA401_1)             :        0.85  
   4dqb_3       ASPARTYL PROTEASE;ASPARTYL PROTEASE     :        0.85  
   3lus_2       ORGANIC HYDROPEROXIDE RESISTANCE PRO    :        0.85  
   2o4s_1       PROTEASE (2O4S_A_AB1A400_1)             :        0.85  
   3r9t_1       ECHA1_1 (3R9T_A_BEZA264_0)              :        0.85  
   4u5j_1       PROTO-ONCOGENE TYROSINE-PROTEIN KINA    :        0.85  
   1mrg_1       ALPHA-MOMORCHARIN (1MRG_A_ADNA300_1)    :        0.85  
   4pm9_3       BETA-LACTAMASE CTX-M-14 (4PM9_A_CE3A    :        0.85  
   1pk9_1       PURINE NUCLEOSIDE PHOSPHORYLASE (1PK    :        0.85  
   5p9i_2       TYROSINE-PROTEIN KINASE BTK (5P9I_A_    :        0.86  
   5kqx_3       PROTEASE E35D-SQV (5KQX_A_ROCA101_1)    :        0.86  
   3quo_1       FOMA PROTEIN (3QUO_A_FCNA4001_1)        :        0.86  
   5m5c_2       TUBULIN BETA-2B CHAIN (5M5C_B_TA1B50    :        0.86  
   4uuu_1       CYSTATHIONINE BETA-SYNTHASE (4UUU_A_    :        0.86  
   1fiq_1       XANTHINE OXIDASE (1FIQ_C_SALC1335_1)    :        0.86  
   5m5c_2       TUBULIN BETA-2B CHAIN (5M5C_B_TA1B50    :        0.86  
   1z11_2       CYTOCHROME P450, FAMILY 2, SUBFAMILY    :        0.86  
   1t3r_2       PROTEASE RETROPEPSIN (1T3R_A_017A120    :        0.86  
   2nnk_3       PROTEASE (2NNK_A_ROCA401_1)             :        0.86  
   2q72_3       TRANSPORTER (2Q72_A_IXXA801_1)          :        0.86  
   3d1z_3       HIV-1 PROTEASE;HIV-1 PROTEASE (3D1Z_    :        0.87  
   5mvm_1       PROTON-GATED ION CHANNEL;PROTON-GATE    :        0.87  
   2zuj_1       CAMPHOR 5-MONOOXYGENASE (2ZUJ_A_CAMA    :        0.87  
   3ekw_2       PROTEASE;PROTEASE (3EKW_B_DR7B100_1)    :        0.87  
   3ndt_8       PROTEASE;PROTEASE (3NDT_A_ROCA101_3)    :        0.87  
   4oti_3       SERINE/THREONINE-PROTEIN KINASE N1 (    :        0.87  
   2ql8_1       PUTATIVE REDOX PROTEIN (2QL8_A_BEZA1    :        0.87  
   3nuj_1       PROTEASE;PROTEASE (3NUJ_B_478B401_1)    :        0.87  
   1fiq_1       XANTHINE OXIDASE (1FIQ_C_SALC1335_1)    :        0.87  
   1jgs_1       MULTIPLE ANTIBIOTIC RESISTANCE PROTE    :        0.87  
   1sh9_5       POL POLYPROTEIN (1SH9_B_RITB301_2)      :        0.87  
   3ucb_5       PROTEASE;PROTEASE (3UCB_A_017A201_2)    :        0.87  
   4j5j_3       PROTEASE (4J5J_B_478B401_2)             :        0.87  
   2nmz_7       PROTEASE (2NMZ_B_ROCB401_3)             :        0.87  
   5p9i_2       TYROSINE-PROTEIN KINASE BTK (5P9I_A_    :        0.88  
   4fgz_2       PHOSPHOETHANOLAMINE N-METHYLTRANSFER    :        0.88  
   6dj1_3       HIV-1 PROTEASE (6DJ1_B_AB1B201_0)       :        0.88  
   2qb4_1       TRANSPORTER (2QB4_A_DSMA801_1)          :        0.88  
   3ucb_5       PROTEASE;PROTEASE (3UCB_A_017A201_2)    :        0.88  
   6bkl_3       MATRIX PROTEIN 2 (6BKL_F_RIMF101_0)     :        0.88  
   3ndx_6       PROTEASE;PROTEASE (3NDX_A_RITA100_2)    :        0.88  
   2nnp_7       PROTEASE;PROTEASE (2NNP_A_ROCA401_2)    :        0.88  
   3el9_6       PROTEASE;PROTEASE (3EL9_A_DR7A100_2)    :        0.88  
   6dif_7       HIV-1 PROTEASE (6DIF_B_TPVB201_1)       :        0.88  
   4ema_4       PEROXISOME PROLIFERATOR-ACTIVATED RE    :        0.88  
   1c6z_2       PROTEIN (PROTEASE);PROTEIN (PROTEASE    :        0.88  
   2x2n_3       LANOSTEROL 14-ALPHA-DEMETHYLASE (2X2    :        0.89  
   2nmz_1       PROTEASE;PROTEASE (2NMZ_B_ROCB401_1)    :        0.89  
   3r9t_1       ECHA1_1 (3R9T_A_BEZA264_0)              :        0.89  
   5tt3_1       ALPHA-CARBONIC ANHYDRASE (5TT3_E_EZL    :        0.89  
   4mme_2       TRANSPORTER (4MME_A_29QA603_1)          :        0.89  
   1sh9_1       POL POLYPROTEIN;POL POLYPROTEIN (1SH    :        0.89  
   3quo_1       FOMA PROTEIN (3QUO_A_FCNA4001_1)        :        0.89  
   6dif_3       HIV-1 PROTEASE (6DIF_B_TPVB201_0)       :        0.89  
   2ql8_1       PUTATIVE REDOX PROTEIN (2QL8_A_BEZA1    :        0.89  
   4jd6_2       ENHANCED INTRACELLULAR SURVIVAL PROT    :        0.89  
   5vop_3       5-METHYLTETRAHYDROFOLATE HOMOCYSTEIN    :        0.90  
   4pm9_3       BETA-LACTAMASE CTX-M-14 (4PM9_A_CE3A    :        0.90  
   2nnp_1       PROTEASE (2NNP_A_ROCA401_1)             :        0.90  
   3r9t_1       ECHA1_1 (3R9T_A_BEZA264_0)              :        0.90  
   3ndx_2       PROTEASE (3NDX_A_RITA100_1)             :        0.90  
   4oqr_2       CYP105AS1 (4OQR_A_2UOA502_1)            :        0.90  
   2aqu_4       HIV-1 PROTEASE (2AQU_B_DR7B300_2)       :        0.90  
   3tl9_3       PROTEASE (3TL9_A_ROCA401_1)             :        0.90  
   3k54_3       TYROSINE-PROTEIN KINASE BTK (3K54_A_    :        0.90  
   4j5j_3       PROTEASE (4J5J_B_478B401_2)             :        0.90  
   3ndw_4       PROTEASE;PROTEASE (3NDW_A_RITA100_2)    :        0.90  
   5vop_3       5-METHYLTETRAHYDROFOLATE HOMOCYSTEIN    :        0.90  
   1cla_3       TYPE III CHLORAMPHENICOL ACETYLTRANS    :        0.90  
   4tyj_5       FIBROBLAST GROWTH FACTOR RECEPTOR 4     :        0.90  
   1i7q_1       ANTHRANILATE SYNTHASE (1I7Q_A_BEZA15    :        0.90  
   1rx7_1       DIHYDROFOLATE REDUCTASE (1RX7_A_FOLA    :        0.90  
   4uuu_1       CYSTATHIONINE BETA-SYNTHASE (4UUU_A_    :        0.90  
   3el4_3       PROTEASE (3EL4_A_ROCA100_1)             :        0.91  
   4fgz_1       PHOSPHOETHANOLAMINE N-METHYLTRANSFER    :        0.91  
   3ug2_3       EPIDERMAL GROWTH FACTOR RECEPTOR (3U    :        0.91  
   4u5j_1       PROTO-ONCOGENE TYROSINE-PROTEIN KINA    :        0.91  
   1jgs_1       MULTIPLE ANTIBIOTIC RESISTANCE PROTE    :        0.91  
   4xey_2       TYROSINE-PROTEIN KINASE ABL1 (4XEY_A    :        0.91  
   2zuj_1       CAMPHOR 5-MONOOXYGENASE (2ZUJ_A_CAMA    :        0.91  
   3iaz_0       LACTOTRANSFERRIN (3IAZ_A_AINA1202_1)    :        0.91  
   1sdv_5       PROTEASE RETROPEPSIN (1SDV_B_MK1B902    :        0.91  
   3ndx_6       PROTEASE;PROTEASE (3NDX_A_RITA100_2)    :        0.91  
   2q64_1       PROTEASE RETROPEPSIN;PROTEASE RETROP    :        0.91  
   2vcv_7       GLUTATHIONE S-TRANSFERASE A3 (2VCV_L    :        0.91  
   4xey_2       TYROSINE-PROTEIN KINASE ABL1 (4XEY_A    :        0.91  
   5vop_3       5-METHYLTETRAHYDROFOLATE HOMOCYSTEIN    :        0.91  
   5kqx_3       PROTEASE E35D-SQV (5KQX_A_ROCA101_1)    :        0.91  
   3fl9_6       DIHYDROFOLATE REDUCTASE (DHFR) (3FL9    :        0.91  
   1k6c_2       POL POLYPROTEIN;POL POLYPROTEIN (1K6    :        0.92  
   2q64_6       PROTEASE RETROPEPSIN (2Q64_B_1UNB100    :        0.92  
   1urm_2       PEROXIREDOXIN 5 (1URM_A_BEZA201_0)      :        0.92  
   1cla_3       TYPE III CHLORAMPHENICOL ACETYLTRANS    :        0.92  
   4fgz_2       PHOSPHOETHANOLAMINE N-METHYLTRANSFER    :        0.92  
   3ndt_1       PROTEASE (3NDT_A_ROCA101_1)             :        0.92  
   1pbk_3       FKBP25 (1PBK_A_RAPA225_1)               :        0.92  
   2fxe_7       POL PROTEIN;POL PROTEIN (2FXE_A_DR7A    :        0.92  
   1k6c_2       POL POLYPROTEIN;POL POLYPROTEIN (1K6    :        0.92  
   1sdt_7       PROTEASE RETROPEPSIN (1SDT_B_MK1B902    :        0.92  
   5l94_1       CYTOCHROME P450 (5L94_A_TESA502_1)      :        0.93  
   1ao8_2       DIHYDROFOLATE REDUCTASE (1AO8_A_MTXA    :        0.93  
   3e00_2       RETINOIC ACID RECEPTOR RXR-ALPHA (3E    :        0.93  
   4mxo_1       PROTO-ONCOGENE TYROSINE-PROTEIN KINA    :        0.93  
   3nu3_3       PROTEASE;PROTEASE (3NU3_B_478B401_1)    :        0.93  
   4mxo_1       PROTO-ONCOGENE TYROSINE-PROTEIN KINA    :        0.93  
   1re7_3       DIHYDROFOLATE REDUCTASE (1RE7_A_FOLA    :        0.93  
   3ndw_4       PROTEASE;PROTEASE (3NDW_A_RITA100_2)    :        0.93  
   5mue_2       ALPHA-TOCOPHEROL TRANSFER PROTEIN (5    :        0.93  
   3oxc_3       PROTEASE (3OXC_A_ROCA401_1)             :        0.93  
   3nuo_2       PROTEASE;PROTEASE (3NUO_B_478B478_1)    :        0.93  
   3fl9_6       DIHYDROFOLATE REDUCTASE (DHFR) (3FL9    :        0.93  
   4ogr_2       CYCLIN-DEPENDENT KINASE 9 (4OGR_A_AD    :        0.93  
   4qrc_5       FIBROBLAST GROWTH FACTOR RECEPTOR 4     :        0.94  
   6awq_2       SODIUM-DEPENDENT SEROTONIN TRANSPORT    :        0.94  

************************************************* user.SUML ********************************************************
   5bvw_2       EPITHELIAL DISCOIDIN DOMAIN-CONTAINI    :        0.83  <
   4l9q_2       SERUM ALBUMIN (4L9Q_A_9TPA601_1)        :        0.89  <
   5bvw_2       EPITHELIAL DISCOIDIN DOMAIN-CONTAINI    :        0.93  <
   4l9q_2       SERUM ALBUMIN (4L9Q_A_9TPA601_1)        :        0.94  <
   5zwr_2       EST-Y29 (5ZWR_A_9KLA402_0)              :        0.97  <
   2nnj_2       CYTOCHROME P450 2C8 (2NNJ_A_225A501_    :        1.16  <
   2nnj_2       CYTOCHROME P450 2C8 (2NNJ_A_225A501_    :        1.27  <
   6hd4_1       TYROSINE-PROTEIN KINASE ABL1 (6HD4_A    :        1.41  <
   2hyy_8       PROTO-ONCOGENE TYROSINE-PROTEIN KINA    :        1.43  <
   1w76_3       ACETYLCHOLINESTERASE (1W76_A_GNTA153    :        1.44  <
   6hd4_1       TYROSINE-PROTEIN KINASE ABL1 (6HD4_A    :        1.44  <
   4y8w_2       CYTOCHROME P450 21-HYDROXYLASE (4Y8W    :        1.44  <
   2pl0_2       PROTO-ONCOGENE TYROSINE-PROTEIN KINA    :        1.44  <
   2pl0_2       PROTO-ONCOGENE TYROSINE-PROTEIN KINA    :        1.46  <
   5v96_4       S-ADENOSYL-L-HOMOCYSTEINE HYDROLASE     :        1.48  <
   6hd4_1       TYROSINE-PROTEIN KINASE ABL1 (6HD4_A    :        1.50  <
   3oez_1       PROTO-ONCOGENE TYROSINE-PROTEIN KINA    :        1.50  <
   1hk5_1       SERUM ALBUMIN (1HK5_A_T44A1008_1)       :        0.53  
   4u5j_1       PROTO-ONCOGENE TYROSINE-PROTEIN KINA    :        0.56  
   2vct_2       GLUTATHIONE S-TRANSFERASE A2 (2VCT_C    :        0.57  
   2zuj_1       CAMPHOR 5-MONOOXYGENASE (2ZUJ_A_CAMA    :        0.60  
   2zuj_1       CAMPHOR 5-MONOOXYGENASE (2ZUJ_A_CAMA    :        0.61  
   2w3a_2       DIHYDROFOLATE REDUCTASE (2W3A_A_TOPA    :        0.62  
   3s3v_2       DIHYDROFOLATE REDUCTASE (3S3V_A_TOPA    :        0.64  
   3heg_4       MITOGEN-ACTIVATED PROTEIN KINASE 14     :        0.64  
   4u5j_1       PROTO-ONCOGENE TYROSINE-PROTEIN KINA    :        0.64  
   4qvp_2       PROTEASOME SUBUNIT BETA TYPE-5;PROTE    :        0.67  
   5icx_0       CETUXIMAB FAB LIGHT CHAIN;MEDITOPE (    :        0.67  
   4qvn_1       PROTEASOME SUBUNIT BETA TYPE-5;PROTE    :        0.67  
   4qvl_2       PROTEASOME SUBUNIT BETA TYPE-5;PROTE    :        0.67  
   1hk5_1       SERUM ALBUMIN (1HK5_A_T44A1008_1)       :        0.68  
   3ita_0       D-ALANYL-D-ALANINE CARBOXYPEPTIDASE     :        0.69  
   2vct_2       GLUTATHIONE S-TRANSFERASE A2 (2VCT_C    :        0.69  
   3heg_4       MITOGEN-ACTIVATED PROTEIN KINASE 14     :        0.70  
   1z11_3       CYTOCHROME P450, FAMILY 2, SUBFAMILY    :        0.70  
   1q23_1       CHLORAMPHENICOL ACETYLTRANSFERASE;CH    :        0.71  
   1zz1_3       HISTONE DEACETYLASE-LIKE AMIDOHYDROL    :        0.71  
   1q23_1       CHLORAMPHENICOL ACETYLTRANSFERASE;CH    :        0.72  
   1z11_3       CYTOCHROME P450, FAMILY 2, SUBFAMILY    :        0.72  
   1hsh_6       HIV-II PROTEASE;HIV-II PROTEASE (1HS    :        0.72  
   3ucb_5       PROTEASE;PROTEASE (3UCB_A_017A201_2)    :        0.72  
   4ygf_2       ALPHA-CARBONIC ANHYDRASE (4YGF_G_AZM    :        0.72  
   1hsh_3       HIV-II PROTEASE (1HSH_A_MK1A401_1)      :        0.72  
   3czv_2       CARBONIC ANHYDRASE 13;CARBONIC ANHYD    :        0.72  
   5tt3_1       ALPHA-CARBONIC ANHYDRASE (5TT3_E_EZL    :        0.73  
   4qvn_1       PROTEASOME SUBUNIT BETA TYPE-5;PROTE    :        0.73  
   4qvp_2       PROTEASOME SUBUNIT BETA TYPE-5;PROTE    :        0.73  
   4u15_4       MUSCARINIC ACETYLCHOLINE RECEPTOR M3    :        0.73  
   4qvl_2       PROTEASOME SUBUNIT BETA TYPE-5;PROTE    :        0.73  
   3czv_2       CARBONIC ANHYDRASE 13;CARBONIC ANHYD    :        0.73  
   2g78_3       CELLULAR RETINOIC ACID-BINDING PROTE    :        0.74  
   5tt3_1       ALPHA-CARBONIC ANHYDRASE (5TT3_E_EZL    :        0.74  
   4p6x_6       GLUCOCORTICOID RECEPTOR (4P6X_E_HCYE    :        0.75  
   3s3v_2       DIHYDROFOLATE REDUCTASE (3S3V_A_TOPA    :        0.75  
   4ygf_2       ALPHA-CARBONIC ANHYDRASE (4YGF_G_AZM    :        0.76  
   2hs1_6       HIV-1 PROTEASE;HIV-1 PROTEASE (2HS1_    :        0.76  
   4j5j_3       PROTEASE (4J5J_B_478B401_2)             :        0.76  
   4otw_3       RECEPTOR TYROSINE-PROTEIN KINASE ERB    :        0.76  
   6hlp_1       SUBSTANCE-P RECEPTOR,SUBSTANCE-P REC    :        0.76  
   4v9l_2       - (4V9L_Y_FUAAY701_1)                   :        0.77  
   1ydb_2       CARBONIC ANHYDRASE II (1YDB_A_AZMA26    :        0.77  
   4a97_14      CYS-LOOP LIGAND-GATED ION CHANNEL;CY    :        0.77  
   5mue_2       ALPHA-TOCOPHEROL TRANSFER PROTEIN (5    :        0.77  
   1hsh_3       HIV-II PROTEASE (1HSH_A_MK1A401_1)      :        0.78  
   2w3a_2       DIHYDROFOLATE REDUCTASE (2W3A_A_TOPA    :        0.78  
   1hk5_1       SERUM ALBUMIN (1HK5_A_T44A1008_1)       :        0.78  
   4mkc_1       ALK TYROSINE KINASE RECEPTOR (4MKC_A    :        0.78  
   5kox_3       PENTACHLOROPHENOL 4-MONOOXYGENASE (5    :        0.79  
   6dj1_3       HIV-1 PROTEASE (6DJ1_B_AB1B201_0)       :        0.79  
   5cp3_1       LIGHT CHAIN OF ANTIGEN-BINDING FRAGM    :        0.79  
   4a97_14      CYS-LOOP LIGAND-GATED ION CHANNEL;CY    :        0.79  
   1z11_2       CYTOCHROME P450, FAMILY 2, SUBFAMILY    :        0.80  
   3o9m_1       CHOLINESTERASE (3O9M_A_BEZA999_0)       :        0.80  
   4v01_6       FIBROBLAST GROWTH FACTOR RECEPTOR 1     :        0.80  
   2ocf_1       ESTROGEN RECEPTOR (2OCF_A_ESTA596_1)    :        0.80  
   1xiu_2       RXR-LIKE PROTEIN (1XIU_A_9CRA201_1)     :        0.80  
   2qb4_1       TRANSPORTER (2QB4_A_DSMA801_1)          :        0.80  
   5ku6_2       CARBONIC ANHYDRASE 4 (5KU6_A_MZMA301    :        0.80  
   4mkc_1       ALK TYROSINE KINASE RECEPTOR (4MKC_A    :        0.80  
   1rx7_1       DIHYDROFOLATE REDUCTASE (1RX7_A_FOLA    :        0.80  
   1eiz_3       FTSJ (1EIZ_A_SAMA301_0)                 :        0.80  
   3bvb_1       PROTEASE (RETROPEPSIN);PROTEASE (RET    :        0.81  
   2q72_3       TRANSPORTER (2Q72_A_IXXA801_1)          :        0.81  
   5mue_2       ALPHA-TOCOPHEROL TRANSFER PROTEIN (5    :        0.81  
   2it4_1       CARBONIC ANHYDRASE 1 (2IT4_A_PPFA500    :        0.81  
   2it4_1       CARBONIC ANHYDRASE 1 (2IT4_A_PPFA500    :        0.81  
   4ks8_3       SERINE/THREONINE-PROTEIN KINASE PAK     :        0.81  
   2q72_3       TRANSPORTER (2Q72_A_IXXA801_1)          :        0.81  
   5z12_1       RETINOIC ACID RECEPTOR RXR-ALPHA (5Z    :        0.81  
   6ay4_2       CYP51, STEROL 14ALPHA-DEMETHYLASE (6    :        0.81  
   2qb4_1       TRANSPORTER (2QB4_A_DSMA801_1)          :        0.81  
   1xiu_2       RXR-LIKE PROTEIN (1XIU_A_9CRA201_1)     :        0.82  
   3bjw_17      PHOSPHOLIPASE A2 (3BJW_H_SVRH504_3)     :        0.82  
   2nmz_1       PROTEASE;PROTEASE (2NMZ_B_ROCB401_1)    :        0.82  
   3jb1_2       STRUCTURAL PROTEIN VP3 (3JB1_A_SAMA1    :        0.82  
   2idw_2       PROTEASE;PROTEASE (2IDW_B_017B401_1)    :        0.82  
   2q64_1       PROTEASE RETROPEPSIN;PROTEASE RETROP    :        0.82  
   3bjw_10      PHOSPHOLIPASE A2 (3BJW_E_SVRE503_1)     :        0.82  
   4dqb_3       ASPARTYL PROTEASE;ASPARTYL PROTEASE     :        0.82  
   5jn9_1       CARBONIC ANHYDRASE 4 (5JN9_A_EZLA302    :        0.82  
   4xdr_3       FAD:PROTEIN FMN TRANSFERASE (4XDR_A_    :        0.82  
   1sh9_1       POL POLYPROTEIN;POL POLYPROTEIN (1SH    :        0.82  
   3lzv_5       HIV-1 PROTEASE;HIV-1 PROTEASE (3LZV_    :        0.82  
   4an2_3       DUAL SPECIFICITY MITOGEN-ACTIVATED P    :        0.82  
   4fgz_1       PHOSPHOETHANOLAMINE N-METHYLTRANSFER    :        0.83  
   2ocf_1       ESTROGEN RECEPTOR (2OCF_A_ESTA596_1)    :        0.83  
   2nmy_5       PROTEASE;PROTEASE (2NMY_A_ROCA401_2)    :        0.83  
   3bjw_10      PHOSPHOLIPASE A2 (3BJW_E_SVRE503_1)     :        0.83  
   3bjw_17      PHOSPHOLIPASE A2 (3BJW_H_SVRH504_3)     :        0.83  
   1sh9_5       POL POLYPROTEIN (1SH9_B_RITB301_2)      :        0.83  
   5z12_1       RETINOIC ACID RECEPTOR RXR-ALPHA (5Z    :        0.83  
   5jnc_1       CARBONIC ANHYDRASE 4 (5JNC_A_6LHA302    :        0.83  
   2nmz_7       PROTEASE (2NMZ_B_ROCB401_3)             :        0.83  
   3ekw_2       PROTEASE;PROTEASE (3EKW_B_DR7B100_1)    :        0.83  
   1fe2_1       PROSTAGLANDIN ENDOPEROXIDE H SYNTHAS    :        0.83  
   5vkq_3       NO MECHANORECEPTOR POTENTIAL C ISOFO    :        0.84  
   3s3v_2       DIHYDROFOLATE REDUCTASE (3S3V_A_TOPA    :        0.84  
   3jb1_2       STRUCTURAL PROTEIN VP3 (3JB1_A_SAMA1    :        0.84  
   6aji_3       DRUG EXPORTERS OF THE RND SUPERFAMIL    :        0.84  
   1rx7_1       DIHYDROFOLATE REDUCTASE (1RX7_A_FOLA    :        0.84  
   2aqu_4       HIV-1 PROTEASE (2AQU_B_DR7B300_2)       :        0.84  
   2o4s_1       PROTEASE (2O4S_A_AB1A400_1)             :        0.84  
   1sdv_5       PROTEASE RETROPEPSIN (1SDV_B_MK1B902    :        0.84  
   5vkq_3       NO MECHANORECEPTOR POTENTIAL C ISOFO    :        0.85  
   1ej0_1       FTSJ (1EJ0_A_SAMA301_0)                 :        0.85  
   3og7_3       AKAP9-BRAF FUSION PROTEIN (3OG7_A_03    :        0.85  
   1hxb_8       HIV-1 PROTEASE;HIV-1 PROTEASE (1HXB_    :        0.85  
   1eiz_3       FTSJ (1EIZ_A_SAMA301_0)                 :        0.85  
   3el9_6       PROTEASE;PROTEASE (3EL9_A_DR7A100_2)    :        0.85  
   3nu3_3       PROTEASE;PROTEASE (3NU3_B_478B401_1)    :        0.85  
   1sdt_7       PROTEASE RETROPEPSIN (1SDT_B_MK1B902    :        0.86  
   4v01_6       FIBROBLAST GROWTH FACTOR RECEPTOR 1     :        0.86  
   4zf8_1       BIFUNCTIONAL P-450/NADPH-P450 REDUCT    :        0.86  
   3nuo_2       PROTEASE;PROTEASE (3NUO_B_478B478_1)    :        0.86  
   3ebz_4       PROTEASE (3EBZ_B_017B201_2)             :        0.87  
   6dif_7       HIV-1 PROTEASE (6DIF_B_TPVB201_1)       :        0.87  
   1c6z_6       PROTEIN (PROTEASE) (1C6Z_B_ROCB505_2    :        0.87  
   4v9l_2       - (4V9L_Y_FUAAY701_1)                   :        0.87  
   1jg3_2       PROTEIN-L-ISOASPARTATE O-METHYLTRANS    :        0.87  
   3oxc_3       PROTEASE (3OXC_A_ROCA401_1)             :        0.87  
   6hlp_1       SUBSTANCE-P RECEPTOR,SUBSTANCE-P REC    :        0.87  
   1c6z_2       PROTEIN (PROTEASE);PROTEIN (PROTEASE    :        0.87  
   3ucb_5       PROTEASE;PROTEASE (3UCB_A_017A201_2)    :        0.88  
   4mkc_1       ALK TYROSINE KINASE RECEPTOR (4MKC_A    :        0.88  
   2g78_3       CELLULAR RETINOIC ACID-BINDING PROTE    :        0.88  
   4fgl_2       RIBOSYLDIHYDRONICOTINAMIDE DEHYDROGE    :        0.88  
   2nnk_3       PROTEASE (2NNK_A_ROCA401_1)             :        0.88  
   1gtn_7       TRP RNA-BINDING ATTENUATION PROTEIN     :        0.88  
   5vop_3       5-METHYLTETRAHYDROFOLATE HOMOCYSTEIN    :        0.88  
   3d1z_3       HIV-1 PROTEASE;HIV-1 PROTEASE (3D1Z_    :        0.88  
   2h79_1       THRA PROTEIN (2H79_A_T3A1_1)            :        0.88  
   2hdn_2       ELONGATION FACTOR EF-TU;ELONGATION F    :        0.88  
   2q5k_4       PROTEASE;PROTEASE (2Q5K_A_AB1A201_2)    :        0.88  
   6bkl_5       MATRIX PROTEIN 2 (6BKL_F_RIMF101_0)     :        0.88  
   6bkl_3       MATRIX PROTEIN 2 (6BKL_F_RIMF101_0)     :        0.88  
   2g78_3       CELLULAR RETINOIC ACID-BINDING PROTE    :        0.89  
   5hv1_4       PHOSPHOENOLPYRUVATE SYNTHASE (5HV1_A    :        0.89  
   2oiq_1       PROTO-ONCOGENE TYROSINE-PROTEIN KINA    :        0.89  
   6aji_3       DRUG EXPORTERS OF THE RND SUPERFAMIL    :        0.89  
   1gtn_5       TRP RNA-BINDING ATTENUATION PROTEIN     :        0.89  
   4ogr_2       CYCLIN-DEPENDENT KINASE 9 (4OGR_A_AD    :        0.89  
   5hv1_4       PHOSPHOENOLPYRUVATE SYNTHASE (5HV1_A    :        0.89  
   1fe2_1       PROSTAGLANDIN ENDOPEROXIDE H SYNTHAS    :        0.89  
   3r9t_1       ECHA1_1 (3R9T_A_BEZA264_0)              :        0.89  
   1qzr_4       DNA TOPOISOMERASE II (1QZR_B_CDXB901    :        0.89  
   3ebz_4       PROTEASE (3EBZ_B_017B201_2)             :        0.90  
   2nnp_1       PROTEASE (2NNP_A_ROCA401_1)             :        0.90  
   2q64_6       PROTEASE RETROPEPSIN (2Q64_B_1UNB100    :        0.90  
   1zgf_3       CARBONIC ANHYDRASE II (1ZGF_A_TRUA30    :        0.90  
   2bfm_2       PTERIDINE REDUCTASE 1;PTERIDINE REDU    :        0.90  
   2pou_3       CARBONIC ANHYDRASE 2 (2POU_A_I7AA100    :        0.90  
   4ls7_2       3-OXOACYL-[ACYL-CARRIER-PROTEIN] SYN    :        0.90  
   1gxs_2       P-(S)-HYDROXYMANDELONITRILE LYASE CH    :        0.90  
   1ej0_1       FTSJ (1EJ0_A_SAMA301_0)                 :        0.91  
   5o96_7       RIBOSOMAL RNA SMALL SUBUNIT METHYLTR    :        0.91  
   2aqu_4       HIV-1 PROTEASE (2AQU_B_DR7B300_2)       :        0.91  
   5mue_2       ALPHA-TOCOPHEROL TRANSFER PROTEIN (5    :        0.91  
   3el1_6       PROTEASE;PROTEASE (3EL1_A_DR7A100_2)    :        0.91  
   5x7z_1       UNCHARACTERIZED HTH-TYPE TRANSCRIPTI    :        0.91  
   3lzv_2       HIV-1 PROTEASE (3LZV_A_017A200_1)       :        0.91  
   6bqg_1       5-HYDROXYTRYPTAMINE RECEPTOR 2C,SOLU    :        0.91  
   3nuj_1       PROTEASE;PROTEASE (3NUJ_B_478B401_1)    :        0.91  
   1jd0_1       CARBONIC ANHYDRASE XII (1JD0_A_AZMA1    :        0.91  
   5eez_14      TRANSCRIPTION ATTENUATION PROTEIN MT    :        0.91  
   5eew_13      TRANSCRIPTION ATTENUATION PROTEIN MT    :        0.91  
   4mkc_1       ALK TYROSINE KINASE RECEPTOR (4MKC_A    :        0.91  
   2nnp_7       PROTEASE;PROTEASE (2NNP_A_ROCA401_2)    :        0.91  
   5vop_3       5-METHYLTETRAHYDROFOLATE HOMOCYSTEIN    :        0.91  
   2nmz_1       PROTEASE;PROTEASE (2NMZ_B_ROCB401_1)    :        0.92  
   3nu3_3       PROTEASE;PROTEASE (3NU3_B_478B401_1)    :        0.92  
   2m9p_0       SERINE PROTEASE INHIBITOR;SERINE PRO    :        0.92  
   1qzr_4       DNA TOPOISOMERASE II (1QZR_B_CDXB901    :        0.92  
   3mws_6       HIV-1 PROTEASE (3MWS_B_017B201_2)       :        0.92  
   3ndt_8       PROTEASE;PROTEASE (3NDT_A_ROCA101_3)    :        0.92  
   2jkl_1       DR HEMAGGLUTININ STRUCTURAL SUBUNIT     :        0.92  
   4ls7_2       3-OXOACYL-[ACYL-CARRIER-PROTEIN] SYN    :        0.92  
   5l94_1       CYTOCHROME P450 (5L94_A_TESA502_1)      :        0.92  
   1t86_2       CYTOCHROME P450-CAM (1T86_A_CAMA1422    :        0.92  
   4j5j_3       PROTEASE (4J5J_B_478B401_2)             :        0.92  
   3el4_3       PROTEASE (3EL4_A_ROCA100_1)             :        0.92  
   4v01_6       FIBROBLAST GROWTH FACTOR RECEPTOR 1     :        0.92  
   5vop_3       5-METHYLTETRAHYDROFOLATE HOMOCYSTEIN    :        0.93  
   5mxb_3       CLASS 10 PLANT PATHOGENESIS-RELATED     :        0.93  
   2wa2_1       NON-STRUCTURAL PROTEIN 5 (2WA2_A_SAM    :        0.93  
   5l94_1       CYTOCHROME P450 (5L94_A_TESA502_1)      :        0.93  
   4m2u_2       CARBONIC ANHYDRASE 2 (4M2U_A_ETSA302    :        0.93  
   4mme_2       TRANSPORTER (4MME_A_29QA603_1)          :        0.93  
   1hk5_1       SERUM ALBUMIN (1HK5_A_T44A1008_1)       :        0.93  
   4ojb_4       ANDROGEN RECEPTOR (4OJB_A_198A1001_2    :        0.93  
   3nuo_2       PROTEASE;PROTEASE (3NUO_B_478B478_1)    :        0.93  
   4dqb_3       ASPARTYL PROTEASE;ASPARTYL PROTEASE     :        0.93  
   4xi3_3       ESTROGEN RECEPTOR (4XI3_A_29SA601_2)    :        0.94  
   3znc_2       CARBONIC ANHYDRASE IV (3ZNC_A_BZ1A50    :        0.94  
   1usq_1       DR HEMAGGLUTININ STRUCTURAL SUBUNIT     :        0.94  
   1t86_2       CYTOCHROME P450-CAM (1T86_A_CAMA1422    :        0.94  
   1hsh_6       HIV-II PROTEASE;HIV-II PROTEASE (1HS    :        0.94  
   3r9t_1       ECHA1_1 (3R9T_A_BEZA264_0)              :        0.94  
