# Supplementary material for: Predicted antiviral drugs Darunavir, Amprenavir, Rimantadine and Saquinavir can potentially bind to neutralize SARS-CoV-2 conserved proteins
Source: J Biol Res (Thessalon). 2021 Aug 4;28:18. doi: 10.1186/s40709-021-00149-2 (PMC8331326; doi:10.1186/s40709-021-00149-2)
Supplement: Supplementary file 9 — Additional file 1: S9. List of drug binding hits for 5C8S-NSP14. [file 40709_2021_149_MOESM9_ESM.txt]

******************************************************* user.XUMS **************************************************************
  TRANSFORM    0.6904 -0.1342 -0.7109  0.2477 -0.8794  0.4065 -0.6797 -0.4568 -0.5739    52.757   -52.810    18.765  
 
 Match found in 5mue_3       ALPHA-TOCOPHEROL TRANSFER PROTEIN (5
   Pattern 5mue_3                 Query structure     RMSD=  0.93 A  No. of residues =   4
   ------- -------                --------------- 
    A 179    ILE       matches     C  38    ILE  
    A 182    VAL       matches     C  13    VAL  
    A 183    LEU       matches     C  14    LEU  
    A 187    PHE       matches     C  16    PHE  
  TRANSFORM    0.1770  0.4184 -0.8909  0.6688  0.6129  0.4207  0.7220 -0.6703 -0.1713    67.465    16.052     0.004  
 
 Match found in 5mue_3       ALPHA-TOCOPHEROL TRANSFER PROTEIN (5
   Pattern 5mue_3                 Query structure     RMSD=  1.03 A  No. of residues =   4
   ------- -------                --------------- 
    A 179    ILE       matches     A  38    ILE  
    A 182    VAL       matches     A  13    VAL  
    A 183    LEU       matches     A  14    LEU  
    A 187    PHE       matches     A  16    PHE  
  TRANSFORM    0.4585  0.8199  0.3427  0.3834 -0.5304  0.7561  0.8017 -0.2153 -0.5576     3.790    35.307    43.415  
 
 Match found in 3gp0_3       MITOGEN-ACTIVATED PROTEIN KINASE 11 
   Pattern 3gp0_3                 Query structure     RMSD=  1.17 A  No. of residues =   4
   ------- -------                --------------- 
    A  71    GLU       matches     D  92    GLU  
    A  74    LEU       matches     D 107    LEU  
    A  75    LEU       matches     D 149    LEU  
    A 148    HIS       matches     D  95    HIS  
  TRANSFORM   -0.8217  0.5497 -0.1505  0.0288 -0.2237 -0.9742 -0.5692 -0.8049  0.1680    -7.179    44.217     2.363  
 
 Match found in 3spk_1       HIV-1 PROTEASE (3SPK_A_TPVA100_1)   
   Pattern 3spk_1                 Query structure     RMSD=  1.17 A  No. of residues =   4
   ------- -------                --------------- 
    A  25    ASN       matches     D 116    ASN  
    A  28    ALA       matches     D 270    ALA  
    A  29    ASP       matches     D 273    ASP  
    A  30    ASP       matches     D  90    ASP  
  TRANSFORM    0.7537  0.2881  0.5906 -0.5039  0.8304  0.2379 -0.4219 -0.4769  0.7711   -13.078    53.324     7.171  
 
 Match found in 1jin_1       CYTOCHROME P450 107A1 (1JIN_A_KTNA80
   Pattern 1jin_1                 Query structure     RMSD=  1.25 A  No. of residues =   4
   ------- -------                --------------- 
    A 237    VAL       matches     D 317    VAL  
    A 240    LEU       matches     D 321    LEU  
    A 241    ALA       matches     D 320    ALA  
    A 245    ALA       matches     D 323    ALA  
  TRANSFORM   -0.3165 -0.9466  0.0618  0.4534 -0.2082 -0.8666  0.8332 -0.2463  0.4951   -74.106    31.120    26.562  
 
 Match found in 3spk_1       HIV-1 PROTEASE (3SPK_A_TPVA100_1)   
   Pattern 3spk_1                 Query structure     RMSD=  1.26 A  No. of residues =   4
   ------- -------                --------------- 
    A  25    ASN       matches     B 116    ASN  
    A  28    ALA       matches     B 270    ALA  
    A  29    ASP       matches     B 273    ASP  
    A  30    ASP       matches     B  90    ASP  
  TRANSFORM   -0.6079  0.7760  0.1685 -0.7003 -0.6239  0.3468  0.3742  0.0928  0.9227    18.250    -4.705    43.603  
 
 Match found in 1jin_1       CYTOCHROME P450 107A1 (1JIN_A_KTNA80
   Pattern 1jin_1                 Query structure     RMSD=  1.32 A  No. of residues =   4
   ------- -------                --------------- 
    A 237    VAL       matches     B 317    VAL  
    A 240    LEU       matches     B 321    LEU  
    A 241    ALA       matches     B 320    ALA  
    A 245    ALA       matches     B 323    ALA  
  TRANSFORM   -0.0109  0.9087 -0.4172 -0.8888  0.1824  0.4205  0.4582  0.3754  0.8057    92.401    -5.884    65.598  
 
 Match found in 1s19_1       VITAMIN D3 RECEPTOR (1S19_A_MC9A500_
   Pattern 1s19_1                 Query structure     RMSD=  1.35 A  No. of residues =   4
   ------- -------                --------------- 
    A 227    LEU       matches     A  92    LEU  
    A 233    LEU       matches     A  75    LEU  
    A 234    VAL       matches     A 108    VAL  
    A 271    ILE       matches     A  38    ILE  
  TRANSFORM    0.5060 -0.5302 -0.6803  0.8498  0.1714  0.4985 -0.1477 -0.8303  0.5373     2.343    50.441   254.986  
 
 Match found in 5igp_3       MACROLIDE 2'-PHOSPHOTRANSFERASE (5IG
   Pattern 5igp_3                 Query structure     RMSD=  1.40 A  No. of residues =   4
   ------- -------                --------------- 
    A 233    ALA       matches     B 323    ALA  
    A 234    ALA       matches     B 320    ALA  
    A 238    VAL       matches     B 316    VAL  
    A 270    LEU       matches     B 519    LEU  
  TRANSFORM   -0.0020  0.9913 -0.1315  0.8715  0.0662  0.4858  0.4903 -0.1137 -0.8641     2.015     7.536    -3.492  
 
 Match found in 3uvv_1       THYROID HORMONE RECEPTOR ALPHA (3UVV
   Pattern 3uvv_1                 Query structure     RMSD=  1.41 A  No. of residues =   4
   ------- -------                --------------- 
    A 261    ALA       matches     B 320    ALA  
    A 274    LEU       matches     B 321    LEU  
    A 285    LEU       matches     B 329    LEU  
    A 297    ILE       matches     B 397    ILE  
  TRANSFORM   -0.3019 -0.2862 -0.9094 -0.2681 -0.8899  0.3691 -0.9149  0.3552  0.1919    29.199     0.267   302.997  
 
 Match found in 5igp_3       MACROLIDE 2'-PHOSPHOTRANSFERASE (5IG
   Pattern 5igp_3                 Query structure     RMSD=  1.44 A  No. of residues =   4
   ------- -------                --------------- 
    A 233    ALA       matches     D 323    ALA  
    A 234    ALA       matches     D 320    ALA  
    A 238    VAL       matches     D 316    VAL  
    A 270    LEU       matches     D 519    LEU  
  TRANSFORM   -0.4060  0.7241 -0.5575  0.5987 -0.2502 -0.7609 -0.6905 -0.6427 -0.3319   -35.018    21.488    77.359  
 
 Match found in 5hie_1       SERINE/THREONINE-PROTEIN KINASE B-RA
   Pattern 5hie_1                 Query structure     RMSD=  1.47 A  No. of residues =   4
   ------- -------                --------------- 
    A 505    LEU       matches     D 152    LEU  
    A 514    LEU       matches     D 109    LEU  
    A 583    PHE       matches     D  89    PHE  
    A 593    GLY       matches     D 110    GLY  
  TRANSFORM   -0.5893 -0.5835 -0.5588 -0.8079  0.4197  0.4137 -0.0069  0.6952 -0.7188    13.552   -30.195    12.547  
 
 Match found in 3sug_2       NS3 PROTEASE, NS4A PROTEIN (3SUG_A_S
   Pattern 3sug_2                 Query structure     RMSD=  1.50 A  No. of residues =   4
   ------- -------                --------------- 
    A1057    HIS       matches     D 188    HIS  
    A1058    GLY       matches     D 189    GLY  
    A1078    VAL       matches     D 244    VAL  
    A1081    ASP       matches     D 243    ASP  
  TRANSFORM    0.9992  0.0278  0.0279 -0.0050 -0.6126  0.7903  0.0391 -0.7899 -0.6120    27.285   -75.221   350.771  
 
 Match found in 3jb1_2       STRUCTURAL PROTEIN VP3 (3JB1_A_SAMA1
   Pattern 3jb1_2                 Query structure     RMSD=  0.44 A  No. of residues =   3
   ------- -------                --------------- 
    A 867    ALA       matches     C  61    ALA  
    A 922    ILE       matches     C  99    ILE  
    A 923    ALA       matches     C 104    ALA  
  TRANSFORM   -0.3305 -0.8155 -0.4751  0.3014  0.3859 -0.8719  0.8944 -0.4313  0.1183    -7.394    72.839     3.031  
 
 Match found in 1jg3_2       PROTEIN-L-ISOASPARTATE O-METHYLTRANS
   Pattern 1jg3_2                 Query structure     RMSD=  0.50 A  No. of residues =   3
   ------- -------                --------------- 
    A 148    ASP       matches     B 301    ASP  
    A 149    GLY       matches     B 300    GLY  
    A 221    LEU       matches     B 409    LEU  
  TRANSFORM   -0.0006  0.7751  0.6319 -0.8700  0.3111 -0.3825 -0.4931 -0.5500  0.6741    64.295     6.850   -59.746  
 
 Match found in 3lzv_6       HIV-1 PROTEASE;HIV-1 PROTEASE (3LZV_
   Pattern 3lzv_6                 Query structure     RMSD=  0.53 A  No. of residues =   3
   ------- -------                --------------- 
    B   8    ARG       matches     A  78    ARG  
    B  81    PRO       matches     A 107    PRO  
    B  82    VAL       matches     A 108    VAL  
  TRANSFORM   -0.1549  0.9348 -0.3195  0.4181  0.3550  0.8361  0.8951 -0.0041 -0.4459    71.535   -25.580   372.440  
 
 Match found in 3jb1_2       STRUCTURAL PROTEIN VP3 (3JB1_A_SAMA1
   Pattern 3jb1_2                 Query structure     RMSD=  0.54 A  No. of residues =   3
   ------- -------                --------------- 
    A 867    ALA       matches     A  61    ALA  
    A 922    ILE       matches     A  99    ILE  
    A 923    ALA       matches     A 104    ALA  
  TRANSFORM    0.9067 -0.3050  0.2914  0.3334  0.0949 -0.9380  0.2584  0.9476  0.1877    11.949    64.446    95.023  
 
 Match found in 3d1z_1       HIV-1 PROTEASE;HIV-1 PROTEASE (3D1Z_
   Pattern 3d1z_1                 Query structure     RMSD=  0.55 A  No. of residues =   3
   ------- -------                --------------- 
    A   8    ARG       matches     A  78    ARG  
    A  81    PRO       matches     A 107    PRO  
    A  82    VAL       matches     A 108    VAL  
  TRANSFORM    0.5526 -0.3174 -0.7706 -0.2248  0.8336 -0.5045  0.8025  0.4521  0.3893    45.813    15.783    44.543  
 
 Match found in 4ks8_3       SERINE/THREONINE-PROTEIN KINASE PAK 
   Pattern 4ks8_3                 Query structure     RMSD=  0.56 A  No. of residues =   3
   ------- -------                --------------- 
    A 413    ILE       matches     C  38    ILE  
    A 487    GLY       matches     C 109    GLY  
    A 533    LEU       matches     C 112    LEU  
  TRANSFORM    0.2475 -0.4986 -0.8308  0.5545  0.7760 -0.3005  0.7945 -0.3863  0.4686    11.588    84.705    -4.065  
 
 Match found in 3lb3_1       DEHALOPEROXIDASE A (3LB3_A_4CHA191_0
   Pattern 3lb3_1                 Query structure     RMSD=  0.60 A  No. of residues =   3
   ------- -------                --------------- 
    A  55    HIS       matches     B  95    HIS  
    A  56    THR       matches     B  97    THR  
    A  59    VAL       matches     B 101    VAL  
  TRANSFORM    0.3166 -0.5023 -0.8047  0.0428  0.8550 -0.5168  0.9476  0.1292  0.2922   -20.425    36.670   -31.983  
 
 Match found in 4rs0_2       PROSTAGLANDIN G/H SYNTHASE 2 (4RS0_A
   Pattern 4rs0_2                 Query structure     RMSD=  0.63 A  No. of residues =   3
   ------- -------                --------------- 
    A 349    VAL       matches     B 167    VAL  
    A 352    LEU       matches     B 170    LEU  
    A 353    SER       matches     B 171    SER  
  TRANSFORM   -0.4344  0.6295  0.6442 -0.7648  0.1200 -0.6330 -0.4758 -0.7677  0.4293    31.379   -25.193   -51.428  
 
 Match found in 4m2w_3       CARBONIC ANHYDRASE 2 (4M2W_A_ETSA302
   Pattern 4m2w_3                 Query structure     RMSD=  0.63 A  No. of residues =   3
   ------- -------                --------------- 
    A 141    LEU       matches     B 157    LEU  
    A 143    VAL       matches     B 162    VAL  
    A 209    TRP       matches     B 159    TRP  
  TRANSFORM   -0.0430 -0.8035  0.5938  0.1974 -0.5895 -0.7833  0.9794  0.0835  0.1839   -10.336    50.087    33.381  
 
 Match found in 4qd3_2       PEPTIDYL-TRNA HYDROLASE (4QD3_A_5AEA
   Pattern 4qd3_2                 Query structure     RMSD=  0.63 A  No. of residues =   3
   ------- -------                --------------- 
    A 114    GLY       matches     C  88    GLY  
    A 115    HIS       matches     C  83    HIS  
    A 116    ASN       matches     D 130    ASN  
  TRANSFORM    0.4314  0.4782  0.7650 -0.1814  0.8766 -0.4457 -0.8837  0.0535  0.4649    29.481    24.267    67.216  
 
 Match found in 4zbr_3       SERUM ALBUMIN (4ZBR_A_NPSA603_1)    
   Pattern 4zbr_3                 Query structure     RMSD=  0.64 A  No. of residues =   3
   ------- -------                --------------- 
    A 479    SER       matches     D 178    SER  
    A 480    LEU       matches     D 174    LEU  
    A 481    ALA       matches     D  85    ALA  
  TRANSFORM   -0.6641 -0.3728  0.6481 -0.6992  0.0026 -0.7150  0.2648 -0.9279 -0.2624    -9.125     8.032    13.857  
 
 Match found in 4r38_3       BLUE-LIGHT-ACTIVATED HISTIDINE KINAS
   Pattern 4r38_3                 Query structure     RMSD=  0.64 A  No. of residues =   3
   ------- -------                --------------- 
    A  23    ALA       matches     D 425    ALA  
    A  72    ALA       matches     D  79    ALA  
    A  75    ILE       matches     D  80    ILE  
  TRANSFORM    0.9210 -0.3447  0.1817  0.3858  0.8715 -0.3027 -0.0540  0.3489  0.9356    29.513   141.352    49.878  
 
 Match found in 1t86_2       CYTOCHROME P450-CAM (1T86_A_CAMA1422
   Pattern 1t86_2                 Query structure     RMSD=  0.64 A  No. of residues =   3
   ------- -------                --------------- 
    A 185    THR       matches     B 215    THR  
    A 295    VAL       matches     B 199    VAL  
    A 396    VAL       matches     B 236    VAL  
  TRANSFORM   -0.1258  0.6721 -0.7297 -0.7590 -0.5389 -0.3654 -0.6388  0.5079  0.5779    55.841    -1.891     9.646  
 
 Match found in 2z54_2       HIV-1 PROTEASE (2Z54_A_AB1A200_1)   
   Pattern 2z54_2                 Query structure     RMSD=  0.65 A  No. of residues =   3
   ------- -------                --------------- 
    A   8    ARG       matches     A  78    ARG  
    A  81    PRO       matches     A 107    PRO  
    A  82    VAL       matches     A 108    VAL  
  TRANSFORM    0.4346  0.2782 -0.8566 -0.6624 -0.5456 -0.5133 -0.6102  0.7905 -0.0528    60.281   -49.251    72.199  
 
 Match found in 4ks8_3       SERINE/THREONINE-PROTEIN KINASE PAK 
   Pattern 4ks8_3                 Query structure     RMSD=  0.65 A  No. of residues =   3
   ------- -------                --------------- 
    A 413    ILE       matches     A  38    ILE  
    A 487    GLY       matches     A 109    GLY  
    A 533    LEU       matches     A 112    LEU  
  TRANSFORM   -0.5208  0.8536 -0.0084 -0.8533 -0.5202  0.0346  0.0251  0.0252  0.9994     5.820    30.981    47.923  
 
 Match found in 1kb9_1       CYTOCHROME B;CYTOCHROME C1, HEME PRO
   Pattern 1kb9_1                 Query structure     RMSD=  0.66 A  No. of residues =   3
   ------- -------                --------------- 
    E  60    VAL       matches     B 312    VAL  
    E  63    MET       matches     B 315    MET  
    E  67    SER       matches     B 319    SER  
  TRANSFORM   -0.0168 -0.7697 -0.6382 -0.6854 -0.4558  0.5678 -0.7279  0.4470 -0.5199   -24.192   -40.239    41.252  
 
 Match found in 3el1_4       PROTEASE;PROTEASE (3EL1_A_DR7A100_2)
   Pattern 3el1_4                 Query structure     RMSD=  0.66 A  No. of residues =   3
   ------- -------                --------------- 
    B   8    ARG       matches     A  78    ARG  
    B  81    PRO       matches     A 107    PRO  
    B  82    VAL       matches     A 108    VAL  
  TRANSFORM    0.0398 -0.9400  0.3389 -0.9740  0.0392  0.2231 -0.2230 -0.3390 -0.9140   -44.824   -15.064    -6.949  
 
 Match found in 3nuo_5       PROTEASE (3NUO_B_478B478_2)         
   Pattern 3nuo_5                 Query structure     RMSD=  0.66 A  No. of residues =   3
   ------- -------                --------------- 
    B  23    LEU       matches     B 170    LEU  
    B  32    VAL       matches     B 162    VAL  
    B  84    ILE       matches     B 166    ILE  
  TRANSFORM   -0.4966 -0.1076  0.8613  0.5220 -0.8298  0.1973  0.6935  0.5476  0.4683   -44.166    -2.046    27.890  
 
 Match found in 6bkl_5       MATRIX PROTEIN 2 (6BKL_F_RIMF101_0) 
   Pattern 6bkl_5                 Query structure     RMSD=  0.67 A  No. of residues =   3
   ------- -------                --------------- 
    F  30    ALA       matches     C   1    ALA  
    F  31    SER       matches     C   0    SER  
    F  34    GLY       matches     C  -1    GLY  
  TRANSFORM   -0.3608 -0.1157  0.9254 -0.7193 -0.5971 -0.3551  0.5937 -0.7938  0.1322   -45.960    10.802    51.484  
 
 Match found in 6bkl_3       MATRIX PROTEIN 2 (6BKL_F_RIMF101_0) 
   Pattern 6bkl_3                 Query structure     RMSD=  0.67 A  No. of residues =   3
   ------- -------                --------------- 
    E  30    ALA       matches     C   1    ALA  
    E  31    SER       matches     C   0    SER  
    E  34    GLY       matches     C  -1    GLY  
  TRANSFORM    0.2376  0.6244 -0.7441  0.2885 -0.7768 -0.5597 -0.9275 -0.0817 -0.3648    35.616   -48.563    45.552  
 
 Match found in 1mx1_7       LIVER CARBOXYLESTERASE I (1MX1_E_THA
   Pattern 1mx1_7                 Query structure     RMSD=  0.67 A  No. of residues =   3
   ------- -------                --------------- 
    E5101    PHE       matches     B 183    PHE  
    E5358    LEU       matches     B 170    LEU  
    E5363    LEU       matches     B 174    LEU  
  TRANSFORM    0.8344 -0.2119 -0.5088 -0.5349 -0.0888 -0.8402  0.1329  0.9733 -0.1874     3.449    -1.399    90.733  
 
 Match found in 1mx1_7       LIVER CARBOXYLESTERASE I (1MX1_E_THA
   Pattern 1mx1_7                 Query structure     RMSD=  0.68 A  No. of residues =   3
   ------- -------                --------------- 
    E5101    PHE       matches     D 183    PHE  
    E5358    LEU       matches     D 170    LEU  
    E5363    LEU       matches     D 174    LEU  
  TRANSFORM   -0.1751 -0.0104 -0.9845  0.7582 -0.6393 -0.1281 -0.6281 -0.7689  0.1198    49.207    22.799   -17.396  
 
 Match found in 3lb3_1       DEHALOPEROXIDASE A (3LB3_A_4CHA191_0
   Pattern 3lb3_1                 Query structure     RMSD=  0.68 A  No. of residues =   3
   ------- -------                --------------- 
    A  55    HIS       matches     D  95    HIS  
    A  56    THR       matches     D  97    THR  
    A  59    VAL       matches     D 101    VAL  
  TRANSFORM   -0.1105  0.6618 -0.7415  0.7606  0.5366  0.3655  0.6398 -0.5236 -0.5626    55.600   109.832    -3.389  
 
 Match found in 2qhc_5       PROTEASE RETROPEPSIN (2QHC_B_AB1B900
   Pattern 2qhc_5                 Query structure     RMSD=  0.68 A  No. of residues =   3
   ------- -------                --------------- 
    B   8    ARG       matches     A  78    ARG  
    B  81    PRO       matches     A 107    PRO  
    B  82    VAL       matches     A 108    VAL  
  TRANSFORM    0.9971 -0.0196  0.0739  0.0546 -0.4949 -0.8673  0.0536  0.8688 -0.4923   -13.166  -168.423    28.589  
 
 Match found in 4qw3_1       PROTEASOME SUBUNIT BETA TYPE-5;PROTE
   Pattern 4qw3_1                 Query structure     RMSD=  0.69 A  No. of residues =   3
   ------- -------                --------------- 
    K  47    GLY       matches     D 480    GLY  
    K  48    GLY       matches     D 481    GLY  
    K  49    ALA       matches     D 482    ALA  
  TRANSFORM   -0.4315  0.6507  0.6248 -0.7438  0.1352 -0.6546 -0.5104 -0.7472  0.4257    11.509   -23.067   -51.992  
 
 Match found in 2aw1_3       CARBONIC ANHYDRASE II (2AW1_A_COXA26
   Pattern 2aw1_3                 Query structure     RMSD=  0.69 A  No. of residues =   3
   ------- -------                --------------- 
    A 141    LEU       matches     B 157    LEU  
    A 143    VAL       matches     B 162    VAL  
    A 209    TRP       matches     B 159    TRP  
  TRANSFORM    0.4108  0.2171  0.8855  0.4686  0.7829 -0.4093 -0.7821  0.5831  0.2199    -3.654     7.801     4.767  
 
 Match found in 4m2w_3       CARBONIC ANHYDRASE 2 (4M2W_A_ETSA302
   Pattern 4m2w_3                 Query structure     RMSD=  0.70 A  No. of residues =   3
   ------- -------                --------------- 
    A 141    LEU       matches     D 157    LEU  
    A 143    VAL       matches     D 162    VAL  
    A 209    TRP       matches     D 159    TRP  
  TRANSFORM   -0.9267 -0.2301  0.2972 -0.2457 -0.2277 -0.9422  0.2845 -0.9461  0.1545    36.513    55.163    -1.681  
 
 Match found in 1jhr_1       NICOTINATE MONONUCLEOTIDE:5,6-DIMETH
   Pattern 1jhr_1                 Query structure     RMSD=  0.70 A  No. of residues =   3
   ------- -------                --------------- 
    A 264    GLY       matches     D  88    GLY  
    A 265    PHE       matches     D  89    PHE  
    A 266    LEU       matches     D 185    LEU  
  TRANSFORM    0.0135 -0.9269  0.3751 -0.9778  0.0662  0.1990 -0.2093 -0.3694 -0.9054   -44.959   -14.090    -8.523  
 
 Match found in 3nuj_5       PROTEASE (3NUJ_B_478B401_2)         
   Pattern 3nuj_5                 Query structure     RMSD=  0.70 A  No. of residues =   3
   ------- -------                --------------- 
    B  23    LEU       matches     B 170    LEU  
    B  32    VAL       matches     B 162    VAL  
    B  84    ILE       matches     B 166    ILE  
  TRANSFORM    0.0673  0.7773  0.6255  0.8683 -0.3545  0.3470  0.4915  0.5198 -0.6988    67.157    19.630    88.909  
 
 Match found in 4dqh_2       WILD-TYPE HIV-1 PROTEASE DIMER;WILD-
   Pattern 4dqh_2                 Query structure     RMSD=  0.71 A  No. of residues =   3
   ------- -------                --------------- 
    A   8    ARG       matches     A  78    ARG  
    A  81    PRO       matches     A 107    PRO  
    A  82    VAL       matches     A 108    VAL  
  TRANSFORM   -0.9844  0.1624  0.0683  0.1761  0.8949  0.4100  0.0055  0.4156 -0.9095     3.249    14.215    38.852  
 
 Match found in 3nuo_5       PROTEASE (3NUO_B_478B478_2)         
   Pattern 3nuo_5                 Query structure     RMSD=  0.71 A  No. of residues =   3
   ------- -------                --------------- 
    B  23    LEU       matches     D 170    LEU  
    B  32    VAL       matches     D 162    VAL  
    B  84    ILE       matches     D 166    ILE  
  TRANSFORM    0.3160  0.9399 -0.1294 -0.8662  0.3415  0.3649  0.3872 -0.0032  0.9220   184.247   175.108   183.213  
 
 Match found in 6hco_1       ATP-BINDING CASSETTE SUB-FAMILY G ME
   Pattern 6hco_1                 Query structure     RMSD=  0.71 A  No. of residues =   3
   ------- -------                --------------- 
    A 435    THR       matches     B 522    THR  
    A 436    ASN       matches     B 521    ASN  
    A 439    PHE       matches     B 523    PHE  
  TRANSFORM    0.8699  0.2394  0.4312 -0.2643  0.9644 -0.0024 -0.4165 -0.1118  0.9022   -28.811    93.841    27.331  
 
 Match found in 1kb9_1       CYTOCHROME B;CYTOCHROME C1, HEME PRO
   Pattern 1kb9_1                 Query structure     RMSD=  0.71 A  No. of residues =   3
   ------- -------                --------------- 
    E  60    VAL       matches     D 312    VAL  
    E  63    MET       matches     D 315    MET  
    E  67    SER       matches     D 319    SER  
  TRANSFORM   -0.4492  0.8248 -0.3434 -0.4602  0.1158  0.8802  0.7658  0.5534  0.3275    36.588    30.534    54.834  
 
 Match found in 3dcm_1       UNCHARACTERIZED PROTEIN TM_1570 (3DC
   Pattern 3dcm_1                 Query structure     RMSD=  0.71 A  No. of residues =   3
   ------- -------                --------------- 
    X 111    THR       matches     B 403    THR  
    X 141    GLY       matches     B 416    GLY  
    X 145    GLY       matches     B 413    GLY  
  TRANSFORM    0.3358 -0.2194  0.9160  0.3591 -0.8692 -0.3399  0.8708  0.4430 -0.2131     6.445   -40.610    68.192  
 
 Match found in 4r38_3       BLUE-LIGHT-ACTIVATED HISTIDINE KINAS
   Pattern 4r38_3                 Query structure     RMSD=  0.71 A  No. of residues =   3
   ------- -------                --------------- 
    A  23    ALA       matches     B 425    ALA  
    A  72    ALA       matches     B  79    ALA  
    A  75    ILE       matches     B  80    ILE  
  TRANSFORM    0.8507 -0.1523  0.5032  0.2175  0.9733 -0.0731 -0.4786  0.1717  0.8611    14.667    57.743    64.566  
 
 Match found in 2pgr_3       ADENOSINE DEAMINASE (2PGR_A_DCFA501_
   Pattern 2pgr_3                 Query structure     RMSD=  0.72 A  No. of residues =   3
   ------- -------                --------------- 
    A 226    HIS       matches     D 487    HIS  
    A 229    GLU       matches     D 490    GLU  
    A 253    HIS       matches     D 486    HIS  
  TRANSFORM    0.3542 -0.3690 -0.8593  0.9340  0.1859  0.3052  0.0471 -0.9107  0.4105    34.570   -19.079    25.338  
 
 Match found in 3ekp_2       PROTEASE;PROTEASE (3EKP_B_478B200_1)
   Pattern 3ekp_2                 Query structure     RMSD=  0.72 A  No. of residues =   3
   ------- -------                --------------- 
    A  23    LEU       matches     D 170    LEU  
    A  32    VAL       matches     D 162    VAL  
    A  84    ILE       matches     D 166    ILE  
  TRANSFORM   -0.4285  0.6192 -0.6580  0.0566 -0.7084 -0.7035 -0.9018 -0.3387  0.2685    87.728   -42.726     0.465  
 
 Match found in 3u5k_1       BROMODOMAIN-CONTAINING PROTEIN 4 (3U
   Pattern 3u5k_1                 Query structure     RMSD=  0.72 A  No. of residues =   3
   ------- -------                --------------- 
    A  87    VAL       matches     B 317    VAL  
    A  92    LEU       matches     B 383    LEU  
    A  94    LEU       matches     B 329    LEU  
  TRANSFORM    0.3462 -0.6310  0.6942  0.5115 -0.4933 -0.7035  0.7864  0.5987  0.1520    22.697    29.411    66.079  
 
 Match found in 1jhr_1       NICOTINATE MONONUCLEOTIDE:5,6-DIMETH
   Pattern 1jhr_1                 Query structure     RMSD=  0.72 A  No. of residues =   3
   ------- -------                --------------- 
    A 264    GLY       matches     B  88    GLY  
    A 265    PHE       matches     B  89    PHE  
    A 266    LEU       matches     B 185    LEU  
  TRANSFORM   -0.9243 -0.2325  0.3026 -0.2514 -0.2253 -0.9413  0.2870 -0.9461  0.1498    36.575    55.126    -1.544  
 
 Match found in 1d0v_2       NICOTINATE MONONUCLEOTIDE:5,6-DIMETH
   Pattern 1d0v_2                 Query structure     RMSD=  0.72 A  No. of residues =   3
   ------- -------                --------------- 
    A 264    GLY       matches     D  88    GLY  
    A 265    PHE       matches     D  89    PHE  
    A 266    LEU       matches     D 185    LEU  
  TRANSFORM    0.3463 -0.6266  0.6981  0.5102 -0.4987 -0.7007  0.7872  0.5989  0.1470    23.117    29.053    66.158  
 
 Match found in 1d0v_2       NICOTINATE MONONUCLEOTIDE:5,6-DIMETH
   Pattern 1d0v_2                 Query structure     RMSD=  0.73 A  No. of residues =   3
   ------- -------                --------------- 
    A 264    GLY       matches     B  88    GLY  
    A 265    PHE       matches     B  89    PHE  
    A 266    LEU       matches     B 185    LEU  
  TRANSFORM   -0.0957  0.6718 -0.7345 -0.7697 -0.5179 -0.3733 -0.6312  0.5296  0.5667    56.793     0.205    11.991  
 
 Match found in 2qhc_2       PROTEASE RETROPEPSIN;PROTEASE RETROP
   Pattern 2qhc_2                 Query structure     RMSD=  0.73 A  No. of residues =   3
   ------- -------                --------------- 
    A   8    ARG       matches     A  78    ARG  
    A  81    PRO       matches     A 107    PRO  
    A  82    VAL       matches     A 108    VAL  
  TRANSFORM    0.4487  0.1754 -0.8763 -0.4396  0.8971 -0.0455  0.7781  0.4056  0.4796    44.837    17.823    87.484  
 
 Match found in 3ekp_2       PROTEASE;PROTEASE (3EKP_B_478B200_1)
   Pattern 3ekp_2                 Query structure     RMSD=  0.75 A  No. of residues =   3
   ------- -------                --------------- 
    A  23    LEU       matches     B 170    LEU  
    A  32    VAL       matches     B 162    VAL  
    A  84    ILE       matches     B 166    ILE  
  TRANSFORM   -0.5940  0.5487 -0.5883 -0.5213  0.2944  0.8010  0.6127  0.7825  0.1112    -7.558    31.937    70.955  
 
 Match found in 5q1s_1       DNA CROSS-LINK REPAIR 1A PROTEIN (5Q
   Pattern 5q1s_1                 Query structure     RMSD=  0.76 A  No. of residues =   3
   ------- -------                --------------- 
    A1004    VAL       matches     B 316    VAL  
    A1008    LYS       matches     B 318    LYS  
    A1012    ILE       matches     B 397    ILE  
  TRANSFORM   -0.9909  0.1243 -0.0525  0.1323  0.9711 -0.1987  0.0263 -0.2038 -0.9787   -22.690  -130.894    52.311  
 
 Match found in 4qw3_1       PROTEASOME SUBUNIT BETA TYPE-5;PROTE
   Pattern 4qw3_1                 Query structure     RMSD=  0.76 A  No. of residues =   3
   ------- -------                --------------- 
    K  47    GLY       matches     C  69    GLY  
    K  48    GLY       matches     C  70    GLY  
    K  49    ALA       matches     C  71    ALA  
  TRANSFORM   -0.5399 -0.4363 -0.7199  0.4162  0.6050 -0.6788  0.7317 -0.6661 -0.1451   -56.704   124.574   -62.089  
 
 Match found in 2azx_5       TRYPTOPHANYL-TRNA SYNTHETASE (2AZX_B
   Pattern 2azx_5                 Query structure     RMSD=  0.76 A  No. of residues =   3
   ------- -------                --------------- 
    B 163    GLY       matches     A  50    GLY  
    B 196    THR       matches     A  51    THR  
    B 199    GLU       matches     A  60    GLU  
  TRANSFORM   -0.1405 -0.9851  0.0988 -0.2991  0.1373  0.9443 -0.9438  0.1031 -0.3139    13.114   -29.938   100.433  
 
 Match found in 1fiq_1       XANTHINE OXIDASE (1FIQ_C_SALC1335_1)
   Pattern 1fiq_1                 Query structure     RMSD=  0.76 A  No. of residues =   3
   ------- -------                --------------- 
    C1010    THR       matches     C  12    THR  
    C1011    VAL       matches     C  13    VAL  
    C1014    LEU       matches     C  14    LEU  
  TRANSFORM   -0.8579 -0.4406  0.2643 -0.3295  0.8665  0.3749 -0.3942  0.2346 -0.8886   -27.495    45.348    -7.309  
 
 Match found in 4lzr_2       BROMODOMAIN-CONTAINING PROTEIN 4 (4L
   Pattern 4lzr_2                 Query structure     RMSD=  0.76 A  No. of residues =   3
   ------- -------                --------------- 
    A  87    VAL       matches     B 317    VAL  
    A  92    LEU       matches     B 383    LEU  
    A  94    LEU       matches     B 329    LEU  
  TRANSFORM    0.2678  0.4530  0.8503  0.2178 -0.8882  0.4046  0.9385  0.0769 -0.3365    39.398  -208.299    50.470  
 
 Match found in 4qw3_1       PROTEASOME SUBUNIT BETA TYPE-5;PROTE
   Pattern 4qw3_1                 Query structure     RMSD=  0.76 A  No. of residues =   3
   ------- -------                --------------- 
    K  47    GLY       matches     A  35    GLY  
    K  48    GLY       matches     A  34    GLY  
    K  49    ALA       matches     A  32    ALA  
  TRANSFORM    0.1827 -0.9058  0.3822 -0.8140 -0.3574 -0.4579  0.5514 -0.2275 -0.8027   -65.080  -189.969    41.763  
 
 Match found in 4qw3_1       PROTEASOME SUBUNIT BETA TYPE-5;PROTE
   Pattern 4qw3_1                 Query structure     RMSD=  0.76 A  No. of residues =   3
   ------- -------                --------------- 
    K  47    GLY       matches     A  69    GLY  
    K  48    GLY       matches     A  70    GLY  
    K  49    ALA       matches     A  71    ALA  
  TRANSFORM    0.1690 -0.6325 -0.7559 -0.3892 -0.7474  0.5384 -0.9055  0.2032 -0.3725   180.988   -66.290    22.876  
 
 Match found in 2oc8_3       HEPATITIS C VIRUS (2OC8_A_HU5A999_1)
   Pattern 2oc8_3                 Query structure     RMSD=  0.77 A  No. of residues =   3
   ------- -------                --------------- 
    A  41    GLN       matches     B 108    GLN  
    A  57    HIS       matches     B 148    HIS  
    A 137    GLY       matches     B  93    GLY  
  TRANSFORM   -0.2951  0.6575 -0.6933  0.5948 -0.4415 -0.6718 -0.7478 -0.6106 -0.2608    64.907    51.697    -2.200  
 
 Match found in 1jg3_2       PROTEIN-L-ISOASPARTATE O-METHYLTRANS
   Pattern 1jg3_2                 Query structure     RMSD=  0.77 A  No. of residues =   3
   ------- -------                --------------- 
    A 148    ASP       matches     D 301    ASP  
    A 149    GLY       matches     D 300    GLY  
    A 221    LEU       matches     D 409    LEU  
  TRANSFORM   -0.4974 -0.3164  0.8078 -0.5640  0.8254 -0.0240 -0.6592 -0.4675 -0.5890   -65.984    39.199   -37.431  
 
 Match found in 3sue_1       NS3 PROTEASE, NS4A PROTEIN (3SUE_A_S
   Pattern 3sue_1                 Query structure     RMSD=  0.77 A  No. of residues =   3
   ------- -------                --------------- 
    A1132    ILE       matches     A  55    ILE  
    A1136    LYS       matches     A  95    LYS  
    A1137    GLY       matches     A  94    GLY  
  TRANSFORM    0.7531  0.3771  0.5391  0.5783  0.0112 -0.8158 -0.3136  0.9261 -0.2096    56.230    56.624    73.648  
 
 Match found in 4qd3_2       PEPTIDYL-TRNA HYDROLASE (4QD3_A_5AEA
   Pattern 4qd3_2                 Query structure     RMSD=  0.77 A  No. of residues =   3
   ------- -------                --------------- 
    A 114    GLY       matches     A  88    GLY  
    A 115    HIS       matches     A  83    HIS  
    A 116    ASN       matches     B 130    ASN  
  TRANSFORM    0.4363  0.2127  0.8743  0.4872  0.7611 -0.4282 -0.7565  0.6128  0.2285   -24.568     8.660     4.308  
 
 Match found in 2aw1_3       CARBONIC ANHYDRASE II (2AW1_A_COXA26
   Pattern 2aw1_3                 Query structure     RMSD=  0.77 A  No. of residues =   3
   ------- -------                --------------- 
    A 141    LEU       matches     D 157    LEU  
    A 143    VAL       matches     D 162    VAL  
    A 209    TRP       matches     D 159    TRP  
  TRANSFORM   -0.0514 -0.0178 -0.9985  0.9635 -0.2639 -0.0449 -0.2627 -0.9644  0.0307    15.834    -9.089   -79.590  
 
 Match found in 4rs0_2       PROSTAGLANDIN G/H SYNTHASE 2 (4RS0_A
   Pattern 4rs0_2                 Query structure     RMSD=  0.77 A  No. of residues =   3
   ------- -------                --------------- 
    A 349    VAL       matches     D 167    VAL  
    A 352    LEU       matches     D 170    LEU  
    A 353    SER       matches     D 171    SER  
  TRANSFORM   -0.9271 -0.2577  0.2723 -0.2191 -0.2168 -0.9513  0.3042 -0.9416  0.1445    36.960    55.452    -1.358  
 
 Match found in 1jhv_2       NICOTINATE MONONUCLEOTIDE:5,6-DIMETH
   Pattern 1jhv_2                 Query structure     RMSD=  0.78 A  No. of residues =   3
   ------- -------                --------------- 
    A 264    GLY       matches     D  88    GLY  
    A 265    PHE       matches     D  89    PHE  
    A 266    LEU       matches     D 185    LEU  
  TRANSFORM    0.9175  0.1886  0.3501 -0.3623  0.0336  0.9315  0.1639 -0.9815  0.0992    62.122   -21.955    47.162  
 
 Match found in 1fiq_1       XANTHINE OXIDASE (1FIQ_C_SALC1335_1)
   Pattern 1fiq_1                 Query structure     RMSD=  0.78 A  No. of residues =   3
   ------- -------                --------------- 
    C1010    THR       matches     A  12    THR  
    C1011    VAL       matches     A  13    VAL  
    C1014    LEU       matches     A  14    LEU  
  TRANSFORM    0.3807 -0.6332  0.6739  0.4955 -0.4756 -0.7268  0.7807  0.6106  0.1327    23.904    29.844    66.611  
 
 Match found in 1jhv_2       NICOTINATE MONONUCLEOTIDE:5,6-DIMETH
   Pattern 1jhv_2                 Query structure     RMSD=  0.78 A  No. of residues =   3
   ------- -------                --------------- 
    A 264    GLY       matches     B  88    GLY  
    A 265    PHE       matches     B  89    PHE  
    A 266    LEU       matches     B 185    LEU  
  TRANSFORM    0.3534 -0.5739  0.7387 -0.1931 -0.8174 -0.5427  0.9153  0.0491 -0.3997    -5.184    56.685    -3.982  
 
 Match found in 5uvm_3       HISTIDINE TRIAD (HIT) PROTEIN (5UVM_
   Pattern 5uvm_3                 Query structure     RMSD=  0.80 A  No. of residues =   3
   ------- -------                --------------- 
    B   5    VAL       matches     D 181    VAL  
    B   6    PHE       matches     D 183    PHE  
    B   9    ILE       matches     D  87    ILE  
  TRANSFORM    0.9191  0.0691 -0.3880 -0.0649  0.9976  0.0239  0.3887  0.0032  0.9213    51.074   -70.285   -51.057  
 
 Match found in 2vdv_2       TRNA (GUANINE-N(7)-)-METHYLTRANSFERA
   Pattern 2vdv_2                 Query structure     RMSD=  0.80 A  No. of residues =   3
   ------- -------                --------------- 
    E 103    GLY       matches     C  94    GLY  
    E 105    GLY       matches     C  70    GLY  
    E 184    ASP       matches     C  91    ASP  
  TRANSFORM   -0.0217 -0.1017  0.9946 -0.9996 -0.0129 -0.0231  0.0152 -0.9947 -0.1014    -4.618   -37.146   -43.751  
 
 Match found in 4fjp_1       LACTOTRANSFERRIN (4FJP_A_NPSA711_1) 
   Pattern 4fjp_1                 Query structure     RMSD=  0.80 A  No. of residues =   3
   ------- -------                --------------- 
    A 432    GLY       matches     B  93    GLY  
    A 593    PRO       matches     B 106    PRO  
    A 594    ASN       matches     B 104    ASN  
  TRANSFORM   -0.1672 -0.7998 -0.5765 -0.9586  0.2687 -0.0947  0.2307  0.5368 -0.8116     1.353   -72.422    85.795  
 
 Match found in 5o96_4       RIBOSOMAL RNA SMALL SUBUNIT METHYLTR
   Pattern 5o96_4                 Query structure     RMSD=  0.80 A  No. of residues =   3
   ------- -------                --------------- 
    C 224    LEU       matches     D  18    LEU  
    C 226    THR       matches     D  21    THR  
    C 229    ALA       matches     D  23    ALA  
  TRANSFORM   -0.7261  0.3939 -0.5636 -0.3407 -0.9181 -0.2027 -0.5973  0.0449  0.8008    47.322    84.188   106.797  
 
 Match found in 6awq_2       SODIUM-DEPENDENT SEROTONIN TRANSPORT
   Pattern 6awq_2                 Query structure     RMSD=  0.80 A  No. of residues =   3
   ------- -------                --------------- 
    A 169    ALA       matches     A  54    ALA  
    A 172    ILE       matches     A  55    ILE  
    A 442    GLY       matches     A 121    GLY  
  TRANSFORM   -0.9781 -0.1800 -0.1045  0.1766 -0.4523 -0.8742  0.1101 -0.8735  0.4742   -57.090  -144.430   -37.516  
 
 Match found in 4qvl_2       PROTEASOME SUBUNIT BETA TYPE-5;PROTE
   Pattern 4qvl_2                 Query structure     RMSD=  0.80 A  No. of residues =   3
   ------- -------                --------------- 
    K  20    ALA       matches     B 138    ALA  
    K  21    THR       matches     B  97    THR  
    K  27    ALA       matches     B  96    ALA  
  TRANSFORM    0.6227 -0.6060  0.4950 -0.6968 -0.1418  0.7031 -0.3559 -0.7827 -0.5106    -6.391   -79.667   101.903  
 
 Match found in 4ifg_3       CALMODULIN-DOMAIN PROTEIN KINASE 1 (
   Pattern 4ifg_3                 Query structure     RMSD=  0.81 A  No. of residues =   3
   ------- -------                --------------- 
    A 134    GLY       matches     D  37    GLY  
    A 135    GLU       matches     D  36    GLU  
    A 181    LEU       matches     D  38    LEU  
  TRANSFORM   -0.7242  0.3988 -0.5625 -0.3416 -0.9162 -0.2097 -0.5990  0.0403  0.7997    47.268    80.374   104.148  
 
 Match found in 6awo_2       SODIUM-DEPENDENT SEROTONIN TRANSPORT
   Pattern 6awo_2                 Query structure     RMSD=  0.81 A  No. of residues =   3
   ------- -------                --------------- 
    A 169    ALA       matches     A  54    ALA  
    A 172    ILE       matches     A  55    ILE  
    A 442    GLY       matches     A 121    GLY  
  TRANSFORM   -0.9768 -0.1886 -0.1015  0.1792 -0.4604 -0.8694  0.1172 -0.8674  0.4835   -57.560  -145.165   -37.144  
 
 Match found in 4qvn_1       PROTEASOME SUBUNIT BETA TYPE-5;PROTE
   Pattern 4qvn_1                 Query structure     RMSD=  0.81 A  No. of residues =   3
   ------- -------                --------------- 
    K  20    ALA       matches     B 138    ALA  
    K  21    THR       matches     B  97    THR  
    K  27    ALA       matches     B  96    ALA  
  TRANSFORM   -0.6115 -0.7865  0.0857 -0.4956  0.2964 -0.8164  0.6167 -0.5418 -0.5711   -92.287    46.341    18.341  
 
 Match found in 1mui_4       PROTEASE (1MUI_B_AB1B100_2)         
   Pattern 1mui_4                 Query structure     RMSD=  0.81 A  No. of residues =   3
   ------- -------                --------------- 
    B   8    ARG       matches     A  78    ARG  
    B  81    PRO       matches     A 107    PRO  
    B  82    VAL       matches     A 108    VAL  
  TRANSFORM   -0.9764 -0.1800 -0.1191  0.1907 -0.4605 -0.8669  0.1011 -0.8692  0.4840   -56.429  -144.346   -38.047  
 
 Match found in 4qvp_2       PROTEASOME SUBUNIT BETA TYPE-5;PROTE
   Pattern 4qvp_2                 Query structure     RMSD=  0.81 A  No. of residues =   3
   ------- -------                --------------- 
    K  20    ALA       matches     B 138    ALA  
    K  21    THR       matches     B  97    THR  
    K  27    ALA       matches     B  96    ALA  
  TRANSFORM   -0.7365 -0.5056  0.4494 -0.6468  0.7207 -0.2494 -0.1978 -0.4743 -0.8578   -35.719     0.924    -8.960  
 
 Match found in 2ivu_4       PROTO-ONCOGENE TYROSINE-PROTEIN KINA
   Pattern 2ivu_4                 Query structure     RMSD=  0.81 A  No. of residues =   3
   ------- -------                --------------- 
    A 756    ALA       matches     D 225    ALA  
    A 810    GLY       matches     D 232    GLY  
    A 891    SER       matches     D 171    SER  
  TRANSFORM    0.5015 -0.3626  0.7855 -0.5209 -0.8515 -0.0605  0.6908 -0.3788 -0.6158   -25.082   -71.382   -19.573  
 
 Match found in 2ivu_4       PROTO-ONCOGENE TYROSINE-PROTEIN KINA
   Pattern 2ivu_4                 Query structure     RMSD=  0.81 A  No. of residues =   3
   ------- -------                --------------- 
    A 756    ALA       matches     B 225    ALA  
    A 810    GLY       matches     B 232    GLY  
    A 891    SER       matches     B 171    SER  
  TRANSFORM   -0.1417 -0.7022 -0.6977  0.7091 -0.5638  0.4235 -0.6907 -0.4347  0.5778   -25.374    -2.042   -53.677  
 
 Match found in 2vq5_2       S-NORCOCLAURINE SYNTHASE (2VQ5_B_LDP
   Pattern 2vq5_2                 Query structure     RMSD=  0.82 A  No. of residues =   3
   ------- -------                --------------- 
    B  72    LEU       matches     B 117    LEU  
    B  76    LEU       matches     B 109    LEU  
    B  80    PHE       matches     B 111    PHE  
  TRANSFORM   -0.6047  0.2747  0.7476  0.6844 -0.3010  0.6641  0.4074  0.9132 -0.0060   -30.526    -4.447    -2.054  
 
 Match found in 2qqd_2       PYRUVOYL-DEPENDENT ARGININE DECARBOX
   Pattern 2qqd_2                 Query structure     RMSD=  0.82 A  No. of residues =   3
   ------- -------                --------------- 
    A  35    ASP       matches     D  48    ASP  
    A  38    LEU       matches     D  18    LEU  
    E  54    ILE       matches     D  14    ILE  
  TRANSFORM   -0.4645  0.1052 -0.8793  0.4984 -0.7897 -0.3577 -0.7320 -0.6044  0.3144    47.035   -23.495  -124.824  
 
 Match found in 3wxo_2       CATALASE-PEROXIDASE (3WXO_A_NIZA802_
   Pattern 3wxo_2                 Query structure     RMSD=  0.82 A  No. of residues =   3
   ------- -------                --------------- 
    A 294    ILE       matches     B 363    ILE  
    A 295    ASN       matches     B 334    ASN  
    A 300    GLY       matches     B 333    GLY  
  TRANSFORM    0.5943  0.1657  0.7870 -0.7044  0.5794  0.4100 -0.3881 -0.7980  0.4610    19.981    -0.416    29.942  
 
 Match found in 4obw_3       2-METHOXY-6-POLYPRENYL-1,4-BENZOQUIN
   Pattern 4obw_3                 Query structure     RMSD=  0.82 A  No. of residues =   3
   ------- -------                --------------- 
    C 149    ILE       matches     B 502    ILE  
    C 150    ASN       matches     B 499    ASN  
    C 180    GLY       matches     B 505    GLY  
  TRANSFORM    0.2845  0.1838 -0.9409 -0.6397  0.7674 -0.0435  0.7141  0.6142  0.3359    32.718    40.457    48.068  
 
 Match found in 4oti_3       SERINE/THREONINE-PROTEIN KINASE N1 (
   Pattern 4oti_3                 Query structure     RMSD=  0.83 A  No. of residues =   3
   ------- -------                --------------- 
    A 627    LEU       matches     B   7    LEU  
    A 628    GLY       matches     B   6    GLY  
    A 910    PHE       matches     B   8    PHE  
  TRANSFORM    0.8355  0.5457  0.0649  0.1618 -0.1313 -0.9781 -0.5252  0.8277 -0.1980    34.047    97.108    35.499  
 
 Match found in 1ie4_1       TRANSTHYRETIN;TRANSTHYRETIN (1IE4_A_
   Pattern 1ie4_1                 Query structure     RMSD=  0.83 A  No. of residues =   3
   ------- -------                --------------- 
    A  17    LEU       matches     D 109    LEU  
    A 108    ALA       matches     D 119    ALA  
    A 110    LEU       matches     D 117    LEU  
  TRANSFORM    0.6382  0.6990 -0.3227  0.5961 -0.1834  0.7817  0.4872 -0.6912 -0.5337    38.715    34.863    14.216  
 
 Match found in 1dvx_2       TRANSTHYRETIN;TRANSTHYRETIN (1DVX_B_
   Pattern 1dvx_2                 Query structure     RMSD=  0.83 A  No. of residues =   3
   ------- -------                --------------- 
    A  17    LEU       matches     D 170    LEU  
    A 110    LEU       matches     D 174    LEU  
    A 117    SER       matches     D 178    SER  
  TRANSFORM   -0.1796 -0.7025 -0.6887  0.1457  0.6733 -0.7248  0.9729 -0.2305 -0.0186    25.266    38.362    15.594  
 
 Match found in 3nu3_6       PROTEASE (3NU3_B_478B401_2)         
   Pattern 3nu3_6                 Query structure     RMSD=  0.83 A  No. of residues =   3
   ------- -------                --------------- 
    B 149    GLY       matches     D  88    GLY  
    B 150    ILE       matches     D  87    ILE  
    B 181    PRO       matches     D 412    PRO  
  TRANSFORM    0.3130  0.7133  0.6271  0.9384 -0.1304 -0.3201 -0.1466  0.6887 -0.7101    61.442    76.607    19.379  
 
 Match found in 5uvm_3       HISTIDINE TRIAD (HIT) PROTEIN (5UVM_
   Pattern 5uvm_3                 Query structure     RMSD=  0.83 A  No. of residues =   3
   ------- -------                --------------- 
    B   5    VAL       matches     B 181    VAL  
    B   6    PHE       matches     B 183    PHE  
    B   9    ILE       matches     B  87    ILE  
  TRANSFORM    0.6721  0.6887 -0.2720  0.0670 -0.4224 -0.9039 -0.7375  0.5893 -0.3300    23.707    18.635     0.150  
 
 Match found in 3s3v_2       DIHYDROFOLATE REDUCTASE (3S3V_A_TOPA
   Pattern 3s3v_2                 Query structure     RMSD=  0.83 A  No. of residues =   3
   ------- -------                --------------- 
    A  56    THR       matches     D 113    THR  
    A  60    ILE       matches     D  87    ILE  
    A  67    LEU       matches     D 174    LEU  
  TRANSFORM   -0.8780 -0.4775  0.0319  0.4518 -0.8050  0.3847 -0.1580  0.3521  0.9225   -39.817   -23.351   111.668  
 
 Match found in 1wmq_1       HUT OPERON POSITIVE REGULATORY PROTE
   Pattern 1wmq_1                 Query structure     RMSD=  0.83 A  No. of residues =   3
   ------- -------                --------------- 
    A  98    ARG       matches     B 278    ARG  
    A 130    GLY       matches     B  88    GLY  
    A 131    ALA       matches     B 274    ALA  
  TRANSFORM   -0.3514 -0.9279 -0.1250  0.9091 -0.3700  0.1912 -0.2236 -0.0465  0.9736   -50.719    47.898   -29.010  
 
 Match found in 1rx7_1       DIHYDROFOLATE REDUCTASE (1RX7_A_FOLA
   Pattern 1rx7_1                 Query structure     RMSD=  0.83 A  No. of residues =   3
   ------- -------                --------------- 
    A  46    THR       matches     A  39    THR  
    A  50    ILE       matches     A  38    ILE  
    A  54    LEU       matches     A  14    LEU  
  TRANSFORM    0.8738 -0.1973 -0.4444 -0.4862 -0.3711 -0.7912 -0.0088  0.9074 -0.4202    35.901   -16.750    64.323  
 
 Match found in 3nu3_6       PROTEASE (3NU3_B_478B401_2)         
   Pattern 3nu3_6                 Query structure     RMSD=  0.83 A  No. of residues =   3
   ------- -------                --------------- 
    B 149    GLY       matches     B  88    GLY  
    B 150    ILE       matches     B  87    ILE  
    B 181    PRO       matches     B 412    PRO  
  TRANSFORM   -0.6782  0.1701  0.7149 -0.6987 -0.4507 -0.5556  0.2277 -0.8763  0.4245    38.730    19.828    70.261  
 
 Match found in 4qrc_2       FIBROBLAST GROWTH FACTOR RECEPTOR 4 
   Pattern 4qrc_2                 Query structure     RMSD=  0.84 A  No. of residues =   3
   ------- -------                --------------- 
    A 501    ALA       matches     D 267    ALA  
    A 550    VAL       matches     D 269    VAL  
    A 552    CYH       matches     D 272    CYH  
  TRANSFORM   -0.9620  0.1862 -0.1997 -0.0476  0.6056  0.7943  0.2688  0.7737 -0.5738    -5.035    12.182   101.917  
 
 Match found in 1rd7_2       DIHYDROFOLATE REDUCTASE (1RD7_A_FOLA
   Pattern 1rd7_2                 Query structure     RMSD=  0.84 A  No. of residues =   3
   ------- -------                --------------- 
    A  46    THR       matches     C  39    THR  
    A  50    ILE       matches     C  38    ILE  
    A  54    LEU       matches     C  14    LEU  
  TRANSFORM   -0.9275  0.2730 -0.2556  0.0037 -0.6768 -0.7362 -0.3739 -0.6837  0.6267     5.390    -6.020    19.398  
 
 Match found in 4xi3_3       ESTROGEN RECEPTOR (4XI3_A_29SA601_2)
   Pattern 4xi3_3                 Query structure     RMSD=  0.84 A  No. of residues =   3
   ------- -------                --------------- 
    A 346    LEU       matches     D 411    LEU  
    A 424    ILE       matches     D  87    ILE  
    A 428    LEU       matches     D 174    LEU  
  TRANSFORM    0.1678 -0.7300  0.6625 -0.4015 -0.6644 -0.6303  0.9003 -0.1602 -0.4046    55.096   -17.205   -11.374  
 
 Match found in 3u5k_1       BROMODOMAIN-CONTAINING PROTEIN 4 (3U
   Pattern 3u5k_1                 Query structure     RMSD=  0.84 A  No. of residues =   3
   ------- -------                --------------- 
    A  87    VAL       matches     D 316    VAL  
    A  92    LEU       matches     D 442    LEU  
    A  94    LEU       matches     D 508    LEU  
  TRANSFORM    0.5234  0.4309  0.7351  0.7343 -0.6658 -0.1326  0.4323  0.6092 -0.6648    83.791   -27.866    92.599  
 
 Match found in 2azx_3       TRYPTOPHANYL-TRNA SYNTHETASE (2AZX_A
   Pattern 2azx_3                 Query structure     RMSD=  0.84 A  No. of residues =   3
   ------- -------                --------------- 
    A 163    GLY       matches     A  50    GLY  
    A 196    THR       matches     A  51    THR  
    A 199    GLU       matches     A  60    GLU  
  TRANSFORM   -0.5264 -0.7212  0.4503  0.6994 -0.0662  0.7117 -0.4834  0.6896  0.5392     3.104    37.858    17.729  
 
 Match found in 1dvx_4       TRANSTHYRETIN (1DVX_B_DIFB125_2)    
   Pattern 1dvx_4                 Query structure     RMSD=  0.84 A  No. of residues =   3
   ------- -------                --------------- 
    B  17    LEU       matches     D 170    LEU  
    B 110    LEU       matches     D 174    LEU  
    B 117    SER       matches     D 178    SER  
  TRANSFORM   -0.5841 -0.6839 -0.4372 -0.6896  0.7022 -0.1771  0.4281  0.1980 -0.8818   -63.594    29.769    16.407  
 
 Match found in 4lzr_2       BROMODOMAIN-CONTAINING PROTEIN 4 (4L
   Pattern 4lzr_2                 Query structure     RMSD=  0.84 A  No. of residues =   3
   ------- -------                --------------- 
    A  87    VAL       matches     B 421    VAL  
    A  92    LEU       matches     B 411    LEU  
    A  94    LEU       matches     B 419    LEU  
  TRANSFORM   -0.7133  0.5515 -0.4326  0.5743  0.1060 -0.8117 -0.4018 -0.8274 -0.3924    -7.532    43.570    17.748  
 
 Match found in 4fjp_1       LACTOTRANSFERRIN (4FJP_A_NPSA711_1) 
   Pattern 4fjp_1                 Query structure     RMSD=  0.84 A  No. of residues =   3
   ------- -------                --------------- 
    A 432    GLY       matches     C  88    GLY  
    A 593    PRO       matches     C  84    PRO  
    A 594    ASN       matches     C  85    ASN  
  TRANSFORM    0.1259 -0.9909  0.0479 -0.7958 -0.0720  0.6012 -0.5923 -0.1138 -0.7977   -55.304    -9.378    61.637  
 
 Match found in 1rd7_2       DIHYDROFOLATE REDUCTASE (1RD7_A_FOLA
   Pattern 1rd7_2                 Query structure     RMSD=  0.84 A  No. of residues =   3
   ------- -------                --------------- 
    A  46    THR       matches     A  39    THR  
    A  50    ILE       matches     A  38    ILE  
    A  54    LEU       matches     A  14    LEU  
  TRANSFORM   -0.8693 -0.4933  0.0303  0.4612 -0.7876  0.4085 -0.1777  0.3691  0.9122   -40.404   -22.260   111.881  
 
 Match found in 1wrq_1       HUT OPERON POSITIVE REGULATORY PROTE
   Pattern 1wrq_1                 Query structure     RMSD=  0.84 A  No. of residues =   3
   ------- -------                --------------- 
    A  98    ARG       matches     B 278    ARG  
    A 130    GLY       matches     B  88    GLY  
    A 131    ALA       matches     B 274    ALA  
  TRANSFORM    0.9104 -0.1363 -0.3905 -0.0645 -0.9794  0.1914 -0.4086 -0.1491 -0.9005    20.019  -128.508    45.151  
 
 Match found in 5o96_4       RIBOSOMAL RNA SMALL SUBUNIT METHYLTR
   Pattern 5o96_4                 Query structure     RMSD=  0.85 A  No. of residues =   3
   ------- -------                --------------- 
    C 224    LEU       matches     B  18    LEU  
    C 226    THR       matches     B  21    THR  
    C 229    ALA       matches     B  23    ALA  
  TRANSFORM   -0.0802  0.9930  0.0868 -0.1788  0.0713 -0.9813 -0.9806 -0.0942  0.1719   -10.978  -108.090     2.150  
 
 Match found in 4qvn_1       PROTEASOME SUBUNIT BETA TYPE-5;PROTE
   Pattern 4qvn_1                 Query structure     RMSD=  0.85 A  No. of residues =   3
   ------- -------                --------------- 
    K  20    ALA       matches     D 138    ALA  
    K  21    THR       matches     D  97    THR  
    K  27    ALA       matches     D  96    ALA  
  TRANSFORM   -0.0666  0.9951  0.0727 -0.1807  0.0597 -0.9817 -0.9813 -0.0785  0.1758   -10.058  -107.702     1.892  
 
 Match found in 4qvp_2       PROTEASOME SUBUNIT BETA TYPE-5;PROTE
   Pattern 4qvp_2                 Query structure     RMSD=  0.85 A  No. of residues =   3
   ------- -------                --------------- 
    K  20    ALA       matches     D 138    ALA  
    K  21    THR       matches     D  97    THR  
    K  27    ALA       matches     D  96    ALA  
  TRANSFORM   -0.3642  0.4568 -0.8116  0.8152  0.5777 -0.0406  0.4503 -0.6764 -0.5828    39.726    33.150    16.482  
 
 Match found in 4c9k_2       CYTOCHROME P450 (4C9K_A_CAMA424_0)  
   Pattern 4c9k_2                 Query structure     RMSD=  0.86 A  No. of residues =   3
   ------- -------                --------------- 
    A 252    LEU       matches     D 117    LEU  
    A 255    LEU       matches     D 109    LEU  
    A 256    GLY       matches     D 110    GLY  
  TRANSFORM   -0.0708  0.9937  0.0866 -0.1694  0.0736 -0.9828 -0.9830 -0.0842  0.1631   -10.917  -107.663     2.554  
 
 Match found in 4qvl_2       PROTEASOME SUBUNIT BETA TYPE-5;PROTE
   Pattern 4qvl_2                 Query structure     RMSD=  0.86 A  No. of residues =   3
   ------- -------                --------------- 
    K  20    ALA       matches     D 138    ALA  
    K  21    THR       matches     D  97    THR  
    K  27    ALA       matches     D  96    ALA  
  TRANSFORM   -0.2341  0.2838 -0.9299 -0.9557  0.1084  0.2737  0.1785  0.9527  0.2459   -33.251   -22.545    33.512  
 
 Match found in 5i6x_3       SODIUM-DEPENDENT SEROTONIN TRANSPORT
   Pattern 5i6x_3                 Query structure     RMSD=  0.86 A  No. of residues =   3
   ------- -------                --------------- 
    A 338    GLY       matches     B 333    GLY  
    A 341    PHE       matches     B 384    PHE  
    A 501    VAL       matches     B 389    VAL  
  TRANSFORM    0.8418 -0.5348 -0.0728 -0.1320 -0.0733 -0.9885  0.5234  0.8418 -0.1323    57.970   -26.246   -10.653  
 
 Match found in 2vdv_2       TRNA (GUANINE-N(7)-)-METHYLTRANSFERA
   Pattern 2vdv_2                 Query structure     RMSD=  0.86 A  No. of residues =   3
   ------- -------                --------------- 
    E 103    GLY       matches     C  52    GLY  
    E 105    GLY       matches     C  50    GLY  
    E 184    ASP       matches     C  64    ASP  
  TRANSFORM    0.5100 -0.7009  0.4987  0.8306  0.5520 -0.0736 -0.2237  0.4517  0.8637   -27.327    52.407    95.014  
 
 Match found in 4ifg_3       CALMODULIN-DOMAIN PROTEIN KINASE 1 (
   Pattern 4ifg_3                 Query structure     RMSD=  0.86 A  No. of residues =   3
   ------- -------                --------------- 
    A 134    GLY       matches     B  93    GLY  
    A 135    GLU       matches     B  92    GLU  
    A 181    LEU       matches     B 149    LEU  
  TRANSFORM   -0.1188 -0.3124  0.9425 -0.6071 -0.7283 -0.3179  0.7857 -0.6099 -0.1031   -55.231   -46.101   -18.460  
 
 Match found in 5z12_4       RETINOIC ACID RECEPTOR RXR-ALPHA (5Z
   Pattern 5z12_4                 Query structure     RMSD=  0.86 A  No. of residues =   3
   ------- -------                --------------- 
    B 275    GLN       matches     B 145    GLN  
    B 345    ILE       matches     B 275    ILE  
    B 435    HIS       matches     B 264    HIS  
  TRANSFORM   -0.1339 -0.7156 -0.6856  0.0668  0.6837 -0.7267  0.9887 -0.1431 -0.0437    25.285    38.464    16.609  
 
 Match found in 3d1z_5       HIV-1 PROTEASE (3D1Z_B_017B201_2)   
   Pattern 3d1z_5                 Query structure     RMSD=  0.86 A  No. of residues =   3
   ------- -------                --------------- 
    B  49    GLY       matches     D  88    GLY  
    B  50    ILE       matches     D  87    ILE  
    B  81    PRO       matches     D 412    PRO  
  TRANSFORM   -0.6876  0.4828  0.5423 -0.7170 -0.5690 -0.4026  0.1142 -0.6657  0.7374    43.117   -44.806    43.781  
 
 Match found in 4zbr_3       SERUM ALBUMIN (4ZBR_A_NPSA603_1)    
   Pattern 4zbr_3                 Query structure     RMSD=  0.86 A  No. of residues =   3
   ------- -------                --------------- 
    A 479    SER       matches     B 178    SER  
    A 480    LEU       matches     B 174    LEU  
    A 481    ALA       matches     B  85    ALA  
  TRANSFORM   -0.7914 -0.4674  0.3940  0.1284 -0.7572 -0.6404  0.5977 -0.4562  0.6593    20.610    57.099     8.107  
 
 Match found in 4dqb_6       ASPARTYL PROTEASE (4DQB_B_017B101_2)
   Pattern 4dqb_6                 Query structure     RMSD=  0.87 A  No. of residues =   3
   ------- -------                --------------- 
    B  23    LEU       matches     D 152    LEU  
    B  32    VAL       matches     D 120    VAL  
    B  82    VAL       matches     D 118    VAL  
  TRANSFORM    0.4220  0.4053 -0.8109  0.8990 -0.3026  0.3166 -0.1171 -0.8626 -0.4921   -11.096    18.171   -43.111  
 
 Match found in 3oxw_2       HIV-1 PROTEASE;HIV-1 PROTEASE (3OXW_
   Pattern 3oxw_2                 Query structure     RMSD=  0.87 A  No. of residues =   3
   ------- -------                --------------- 
    A  23    LEU       matches     B 508    LEU  
    A  32    VAL       matches     B 317    VAL  
    A  82    VAL       matches     B 312    VAL  
  TRANSFORM   -0.6703 -0.6170 -0.4122 -0.6922  0.3198  0.6469 -0.2673  0.7190 -0.6415     6.044   -11.024   -59.925  
 
 Match found in 4rs0_2       PROSTAGLANDIN G/H SYNTHASE 2 (4RS0_A
   Pattern 4rs0_2                 Query structure     RMSD=  0.87 A  No. of residues =   3
   ------- -------                --------------- 
    A 349    VAL       matches     D 405    VAL  
    A 352    LEU       matches     D 406    LEU  
    A 353    SER       matches     D 407    SER  
  TRANSFORM   -0.7352  0.6501 -0.1920 -0.6221 -0.7596 -0.1900 -0.2693 -0.0203  0.9628    15.466    33.824   -34.951  
 
 Match found in 1rx7_1       DIHYDROFOLATE REDUCTASE (1RX7_A_FOLA
   Pattern 1rx7_1                 Query structure     RMSD=  0.87 A  No. of residues =   3
   ------- -------                --------------- 
    A  46    THR       matches     C  39    THR  
    A  50    ILE       matches     C  38    ILE  
    A  54    LEU       matches     C  14    LEU  
  TRANSFORM    0.7526  0.2153 -0.6222  0.1151 -0.9735 -0.1977 -0.6483  0.0772 -0.7575    35.737   -29.496   -11.593  
 
 Match found in 3o7w_2       LEUCINE CARBOXYL METHYLTRANSFERASE 1
   Pattern 3o7w_2                 Query structure     RMSD=  0.87 A  No. of residues =   3
   ------- -------                --------------- 
    A 171    ASP       matches     D 301    ASP  
    A 172    LEU       matches     D 303    LEU  
    A 173    ARG       matches     D 304    ARG  
  TRANSFORM    0.0004  0.1880 -0.9822 -0.9107  0.4058  0.0773  0.4131  0.8944  0.1714    32.948    12.887   123.418  
 
 Match found in 6bkl_3       MATRIX PROTEIN 2 (6BKL_F_RIMF101_0) 
   Pattern 6bkl_3                 Query structure     RMSD=  0.87 A  No. of residues =   3
   ------- -------                --------------- 
    E  30    ALA       matches     A  32    ALA  
    E  31    SER       matches     A  33    SER  
    E  34    GLY       matches     A  34    GLY  
  TRANSFORM   -0.0252 -0.9544  0.2975  0.6469 -0.2425 -0.7230  0.7622  0.1742  0.6235    -4.743   -48.094    45.536  
 
 Match found in 1hwi_6       HMG-COA REDUCTASE;HMG-COA REDUCTASE 
   Pattern 1hwi_6                 Query structure     RMSD=  0.88 A  No. of residues =   3
   ------- -------                --------------- 
    B 853    LEU       matches     B 519    LEU  
    B 856    ALA       matches     B 323    ALA  
    B 857    LEU       matches     B 322    LEU  
  TRANSFORM    0.8459  0.4202 -0.3285  0.3629 -0.0023  0.9318  0.3908 -0.9074 -0.1544    44.032    24.745    -9.541  
 
 Match found in 3uiv_1       SERUM ALBUMIN (3UIV_H_308H1008_1)   
   Pattern 3uiv_1                 Query structure     RMSD=  0.88 A  No. of residues =   3
   ------- -------                --------------- 
    H 287    SER       matches     B 357    SER  
    H 290    ILE       matches     D 338    ILE  
    H 291    ALA       matches     D 337    ALA  
  TRANSFORM    0.5334 -0.3036  0.7895  0.5393  0.8411 -0.0410 -0.6516  0.4477  0.6124     9.722    24.548   -23.421  
 
 Match found in 3lzv_6       HIV-1 PROTEASE;HIV-1 PROTEASE (3LZV_
   Pattern 3lzv_6                 Query structure     RMSD=  0.89 A  No. of residues =   3
   ------- -------                --------------- 
    B   8    ARG       matches     C  78    ARG  
    B  81    PRO       matches     C 107    PRO  
    B  82    VAL       matches     C 108    VAL  
  TRANSFORM   -0.3073  0.7241  0.6174 -0.8782  0.0341 -0.4770 -0.3665 -0.6888  0.6255    36.548   -33.040   -74.672  
 
 Match found in 5ljd_2       RETINOL-BINDING PROTEIN 1 (5LJD_A_RT
   Pattern 5ljd_2                 Query structure     RMSD=  0.89 A  No. of residues =   3
   ------- -------                --------------- 
    A  20    LEU       matches     B 109    LEU  
    A  36    LEU       matches     B 157    LEU  
    A  77    ILE       matches     B 166    ILE  
  TRANSFORM   -0.6069  0.4270 -0.6703  0.7945  0.3045 -0.5254 -0.0203 -0.8514 -0.5241    15.844    39.709    12.333  
 
 Match found in 1j8u_2       PHENYLALANINE-4-HYDROXYLASE (1J8U_A_
   Pattern 1j8u_2                 Query structure     RMSD=  0.89 A  No. of residues =   3
   ------- -------                --------------- 
    A 245    VAL       matches     D 244    VAL  
    A 248    LEU       matches     D 253    LEU  
    A 249    LEU       matches     D 280    LEU  
  TRANSFORM    0.4069 -0.2176 -0.8872 -0.6834  0.5719 -0.4537  0.6061  0.7909  0.0840    16.932    24.266    91.180  
 
 Match found in 2wd9_1       ACYL-COENZYME A SYNTHETASE ACSM2A, M
   Pattern 2wd9_1                 Query structure     RMSD=  0.89 A  No. of residues =   3
   ------- -------                --------------- 
    A 337    VAL       matches     B 115    VAL  
    A 338    GLY       matches     B 114    GLY  
    A 362    GLY       matches     B 110    GLY  
  TRANSFORM   -0.2861 -0.5538  0.7820 -0.3032 -0.7218 -0.6221  0.9090 -0.4151  0.0386   -24.904    13.705    25.208  
 
 Match found in 4qog_1       RIBOSYLDIHYDRONICOTINAMIDE DEHYDROGE
   Pattern 4qog_1                 Query structure     RMSD=  0.89 A  No. of residues =   3
   ------- -------                --------------- 
    A 126    PHE       matches     D  89    PHE  
    A 128    ILE       matches     D 166    ILE  
    A 178    PHE       matches     D 183    PHE  
  TRANSFORM    0.9606  0.1932 -0.1999 -0.0639 -0.5465 -0.8350 -0.2706  0.8149 -0.5126    27.946    -5.472    -9.438  
 
 Match found in 2zuj_1       CAMPHOR 5-MONOOXYGENASE (2ZUJ_A_CAMA
   Pattern 2zuj_1                 Query structure     RMSD=  0.89 A  No. of residues =   3
   ------- -------                --------------- 
    A 295    VAL       matches     D 236    VAL  
    A 297    LEU       matches     D 170    LEU  
    A 396    VAL       matches     D 199    VAL  
  TRANSFORM   -0.6617  0.6518 -0.3705  0.2923 -0.2308 -0.9281 -0.6905 -0.7224 -0.0378    43.962    75.512   -35.745  
 
 Match found in 1ie4_1       TRANSTHYRETIN;TRANSTHYRETIN (1IE4_A_
   Pattern 1ie4_1                 Query structure     RMSD=  0.89 A  No. of residues =   3
   ------- -------                --------------- 
    A  17    LEU       matches     B 109    LEU  
    A 108    ALA       matches     B 119    ALA  
    A 110    LEU       matches     B 117    LEU  
  TRANSFORM   -0.7897 -0.4856  0.3748  0.1304 -0.7299 -0.6710  0.5994 -0.4810  0.6398    21.116    57.681     9.135  
 
 Match found in 4dqh_4       WILD-TYPE HIV-1 PROTEASE DIMER (4DQH
   Pattern 4dqh_4                 Query structure     RMSD=  0.89 A  No. of residues =   3
   ------- -------                --------------- 
    B  23    LEU       matches     D 152    LEU  
    B  32    VAL       matches     D 120    VAL  
    B  82    VAL       matches     D 118    VAL  
  TRANSFORM    0.8617 -0.1689 -0.4785  0.5073  0.2607  0.8214 -0.0140 -0.9505  0.3103   -35.406     7.442   -25.428  
 
 Match found in 4lzr_2       BROMODOMAIN-CONTAINING PROTEIN 4 (4L
   Pattern 4lzr_2                 Query structure     RMSD=  0.90 A  No. of residues =   3
   ------- -------                --------------- 
    A  87    VAL       matches     D 316    VAL  
    A  92    LEU       matches     D 442    LEU  
    A  94    LEU       matches     D 508    LEU  
  TRANSFORM    0.1712  0.7199  0.6727  0.5120 -0.6483  0.5635  0.8418  0.2479 -0.4796    53.383     3.491    49.740  
 
 Match found in 2nnk_4       PROTEASE (2NNK_A_ROCA401_2)         
   Pattern 2nnk_4                 Query structure     RMSD=  0.90 A  No. of residues =   3
   ------- -------                --------------- 
    A   8    ARG       matches     B  84    ARG  
    A  32    VAL       matches     B 244    VAL  
    A  80    THR       matches     B 277    THR  
  TRANSFORM   -0.7969 -0.5549  0.2387 -0.5325  0.8319  0.1562 -0.2853 -0.0027 -0.9584    29.510    24.813    79.085  
 
 Match found in 2bxe_7       SERUM ALBUMIN (2BXE_B_1FLB2002_1)   
   Pattern 2bxe_7                 Query structure     RMSD=  0.90 A  No. of residues =   3
   ------- -------                --------------- 
    B 480    SER       matches     D 171    SER  
    B 481    LEU       matches     D 170    LEU  
    B 482    VAL       matches     D 167    VAL  
  TRANSFORM    0.8905  0.4233 -0.1670 -0.0014  0.3696  0.9292  0.4550 -0.8272  0.3297   -10.591    19.460    -1.813  
 
 Match found in 5q1s_1       DNA CROSS-LINK REPAIR 1A PROTEIN (5Q
   Pattern 5q1s_1                 Query structure     RMSD=  0.90 A  No. of residues =   3
   ------- -------                --------------- 
    A1004    VAL       matches     D 316    VAL  
    A1008    LYS       matches     D 318    LYS  
    A1012    ILE       matches     D 397    ILE  
  TRANSFORM    0.0043  0.1591 -0.9873 -0.4474 -0.8826 -0.1442 -0.8943  0.4423  0.0674    46.128   -74.477    23.205  
 
 Match found in 4r38_5       BLUE-LIGHT-ACTIVATED HISTIDINE KINAS
   Pattern 4r38_5                 Query structure     RMSD=  0.90 A  No. of residues =   3
   ------- -------                --------------- 
    A  68    VAL       matches     A  13    VAL  
    A  71    LEU       matches     A  14    LEU  
    A  85    ILE       matches     A  38    ILE  
  TRANSFORM   -0.1999  0.8483 -0.4904  0.5615 -0.3110 -0.7668 -0.8030 -0.4286 -0.4142   -14.411    84.071   -56.383  
 
 Match found in 2azx_5       TRYPTOPHANYL-TRNA SYNTHETASE (2AZX_B
   Pattern 2azx_5                 Query structure     RMSD=  0.90 A  No. of residues =   3
   ------- -------                --------------- 
    B 163    GLY       matches     C  50    GLY  
    B 196    THR       matches     C  51    THR  
    B 199    GLU       matches     C  60    GLU  
  TRANSFORM    0.7171 -0.6493  0.2531 -0.6807 -0.5746  0.4544 -0.1496 -0.4981 -0.8541    30.133   -14.749    63.057  
 
 Match found in 2z0y_1       PUTATIVE UNCHARACTERIZED PROTEIN TTH
   Pattern 2z0y_1                 Query structure     RMSD=  0.90 A  No. of residues =   3
   ------- -------                --------------- 
    A 180    VAL       matches     D 101    VAL  
    A 181    GLY       matches     D 102    GLY  
    A 185    GLY       matches     C  -1    GLY  
  TRANSFORM   -0.1437  0.1468 -0.9787  0.3624  0.9281  0.0860  0.9209 -0.3423 -0.1865    27.192    76.753    38.321  
 
 Match found in 6bkl_5       MATRIX PROTEIN 2 (6BKL_F_RIMF101_0) 
   Pattern 6bkl_5                 Query structure     RMSD=  0.90 A  No. of residues =   3
   ------- -------                --------------- 
    F  30    ALA       matches     A  32    ALA  
    F  31    SER       matches     A  33    SER  
    F  34    GLY       matches     A  34    GLY  
  TRANSFORM    0.4777  0.5362 -0.6959 -0.1877  0.8361  0.5155  0.8582 -0.1157  0.5000    53.458    48.651    42.360  
 
 Match found in 3ndt_4       PROTEASE (3NDT_A_ROCA101_2)         
   Pattern 3ndt_4                 Query structure     RMSD=  0.91 A  No. of residues =   3
   ------- -------                --------------- 
    A   9    ARG       matches     B  84    ARG  
    A  33    VAL       matches     B 244    VAL  
    A  81    THR       matches     B 277    THR  
  TRANSFORM    0.5654  0.3977  0.7226  0.2631 -0.9173  0.2989  0.7817  0.0211 -0.6233    32.928   -48.497   100.767  
 
 Match found in 6bkl_3       MATRIX PROTEIN 2 (6BKL_F_RIMF101_0) 
   Pattern 6bkl_3                 Query structure     RMSD=  0.91 A  No. of residues =   3
   ------- -------                --------------- 
    E  30    ALA       matches     A   1    ALA  
    E  31    SER       matches     A   0    SER  
    E  34    GLY       matches     B 102    GLY  
  TRANSFORM    0.5329  0.4969 -0.6849  0.1660  0.7323  0.6604  0.8297 -0.4656  0.3078    57.327    68.459    11.427  
 
 Match found in 2nmz_4       PROTEASE;PROTEASE (2NMZ_B_ROCB401_2)
   Pattern 2nmz_4                 Query structure     RMSD=  0.91 A  No. of residues =   3
   ------- -------                --------------- 
    A   8    ARG       matches     B  84    ARG  
    A  32    VAL       matches     B 244    VAL  
    A  80    THR       matches     B 277    THR  
  TRANSFORM   -0.0148 -0.6910 -0.7227 -0.7901 -0.4349  0.4320 -0.6128  0.5774 -0.5395   -15.119   -39.380    56.030  
 
 Match found in 1sdu_5       PROTEASE RETROPEPSIN (1SDU_B_MK1B902
   Pattern 1sdu_5                 Query structure     RMSD=  0.91 A  No. of residues =   3
   ------- -------                --------------- 
    B 108    ARG       matches     A  78    ARG  
    B 181    PRO       matches     A 107    PRO  
    B 182    VAL       matches     A 108    VAL  
  TRANSFORM   -0.5116 -0.8578 -0.0498  0.3301 -0.1426 -0.9331  0.7933 -0.4938  0.3561    -5.878    63.706    29.377  
 
 Match found in 3d1z_1       HIV-1 PROTEASE;HIV-1 PROTEASE (3D1Z_
   Pattern 3d1z_1                 Query structure     RMSD=  0.91 A  No. of residues =   3
   ------- -------                --------------- 
    A   8    ARG       matches     C  78    ARG  
    A  81    PRO       matches     C 107    PRO  
    A  82    VAL       matches     C 108    VAL  
  TRANSFORM    0.1247  0.7393  0.6618 -0.5643  0.6015 -0.5656 -0.8161 -0.3029  0.4921    24.487    35.978   -51.979  
 
 Match found in 3tl9_4       PROTEASE (3TL9_A_ROCA401_2)         
   Pattern 3tl9_4                 Query structure     RMSD=  0.91 A  No. of residues =   3
   ------- -------                --------------- 
    A   8    ARG       matches     B  84    ARG  
    A  32    VAL       matches     B 244    VAL  
    A  80    THR       matches     B 277    THR  
  TRANSFORM   -0.8062 -0.4353 -0.4008 -0.5356  0.2491  0.8069 -0.2514  0.8651 -0.4339    23.368   -34.542    16.993  
 
 Match found in 3nu3_3       PROTEASE;PROTEASE (3NU3_B_478B401_1)
   Pattern 3nu3_3                 Query structure     RMSD=  0.91 A  No. of residues =   3
   ------- -------                --------------- 
    A  47    ILE       matches     D  31    ILE  
    A  49    GLY       matches     D  17    GLY  
    A  50    ILE       matches     D  14    ILE  
  TRANSFORM   -0.3226  0.0128 -0.9464 -0.9307  0.1779  0.3196  0.1725  0.9840 -0.0455    -5.575    11.402   146.066  
 
 Match found in 1xzx_3       THYROID HORMONE RECEPTOR BETA-1 (1XZ
   Pattern 1xzx_3                 Query structure     RMSD=  0.91 A  No. of residues =   3
   ------- -------                --------------- 
    X 272    PHE       matches     B 426    PHE  
    X 316    ARG       matches     B  84    ARG  
    X 331    ASN       matches     B 410    ASN  
  TRANSFORM   -0.0952  0.2078 -0.9735 -0.9717 -0.2317  0.0456 -0.2161  0.9503  0.2239   146.665   165.766    37.733  
 
 Match found in 5i75_1       SODIUM-DEPENDENT SEROTONIN TRANSPORT
   Pattern 5i75_1                 Query structure     RMSD=  0.91 A  No. of residues =   3
   ------- -------                --------------- 
    A 172    ILE       matches     B 397    ILE  
    A 173    ALA       matches     B 396    ALA  
    A 175    TYR       matches     B 511    TYR  
  TRANSFORM   -0.4357  0.7449  0.5053 -0.3147 -0.6521  0.6898  0.8433  0.1415  0.5185    72.719    60.329    74.073  
 
 Match found in 1z11_3       CYTOCHROME P450, FAMILY 2, SUBFAMILY
   Pattern 1z11_3                 Query structure     RMSD=  0.91 A  No. of residues =   3
   ------- -------                --------------- 
    A 366    ILE       matches     B 332    ILE  
    A 370    LEU       matches     B 366    LEU  
    A 480    PHE       matches     B 377    PHE  
  TRANSFORM   -0.6929  0.3726 -0.6173  0.6028 -0.1703 -0.7795 -0.3955 -0.9122 -0.1066     9.893    15.288   -71.736  
 
 Match found in 3s3v_2       DIHYDROFOLATE REDUCTASE (3S3V_A_TOPA
   Pattern 3s3v_2                 Query structure     RMSD=  0.92 A  No. of residues =   3
   ------- -------                --------------- 
    A  56    THR       matches     B 113    THR  
    A  60    ILE       matches     B  87    ILE  
    A  67    LEU       matches     B 174    LEU  
  TRANSFORM   -0.3665  0.7744 -0.5158  0.8374  0.5161  0.1799  0.4055 -0.3660 -0.8376     7.728    16.141     5.566  
 
 Match found in 4lzr_2       BROMODOMAIN-CONTAINING PROTEIN 4 (4L
   Pattern 4lzr_2                 Query structure     RMSD=  0.92 A  No. of residues =   3
   ------- -------                --------------- 
    A  87    VAL       matches     D 421    VAL  
    A  92    LEU       matches     D 411    LEU  
    A  94    LEU       matches     D 419    LEU  
  TRANSFORM    0.5154  0.2853  0.8081  0.8416  0.0089 -0.5400 -0.1612  0.9584 -0.2355    22.318    51.000    98.196  
 
 Match found in 6bkl_5       MATRIX PROTEIN 2 (6BKL_F_RIMF101_0) 
   Pattern 6bkl_5                 Query structure     RMSD=  0.92 A  No. of residues =   3
   ------- -------                --------------- 
    F  30    ALA       matches     A   1    ALA  
    F  31    SER       matches     A   0    SER  
    F  34    GLY       matches     B 102    GLY  
  TRANSFORM    0.8715 -0.1529 -0.4660 -0.4822 -0.4399 -0.7576 -0.0892  0.8849 -0.4571    38.331   -20.229    60.322  
 
 Match found in 3d1z_5       HIV-1 PROTEASE (3D1Z_B_017B201_2)   
   Pattern 3d1z_5                 Query structure     RMSD=  0.92 A  No. of residues =   3
   ------- -------                --------------- 
    B  49    GLY       matches     B  88    GLY  
    B  50    ILE       matches     B  87    ILE  
    B  81    PRO       matches     B 412    PRO  
  TRANSFORM   -0.4768  0.8789 -0.0129 -0.8069 -0.4318  0.4030  0.3487  0.2025  0.9151    28.986    -6.974    37.528  
 
 Match found in 2dxr_0       LACTOTRANSFERRIN (2DXR_A_SORA1002_0)
   Pattern 2dxr_0                 Query structure     RMSD=  0.92 A  No. of residues =   3
   ------- -------                --------------- 
    A 430    THR       matches     B 437    THR  
    A 593    PRO       matches     B 393    PRO  
    A 660    TYR       matches     B 370    TYR  
  TRANSFORM   -0.4425  0.4809  0.7569 -0.8042 -0.5863 -0.0977  0.3968 -0.6520  0.6462    51.730   -16.385    39.245  
 
 Match found in 3cs9_2       PROTO-ONCOGENE TYROSINE-PROTEIN KINA
   Pattern 3cs9_2                 Query structure     RMSD=  0.92 A  No. of residues =   3
   ------- -------                --------------- 
    A 299    VAL       matches     B 328    VAL  
    A 379    VAL       matches     B 381    VAL  
    A 381    ASP       matches     B 331    ASP  
  TRANSFORM    0.4807  0.8691  0.1168 -0.5158  0.1725  0.8392  0.7092 -0.4636  0.5312    88.094    20.376    31.438  
 
 Match found in 3uiv_1       SERUM ALBUMIN (3UIV_H_308H1008_1)   
   Pattern 3uiv_1                 Query structure     RMSD=  0.92 A  No. of residues =   3
   ------- -------                --------------- 
    H 287    SER       matches     B 112    SER  
    H 290    ILE       matches     B 275    ILE  
    H 291    ALA       matches     B 274    ALA  
  TRANSFORM    0.4760 -0.4283  0.7681  0.8741  0.1349 -0.4666  0.0962  0.8935  0.4386    37.928    74.713    58.294  
 
 Match found in 1d0v_2       NICOTINATE MONONUCLEOTIDE:5,6-DIMETH
   Pattern 1d0v_2                 Query structure     RMSD=  0.92 A  No. of residues =   3
   ------- -------                --------------- 
    A 264    GLY       matches     B  88    GLY  
    A 265    PHE       matches     B 183    PHE  
    A 266    LEU       matches     B 185    LEU  
  TRANSFORM   -0.5284  0.3309 -0.7819 -0.4975  0.6256  0.6009  0.6880  0.7065 -0.1659    30.347    -1.268    48.651  
 
 Match found in 3el1_4       PROTEASE;PROTEASE (3EL1_A_DR7A100_2)
   Pattern 3el1_4                 Query structure     RMSD=  0.92 A  No. of residues =   3
   ------- -------                --------------- 
    B   8    ARG       matches     C  78    ARG  
    B  81    PRO       matches     C 107    PRO  
    B  82    VAL       matches     C 108    VAL  
  TRANSFORM    0.1757  0.5480 -0.8178 -0.0583 -0.8235 -0.5643 -0.9827  0.1468 -0.1127    25.513    57.968    -1.164  
 
 Match found in 1zq9_3       PROBABLE DIMETHYLADENOSINE TRANSFERA
   Pattern 1zq9_3                 Query structure     RMSD=  0.92 A  No. of residues =   3
   ------- -------                --------------- 
    A  64    GLY       matches     D  93    GLY  
    A  85    GLU       matches     D  92    GLU  
    A 128    ASN       matches     D 104    ASN  
  TRANSFORM    0.3163  0.4310  0.8451  0.4819  0.6944 -0.5345 -0.8172  0.5763  0.0119    19.342     7.514    82.789  
 
 Match found in 3d4s_4       BETA-2 ADRENERGIC RECEPTOR/T4-LYSOZY
   Pattern 3d4s_4                 Query structure     RMSD=  0.92 A  No. of residues =   3
   ------- -------                --------------- 
    A 118    THR       matches     D 475    THR  
    A 207    SER       matches     D 448    SER  
    A 289    PHE       matches     D 444    PHE  
  TRANSFORM    0.7972  0.1937  0.5717  0.4100  0.5214 -0.7484 -0.4430  0.8311  0.3362    30.815    27.426    82.590  
 
 Match found in 4zbr_3       SERUM ALBUMIN (4ZBR_A_NPSA603_1)    
   Pattern 4zbr_3                 Query structure     RMSD=  0.92 A  No. of residues =   3
   ------- -------                --------------- 
    A 479    SER       matches     D 178    SER  
    A 480    LEU       matches     D 177    LEU  
    A 481    ALA       matches     D  85    ALA  
  TRANSFORM    0.1913  0.0115  0.9815  0.4020  0.9113 -0.0891 -0.8954  0.4116  0.1697    -4.596   -16.975   -42.434  
 
 Match found in 4mxx_3       PROTO-ONCOGENE TYROSINE-PROTEIN KINA
   Pattern 4mxx_3                 Query structure     RMSD=  0.93 A  No. of residues =   3
   ------- -------                --------------- 
    A 273    LEU       matches     C  31    LEU  
    A 344    GLY       matches     C 109    GLY  
    A 393    LEU       matches     C 112    LEU  
  TRANSFORM   -0.8735 -0.4590 -0.1621  0.3393 -0.3354 -0.8789  0.3490 -0.8227  0.4487    -2.437     0.996   -22.249  
 
 Match found in 3s3v_2       DIHYDROFOLATE REDUCTASE (3S3V_A_TOPA
   Pattern 3s3v_2                 Query structure     RMSD=  0.93 A  No. of residues =   3
   ------- -------                --------------- 
    A  56    THR       matches     B 372    THR  
    A  60    ILE       matches     D 298    ILE  
    A  67    LEU       matches     D 303    LEU  
  TRANSFORM   -0.5027  0.5239  0.6876  0.8044 -0.0078  0.5940  0.3166  0.8518 -0.4175   118.076   263.852   223.655  
 
 Match found in 5zcp_4       CYTOCHROME C OXIDASE SUBUNIT 1;CYTOC
   Pattern 5zcp_4                 Query structure     RMSD=  0.93 A  No. of residues =   3
   ------- -------                --------------- 
    W  36    MET       matches     D 276    MET  
    W  37    THR       matches     D 277    THR  
    W  40    LEU       matches     D 253    LEU  
  TRANSFORM   -0.2800 -0.5681  0.7739 -0.3053 -0.7115 -0.6328  0.9102 -0.4135  0.0257   -24.760    14.078    25.459  
 
 Match found in 2qwx_2       RIBOSYLDIHYDRONICOTINAMIDE DEHYDROGE
   Pattern 2qwx_2                 Query structure     RMSD=  0.93 A  No. of residues =   3
   ------- -------                --------------- 
    A 126    PHE       matches     D  89    PHE  
    A 128    ILE       matches     D 166    ILE  
    A 178    PHE       matches     D 183    PHE  
  TRANSFORM   -0.5242  0.7568  0.3905  0.5002  0.6447 -0.5781 -0.6892 -0.1077 -0.7165    96.972    10.659    14.889  
 
 Match found in 4v01_6       FIBROBLAST GROWTH FACTOR RECEPTOR 1 
   Pattern 4v01_6                 Query structure     RMSD=  0.93 A  No. of residues =   3
   ------- -------                --------------- 
    A 545    ILE       matches     D 299    ILE  
    A 630    LEU       matches     D 409    LEU  
    A 639    ILE       matches     D 298    ILE  
  TRANSFORM    0.2171  0.9071  0.3606  0.0989 -0.3880  0.9163  0.9711 -0.1633 -0.1740    59.758   -82.990   125.234  
 
 Match found in 4ifg_3       CALMODULIN-DOMAIN PROTEIN KINASE 1 (
   Pattern 4ifg_3                 Query structure     RMSD=  0.93 A  No. of residues =   3
   ------- -------                --------------- 
    A 134    GLY       matches     B  37    GLY  
    A 135    GLU       matches     B  36    GLU  
    A 181    LEU       matches     B  38    LEU  
  TRANSFORM   -0.0075  0.7641  0.6451  0.8746 -0.3077  0.3747  0.4848  0.5670 -0.6660    63.468    22.685    90.359  
 
 Match found in 2q5k_6       PROTEASE;PROTEASE (2Q5K_A_AB1A201_2)
   Pattern 2q5k_6                 Query structure     RMSD=  0.93 A  No. of residues =   3
   ------- -------                --------------- 
    B   8    ARG       matches     A  78    ARG  
    B  81    PRO       matches     A 107    PRO  
    B  82    VAL       matches     A 108    VAL  
  TRANSFORM    0.5087 -0.4060  0.7592  0.8567  0.1513 -0.4931  0.0854  0.9013  0.4248    40.167    75.056    58.380  
 
 Match found in 1jhv_2       NICOTINATE MONONUCLEOTIDE:5,6-DIMETH
   Pattern 1jhv_2                 Query structure     RMSD=  0.93 A  No. of residues =   3
   ------- -------                --------------- 
    A 264    GLY       matches     B  88    GLY  
    A 265    PHE       matches     B 183    PHE  
    A 266    LEU       matches     B 185    LEU  
  TRANSFORM    0.7465  0.3793 -0.5467  0.5485 -0.8159  0.1830 -0.3766 -0.4364 -0.8171    79.375   -32.515    39.245  
 
 Match found in 6dj1_5       HIV-1 PROTEASE (6DJ1_B_AB1B201_1)   
   Pattern 6dj1_5                 Query structure     RMSD=  0.93 A  No. of residues =   3
   ------- -------                --------------- 
    B   8    ARG       matches     A  78    ARG  
    B  81    PRO       matches     A 107    PRO  
    B  82    VAL       matches     A 108    VAL  
  TRANSFORM    0.1313  0.5333 -0.8357  0.7670 -0.5887 -0.2552 -0.6281 -0.6075 -0.4863   105.047   -20.646   -36.398  
 
 Match found in 3u5k_1       BROMODOMAIN-CONTAINING PROTEIN 4 (3U
   Pattern 3u5k_1                 Query structure     RMSD=  0.93 A  No. of residues =   3
   ------- -------                --------------- 
    A  87    VAL       matches     B 421    VAL  
    A  92    LEU       matches     B 411    LEU  
    A  94    LEU       matches     B 419    LEU  
  TRANSFORM    0.3318  0.9391 -0.0894  0.3205 -0.2013 -0.9256 -0.8872  0.2785 -0.3678   116.707   -31.560   -34.585  
 
 Match found in 2vdv_2       TRNA (GUANINE-N(7)-)-METHYLTRANSFERA
   Pattern 2vdv_2                 Query structure     RMSD=  0.93 A  No. of residues =   3
   ------- -------                --------------- 
    E 103    GLY       matches     A  52    GLY  
    E 105    GLY       matches     A  50    GLY  
    E 184    ASP       matches     A  64    ASP  
  TRANSFORM    0.7850  0.4605  0.4143  0.5603 -0.2425 -0.7920 -0.2643  0.8539 -0.4484     4.117    77.576    17.322  
 
 Match found in 3nuo_2       PROTEASE;PROTEASE (3NUO_B_478B478_1)
   Pattern 3nuo_2                 Query structure     RMSD=  0.93 A  No. of residues =   3
   ------- -------                --------------- 
    A  47    ILE       matches     D  31    ILE  
    A  49    GLY       matches     D  17    GLY  
    A  50    ILE       matches     D  14    ILE  
  TRANSFORM    0.8614  0.3553  0.3631 -0.4681  0.2773  0.8390  0.1974 -0.8927  0.4052    10.002   -77.328   -16.794  
 
 Match found in 2o4s_1       PROTEASE (2O4S_A_AB1A400_1)         
   Pattern 2o4s_1                 Query structure     RMSD=  0.94 A  No. of residues =   3
   ------- -------                --------------- 
    A  47    ILE       matches     D  31    ILE  
    A  49    GLY       matches     D  17    GLY  
    A  50    ILE       matches     D  14    ILE  
  TRANSFORM    0.7641 -0.6447 -0.0232 -0.3087 -0.3971  0.8643 -0.5664 -0.6532 -0.5025    15.829   -52.335   -47.619  
 
 Match found in 3nu3_3       PROTEASE;PROTEASE (3NU3_B_478B401_1)
   Pattern 3nu3_3                 Query structure     RMSD=  0.94 A  No. of residues =   3
   ------- -------                --------------- 
    A  47    ILE       matches     B  31    ILE  
    A  49    GLY       matches     B  17    GLY  
    A  50    ILE       matches     B  14    ILE  
  TRANSFORM    0.7564  0.3819 -0.5310 -0.5379  0.8251 -0.1728  0.3721  0.4164  0.8296    79.692    33.444     4.919  
 
 Match found in 2o4s_6       PROTEASE;PROTEASE (2O4S_A_AB1A400_2)
   Pattern 2o4s_6                 Query structure     RMSD=  0.94 A  No. of residues =   3
   ------- -------                --------------- 
    B   8    ARG       matches     A  78    ARG  
    B  81    PRO       matches     A 107    PRO  
    B  82    VAL       matches     A 108    VAL  
  TRANSFORM    0.9746  0.1957  0.1088 -0.1646  0.2970  0.9406  0.1517 -0.9346  0.3217     6.986    23.594   -13.179  
 
 Match found in 3dcm_1       UNCHARACTERIZED PROTEIN TM_1570 (3DC
   Pattern 3dcm_1                 Query structure     RMSD=  0.94 A  No. of residues =   3
   ------- -------                --------------- 
    X 111    THR       matches     D 403    THR  
    X 141    GLY       matches     D 416    GLY  
    X 145    GLY       matches     D 413    GLY  
  TRANSFORM   -0.8048 -0.4892  0.3361 -0.5590  0.4345 -0.7062  0.1994 -0.7562 -0.6232   -17.771    24.192    27.424  
 
 Match found in 3oxw_2       HIV-1 PROTEASE;HIV-1 PROTEASE (3OXW_
   Pattern 3oxw_2                 Query structure     RMSD=  0.94 A  No. of residues =   3
   ------- -------                --------------- 
    A  23    LEU       matches     D 152    LEU  
    A  32    VAL       matches     D 120    VAL  
    A  82    VAL       matches     D 118    VAL  
  TRANSFORM    0.4798 -0.4301  0.7647  0.8722  0.1391 -0.4690  0.0953  0.8920  0.4419    37.775    74.901    58.146  
 
 Match found in 1jhr_1       NICOTINATE MONONUCLEOTIDE:5,6-DIMETH
   Pattern 1jhr_1                 Query structure     RMSD=  0.94 A  No. of residues =   3
   ------- -------                --------------- 
    A 264    GLY       matches     B  88    GLY  
    A 265    PHE       matches     B 183    PHE  
    A 266    LEU       matches     B 185    LEU  
  TRANSFORM   -0.5201  0.8476 -0.1055  0.0312 -0.1046 -0.9940 -0.8536 -0.5202  0.0280    -2.159     4.417    25.053  
 
 Match found in 1zz1_3       HISTONE DEACETYLASE-LIKE AMIDOHYDROL
   Pattern 1zz1_3                 Query structure     RMSD=  0.94 A  No. of residues =   3
   ------- -------                --------------- 
    A  21    LEU       matches     D 170    LEU  
    A 100    ILE       matches     D  87    ILE  
    A 152    PHE       matches     D 183    PHE  
  TRANSFORM   -0.0730  0.1369 -0.9879 -0.6512  0.7437  0.1512  0.7554  0.6544  0.0349   -11.199    20.032    57.201  
 
 Match found in 2ivu_4       PROTO-ONCOGENE TYROSINE-PROTEIN KINA
   Pattern 2ivu_4                 Query structure     RMSD=  0.94 A  No. of residues =   3
   ------- -------                --------------- 
    A 756    ALA       matches     B 270    ALA  
    A 810    GLY       matches     B  93    GLY  
    A 891    SER       matches     B 194    SER  
  TRANSFORM    0.0453  0.9532 -0.2989 -0.5563  0.2726  0.7850  0.8298  0.1307  0.5426    53.603     6.352    27.997  
 
 Match found in 5x23_3       CYTOCHROME P450 2C9 (5X23_A_LSNA502_
   Pattern 5x23_3                 Query structure     RMSD=  0.94 A  No. of residues =   3
   ------- -------                --------------- 
    A 201    LEU       matches     D 419    LEU  
    A 292    VAL       matches     D 290    VAL  
    A 293    ASP       matches     D 291    ASP  
  TRANSFORM   -0.1465 -0.3104  0.9392 -0.7467 -0.5881 -0.3108  0.6488 -0.7469 -0.1456   -50.800    23.274    32.759  
 
 Match found in 5vw4_1       FERREDOXIN--NADP REDUCTASE (5VW4_A_N
   Pattern 5vw4_1                 Query structure     RMSD=  0.95 A  No. of residues =   3
   ------- -------                --------------- 
    A 176    GLY       matches     D 102    GLY  
    A 274    CYH       matches     D  11    CYH  
    A 275    GLY       matches     C   2    GLY  
  TRANSFORM    0.4701 -0.5361 -0.7012 -0.6602 -0.7408  0.1237 -0.5858  0.4048 -0.7022    46.338   -74.772   102.819  
 
 Match found in 6bp4_4       HISTONE-LYSINE N-METHYLTRANSFERASE, 
   Pattern 6bp4_4                 Query structure     RMSD=  0.95 A  No. of residues =   3
   ------- -------                --------------- 
    A 379    ILE       matches     B 299    ILE  
    A 409    ASN       matches     B 228    ASN  
    A 477    CYH       matches     B 210    CYH  
  TRANSFORM    0.3514  0.6766  0.6471 -0.6707  0.6642 -0.3302 -0.6532 -0.3179  0.6872    67.967    -9.785   -19.693  
 
 Match found in 2x2n_3       LANOSTEROL 14-ALPHA-DEMETHYLASE (2X2
   Pattern 2x2n_3                 Query structure     RMSD=  0.95 A  No. of residues =   3
   ------- -------                --------------- 
    A 287    ALA       matches     B 270    ALA  
    A 291    ALA       matches     B 274    ALA  
    A 295    THR       matches     B 277    THR  
  TRANSFORM   -0.7854  0.6179  0.0370  0.2903  0.4204 -0.8596 -0.5468 -0.6644 -0.5095     9.649    96.037   -47.289  
 
 Match found in 3nuo_2       PROTEASE;PROTEASE (3NUO_B_478B478_1)
   Pattern 3nuo_2                 Query structure     RMSD=  0.95 A  No. of residues =   3
   ------- -------                --------------- 
    A  47    ILE       matches     B  31    ILE  
    A  49    GLY       matches     B  17    GLY  
    A  50    ILE       matches     B  14    ILE  
  TRANSFORM    0.3943  0.1062  0.9128 -0.9005  0.2429  0.3607 -0.1835 -0.9642  0.1914   -34.529   -33.812    77.573  
 
 Match found in 1mx1_6       LIVER CARBOXYLESTERASE I (1MX1_E_THA
   Pattern 1mx1_6                 Query structure     RMSD=  0.95 A  No. of residues =   3
   ------- -------                --------------- 
    E5097    LEU       matches     D 105    LEU  
    E5142    GLY       matches     D 123    GLY  
    E5146    VAL       matches     D 136    VAL  
  TRANSFORM   -0.6566  0.7046 -0.2691  0.7189  0.6926  0.0593  0.2282 -0.1545 -0.9613   126.761    77.980    14.720  
 
 Match found in 4v01_3       FIBROBLAST GROWTH FACTOR RECEPTOR 1 
   Pattern 4v01_3                 Query structure     RMSD=  0.95 A  No. of residues =   3
   ------- -------                --------------- 
    A 512    ALA       matches     A  20    ALA  
    A 561    VAL       matches     A  21    VAL  
    A 564    ALA       matches     A  24    ALA  
  TRANSFORM    0.5186  0.1688 -0.8382 -0.6449  0.7208 -0.2539  0.5613  0.6722  0.4827    54.862    -3.911    25.561  
 
 Match found in 4r38_5       BLUE-LIGHT-ACTIVATED HISTIDINE KINAS
   Pattern 4r38_5                 Query structure     RMSD=  0.95 A  No. of residues =   3
   ------- -------                --------------- 
    A  68    VAL       matches     C  13    VAL  
    A  71    LEU       matches     C  14    LEU  
    A  85    ILE       matches     C  38    ILE  
  TRANSFORM    0.1569  0.9839 -0.0851  0.7399 -0.1742 -0.6498 -0.6542  0.0390 -0.7554     2.196   104.237    33.331  
 
 Match found in 1x1a_3       CRTF-RELATED PROTEIN (1X1A_A_SAMA426
   Pattern 1x1a_3                 Query structure     RMSD=  0.95 A  No. of residues =   3
   ------- -------                --------------- 
    A 177    GLY       matches     C  94    GLY  
    A 179    GLY       matches     C  70    GLY  
    A 242    CYH       matches     C  90    CYH  
  TRANSFORM    0.8418 -0.5187  0.1496  0.3221  0.7051  0.6317 -0.4331 -0.4836  0.7606   116.643   179.592   149.959  
 
 Match found in 6hco_1       ATP-BINDING CASSETTE SUB-FAMILY G ME
   Pattern 6hco_1                 Query structure     RMSD=  0.96 A  No. of residues =   3
   ------- -------                --------------- 
    A 435    THR       matches     D 522    THR  
    A 436    ASN       matches     D 521    ASN  
    A 439    PHE       matches     D 523    PHE  
  TRANSFORM   -0.3013 -0.6423  0.7048  0.1132  0.7098  0.6953 -0.9468  0.2893 -0.1411   -36.671    43.371    33.004  
 
 Match found in 3e00_2       RETINOIC ACID RECEPTOR RXR-ALPHA (3E
   Pattern 3e00_2                 Query structure     RMSD=  0.96 A  No. of residues =   3
   ------- -------                --------------- 
    A 342    VAL       matches     B  83    VAL  
    A 345    ILE       matches     B  80    ILE  
    A 432    CYH       matches     B 285    CYH  
  TRANSFORM    0.8709  0.4847  0.0810  0.4654 -0.8664  0.1812  0.1581 -0.1201 -0.9801   113.694     8.102    33.307  
 
 Match found in 4v01_3       FIBROBLAST GROWTH FACTOR RECEPTOR 1 
   Pattern 4v01_3                 Query structure     RMSD=  0.96 A  No. of residues =   3
   ------- -------                --------------- 
    A 512    ALA       matches     C  20    ALA  
    A 561    VAL       matches     C  21    VAL  
    A 564    ALA       matches     C  24    ALA  
  TRANSFORM    0.1429 -0.1220  0.9822  0.8091 -0.5571 -0.1870  0.5700  0.8214  0.0191     5.437     0.745    43.854  
 
 Match found in 4ejg_1       CYTOCHROME P450 2A13 (4EJG_A_NCTA501
   Pattern 4ejg_1                 Query structure     RMSD=  0.96 A  No. of residues =   3
   ------- -------                --------------- 
    A 107    PHE       matches     D  89    PHE  
    A 118    PHE       matches     D 183    PHE  
    A 370    LEU       matches     D 170    LEU  
  TRANSFORM   -0.6762  0.5803 -0.4539 -0.0744  0.5591  0.8257  0.7330  0.5921 -0.3349    32.648    17.401    15.306  
 
 Match found in 5wz1_1       NS5 METHYLTRANSFERASE (5WZ1_A_SAMA60
   Pattern 5wz1_1                 Query structure     RMSD=  0.96 A  No. of residues =   3
   ------- -------                --------------- 
    A  83    GLY       matches     D 333    GLY  
    A 148    ASP       matches     D 331    ASP  
    A 149    ILE       matches     D 332    ILE  
  TRANSFORM    0.0964 -0.2039  0.9742  0.9728  0.2266 -0.0488 -0.2108  0.9524  0.2202   -17.162    -2.655    37.827  
 
 Match found in 5i71_3       SODIUM-DEPENDENT SEROTONIN TRANSPORT
   Pattern 5i71_3                 Query structure     RMSD=  0.96 A  No. of residues =   3
   ------- -------                --------------- 
    A 172    ILE       matches     B 397    ILE  
    A 173    ALA       matches     B 396    ALA  
    A 175    TYR       matches     B 511    TYR  

******************************************************* user.XUML **************************************************************
  TRANSFORM    0.1097 -0.9633 -0.2448  0.8766 -0.0223  0.4807  0.4686  0.2674 -0.8420   -62.433     4.618     9.072  
 
 Match found in 3uvv_1       THYROID HORMONE RECEPTOR ALPHA (3UVV
   Pattern 3uvv_1                 Query structure     RMSD=  0.98 A  No. of residues =   4
   ------- -------                --------------- 
    A 261    ALA       matches     B 320    ALA  
    A 274    LEU       matches     B 321    LEU  
    A 285    LEU       matches     B 329    LEU  
    A 297    ILE       matches     B 397    ILE  
  TRANSFORM   -0.1483 -0.6313  0.7612  0.1520 -0.7751 -0.6133 -0.9772 -0.0248 -0.2109    -2.777    57.739     7.518  
 
 Match found in 5bmv_3       TUBULIN ALPHA-1B CHAIN (5BMV_C_VLBC5
   Pattern 5bmv_3                 Query structure     RMSD=  1.06 A  No. of residues =   4
   ------- -------                --------------- 
    C 325    PRO       matches     D 158    PRO  
    C 328    VAL       matches     D 161    VAL  
    C 329    ASN       matches     D 160    ASN  
    C 332    ILE       matches     D 164    ILE  
  TRANSFORM    0.4758  0.6163 -0.6275  0.6738  0.2031  0.7105 -0.5653  0.7608  0.3186    44.983    19.382   310.091  
 
 Match found in 5igp_3       MACROLIDE 2'-PHOSPHOTRANSFERASE (5IG
   Pattern 5igp_3                 Query structure     RMSD=  1.18 A  No. of residues =   4
   ------- -------                --------------- 
    A 233    ALA       matches     D 323    ALA  
    A 234    ALA       matches     D 320    ALA  
    A 238    VAL       matches     D 316    VAL  
    A 270    LEU       matches     D 519    LEU  
  TRANSFORM   -0.5818 -0.0450 -0.8121 -0.5241  0.7843  0.3320 -0.6220 -0.6188  0.4799     7.579    57.053   257.269  
 
 Match found in 5igp_3       MACROLIDE 2'-PHOSPHOTRANSFERASE (5IG
   Pattern 5igp_3                 Query structure     RMSD=  1.20 A  No. of residues =   4
   ------- -------                --------------- 
    A 233    ALA       matches     B 323    ALA  
    A 234    ALA       matches     B 320    ALA  
    A 238    VAL       matches     B 316    VAL  
    A 270    LEU       matches     B 519    LEU  
  TRANSFORM   -0.7248 -0.0060 -0.6889 -0.1789  0.9673  0.1798 -0.6653 -0.2535  0.7022     6.380    15.158   -11.089  
 
 Match found in 3spk_1       HIV-1 PROTEASE (3SPK_A_TPVA100_1)   
   Pattern 3spk_1                 Query structure     RMSD=  1.25 A  No. of residues =   4
   ------- -------                --------------- 
    A  25    ASN       matches     D 116    ASN  
    A  28    ALA       matches     D 270    ALA  
    A  29    ASP       matches     D 273    ASP  
    A  30    ASP       matches     D  90    ASP  
  TRANSFORM    0.3161 -0.8774 -0.3609 -0.9313 -0.3596  0.0586  0.1812 -0.3175  0.9308   -42.364   -38.359    -6.155  
 
 Match found in 3spk_1       HIV-1 PROTEASE (3SPK_A_TPVA100_1)   
   Pattern 3spk_1                 Query structure     RMSD=  1.29 A  No. of residues =   4
   ------- -------                --------------- 
    A  25    ASN       matches     B 116    ASN  
    A  28    ALA       matches     B 270    ALA  
    A  29    ASP       matches     B 273    ASP  
    A  30    ASP       matches     B  90    ASP  
  TRANSFORM    0.4943 -0.6160  0.6134 -0.7741 -0.6330 -0.0119 -0.3956  0.4689  0.7897    -9.903    17.297    -5.322  
 
 Match found in 1dzm_1       ODORANT-BINDING PROTEIN (1DZM_A_BZMA
   Pattern 1dzm_1                 Query structure     RMSD=  1.36 A  No. of residues =   4
   ------- -------                --------------- 
    A  21    ILE       matches     D  87    ILE  
    A  39    MET       matches     D 241    MET  
    A 116    GLY       matches     D  88    GLY  
    A 118    LEU       matches     D 185    LEU  
  TRANSFORM    0.3199 -0.8738 -0.3662  0.9022  0.3990 -0.1638 -0.2893  0.2780 -0.9160   -26.592    83.588    29.486  
 
 Match found in 3jvy_5       GAG-POL POLYPROTEIN (3JVY_B_017B401_
   Pattern 3jvy_5                 Query structure     RMSD=  1.38 A  No. of residues =   4
   ------- -------                --------------- 
    B 123    LEU       matches     B 170    LEU  
    B 132    VAL       matches     B 162    VAL  
    B 182    VAL       matches     B 167    VAL  
    B 184    ILE       matches     B 166    ILE  
  TRANSFORM    0.1636 -0.9824  0.0907  0.8822  0.1868  0.4323  0.4416 -0.0093 -0.8972   -62.795    62.198    29.767  
 
 Match found in 4wnu_1       CYTOCHROME P450 2D6 (4WNU_A_QDNA602_
   Pattern 4wnu_1                 Query structure     RMSD=  1.38 A  No. of residues =   4
   ------- -------                --------------- 
    A 212    GLY       matches     B   6    GLY  
    A 213    LEU       matches     B   7    LEU  
    A 216    GLU       matches     A   6    GLU  
    A 483    PHE       matches     B   8    PHE  
  TRANSFORM   -0.2563  0.5331  0.8063  0.9509  0.2889  0.1112  0.1737 -0.7952  0.5810   -13.232    43.443    27.530  
 
 Match found in 1p2y_1       CYTOCHROME P450-CAM (1P2Y_A_NCTA440_
   Pattern 1p2y_1                 Query structure     RMSD=  0.33 A  No. of residues =   3
   ------- -------                --------------- 
    A 244    LEU       matches     C  75    LEU  
    A 247    VAL       matches     C 108    VAL  
    A 248    GLY       matches     C 109    GLY  
  TRANSFORM    0.3708  0.8386 -0.3992  0.1766 -0.4856 -0.8562  0.9118 -0.2470  0.3281    84.273    26.628    71.358  
 
 Match found in 2a1n_1       CYTOCHROME P450-CAM (2A1N_A_CAMA1422
   Pattern 2a1n_1                 Query structure     RMSD=  0.37 A  No. of residues =   3
   ------- -------                --------------- 
    A 244    LEU       matches     C  75    LEU  
    A 247    VAL       matches     C 108    VAL  
    A 248    GLY       matches     C 109    GLY  
  TRANSFORM   -0.8205  0.0284 -0.5710  0.5657 -0.1045 -0.8180  0.0828  0.9941 -0.0697    44.420    24.114   135.452  
 
 Match found in 2a1n_1       CYTOCHROME P450-CAM (2A1N_A_CAMA1422
   Pattern 2a1n_1                 Query structure     RMSD=  0.38 A  No. of residues =   3
   ------- -------                --------------- 
    A 244    LEU       matches     A  75    LEU  
    A 247    VAL       matches     A 108    VAL  
    A 248    GLY       matches     A 109    GLY  
  TRANSFORM   -0.5962  0.0044  0.8029 -0.4208  0.8499 -0.3171  0.6838  0.5269  0.5048   -18.417    75.023    95.908  
 
 Match found in 1p2y_1       CYTOCHROME P450-CAM (1P2Y_A_NCTA440_
   Pattern 1p2y_1                 Query structure     RMSD=  0.41 A  No. of residues =   3
   ------- -------                --------------- 
    A 244    LEU       matches     A  75    LEU  
    A 247    VAL       matches     A 108    VAL  
    A 248    GLY       matches     A 109    GLY  
  TRANSFORM    0.3388 -0.8614  0.3785  0.8591  0.1192 -0.4977 -0.3836 -0.4938 -0.7804   -54.024   -71.445   -24.465  
 
 Match found in 4qw3_1       PROTEASOME SUBUNIT BETA TYPE-5;PROTE
   Pattern 4qw3_1                 Query structure     RMSD=  0.42 A  No. of residues =   3
   ------- -------                --------------- 
    K  47    GLY       matches     A  69    GLY  
    K  48    GLY       matches     A  70    GLY  
    K  49    ALA       matches     A  71    ALA  
  TRANSFORM   -0.9949 -0.0200 -0.0992  0.0866 -0.6757 -0.7321  0.0524  0.7369 -0.6740   -19.881   -98.826    33.992  
 
 Match found in 4qw3_1       PROTEASOME SUBUNIT BETA TYPE-5;PROTE
   Pattern 4qw3_1                 Query structure     RMSD=  0.45 A  No. of residues =   3
   ------- -------                --------------- 
    K  47    GLY       matches     C  69    GLY  
    K  48    GLY       matches     C  70    GLY  
    K  49    ALA       matches     C  71    ALA  
  TRANSFORM    0.7052  0.6364  0.3124 -0.6979  0.7007  0.1481  0.1247  0.3225 -0.9383    43.439    23.279    82.887  
 
 Match found in 2bxe_7       SERUM ALBUMIN (2BXE_B_1FLB2002_1)   
   Pattern 2bxe_7                 Query structure     RMSD=  0.52 A  No. of residues =   3
   ------- -------                --------------- 
    B 480    SER       matches     D 171    SER  
    B 481    LEU       matches     D 170    LEU  
    B 482    VAL       matches     D 167    VAL  
  TRANSFORM    0.9156  0.2630  0.3041 -0.3471  0.8988  0.2676  0.2030  0.3505 -0.9143     2.373   -91.811     0.104  
 
 Match found in 4qw3_1       PROTEASOME SUBUNIT BETA TYPE-5;PROTE
   Pattern 4qw3_1                 Query structure     RMSD=  0.53 A  No. of residues =   3
   ------- -------                --------------- 
    K  47    GLY       matches     D 480    GLY  
    K  48    GLY       matches     D 481    GLY  
    K  49    ALA       matches     D 482    ALA  
  TRANSFORM    0.1078  0.3273  0.9388 -0.9887  0.1339  0.0668  0.1039  0.9354 -0.3381    31.805    20.848    99.255  
 
 Match found in 3gp0_1       MITOGEN-ACTIVATED PROTEIN KINASE 11 
   Pattern 3gp0_1                 Query structure     RMSD=  0.57 A  No. of residues =   3
   ------- -------                --------------- 
    A  38    VAL       matches     B 136    VAL  
    A  51    ALA       matches     B  96    ALA  
    A 106    THR       matches     B 103    THR  
  TRANSFORM   -0.9884 -0.0151  0.1508  0.0585 -0.9558  0.2880 -0.1399 -0.2935 -0.9457   -72.262   -33.067   -36.586  
 
 Match found in 5z12_4       RETINOIC ACID RECEPTOR RXR-ALPHA (5Z
   Pattern 5z12_4                 Query structure     RMSD=  0.61 A  No. of residues =   3
   ------- -------                --------------- 
    B 275    GLN       matches     B 145    GLN  
    B 345    ILE       matches     B 275    ILE  
    B 435    HIS       matches     B 264    HIS  
  TRANSFORM   -0.8162 -0.2209 -0.5339  0.5712 -0.1691 -0.8032 -0.0872  0.9605 -0.2642   -10.500    17.180   128.629  
 
 Match found in 1dz8_2       CYTOCHROME P450-CAM (1DZ8_A_CAMA503_
   Pattern 1dz8_2                 Query structure     RMSD=  0.61 A  No. of residues =   3
   ------- -------                --------------- 
    A 244    LEU       matches     A  75    LEU  
    A 247    VAL       matches     A 108    VAL  
    A 248    GLY       matches     A 109    GLY  
  TRANSFORM    0.1319  0.8747 -0.4664  0.1135 -0.4807 -0.8695  0.9847 -0.0617  0.1627    44.135    23.320    76.749  
 
 Match found in 1dz8_2       CYTOCHROME P450-CAM (1DZ8_A_CAMA503_
   Pattern 1dz8_2                 Query structure     RMSD=  0.62 A  No. of residues =   3
   ------- -------                --------------- 
    A 244    LEU       matches     C  75    LEU  
    A 247    VAL       matches     C 108    VAL  
    A 248    GLY       matches     C 109    GLY  
  TRANSFORM    0.1321 -0.6923  0.7094 -0.9695 -0.2391 -0.0529 -0.2063  0.6808  0.7028   -74.028   -65.677    44.615  
 
 Match found in 3gcs_2       MITOGEN-ACTIVATED PROTEIN KINASE 14 
   Pattern 3gcs_2                 Query structure     RMSD=  0.63 A  No. of residues =   3
   ------- -------                --------------- 
    A  38    VAL       matches     B 136    VAL  
    A  51    ALA       matches     B  96    ALA  
    A 106    THR       matches     B 103    THR  
  TRANSFORM   -0.2521 -0.7971  0.5487  0.9645 -0.2528  0.0759 -0.0782 -0.5484 -0.8325   -28.359    24.881    -7.126  
 
 Match found in 2ivu_4       PROTO-ONCOGENE TYROSINE-PROTEIN KINA
   Pattern 2ivu_4                 Query structure     RMSD=  0.63 A  No. of residues =   3
   ------- -------                --------------- 
    A 756    ALA       matches     D 225    ALA  
    A 810    GLY       matches     D 232    GLY  
    A 891    SER       matches     D 221    SER  
  TRANSFORM    0.1755  0.9275  0.3300 -0.6393  0.3622 -0.6783  0.7486  0.0919 -0.6566    60.245    19.516    41.686  
 
 Match found in 5vw4_3       FERREDOXIN--NADP REDUCTASE (5VW4_A_N
   Pattern 5vw4_3                 Query structure     RMSD=  0.65 A  No. of residues =   3
   ------- -------                --------------- 
    A  94    SER       matches     B 230    SER  
    A 175    THR       matches     B 215    THR  
    A 178    ALA       matches     B 225    ALA  
  TRANSFORM   -0.8422  0.5035 -0.1928 -0.5359 -0.7421  0.4026 -0.0597 -0.4424 -0.8948    41.603   -35.062    35.314  
 
 Match found in 2bxe_7       SERUM ALBUMIN (2BXE_B_1FLB2002_1)   
   Pattern 2bxe_7                 Query structure     RMSD=  0.66 A  No. of residues =   3
   ------- -------                --------------- 
    B 480    SER       matches     B 171    SER  
    B 481    LEU       matches     B 170    LEU  
    B 482    VAL       matches     B 167    VAL  
  TRANSFORM    0.6768  0.2210  0.7022  0.0233  0.9470 -0.3204  0.7358 -0.2332 -0.6358    23.524    78.156    -7.340  
 
 Match found in 2ivu_4       PROTO-ONCOGENE TYROSINE-PROTEIN KINA
   Pattern 2ivu_4                 Query structure     RMSD=  0.67 A  No. of residues =   3
   ------- -------                --------------- 
    A 756    ALA       matches     B 225    ALA  
    A 810    GLY       matches     B 232    GLY  
    A 891    SER       matches     B 221    SER  
  TRANSFORM   -0.1085 -0.0432  0.9931  0.4274 -0.9041  0.0073 -0.8975 -0.4252 -0.1166   -44.078    -4.756   -13.751  
 
 Match found in 2ivu_4       PROTO-ONCOGENE TYROSINE-PROTEIN KINA
   Pattern 2ivu_4                 Query structure     RMSD=  0.68 A  No. of residues =   3
   ------- -------                --------------- 
    A 756    ALA       matches     D 281    ALA  
    A 810    GLY       matches     D 413    GLY  
    A 891    SER       matches     D 112    SER  
  TRANSFORM   -0.5075 -0.6383  0.5788 -0.0549 -0.6464 -0.7610 -0.8599  0.4180 -0.2930     5.139    77.060    82.901  
 
 Match found in 1ism_2       BONE MARROW STROMAL CELL ANTIGEN 1 (
   Pattern 1ism_2                 Query structure     RMSD=  0.68 A  No. of residues =   3
   ------- -------                --------------- 
    A  97    LEU       matches     D 170    LEU  
    A  98    SER       matches     D 171    SER  
    A 107    ASP       matches     D 172    ASP  
  TRANSFORM   -0.5271  0.4034 -0.7480  0.8203  0.4714 -0.3238 -0.2220  0.7842  0.5794    18.613   140.943    48.215  
 
 Match found in 2qhc_2       PROTEASE RETROPEPSIN;PROTEASE RETROP
   Pattern 2qhc_2                 Query structure     RMSD=  0.69 A  No. of residues =   3
   ------- -------                --------------- 
    A   8    ARG       matches     A  78    ARG  
    A  81    PRO       matches     A 107    PRO  
    A  82    VAL       matches     A 108    VAL  
  TRANSFORM   -0.0359 -0.7608  0.6480 -0.2698  0.6318  0.7267  0.9623  0.1487  0.2279   -41.329   -79.216    95.097  
 
 Match found in 1ia0_2       TUBULIN BETA CHAIN (1IA0_B_TXLB502_1
   Pattern 1ia0_2                 Query structure     RMSD=  0.70 A  No. of residues =   3
   ------- -------                --------------- 
    B 217    LEU       matches     B 177    LEU  
    B 276    THR       matches     B 173    THR  
    B 278    ARG       matches     B 278    ARG  
  TRANSFORM   -0.0164 -0.3490  0.9370  0.3019  0.8916  0.3374  0.9532 -0.2884 -0.0908    -8.473    47.328    47.369  
 
 Match found in 3gp0_1       MITOGEN-ACTIVATED PROTEIN KINASE 11 
   Pattern 3gp0_1                 Query structure     RMSD=  0.70 A  No. of residues =   3
   ------- -------                --------------- 
    A  38    VAL       matches     D 136    VAL  
    A  51    ALA       matches     D  96    ALA  
    A 106    THR       matches     D 103    THR  
  TRANSFORM    0.1420 -0.9512 -0.2739 -0.9747 -0.1826  0.1291  0.1728 -0.2486  0.9531    45.132    -2.521   -13.740  
 
 Match found in 1m4i_1       AMINOGLYCOSIDE 2'-N-ACETYLTRANSFERAS
   Pattern 1m4i_1                 Query structure     RMSD=  0.70 A  No. of residues =   3
   ------- -------                --------------- 
    A 117    SER       matches     D  28    SER  
    A 152    ASP       matches     D  10    ASP  
    A 155    THR       matches     C   5    THR  
  TRANSFORM   -0.9996 -0.0236  0.0128  0.0181 -0.2409  0.9704  0.0199 -0.9703 -0.2412     0.242    -0.030   -41.529  
 
 Match found in 3ltw_1       ARYLAMINE N-ACETYLTRANSFERASE NAT (3
   Pattern 3ltw_1                 Query structure     RMSD=  0.71 A  No. of residues =   3
   ------- -------                --------------- 
    A  38    PHE       matches     D 444    PHE  
    A  69    TYR       matches     D 446    TYR  
    A  70    CYH       matches     D 473    CYH  
  TRANSFORM   -0.4190 -0.5008  0.7574 -0.9050  0.2980 -0.3035  0.0737  0.8126  0.5781   -29.716    -6.746   -13.310  
 
 Match found in 4qd3_2       PEPTIDYL-TRNA HYDROLASE (4QD3_A_5AEA
   Pattern 4qd3_2                 Query structure     RMSD=  0.71 A  No. of residues =   3
   ------- -------                --------------- 
    A 114    GLY       matches     C  88    GLY  
    A 115    HIS       matches     C  83    HIS  
    A 116    ASN       matches     D 130    ASN  
  TRANSFORM   -0.1037  0.2452  0.9639  0.7616  0.6429 -0.0816  0.6397 -0.7256  0.2534   -14.911    61.439   -29.660  
 
 Match found in 2ivu_4       PROTO-ONCOGENE TYROSINE-PROTEIN KINA
   Pattern 2ivu_4                 Query structure     RMSD=  0.72 A  No. of residues =   3
   ------- -------                --------------- 
    A 756    ALA       matches     B 281    ALA  
    A 810    GLY       matches     B 413    GLY  
    A 891    SER       matches     B 112    SER  
  TRANSFORM   -0.9482  0.0835  0.3066  0.3131  0.0809  0.9462 -0.0542 -0.9932  0.1029    -6.284  -121.575    46.226  
 
 Match found in 1ia0_2       TUBULIN BETA CHAIN (1IA0_B_TXLB502_1
   Pattern 1ia0_2                 Query structure     RMSD=  0.72 A  No. of residues =   3
   ------- -------                --------------- 
    B 217    LEU       matches     D 177    LEU  
    B 276    THR       matches     D 173    THR  
    B 278    ARG       matches     D 278    ARG  
  TRANSFORM   -0.8550 -0.1773  0.4875 -0.4634 -0.1613 -0.8714 -0.2331  0.9709 -0.0557   -74.439   -30.039   130.813  
 
 Match found in 1mx1_6       LIVER CARBOXYLESTERASE I (1MX1_E_THA
   Pattern 1mx1_6                 Query structure     RMSD=  0.72 A  No. of residues =   3
   ------- -------                --------------- 
    E5097    LEU       matches     B  54    LEU  
    E5142    GLY       matches     B 123    GLY  
    E5146    VAL       matches     B 125    VAL  
  TRANSFORM    0.1704  0.7122  0.6810  0.9286 -0.3472  0.1308 -0.3296 -0.6101  0.7205    -5.076    48.603    -3.262  
 
 Match found in 3deu_1       TRANSCRIPTIONAL REGULATOR SLYA (3DEU
   Pattern 3deu_1                 Query structure     RMSD=  0.72 A  No. of residues =   3
   ------- -------                --------------- 
    A  33    THR       matches     C  58    THR  
    A  36    VAL       matches     C  57    VAL  
    A  37    THR       matches     C  56    THR  
  TRANSFORM    0.2448 -0.9336  0.2615  0.0815  0.2886  0.9540  0.9661  0.2123 -0.1467   -45.815    41.742     4.364  
 
 Match found in 3ltw_1       ARYLAMINE N-ACETYLTRANSFERASE NAT (3
   Pattern 3ltw_1                 Query structure     RMSD=  0.72 A  No. of residues =   3
   ------- -------                --------------- 
    A  38    PHE       matches     B 444    PHE  
    A  69    TYR       matches     B 446    TYR  
    A  70    CYH       matches     B 473    CYH  
  TRANSFORM   -0.8917 -0.0602  0.4486 -0.0044  0.9922  0.1244  0.4526 -0.1090  0.8850   -51.763   -16.001    -0.410  
 
 Match found in 3gcs_2       MITOGEN-ACTIVATED PROTEIN KINASE 14 
   Pattern 3gcs_2                 Query structure     RMSD=  0.72 A  No. of residues =   3
   ------- -------                --------------- 
    A  38    VAL       matches     D 136    VAL  
    A  51    ALA       matches     D  96    ALA  
    A 106    THR       matches     D 103    THR  
  TRANSFORM    0.4844 -0.4525  0.7487 -0.3707  0.6690  0.6442  0.7924  0.5896 -0.1563     1.408   -41.116   -45.292  
 
 Match found in 4u8y_2       MULTIDRUG EFFLUX PUMP SUBUNIT ACRB (
   Pattern 4u8y_2                 Query structure     RMSD=  0.72 A  No. of residues =   3
   ------- -------                --------------- 
    B 279    ALA       matches     D 396    ALA  
    B 610    PHE       matches     D 384    PHE  
    B 612    VAL       matches     D 398    VAL  
  TRANSFORM   -0.6303  0.6972  0.3415  0.7075  0.6970 -0.1171  0.3197 -0.1677  0.9326    10.420    98.196   -65.282  
 
 Match found in 5jsd_0       PHIAB6 TAILSPIKE (5JSD_C_1GNC608_1) 
   Pattern 5jsd_0                 Query structure     RMSD=  0.73 A  No. of residues =   3
   ------- -------                --------------- 
    C 301    THR       matches     B 193    THR  
    C 331    SER       matches     B 194    SER  
    C 333    TYR       matches     B 197    TYR  
  TRANSFORM   -0.5133  0.4124 -0.7526 -0.8331 -0.4501  0.3215  0.2062 -0.7920 -0.5746    20.014   -30.963   -41.696  
 
 Match found in 2qhc_5       PROTEASE RETROPEPSIN (2QHC_B_AB1B900
   Pattern 2qhc_5                 Query structure     RMSD=  0.73 A  No. of residues =   3
   ------- -------                --------------- 
    B   8    ARG       matches     A  78    ARG  
    B  81    PRO       matches     A 107    PRO  
    B  82    VAL       matches     A 108    VAL  
  TRANSFORM    0.9354  0.2946 -0.1956  0.3535 -0.7635  0.5405 -0.0099  0.5747  0.8183    94.327   -26.699    37.652  
 
 Match found in 1m4i_1       AMINOGLYCOSIDE 2'-N-ACETYLTRANSFERAS
   Pattern 1m4i_1                 Query structure     RMSD=  0.73 A  No. of residues =   3
   ------- -------                --------------- 
    A 117    SER       matches     B  28    SER  
    A 152    ASP       matches     B  10    ASP  
    A 155    THR       matches     A   5    THR  
  TRANSFORM    0.5403  0.0386  0.8406 -0.0545 -0.9952  0.0807 -0.8397  0.0894  0.5357    13.896   -69.253   -31.002  
 
 Match found in 4qd3_2       PEPTIDYL-TRNA HYDROLASE (4QD3_A_5AEA
   Pattern 4qd3_2                 Query structure     RMSD=  0.74 A  No. of residues =   3
   ------- -------                --------------- 
    A 114    GLY       matches     A  88    GLY  
    A 115    HIS       matches     A  83    HIS  
    A 116    ASN       matches     B 130    ASN  
  TRANSFORM   -0.1739  0.7914  0.5860  0.2686  0.6107 -0.7449  0.9474 -0.0279  0.3188   -42.242    12.907    81.651  
 
 Match found in 1mx1_6       LIVER CARBOXYLESTERASE I (1MX1_E_THA
   Pattern 1mx1_6                 Query structure     RMSD=  0.74 A  No. of residues =   3
   ------- -------                --------------- 
    E5097    LEU       matches     D  54    LEU  
    E5142    GLY       matches     D 123    GLY  
    E5146    VAL       matches     D 125    VAL  
  TRANSFORM   -0.0593 -0.8005  0.5963  0.9912 -0.1181 -0.0600 -0.1185 -0.5875 -0.8005   -13.647    70.905    69.662  
 
 Match found in 2hc4_2       VITAMIN D RECEPTOR (2HC4_A_VDXA525_1
   Pattern 2hc4_2                 Query structure     RMSD=  0.75 A  No. of residues =   3
   ------- -------                --------------- 
    A 261    LEU       matches     D  18    LEU  
    A 262    VAL       matches     D  29    VAL  
    A 265    SER       matches     D  28    SER  
  TRANSFORM   -0.5310 -0.8316  0.1627 -0.7054  0.5402  0.4590  0.4696 -0.1290  0.8734    33.064   -30.289   119.479  
 
 Match found in 5tt3_1       ALPHA-CARBONIC ANHYDRASE (5TT3_E_EZL
   Pattern 5tt3_1                 Query structure     RMSD=  0.75 A  No. of residues =   3
   ------- -------                --------------- 
    E 190    LEU       matches     D  27    LEU  
    E 191    THR       matches     C   5    THR  
    E 192    ALA       matches     C   4    ALA  
  TRANSFORM   -0.8717  0.4313 -0.2326  0.4477  0.8939 -0.0206 -0.1990  0.1221  0.9724   -27.200   -47.878   -76.747  
 
 Match found in 2vdv_2       TRNA (GUANINE-N(7)-)-METHYLTRANSFERA
   Pattern 2vdv_2                 Query structure     RMSD=  0.75 A  No. of residues =   3
   ------- -------                --------------- 
    E 103    GLY       matches     C  94    GLY  
    E 105    GLY       matches     C  70    GLY  
    E 184    ASP       matches     C  91    ASP  
  TRANSFORM   -0.9376  0.2905 -0.1913 -0.1412 -0.8205 -0.5539  0.3178  0.4924 -0.8103    19.407   110.523   227.571  
 
 Match found in 6awq_2       SODIUM-DEPENDENT SEROTONIN TRANSPORT
   Pattern 6awq_2                 Query structure     RMSD=  0.75 A  No. of residues =   3
   ------- -------                --------------- 
    A 169    ALA       matches     A  54    ALA  
    A 172    ILE       matches     A  55    ILE  
    A 442    GLY       matches     A 121    GLY  
  TRANSFORM    0.6657  0.2911  0.6871 -0.5743 -0.3881  0.7208 -0.4765  0.8744  0.0912    12.422   -22.217    57.424  
 
 Match found in 1zz1_3       HISTONE DEACETYLASE-LIKE AMIDOHYDROL
   Pattern 1zz1_3                 Query structure     RMSD=  0.75 A  No. of residues =   3
   ------- -------                --------------- 
    A  21    LEU       matches     B 366    LEU  
    A 100    ILE       matches     B 332    ILE  
    A 152    PHE       matches     B 377    PHE  
  TRANSFORM    0.0703  0.6076  0.7911  0.4923  0.6686 -0.5573  0.8676 -0.4287  0.2521    28.427    34.424    21.247  
 
 Match found in 1rk3_3       VITAMIN D3 RECEPTOR (1RK3_A_VDXA500_
   Pattern 1rk3_3                 Query structure     RMSD=  0.75 A  No. of residues =   3
   ------- -------                --------------- 
    A 229    LEU       matches     D  18    LEU  
    A 230    VAL       matches     D  29    VAL  
    A 233    SER       matches     D  28    SER  
  TRANSFORM   -0.8413  0.3679  0.3961  0.5285  0.4058  0.7457 -0.1136 -0.8367  0.5358   -10.418    25.691    35.754  
 
 Match found in 4obw_3       2-METHOXY-6-POLYPRENYL-1,4-BENZOQUIN
   Pattern 4obw_3                 Query structure     RMSD=  0.75 A  No. of residues =   3
   ------- -------                --------------- 
    C 149    ILE       matches     B 502    ILE  
    C 150    ASN       matches     B 499    ASN  
    C 180    GLY       matches     B 505    GLY  
  TRANSFORM   -0.1781  0.8863 -0.4276  0.4333 -0.3195 -0.8427  0.8835  0.3354  0.3272   115.974    26.391    67.325  
 
 Match found in 3o9m_1       CHOLINESTERASE (3O9M_A_BEZA999_0)   
   Pattern 3o9m_1                 Query structure     RMSD=  0.75 A  No. of residues =   3
   ------- -------                --------------- 
    A 116    GLY       matches     A  70    GLY  
    A 117    GLY       matches     A  69    GLY  
    A 198    SER       matches     A  72    SER  
  TRANSFORM   -0.0666 -0.5814 -0.8109  0.5052  0.6812 -0.5299 -0.8604  0.4450 -0.2484    47.415    34.377    -0.712  
 
 Match found in 2zlc_1       VITAMIN D3 RECEPTOR (2ZLC_A_VDXA500_
   Pattern 2zlc_1                 Query structure     RMSD=  0.75 A  No. of residues =   3
   ------- -------                --------------- 
    A 229    LEU       matches     D  18    LEU  
    A 230    VAL       matches     D  29    VAL  
    A 233    SER       matches     D  28    SER  
  TRANSFORM   -0.0909 -0.6091 -0.7879  0.4989  0.6568 -0.5654 -0.8619  0.4445 -0.2442    46.166    39.979    -0.878  
 
 Match found in 3vt7_1       VITAMIN D3 RECEPTOR (3VT7_A_VDXA500_
   Pattern 3vt7_1                 Query structure     RMSD=  0.75 A  No. of residues =   3
   ------- -------                --------------- 
    A 229    LEU       matches     D  18    LEU  
    A 230    VAL       matches     D  29    VAL  
    A 233    SER       matches     D  28    SER  
  TRANSFORM   -0.9370  0.2946 -0.1875 -0.1481 -0.8214 -0.5507  0.3163  0.4883 -0.8134    19.163   105.931   225.025  
 
 Match found in 6awo_2       SODIUM-DEPENDENT SEROTONIN TRANSPORT
   Pattern 6awo_2                 Query structure     RMSD=  0.75 A  No. of residues =   3
   ------- -------                --------------- 
    A 169    ALA       matches     A  54    ALA  
    A 172    ILE       matches     A  55    ILE  
    A 442    GLY       matches     A 121    GLY  
  TRANSFORM    0.8368 -0.1575  0.5243 -0.4633 -0.7140  0.5249 -0.2917  0.6822  0.6705    61.537   -77.479   159.893  
 
 Match found in 5tt3_1       ALPHA-CARBONIC ANHYDRASE (5TT3_E_EZL
   Pattern 5tt3_1                 Query structure     RMSD=  0.75 A  No. of residues =   3
   ------- -------                --------------- 
    E 190    LEU       matches     B  27    LEU  
    E 191    THR       matches     A   5    THR  
    E 192    ALA       matches     A   4    ALA  
  TRANSFORM   -0.3160 -0.4982 -0.8074 -0.6692  0.7203 -0.1826 -0.6725 -0.4826  0.5611   -21.935     0.191   -24.522  
 
 Match found in 2ivu_4       PROTO-ONCOGENE TYROSINE-PROTEIN KINA
   Pattern 2ivu_4                 Query structure     RMSD=  0.76 A  No. of residues =   3
   ------- -------                --------------- 
    A 756    ALA       matches     D 225    ALA  
    A 810    GLY       matches     D 232    GLY  
    A 891    SER       matches     D 171    SER  
  TRANSFORM    0.7191  0.2768  0.6374  0.4386 -0.8923 -0.1073 -0.5391 -0.3567  0.7630   -12.655    33.479   -85.101  
 
 Match found in 5jsd_0       PHIAB6 TAILSPIKE (5JSD_C_1GNC608_1) 
   Pattern 5jsd_0                 Query structure     RMSD=  0.76 A  No. of residues =   3
   ------- -------                --------------- 
    C 301    THR       matches     D 193    THR  
    C 331    SER       matches     D 194    SER  
    C 333    TYR       matches     D 197    TYR  
  TRANSFORM    0.7695 -0.6013  0.2152 -0.2306  0.0527  0.9716  0.5955  0.7973  0.0981   146.273    -1.963    10.658  
 
 Match found in 1ao8_2       DIHYDROFOLATE REDUCTASE (1AO8_A_MTXA
   Pattern 1ao8_2                 Query structure     RMSD=  0.77 A  No. of residues =   3
   ------- -------                --------------- 
    A  45    THR       matches     D 223    THR  
    A  48    SER       matches     D 218    SER  
    A  49    PHE       matches     D 233    PHE  
  TRANSFORM    0.4529  0.1974  0.8694  0.8759  0.0834 -0.4752  0.1663 -0.9768  0.1351   -10.005    30.582    15.105  
 
 Match found in 5n9x_1       ADENYLATION DOMAIN (5N9X_A_THRA601_0
   Pattern 5n9x_1                 Query structure     RMSD=  0.77 A  No. of residues =   3
   ------- -------                --------------- 
    A 285    GLY       matches     D  59    GLY  
    A 312    GLY       matches     D 189    GLY  
    A 319    HIS       matches     D 188    HIS  
  TRANSFORM   -0.9238  0.3470  0.1615  0.3714  0.9147  0.1591  0.0926 -0.2070  0.9740   -18.222    71.930    72.681  
 
 Match found in 1xp0_2       CGMP-SPECIFIC 3',5'-CYCLIC PHOSPHODI
   Pattern 1xp0_2                 Query structure     RMSD=  0.77 A  No. of residues =   3
   ------- -------                --------------- 
    A 765    LEU       matches     B 383    LEU  
    A 767    ALA       matches     B 396    ALA  
    A 768    ILE       matches     B 397    ILE  
  TRANSFORM   -0.2551 -0.9059 -0.3380  0.7877 -0.3974  0.4707  0.5607  0.1462 -0.8150     8.719     1.127    37.825  
 
 Match found in 4r38_5       BLUE-LIGHT-ACTIVATED HISTIDINE KINAS
   Pattern 4r38_5                 Query structure     RMSD=  0.78 A  No. of residues =   3
   ------- -------                --------------- 
    A  68    VAL       matches     D 181    VAL  
    A  71    LEU       matches     D 174    LEU  
    A  85    ILE       matches     D  87    ILE  
  TRANSFORM    0.9580 -0.1676 -0.2325  0.2662  0.2195  0.9386  0.1063  0.9611 -0.2549   -14.473    -7.821    61.207  
 
 Match found in 3cr5_0       PROTEIN S100-B (3CR5_X_PNTX94_0)    
   Pattern 3cr5_0                 Query structure     RMSD=  0.78 A  No. of residues =   3
   ------- -------                --------------- 
    X  43    PHE       matches     D 377    PHE  
    X  84    CYH       matches     D 382    CYH  
    X  88    PHE       matches     D 384    PHE  
  TRANSFORM    0.2096 -0.0480  0.9766  0.8888  0.4257 -0.1698  0.4076 -0.9036 -0.1319     9.579    78.778   -19.665  
 
 Match found in 4fjp_1       LACTOTRANSFERRIN (4FJP_A_NPSA711_1) 
   Pattern 4fjp_1                 Query structure     RMSD=  0.78 A  No. of residues =   3
   ------- -------                --------------- 
    A 432    GLY       matches     B  93    GLY  
    A 593    PRO       matches     B 106    PRO  
    A 594    ASN       matches     B 104    ASN  
  TRANSFORM   -0.8329  0.3029 -0.4632  0.5135  0.7353 -0.4424 -0.2066  0.6063  0.7679    -1.206     2.948    23.083  
 
 Match found in 1zz1_3       HISTONE DEACETYLASE-LIKE AMIDOHYDROL
   Pattern 1zz1_3                 Query structure     RMSD=  0.78 A  No. of residues =   3
   ------- -------                --------------- 
    A  21    LEU       matches     D 170    LEU  
    A 100    ILE       matches     D  87    ILE  
    A 152    PHE       matches     D 183    PHE  
  TRANSFORM   -0.1587 -0.1335 -0.9783 -0.2950 -0.9391  0.1760  0.9422 -0.3165 -0.1097    31.338   -44.003    20.518  
 
 Match found in 1mjq_5       METHIONINE REPRESSOR (1MJQ_H_SAMH200
   Pattern 1mjq_5                 Query structure     RMSD=  0.79 A  No. of residues =   3
   ------- -------                --------------- 
    G  63    HIS       matches     B 188    HIS  
    G  65    PHE       matches     B  60    PHE  
    G  67    GLY       matches     B 189    GLY  
  TRANSFORM    0.2615 -0.7167  0.6465  0.8868  0.4428  0.1321  0.3810 -0.5388 -0.7513   -68.914    56.314  -161.758  
 
 Match found in 4ygf_2       ALPHA-CARBONIC ANHYDRASE (4YGF_G_AZM
   Pattern 4ygf_2                 Query structure     RMSD=  0.79 A  No. of residues =   3
   ------- -------                --------------- 
    G 190    LEU       matches     B  27    LEU  
    G 191    THR       matches     A   5    THR  
    G 192    ALA       matches     A   4    ALA  
  TRANSFORM    0.9784  0.2020  0.0445 -0.0104  0.2631 -0.9647  0.2066 -0.9434 -0.2595    25.206    60.406    46.492  
 
 Match found in 2wd9_1       ACYL-COENZYME A SYNTHETASE ACSM2A, M
   Pattern 2wd9_1                 Query structure     RMSD=  0.79 A  No. of residues =   3
   ------- -------                --------------- 
    A 337    VAL       matches     D 101    VAL  
    A 338    GLY       matches     D 102    GLY  
    A 362    GLY       matches     C   2    GLY  
  TRANSFORM   -0.7075  0.3342  0.6227 -0.1376 -0.9294  0.3424 -0.6932 -0.1566 -0.7035     1.991   -66.219   -13.107  
 
 Match found in 2q5k_6       PROTEASE;PROTEASE (2Q5K_A_AB1A201_2)
   Pattern 2q5k_6                 Query structure     RMSD=  0.79 A  No. of residues =   3
   ------- -------                --------------- 
    B   8    ARG       matches     A  78    ARG  
    B  81    PRO       matches     A 107    PRO  
    B  82    VAL       matches     A 108    VAL  
  TRANSFORM    0.3674 -0.2304 -0.9011 -0.8191  0.3787 -0.4308 -0.4405 -0.8964  0.0496    20.502    22.818   -16.524  
 
 Match found in 3mws_2       HIV-1 PROTEASE;HIV-1 PROTEASE (3MWS_
   Pattern 3mws_2                 Query structure     RMSD=  0.79 A  No. of residues =   3
   ------- -------                --------------- 
    A  49    GLY       matches     D  88    GLY  
    A  50    ILE       matches     D  87    ILE  
    A  81    PRO       matches     D 412    PRO  
  TRANSFORM    0.8076 -0.5682 -0.1581  0.0483  0.3309 -0.9424 -0.5878 -0.7535 -0.2946    33.819    63.675   -50.644  
 
 Match found in 1jg3_2       PROTEIN-L-ISOASPARTATE O-METHYLTRANS
   Pattern 1jg3_2                 Query structure     RMSD=  0.79 A  No. of residues =   3
   ------- -------                --------------- 
    A 148    ASP       matches     B 301    ASP  
    A 149    GLY       matches     B 300    GLY  
    A 221    LEU       matches     B 409    LEU  
  TRANSFORM    0.1382  0.8616  0.4885  0.9879 -0.1549 -0.0062 -0.0703 -0.4835  0.8725    -9.888   -41.707    -0.128  
 
 Match found in 4zau_1       EPIDERMAL GROWTH FACTOR RECEPTOR (4Z
   Pattern 4zau_1                 Query structure     RMSD=  0.79 A  No. of residues =   3
   ------- -------                --------------- 
    A 718    LEU       matches     D 109    LEU  
    A 719    GLY       matches     D 110    GLY  
    A 726    VAL       matches     D  91    VAL  
  TRANSFORM   -0.6568  0.0961 -0.7479  0.0749 -0.9786 -0.1915  0.7503  0.1818 -0.6356   -18.853   -19.760    56.060  
 
 Match found in 1eup_1       CYTOCHROME P450ERYF (1EUP_A_ASDA451_
   Pattern 1eup_1                 Query structure     RMSD=  0.79 A  No. of residues =   3
   ------- -------                --------------- 
    A  89    ASN       matches     B 256    ASN  
    A  91    GLY       matches     B 251    GLY  
    A  92    THR       matches     B 250    THR  
  TRANSFORM    0.5352  0.3816 -0.7536  0.7310  0.2378  0.6396 -0.4233  0.8932  0.1517   162.265   207.903    32.605  
 
 Match found in 5i75_1       SODIUM-DEPENDENT SEROTONIN TRANSPORT
   Pattern 5i75_1                 Query structure     RMSD=  0.79 A  No. of residues =   3
   ------- -------                --------------- 
    A 172    ILE       matches     B 397    ILE  
    A 173    ALA       matches     B 396    ALA  
    A 175    TYR       matches     B 511    TYR  
  TRANSFORM   -0.9280  0.1186 -0.3531  0.1936  0.9635 -0.1852 -0.3182  0.2402  0.9171   -11.304    31.338   -26.745  
 
 Match found in 3mws_4       HIV-1 PROTEASE (3MWS_B_017B201_2)   
   Pattern 3mws_4                 Query structure     RMSD=  0.79 A  No. of residues =   3
   ------- -------                --------------- 
    B 128    ALA       matches     C  26    ALA  
    B 130    ASP       matches     C  22    ASP  
    B 132    VAL       matches     C  21    VAL  
  TRANSFORM    0.6662  0.3610  0.6526  0.0780  0.8366 -0.5423  0.7417 -0.4122 -0.5291    92.847    70.034    46.201  
 
 Match found in 3fl9_6       DIHYDROFOLATE REDUCTASE (DHFR) (3FL9
   Pattern 3fl9_6                 Query structure     RMSD=  0.79 A  No. of residues =   3
   ------- -------                --------------- 
    D  21    LEU       matches     B 185    LEU  
    D  51    ILE       matches     B  87    ILE  
    D  55    LEU       matches     B 170    LEU  
  TRANSFORM   -0.2922 -0.8356  0.4652  0.3269 -0.5444 -0.7725 -0.8988  0.0736 -0.4322    45.615   320.842   198.763  
 
 Match found in 3x2q_2       CYTOCHROME C OXIDASE SUBUNIT 3;CYTOC
   Pattern 3x2q_2                 Query structure     RMSD=  0.79 A  No. of residues =   3
   ------- -------                --------------- 
    C 156    ARG       matches     B 278    ARG  
    C 219    PHE       matches     B 286    PHE  
    C 223    LEU       matches     B 419    LEU  
  TRANSFORM   -0.8800  0.2744 -0.3878  0.1141  0.9145  0.3882 -0.4612 -0.2973  0.8360    60.166    70.598    66.816  
 
 Match found in 4or0_3       SERUM ALBUMIN (4OR0_B_NPSB601_1)    
   Pattern 4or0_3                 Query structure     RMSD=  0.79 A  No. of residues =   3
   ------- -------                --------------- 
    B 432    VAL       matches     B 244    VAL  
    B 448    THR       matches     B 277    THR  
    B 452    LEU       matches     B 280    LEU  
  TRANSFORM   -0.2878 -0.5569 -0.7792 -0.2704 -0.7332  0.6239  0.9187 -0.3902 -0.0604    -4.573   -81.791   372.545  
 
 Match found in 3jb1_2       STRUCTURAL PROTEIN VP3 (3JB1_A_SAMA1
   Pattern 3jb1_2                 Query structure     RMSD=  0.80 A  No. of residues =   3
   ------- -------                --------------- 
    A 867    ALA       matches     C  61    ALA  
    A 922    ILE       matches     C  99    ILE  
    A 923    ALA       matches     C 104    ALA  
  TRANSFORM   -0.8074  0.5514 -0.2098 -0.1819  0.1057  0.9776 -0.5613 -0.8275 -0.0149   -14.996   -16.383     5.101  
 
 Match found in 4fjp_1       LACTOTRANSFERRIN (4FJP_A_NPSA711_1) 
   Pattern 4fjp_1                 Query structure     RMSD=  0.80 A  No. of residues =   3
   ------- -------                --------------- 
    A 432    GLY       matches     C  88    GLY  
    A 593    PRO       matches     C  84    PRO  
    A 594    ASN       matches     C  85    ASN  
  TRANSFORM    0.0867  0.9910  0.1020  0.1245 -0.1124  0.9858 -0.9884  0.0727  0.1331    47.969    21.105    10.238  
 
 Match found in 4a84_3       MAJOR POLLEN ALLERGEN BET V 1-A (4A8
   Pattern 4a84_3                 Query structure     RMSD=  0.80 A  No. of residues =   3
   ------- -------                --------------- 
    A  27    ASP       matches     B 324    ASP  
    A  30    VAL       matches     B 381    VAL  
    A  56    ILE       matches     B 510    ILE  
  TRANSFORM    0.5539 -0.6554  0.5135 -0.0028 -0.6182 -0.7860 -0.8326 -0.4339  0.3442    -6.192    38.427   -23.532  
 
 Match found in 5eeu_6       TRANSCRIPTION ATTENUATION PROTEIN MT
   Pattern 5eeu_6                 Query structure     RMSD=  0.80 A  No. of residues =   3
   ------- -------                --------------- 
    G  53    SER       matches     C  11    SER  
    H  46    ALA       matches     C   9    ALA  
    H  49    THR       matches     D   5    THR  
  TRANSFORM   -0.7234  0.2079 -0.6583  0.6903  0.2012 -0.6950  0.0121  0.9572  0.2891    -7.715    20.034   -10.808  
 
 Match found in 5wz1_1       NS5 METHYLTRANSFERASE (5WZ1_A_SAMA60
   Pattern 5wz1_1                 Query structure     RMSD=  0.80 A  No. of residues =   3
   ------- -------                --------------- 
    A  83    GLY       matches     D 232    GLY  
    A 148    ASP       matches     D 234    ASP  
    A 149    ILE       matches     D 164    ILE  
  TRANSFORM    0.5285  0.0054 -0.8489 -0.1416  0.9865 -0.0819 -0.8371 -0.1635 -0.5221    28.746    73.075    20.019  
 
 Match found in 6bkl_5       MATRIX PROTEIN 2 (6BKL_F_RIMF101_0) 
   Pattern 6bkl_5                 Query structure     RMSD=  0.80 A  No. of residues =   3
   ------- -------                --------------- 
    F  30    ALA       matches     A  32    ALA  
    F  31    SER       matches     A  33    SER  
    F  34    GLY       matches     A  35    GLY  
  TRANSFORM    0.2580  0.8649 -0.4305  0.3090  0.3483  0.8850 -0.9154  0.3613  0.1774    69.559    52.923    30.751  
 
 Match found in 1gti_1       GLUTATHIONE S-TRANSFERASE (1GTI_A_CC
   Pattern 1gti_1                 Query structure     RMSD=  0.80 A  No. of residues =   3
   ------- -------                --------------- 
    A  46    THR       matches     B 428    THR  
    A  48    LEU       matches     B 419    LEU  
    A  50    GLY       matches     B 413    GLY  
  TRANSFORM    0.5370  0.3924 -0.7468 -0.6089 -0.4324 -0.6650  0.5838 -0.8118 -0.0068    36.440    27.226     9.876  
 
 Match found in 3d1z_5       HIV-1 PROTEASE (3D1Z_B_017B201_2)   
   Pattern 3d1z_5                 Query structure     RMSD=  0.80 A  No. of residues =   3
   ------- -------                --------------- 
    B  49    GLY       matches     D  88    GLY  
    B  50    ILE       matches     D  87    ILE  
    B  81    PRO       matches     D 412    PRO  
  TRANSFORM   -0.2812 -0.2648  0.9224 -0.8056  0.5875 -0.0769  0.5215  0.7647  0.3785    41.789   -10.449   -16.475  
 
 Match found in 4ogr_2       CYCLIN-DEPENDENT KINASE 9 (4OGR_A_AD
   Pattern 4ogr_2                 Query structure     RMSD=  0.81 A  No. of residues =   3
   ------- -------                --------------- 
    A  25    ILE       matches     D 242    ILE  
    A  33    VAL       matches     D 184    VAL  
    A  46    ALA       matches     D 281    ALA  
  TRANSFORM   -0.1677 -0.7862  0.5948 -0.4912  0.5897  0.6410  0.8547  0.1847  0.4851   -43.340     8.900    18.919  
 
 Match found in 1zz1_3       HISTONE DEACETYLASE-LIKE AMIDOHYDROL
   Pattern 1zz1_3                 Query structure     RMSD=  0.81 A  No. of residues =   3
   ------- -------                --------------- 
    A  21    LEU       matches     D 366    LEU  
    A 100    ILE       matches     D 332    ILE  
    A 152    PHE       matches     D 377    PHE  
  TRANSFORM    0.9798 -0.0596  0.1908 -0.0356 -0.9913 -0.1266 -0.1967 -0.1172  0.9734    20.191   -52.366   -29.954  
 
 Match found in 2zw9_6       LEUCINE CARBOXYL METHYLTRANSFERASE 2
   Pattern 2zw9_6                 Query structure     RMSD=  0.81 A  No. of residues =   3
   ------- -------                --------------- 
    A 146    ASP       matches     D 331    ASP  
    A 150    LEU       matches     D 383    LEU  
    A 196    ASP       matches     D 352    ASP  
  TRANSFORM   -0.8832 -0.4652  0.0588 -0.3610  0.5944 -0.7186 -0.2993  0.6559  0.6930     3.293    22.232    26.962  
 
 Match found in 2gss_2       GLUTATHIONE S-TRANSFERASE P1-1 (2GSS
   Pattern 2gss_2                 Query structure     RMSD=  0.81 A  No. of residues =   3
   ------- -------                --------------- 
    A  10    VAL       matches     D 282    VAL  
    A  13    ARG       matches     D  84    ARG  
    A 205    GLY       matches     D 413    GLY  
  TRANSFORM    0.8161 -0.5749 -0.0587 -0.5763 -0.8023 -0.1559 -0.0426 -0.1610  0.9860    21.659   -40.953    29.062  
 
 Match found in 1k74_4       RETINOIC ACID RECEPTOR RXR-ALPHA (1K
   Pattern 1k74_4                 Query structure     RMSD=  0.81 A  No. of residues =   3
   ------- -------                --------------- 
    A 275    GLN       matches     B 145    GLN  
    A 345    ILE       matches     B 275    ILE  
    A 435    HIS       matches     B 264    HIS  
  TRANSFORM   -0.6260 -0.5176 -0.5832  0.6951 -0.0315 -0.7182 -0.3534  0.8550 -0.3795    25.228     3.053   -73.721  
 
 Match found in 3wxo_2       CATALASE-PEROXIDASE (3WXO_A_NIZA802_
   Pattern 3wxo_2                 Query structure     RMSD=  0.81 A  No. of residues =   3
   ------- -------                --------------- 
    A 294    ILE       matches     B 363    ILE  
    A 295    ASN       matches     B 334    ASN  
    A 300    GLY       matches     B 333    GLY  
  TRANSFORM    0.2538  0.9653 -0.0607 -0.9169  0.2201 -0.3331  0.3082 -0.1402 -0.9409    96.782    17.551    45.580  
 
 Match found in 6bxl_3       2-(3-AMINO-3-CARBOXYPROPYL)HISTIDINE
   Pattern 6bxl_3                 Query structure     RMSD=  0.81 A  No. of residues =   3
   ------- -------                --------------- 
    A 161    LEU       matches     B 192    LEU  
    A 162    GLY       matches     B 189    GLY  
    A 184    HIS       matches     B 188    HIS  
  TRANSFORM    0.0877  0.8965  0.4344 -0.7267 -0.2407  0.6434 -0.6813  0.3721 -0.6304    13.257    -3.198    17.090  
 
 Match found in 5wz1_7       NS5 METHYLTRANSFERASE (5WZ1_F_SAMF60
   Pattern 5wz1_7                 Query structure     RMSD=  0.81 A  No. of residues =   3
   ------- -------                --------------- 
    F  83    GLY       matches     D 232    GLY  
    F 148    ASP       matches     D 234    ASP  
    F 149    ILE       matches     D 164    ILE  
  TRANSFORM    0.1659 -0.9860  0.0168 -0.9105 -0.1597 -0.3814 -0.3787 -0.0480  0.9243   -64.935   -18.490   -26.012  
 
 Match found in 3mws_4       HIV-1 PROTEASE (3MWS_B_017B201_2)   
   Pattern 3mws_4                 Query structure     RMSD=  0.81 A  No. of residues =   3
   ------- -------                --------------- 
    B 128    ALA       matches     A  26    ALA  
    B 130    ASP       matches     A  22    ASP  
    B 132    VAL       matches     A  21    VAL  
  TRANSFORM    0.6313 -0.2932 -0.7180  0.7394  0.5069  0.4431 -0.2341  0.8106 -0.5368    42.094    96.071    89.573  
 
 Match found in 1sdu_5       PROTEASE RETROPEPSIN (1SDU_B_MK1B902
   Pattern 1sdu_5                 Query structure     RMSD=  0.82 A  No. of residues =   3
   ------- -------                --------------- 
    B 108    ARG       matches     A  78    ARG  
    B 181    PRO       matches     A 107    PRO  
    B 182    VAL       matches     A 108    VAL  
  TRANSFORM   -0.9328 -0.1440  0.3303  0.1287 -0.9894 -0.0678 -0.3366  0.0208 -0.9414   -48.303    -1.181  -131.186  
 
 Match found in 4ygf_2       ALPHA-CARBONIC ANHYDRASE (4YGF_G_AZM
   Pattern 4ygf_2                 Query structure     RMSD=  0.82 A  No. of residues =   3
   ------- -------                --------------- 
    G 190    LEU       matches     D  27    LEU  
    G 191    THR       matches     C   5    THR  
    G 192    ALA       matches     C   4    ALA  
  TRANSFORM    0.1788 -0.9241  0.3378  0.9652  0.2314  0.1221  0.1910 -0.3042 -0.9333    -0.320    40.958    33.742  
 
 Match found in 3ztv_1       NAD NUCLEOTIDASE (3ZTV_A_ADNA1600_1)
   Pattern 3ztv_1                 Query structure     RMSD=  0.82 A  No. of residues =   3
   ------- -------                --------------- 
    A 432    ASN       matches     B 478    ASN  
    A 434    GLY       matches     B 480    GLY  
    A 435    GLY       matches     B 481    GLY  
  TRANSFORM   -0.3132  0.0524 -0.9482  0.7126 -0.6470 -0.2712  0.6277  0.7607 -0.1653    11.060     7.275    76.824  
 
 Match found in 3d1z_5       HIV-1 PROTEASE (3D1Z_B_017B201_2)   
   Pattern 3d1z_5                 Query structure     RMSD=  0.82 A  No. of residues =   3
   ------- -------                --------------- 
    B  49    GLY       matches     B  88    GLY  
    B  50    ILE       matches     B  87    ILE  
    B  81    PRO       matches     B 412    PRO  
  TRANSFORM    0.3520  0.0429 -0.9350 -0.0587 -0.9960 -0.0678  0.9342 -0.0787  0.3480    18.543   -42.783    18.346  
 
 Match found in 3mws_2       HIV-1 PROTEASE;HIV-1 PROTEASE (3MWS_
   Pattern 3mws_2                 Query structure     RMSD=  0.82 A  No. of residues =   3
   ------- -------                --------------- 
    A  49    GLY       matches     B  88    GLY  
    A  50    ILE       matches     B  87    ILE  
    A  81    PRO       matches     B 412    PRO  
  TRANSFORM   -0.5360 -0.3792  0.7543 -0.7279 -0.2450 -0.6404 -0.4276  0.8923  0.1447   -32.827   -44.785    32.454  
 
 Match found in 5i71_3       SODIUM-DEPENDENT SEROTONIN TRANSPORT
   Pattern 5i71_3                 Query structure     RMSD=  0.82 A  No. of residues =   3
   ------- -------                --------------- 
    A 172    ILE       matches     B 397    ILE  
    A 173    ALA       matches     B 396    ALA  
    A 175    TYR       matches     B 511    TYR  
  TRANSFORM   -0.6682 -0.6373  0.3840  0.1054  0.4299  0.8967  0.7365 -0.6396  0.2201   -21.326    44.597     9.550  
 
 Match found in 3uay_3       PURINE NUCLEOSIDE PHOSPHORYLASE DEOD
   Pattern 3uay_3                 Query structure     RMSD=  0.82 A  No. of residues =   3
   ------- -------                --------------- 
    A  92    GLY       matches     B 202    GLY  
    A 204    ASN       matches     B 238    ASN  
    A 206    ILE       matches     B 201    ILE  
  TRANSFORM    0.8288 -0.5573 -0.0504 -0.5576 -0.8148 -0.1588 -0.0475 -0.1597  0.9860    22.896   -67.175    27.783  
 
 Match found in 1fm9_4       RETINOIC ACID RECEPTOR RXR-ALPHA (1F
   Pattern 1fm9_4                 Query structure     RMSD=  0.82 A  No. of residues =   3
   ------- -------                --------------- 
    A 275    GLN       matches     B 145    GLN  
    A 345    ILE       matches     B 275    ILE  
    A 435    HIS       matches     B 264    HIS  
  TRANSFORM    0.6145 -0.6831  0.3946 -0.6005 -0.7294 -0.3275 -0.5116  0.0357  0.8585   -36.582   -32.443    40.212  
 
 Match found in 4fgl_1       RIBOSYLDIHYDRONICOTINAMIDE DEHYDROGE
   Pattern 4fgl_1                 Query structure     RMSD=  0.83 A  No. of residues =   3
   ------- -------                --------------- 
    C  66    ASN       matches     D 395    ASN  
    C  68    GLY       matches     D 380    GLY  
    C  69    VAL       matches     D 381    VAL  
  TRANSFORM    0.2892 -0.9139  0.2850 -0.9424 -0.3241 -0.0828 -0.1681  0.2446  0.9549    39.299    -6.370    -0.225  
 
 Match found in 3zqt_1       ANDROGEN RECEPTOR (3ZQT_A_30ZA1920_1
   Pattern 3zqt_1                 Query structure     RMSD=  0.83 A  No. of residues =   3
   ------- -------                --------------- 
    A 723    PRO       matches     C  86    PRO  
    A 724    GLY       matches     C  88    GLY  
    A 727    ASN       matches     D 130    ASN  
  TRANSFORM    0.8633 -0.0894 -0.4967  0.2511 -0.7777  0.5764  0.4378  0.6223  0.6489    22.901   -24.118    32.124  
 
 Match found in 5kox_3       PENTACHLOROPHENOL 4-MONOOXYGENASE (5
   Pattern 5kox_3                 Query structure     RMSD=  0.83 A  No. of residues =   3
   ------- -------                --------------- 
    A  43    ARG       matches     B 205    ARG  
    A  44    GLY       matches     B 202    GLY  
    A  69    PHE       matches     B 217    PHE  
  TRANSFORM    0.4639 -0.5485 -0.6957  0.4879 -0.4973  0.7174  0.7394  0.6723 -0.0369   199.011   -12.679   123.408  
 
 Match found in 2oc8_3       HEPATITIS C VIRUS (2OC8_A_HU5A999_1)
   Pattern 2oc8_3                 Query structure     RMSD=  0.83 A  No. of residues =   3
   ------- -------                --------------- 
    A  41    GLN       matches     B 108    GLN  
    A  57    HIS       matches     B 148    HIS  
    A 137    GLY       matches     B  93    GLY  
  TRANSFORM    0.2011 -0.6661  0.7183  0.4460 -0.5906 -0.6725 -0.8722 -0.4556 -0.1783    -9.623   -14.070   -62.109  
 
 Match found in 2vq5_2       S-NORCOCLAURINE SYNTHASE (2VQ5_B_LDP
   Pattern 2vq5_2                 Query structure     RMSD=  0.83 A  No. of residues =   3
   ------- -------                --------------- 
    B  72    LEU       matches     B 109    LEU  
    B  76    LEU       matches     B 117    LEU  
    B  80    PHE       matches     B 111    PHE  
  TRANSFORM   -0.0170 -0.2860 -0.9581 -0.6724  0.7125 -0.2008 -0.7400 -0.6408  0.2044   -17.171   125.780   -15.581  
 
 Match found in 1u65_1       ACETYLCHOLINESTERASE (1U65_A_CP0A100
   Pattern 1u65_1                 Query structure     RMSD=  0.83 A  No. of residues =   3
   ------- -------                --------------- 
    A 279    TRP       matches     B 186    TRP  
    A 282    LEU       matches     B 280    LEU  
    A 285    ASP       matches     B 258    ASP  
  TRANSFORM    0.4982  0.1100  0.8600 -0.8627 -0.0362  0.5044 -0.0866  0.9933 -0.0768   -13.885    28.034    28.718  
 
 Match found in 3mws_4       HIV-1 PROTEASE (3MWS_B_017B201_2)   
   Pattern 3mws_4                 Query structure     RMSD=  0.83 A  No. of residues =   3
   ------- -------                --------------- 
    B 128    ALA       matches     D 435    ALA  
    B 130    ASP       matches     D 390    ASP  
    B 132    VAL       matches     D 389    VAL  
  TRANSFORM    0.2133 -0.9727  0.0919 -0.3852 -0.1701 -0.9070 -0.8979 -0.1581  0.4109    -1.031    33.169     8.374  
 
 Match found in 2g78_3       CELLULAR RETINOIC ACID-BINDING PROTE
   Pattern 2g78_3                 Query structure     RMSD=  0.83 A  No. of residues =   3
   ------- -------                --------------- 
    A  15    PHE       matches     D 286    PHE  
    A  19    LEU       matches     D 419    LEU  
    A  76    VAL       matches     D  83    VAL  
  TRANSFORM    0.0321 -0.9258 -0.3767 -0.1688  0.3664 -0.9150 -0.9851 -0.0930  0.1445   -70.266    19.348   -48.916  
 
 Match found in 5wz1_1       NS5 METHYLTRANSFERASE (5WZ1_A_SAMA60
   Pattern 5wz1_1                 Query structure     RMSD=  0.83 A  No. of residues =   3
   ------- -------                --------------- 
    A  83    GLY       matches     B 232    GLY  
    A 148    ASP       matches     B 234    ASP  
    A 149    ILE       matches     B 164    ILE  
  TRANSFORM    0.1853  0.8693  0.4583 -0.6982 -0.2117  0.6839 -0.6915  0.4467 -0.5677    69.843   -68.436   -53.112  
 
 Match found in 4u8y_2       MULTIDRUG EFFLUX PUMP SUBUNIT ACRB (
   Pattern 4u8y_2                 Query structure     RMSD=  0.84 A  No. of residues =   3
   ------- -------                --------------- 
    B 279    ALA       matches     B 396    ALA  
    B 610    PHE       matches     B 384    PHE  
    B 612    VAL       matches     B 398    VAL  
  TRANSFORM   -0.9648  0.0387  0.2602  0.2223 -0.4088  0.8851 -0.1406 -0.9118 -0.3858   -13.896    -3.760   -50.951  
 
 Match found in 5wz1_7       NS5 METHYLTRANSFERASE (5WZ1_F_SAMF60
   Pattern 5wz1_7                 Query structure     RMSD=  0.85 A  No. of residues =   3
   ------- -------                --------------- 
    F  83    GLY       matches     B 232    GLY  
    F 148    ASP       matches     B 234    ASP  
    F 149    ILE       matches     B 164    ILE  
  TRANSFORM    0.1680  0.8635 -0.4756 -0.3072  0.5043  0.8071 -0.9367 -0.0105 -0.3500   144.454   304.190   192.836  
 
 Match found in 3abl_1       CYTOCHROME C OXIDASE POLYPEPTIDE 7A1
   Pattern 3abl_1                 Query structure     RMSD=  0.85 A  No. of residues =   3
   ------- -------                --------------- 
    P 156    ARG       matches     B 278    ARG  
    P 219    PHE       matches     B 286    PHE  
    P 223    LEU       matches     B 419    LEU  
  TRANSFORM    0.5892  0.3413  0.7324  0.3599 -0.9224  0.1403 -0.7234 -0.1809  0.6663   250.370    68.440   -31.248  
 
 Match found in 1fe2_6       PROSTAGLANDIN ENDOPEROXIDE H SYNTHAS
   Pattern 1fe2_6                 Query structure     RMSD=  0.85 A  No. of residues =   3
   ------- -------                --------------- 
    A 352    LEU       matches     D 442    LEU  
    A 355    TYR       matches     D 511    TYR  
    A 518    PHE       matches     D 445    PHE  
  TRANSFORM   -0.8806 -0.4711  0.0506 -0.3608  0.5977 -0.7160 -0.3070  0.6488  0.6963     3.466    22.404    26.648  
 
 Match found in 11gs_1       GLUTATHIONE S-TRANSFERASE (11GS_A_EA
   Pattern 11gs_1                 Query structure     RMSD=  0.85 A  No. of residues =   3
   ------- -------                --------------- 
    A  10    VAL       matches     D 282    VAL  
    A  13    ARG       matches     D  84    ARG  
    A 205    GLY       matches     D 413    GLY  
  TRANSFORM   -0.2968  0.1326 -0.9457 -0.7529  0.5766  0.3172 -0.5874 -0.8062  0.0712     5.314   -50.469   323.518  
 
 Match found in 3jb1_2       STRUCTURAL PROTEIN VP3 (3JB1_A_SAMA1
   Pattern 3jb1_2                 Query structure     RMSD=  0.85 A  No. of residues =   3
   ------- -------                --------------- 
    A 867    ALA       matches     D 267    ALA  
    A 922    ILE       matches     D 275    ILE  
    A 923    ALA       matches     D 274    ALA  
  TRANSFORM    0.6307  0.6878  0.3594 -0.7641  0.6314  0.1326  0.1357  0.3582 -0.9237    72.623    -4.373    63.913  
 
 Match found in 4xi3_3       ESTROGEN RECEPTOR (4XI3_A_29SA601_2)
   Pattern 4xi3_3                 Query structure     RMSD=  0.85 A  No. of residues =   3
   ------- -------                --------------- 
    A 346    LEU       matches     B 157    LEU  
    A 424    ILE       matches     B 166    ILE  
    A 428    LEU       matches     B 109    LEU  
  TRANSFORM    0.2957  0.3889 -0.8726 -0.8566  0.5123 -0.0619 -0.4229 -0.7657 -0.4846    63.118    19.122    10.033  
 
 Match found in 1mjq_5       METHIONINE REPRESSOR (1MJQ_H_SAMH200
   Pattern 1mjq_5                 Query structure     RMSD=  0.85 A  No. of residues =   3
   ------- -------                --------------- 
    G  63    HIS       matches     D 188    HIS  
    G  65    PHE       matches     D  60    PHE  
    G  67    GLY       matches     D 189    GLY  
  TRANSFORM    0.4098  0.0728 -0.9092  0.8844  0.2124  0.4156 -0.2234  0.9745 -0.0226    31.814    30.813   118.990  
 
 Match found in 6bkl_3       MATRIX PROTEIN 2 (6BKL_F_RIMF101_0) 
   Pattern 6bkl_3                 Query structure     RMSD=  0.85 A  No. of residues =   3
   ------- -------                --------------- 
    E  30    ALA       matches     A  32    ALA  
    E  31    SER       matches     A  33    SER  
    E  34    GLY       matches     A  35    GLY  
  TRANSFORM    0.0831  0.1866  0.9789 -0.3977 -0.8945  0.2043 -0.9137  0.4063  0.0001    74.898   -76.401   -23.596  
 
 Match found in 4ogr_2       CYCLIN-DEPENDENT KINASE 9 (4OGR_A_AD
   Pattern 4ogr_2                 Query structure     RMSD=  0.85 A  No. of residues =   3
   ------- -------                --------------- 
    A  25    ILE       matches     B 242    ILE  
    A  33    VAL       matches     B 184    VAL  
    A  46    ALA       matches     B 281    ALA  
  TRANSFORM   -0.8899 -0.0923 -0.4468  0.4556 -0.2329 -0.8592  0.0248  0.9681 -0.2493   -25.479    23.143   113.314  
 
 Match found in 4ks8_3       SERINE/THREONINE-PROTEIN KINASE PAK 
   Pattern 4ks8_3                 Query structure     RMSD=  0.86 A  No. of residues =   3
   ------- -------                --------------- 
    A 413    ILE       matches     A  38    ILE  
    A 487    GLY       matches     A 109    GLY  
    A 533    LEU       matches     A 112    LEU  
  TRANSFORM    0.6902 -0.4855  0.5366 -0.5088  0.2017  0.8369  0.5145  0.8507  0.1078    15.642   -35.028    36.256  
 
 Match found in 4r38_5       BLUE-LIGHT-ACTIVATED HISTIDINE KINAS
   Pattern 4r38_5                 Query structure     RMSD=  0.86 A  No. of residues =   3
   ------- -------                --------------- 
    A  68    VAL       matches     C  13    VAL  
    A  71    LEU       matches     C  14    LEU  
    A  85    ILE       matches     C  38    ILE  
  TRANSFORM    0.7425 -0.2503 -0.6213 -0.3655 -0.9287 -0.0627  0.5613 -0.2736  0.7811    27.696   -28.879    31.163  
 
 Match found in 1gxs_2       P-(S)-HYDROXYMANDELONITRILE LYASE CH
   Pattern 1gxs_2                 Query structure     RMSD=  0.86 A  No. of residues =   3
   ------- -------                --------------- 
    A  62    GLY       matches     B 417    GLY  
    A  64    PRO       matches     B 429    PRO  
    A 158    SER       matches     B 418    SER  
  TRANSFORM   -0.2422  0.9384 -0.2466  0.9696  0.2251 -0.0956  0.0343  0.2623  0.9644    66.365    -4.145     2.474  
 
 Match found in 2zw9_6       LEUCINE CARBOXYL METHYLTRANSFERASE 2
   Pattern 2zw9_6                 Query structure     RMSD=  0.86 A  No. of residues =   3
   ------- -------                --------------- 
    A 146    ASP       matches     B 331    ASP  
    A 150    LEU       matches     B 383    LEU  
    A 196    ASP       matches     B 352    ASP  
  TRANSFORM    0.6024  0.2567  0.7558  0.0379  0.9366 -0.3484  0.7973 -0.2385 -0.5544    32.014   121.198    71.333  
 
 Match found in 2hc4_2       VITAMIN D RECEPTOR (2HC4_A_VDXA525_1
   Pattern 2hc4_2                 Query structure     RMSD=  0.86 A  No. of residues =   3
   ------- -------                --------------- 
    A 261    LEU       matches     B  18    LEU  
    A 262    VAL       matches     B  29    VAL  
    A 265    SER       matches     B  28    SER  
  TRANSFORM    0.7458 -0.2915 -0.5990  0.6645  0.3906  0.6371 -0.0482  0.8732 -0.4850    43.243    79.126   101.358  
 
 Match found in 3el1_4       PROTEASE;PROTEASE (3EL1_A_DR7A100_2)
   Pattern 3el1_4                 Query structure     RMSD=  0.86 A  No. of residues =   3
   ------- -------                --------------- 
    B   8    ARG       matches     A  78    ARG  
    B  81    PRO       matches     A 107    PRO  
    B  82    VAL       matches     A 108    VAL  
  TRANSFORM   -0.0362 -0.8066  0.5900  0.5133 -0.5216 -0.6815 -0.8574 -0.2782 -0.4329    51.292   340.281   177.832  
 
 Match found in 3x2q_1       CYTOCHROME C OXIDASE SUBUNIT 3;CYTOC
   Pattern 3x2q_1                 Query structure     RMSD=  0.86 A  No. of residues =   3
   ------- -------                --------------- 
    C 160    LEU       matches     B 253    LEU  
    C 161    GLN       matches     B 245    GLN  
    C 164    PHE       matches     B 249    PHE  
  TRANSFORM   -0.1220 -0.1914 -0.9739 -0.4655  0.8776 -0.1142 -0.8766 -0.4394  0.1962    85.727    43.047     0.130  
 
 Match found in 2ljc_1       M2 PROTEIN, BM2 PROTEIN CHIMERA;M2 P
   Pattern 2ljc_1                 Query structure     RMSD=  0.86 A  No. of residues =   3
   ------- -------                --------------- 
    D  27    VAL       matches     D 317    VAL  
    D  30    ALA       matches     D 320    ALA  
    D  31    SER       matches     D 319    SER  
  TRANSFORM   -0.7746 -0.6179 -0.1348  0.6206 -0.7019 -0.3496 -0.1214  0.3544 -0.9272   -47.972   -22.695    71.718  
 
 Match found in 3iiz_3       BIOTIN SYNTHETASE, PUTATIVE (3IIZ_A_
   Pattern 3iiz_3                 Query structure     RMSD=  0.86 A  No. of residues =   3
   ------- -------                --------------- 
    A 107    GLN       matches     A  98    GLN  
    A 136    SER       matches     A  67    SER  
    A 138    GLY       matches     A  69    GLY  
  TRANSFORM    0.0937  0.9909  0.0970 -0.9116  0.1246 -0.3918  0.4003  0.0517 -0.9149    60.572   -65.305    57.729  
 
 Match found in 4ac9_5       MJ0495-LIKE PROTEIN (4AC9_C_DXCC1478
   Pattern 4ac9_5                 Query structure     RMSD=  0.87 A  No. of residues =   3
   ------- -------                --------------- 
    C 155    SER       matches     C  15    SER  
    C 158    THR       matches     C  12    THR  
    C 160    PHE       matches     C  16    PHE  
  TRANSFORM   -0.1253  0.6131 -0.7800  0.0184 -0.7846 -0.6197  0.9920  0.0920 -0.0870    18.444   -20.152    30.463  
 
 Match found in 2g78_3       CELLULAR RETINOIC ACID-BINDING PROTE
   Pattern 2g78_3                 Query structure     RMSD=  0.87 A  No. of residues =   3
   ------- -------                --------------- 
    A  15    PHE       matches     B 514    PHE  
    A  19    LEU       matches     B 442    LEU  
    A  76    VAL       matches     B 316    VAL  
  TRANSFORM   -0.0693 -0.9809 -0.1816 -0.6893  0.1787 -0.7021 -0.7211 -0.0766  0.6886   -66.243   -24.391     5.557  
 
 Match found in 1zz1_3       HISTONE DEACETYLASE-LIKE AMIDOHYDROL
   Pattern 1zz1_3                 Query structure     RMSD=  0.87 A  No. of residues =   3
   ------- -------                --------------- 
    A  21    LEU       matches     B 170    LEU  
    A 100    ILE       matches     B  87    ILE  
    A 152    PHE       matches     B 183    PHE  
  TRANSFORM   -0.9703 -0.0173  0.2414 -0.1068  0.9257 -0.3628  0.2172  0.3778  0.9001   -40.376     3.524    47.224  
 
 Match found in 4zau_1       EPIDERMAL GROWTH FACTOR RECEPTOR (4Z
   Pattern 4zau_1                 Query structure     RMSD=  0.87 A  No. of residues =   3
   ------- -------                --------------- 
    A 718    LEU       matches     B 109    LEU  
    A 719    GLY       matches     B 110    GLY  
    A 726    VAL       matches     B  91    VAL  
  TRANSFORM   -0.6014 -0.3820 -0.7017 -0.6042 -0.3573  0.7123  0.5229 -0.8523  0.0159    23.159   -26.465   -62.157  
 
 Match found in 2nni_4       CYTOCHROME P450 2C8 (2NNI_A_MTKA501_
   Pattern 2nni_4                 Query structure     RMSD=  0.87 A  No. of residues =   3
   ------- -------                --------------- 
    A 106    ILE       matches     B  80    ILE  
    A 113    ILE       matches     B 242    ILE  
    A 292    ALA       matches     B 281    ALA  
  TRANSFORM    0.2600 -0.9530  0.1557  0.8357  0.3029  0.4581  0.4837 -0.0110 -0.8752   -40.170    74.799    69.036  
 
 Match found in 3nu3_3       PROTEASE;PROTEASE (3NU3_B_478B401_1)
   Pattern 3nu3_3                 Query structure     RMSD=  0.87 A  No. of residues =   3
   ------- -------                --------------- 
    A  47    ILE       matches     B  31    ILE  
    A  49    GLY       matches     B  17    GLY  
    A  50    ILE       matches     B  14    ILE  
  TRANSFORM    0.0529 -0.8934 -0.4462  0.3082 -0.4104  0.8583  0.9499  0.1829 -0.2536   -58.560   -23.115   159.684  
 
 Match found in 1ya4_4       CES1 PROTEIN (1YA4_B_CTXB2_1)       
   Pattern 1ya4_4                 Query structure     RMSD=  0.87 A  No. of residues =   3
   ------- -------                --------------- 
    B 142    GLY       matches     A  70    GLY  
    B 143    GLY       matches     A  69    GLY  
    B 221    SER       matches     A  72    SER  
  TRANSFORM   -0.7481  0.3035  0.5901  0.1223  0.9371 -0.3270  0.6522  0.1724  0.7382    -1.955    94.798    41.758  
 
 Match found in 3lzv_6       HIV-1 PROTEASE;HIV-1 PROTEASE (3LZV_
   Pattern 3lzv_6                 Query structure     RMSD=  0.87 A  No. of residues =   3
   ------- -------                --------------- 
    B   8    ARG       matches     A  78    ARG  
    B  81    PRO       matches     A 107    PRO  
    B  82    VAL       matches     A 108    VAL  
  TRANSFORM   -0.7187  0.2907  0.6316 -0.0659 -0.9328  0.3543 -0.6921 -0.2130 -0.6896    -2.958   -63.696   -16.668  
 
 Match found in 4dqh_2       WILD-TYPE HIV-1 PROTEASE DIMER;WILD-
   Pattern 4dqh_2                 Query structure     RMSD=  0.87 A  No. of residues =   3
   ------- -------                --------------- 
    A   8    ARG       matches     A  78    ARG  
    A  81    PRO       matches     A 107    PRO  
    A  82    VAL       matches     A 108    VAL  
  TRANSFORM   -0.2899  0.6372 -0.7141  0.7849  0.5853  0.2036 -0.5477  0.5014  0.6698     7.904    17.383     1.849  
 
 Match found in 4lzr_2       BROMODOMAIN-CONTAINING PROTEIN 4 (4L
   Pattern 4lzr_2                 Query structure     RMSD=  0.88 A  No. of residues =   3
   ------- -------                --------------- 
    A  87    VAL       matches     D  83    VAL  
    A  92    LEU       matches     D 411    LEU  
    A  94    LEU       matches     D 419    LEU  
  TRANSFORM   -0.6652  0.4921  0.5616  0.7436  0.3686  0.5578 -0.0675 -0.7887  0.6111    22.272     8.199   -30.024  
 
 Match found in 1q23_1       CHLORAMPHENICOL ACETYLTRANSFERASE;CH
   Pattern 1q23_1                 Query structure     RMSD=  0.88 A  No. of residues =   3
   ------- -------                --------------- 
    A 133    TYR       matches     D 392    TYR  
    A 134    PHE       matches     D 436    PHE  
    B  24    ALA       matches     D 396    ALA  
  TRANSFORM   -0.6986  0.4362 -0.5672 -0.5624  0.1554  0.8121 -0.4424 -0.8863 -0.1368    25.223    17.890   -29.954  
 
 Match found in 3uiv_1       SERUM ALBUMIN (3UIV_H_308H1008_1)   
   Pattern 3uiv_1                 Query structure     RMSD=  0.88 A  No. of residues =   3
   ------- -------                --------------- 
    H 287    SER       matches     B 112    SER  
    H 290    ILE       matches     B 275    ILE  
    H 291    ALA       matches     B 274    ALA  
  TRANSFORM    0.8593  0.4875  0.1549  0.4611 -0.6070 -0.6472  0.2215 -0.6276  0.7464    62.582    -0.409    -7.528  
 
 Match found in 2g78_3       CELLULAR RETINOIC ACID-BINDING PROTE
   Pattern 2g78_3                 Query structure     RMSD=  0.88 A  No. of residues =   3
   ------- -------                --------------- 
    A  15    PHE       matches     B 286    PHE  
    A  19    LEU       matches     B 419    LEU  
    A  76    VAL       matches     B  83    VAL  
  TRANSFORM    0.9763  0.1927  0.0981 -0.0331  0.5816 -0.8128  0.2137 -0.7903 -0.5742    48.437    87.332   -17.376  
 
 Match found in 1mui_4       PROTEASE (1MUI_B_AB1B100_2)         
   Pattern 1mui_4                 Query structure     RMSD=  0.88 A  No. of residues =   3
   ------- -------                --------------- 
    B   8    ARG       matches     A  78    ARG  
    B  81    PRO       matches     A 107    PRO  
    B  82    VAL       matches     A 108    VAL  
  TRANSFORM   -0.3922  0.9153  0.0917  0.2883  0.0276  0.9572 -0.8735 -0.4019  0.2747    67.825    26.181    14.754  
 
 Match found in 3uiv_1       SERUM ALBUMIN (3UIV_H_308H1008_1)   
   Pattern 3uiv_1                 Query structure     RMSD=  0.88 A  No. of residues =   3
   ------- -------                --------------- 
    H 287    SER       matches     B 357    SER  
    H 290    ILE       matches     D 338    ILE  
    H 291    ALA       matches     D 337    ALA  
  TRANSFORM    0.4060  0.6947 -0.5937 -0.0995 -0.6122 -0.7844  0.9084 -0.3776  0.1794    22.354    22.187    26.189  
 
 Match found in 4r38_5       BLUE-LIGHT-ACTIVATED HISTIDINE KINAS
   Pattern 4r38_5                 Query structure     RMSD=  0.88 A  No. of residues =   3
   ------- -------                --------------- 
    A  68    VAL       matches     D 162    VAL  
    A  71    LEU       matches     D 117    LEU  
    A  85    ILE       matches     D 166    ILE  
  TRANSFORM   -0.2222  0.9613 -0.1632 -0.8475 -0.2731 -0.4551  0.4821 -0.0372 -0.8753    72.139   -30.203    66.870  
 
 Match found in 3nuo_2       PROTEASE;PROTEASE (3NUO_B_478B478_1)
   Pattern 3nuo_2                 Query structure     RMSD=  0.88 A  No. of residues =   3
   ------- -------                --------------- 
    A  47    ILE       matches     B  31    ILE  
    A  49    GLY       matches     B  17    GLY  
    A  50    ILE       matches     B  14    ILE  
  TRANSFORM    0.7557 -0.4032 -0.5160  0.5953  0.0947  0.7979  0.2728  0.9102 -0.3116   -12.806   -41.992   430.073  
 
 Match found in 3jb1_2       STRUCTURAL PROTEIN VP3 (3JB1_A_SAMA1
   Pattern 3jb1_2                 Query structure     RMSD=  0.89 A  No. of residues =   3
   ------- -------                --------------- 
    A 867    ALA       matches     A  61    ALA  
    A 922    ILE       matches     A  99    ILE  
    A 923    ALA       matches     A 104    ALA  
  TRANSFORM   -0.7173  0.0922 -0.6906 -0.6367  0.3156  0.7035 -0.2828 -0.9444  0.1677    53.827    91.658    36.092  
 
 Match found in 4u15_4       MUSCARINIC ACETYLCHOLINE RECEPTOR M3
   Pattern 4u15_4                 Query structure     RMSD=  0.89 A  No. of residues =   3
   ------- -------                --------------- 
    A 152    ASN       matches     D 410    ASN  
    A 239    PHE       matches     D 426    PHE  
    A 506    TYR       matches     D 296    TYR  
  TRANSFORM    0.3093  0.6050  0.7337  0.5921  0.4813 -0.6464  0.7442 -0.6343  0.2093    54.961   -68.013   -22.391  
 
 Match found in 4qw3_1       PROTEASOME SUBUNIT BETA TYPE-5;PROTE
   Pattern 4qw3_1                 Query structure     RMSD=  0.89 A  No. of residues =   3
   ------- -------                --------------- 
    K  47    GLY       matches     A  35    GLY  
    K  48    GLY       matches     A  34    GLY  
    K  49    ALA       matches     A  32    ALA  
  TRANSFORM    0.1406 -0.7326  0.6659  0.4377  0.6493  0.6219  0.8880 -0.2041 -0.4120   -13.570    18.710    29.668  
 
 Match found in 4ema_4       PEROXISOME PROLIFERATOR-ACTIVATED RE
   Pattern 4ema_4                 Query structure     RMSD=  0.89 A  No. of residues =   3
   ------- -------                --------------- 
    A 282    PHE       matches     D 506    PHE  
    A 339    VAL       matches     D 317    VAL  
    A 341    ILE       matches     D 397    ILE  
  TRANSFORM    0.1330  0.9335  0.3330 -0.3457 -0.2712  0.8983 -0.9289  0.2346 -0.2867    81.936   -46.203    13.602  
 
 Match found in 4r38_5       BLUE-LIGHT-ACTIVATED HISTIDINE KINAS
   Pattern 4r38_5                 Query structure     RMSD=  0.89 A  No. of residues =   3
   ------- -------                --------------- 
    A  68    VAL       matches     A  13    VAL  
    A  71    LEU       matches     A  14    LEU  
    A  85    ILE       matches     A  38    ILE  
  TRANSFORM    0.8125 -0.2033 -0.5464 -0.5142  0.1916 -0.8360 -0.2746 -0.9602 -0.0512    50.523    21.953   -66.166  
 
 Match found in 3vt7_1       VITAMIN D3 RECEPTOR (3VT7_A_VDXA500_
   Pattern 3vt7_1                 Query structure     RMSD=  0.89 A  No. of residues =   3
   ------- -------                --------------- 
    A 229    LEU       matches     B  18    LEU  
    A 230    VAL       matches     B  29    VAL  
    A 233    SER       matches     B  28    SER  
  TRANSFORM   -0.1654 -0.1294  0.9777  0.9278 -0.3565  0.1098 -0.3343 -0.9253 -0.1791    15.086    -0.931   -49.588  
 
 Match found in 4ojb_4       ANDROGEN RECEPTOR (4OJB_A_198A1001_2
   Pattern 4ojb_4                 Query structure     RMSD=  0.89 A  No. of residues =   3
   ------- -------                --------------- 
    A 898    ILE       matches     B  74    ILE  
    A 899    ILE       matches     B 242    ILE  
    A 903    VAL       matches     B 182    VAL  
  TRANSFORM    0.7930 -0.4030  0.4569 -0.5594 -0.1844  0.8081  0.2414  0.8964  0.3717   -19.424     4.989    38.855  
 
 Match found in 4a84_3       MAJOR POLLEN ALLERGEN BET V 1-A (4A8
   Pattern 4a84_3                 Query structure     RMSD=  0.89 A  No. of residues =   3
   ------- -------                --------------- 
    A  27    ASP       matches     D 324    ASP  
    A  30    VAL       matches     D 381    VAL  
    A  56    ILE       matches     D 510    ILE  
  TRANSFORM   -0.9212 -0.1335 -0.3654  0.3858 -0.1911 -0.9026 -0.0506  0.9724 -0.2276   -32.331     0.273   -40.053  
 
 Match found in 2vdv_2       TRNA (GUANINE-N(7)-)-METHYLTRANSFERA
   Pattern 2vdv_2                 Query structure     RMSD=  0.89 A  No. of residues =   3
   ------- -------                --------------- 
    E 103    GLY       matches     C  52    GLY  
    E 105    GLY       matches     C  50    GLY  
    E 184    ASP       matches     C  64    ASP  
  TRANSFORM   -0.5812  0.5160 -0.6293  0.8076  0.2707 -0.5240  0.1000  0.8127  0.5740    25.236    -0.238    53.456  
 
 Match found in 1rj6_3       CARBONIC ANHYDRASE XIV (1RJ6_A_AZMA4
   Pattern 1rj6_3                 Query structure     RMSD=  0.89 A  No. of residues =   3
   ------- -------                --------------- 
    A  92    GLN       matches     B 313    GLN  
    A 121    VAL       matches     B 317    VAL  
    A 131    LEU       matches     B 383    LEU  
  TRANSFORM   -0.4530 -0.6477 -0.6126 -0.7494  0.6488 -0.1319 -0.4829 -0.3994  0.7793   -59.678    26.088   -25.919  
 
 Match found in 4lzr_2       BROMODOMAIN-CONTAINING PROTEIN 4 (4L
   Pattern 4lzr_2                 Query structure     RMSD=  0.89 A  No. of residues =   3
   ------- -------                --------------- 
    A  87    VAL       matches     B  83    VAL  
    A  92    LEU       matches     B 411    LEU  
    A  94    LEU       matches     B 419    LEU  
  TRANSFORM    0.1876  0.9562 -0.2246  0.0839 -0.2435 -0.9663  0.9787 -0.1624  0.1259    17.973    39.326    57.975  
 
 Match found in 4ks8_3       SERINE/THREONINE-PROTEIN KINASE PAK 
   Pattern 4ks8_3                 Query structure     RMSD=  0.90 A  No. of residues =   3
   ------- -------                --------------- 
    A 413    ILE       matches     C  38    ILE  
    A 487    GLY       matches     C 109    GLY  
    A 533    LEU       matches     C 112    LEU  
  TRANSFORM    0.6740  0.7221  0.1558 -0.0192 -0.1936  0.9809 -0.7385  0.6641  0.1166    61.344     2.249    49.324  
 
 Match found in 1j96_1       3ALPHA-HYDROXYSTEROID DEHYDROGENASE 
   Pattern 1j96_1                 Query structure     RMSD=  0.90 A  No. of residues =   3
   ------- -------                --------------- 
    A  86    TRP       matches     D  86    TRP  
    A 128    VAL       matches     D 182    VAL  
    A 129    ILE       matches     D 242    ILE  
  TRANSFORM   -0.0637  0.1945 -0.9788  0.9761  0.2161 -0.0206 -0.2076  0.9568  0.2036    32.005    40.613   114.298  
 
 Match found in 6bkl_3       MATRIX PROTEIN 2 (6BKL_F_RIMF101_0) 
   Pattern 6bkl_3                 Query structure     RMSD=  0.90 A  No. of residues =   3
   ------- -------                --------------- 
    E  30    ALA       matches     A  32    ALA  
    E  31    SER       matches     A  33    SER  
    E  34    GLY       matches     A  34    GLY  
  TRANSFORM    0.4025  0.0591  0.9135  0.3173  0.9270 -0.1998  0.8587 -0.3703 -0.3544   -22.262   149.673    20.675  
 
 Match found in 3sue_8       NS3 PROTEASE, NS4A PROTEIN (3SUE_C_S
   Pattern 3sue_8                 Query structure     RMSD=  0.90 A  No. of residues =   3
   ------- -------                --------------- 
    C1041    GLN       matches     A  65    GLN  
    C1058    GLY       matches     A  52    GLY  
    C1137    GLY       matches     A 127    GLY  
  TRANSFORM   -0.0072 -0.8733  0.4871  0.8794 -0.2374 -0.4126 -0.4760 -0.4254 -0.7697   -15.028    88.175     8.077  
 
 Match found in 2w3a_2       DIHYDROFOLATE REDUCTASE (2W3A_A_TOPA
   Pattern 2w3a_2                 Query structure     RMSD=  0.90 A  No. of residues =   3
   ------- -------                --------------- 
    A  56    THR       matches     C 101    THR  
    A  60    ILE       matches     C  99    ILE  
    A  61    PRO       matches     C 107    PRO  
  TRANSFORM   -0.3408 -0.8900 -0.3030 -0.8252  0.1288  0.5500  0.4504 -0.4375  0.7783    60.906   -32.258   -44.878  
 
 Match found in 4ogr_2       CYCLIN-DEPENDENT KINASE 9 (4OGR_A_AD
   Pattern 4ogr_2                 Query structure     RMSD=  0.90 A  No. of residues =   3
   ------- -------                --------------- 
    A  25    ILE       matches     D 242    ILE  
    A  33    VAL       matches     D 244    VAL  
    A  46    ALA       matches     D 281    ALA  
  TRANSFORM   -0.4449  0.0769 -0.8923 -0.8866  0.1027  0.4509 -0.1263 -0.9917 -0.0225     1.550   -47.239   285.526  
 
 Match found in 3jb1_2       STRUCTURAL PROTEIN VP3 (3JB1_A_SAMA1
   Pattern 3jb1_2                 Query structure     RMSD=  0.90 A  No. of residues =   3
   ------- -------                --------------- 
    A 867    ALA       matches     D 353    ALA  
    A 922    ILE       matches     D 363    ILE  
    A 923    ALA       matches     D 360    ALA  
  TRANSFORM   -0.3724  0.2426  0.8958 -0.0013  0.9651 -0.2619  0.9281  0.0987  0.3591   -46.229    87.568    25.244  
 
 Match found in 5kqx_3       PROTEASE E35D-SQV (5KQX_A_ROCA101_1)
   Pattern 5kqx_3                 Query structure     RMSD=  0.90 A  No. of residues =   3
   ------- -------                --------------- 
    A  47    ILE       matches     B  31    ILE  
    A  49    GLY       matches     B  17    GLY  
    A  50    ILE       matches     B  14    ILE  
  TRANSFORM   -0.8090  0.1864  0.5574 -0.5282  0.1855 -0.8286  0.2579  0.9648  0.0516    23.364    15.678    86.366  
 
 Match found in 1rk3_3       VITAMIN D3 RECEPTOR (1RK3_A_VDXA500_
   Pattern 1rk3_3                 Query structure     RMSD=  0.90 A  No. of residues =   3
   ------- -------                --------------- 
    A 229    LEU       matches     B  18    LEU  
    A 230    VAL       matches     B  29    VAL  
    A 233    SER       matches     B  28    SER  
  TRANSFORM   -0.3417 -0.3928 -0.8538 -0.9396  0.1217  0.3200  0.0218 -0.9115  0.4107    29.002   -34.068    25.135  
 
 Match found in 3ekp_2       PROTEASE;PROTEASE (3EKP_B_478B200_1)
   Pattern 3ekp_2                 Query structure     RMSD=  0.90 A  No. of residues =   3
   ------- -------                --------------- 
    A  23    LEU       matches     D 170    LEU  
    A  32    VAL       matches     D 162    VAL  
    A  84    ILE       matches     D 166    ILE  
  TRANSFORM    0.4408 -0.4285 -0.7887 -0.6668 -0.7446  0.0319  0.6010 -0.5118  0.6139    59.668   -27.453    -0.686  
 
 Match found in 2ljc_1       M2 PROTEIN, BM2 PROTEIN CHIMERA;M2 P
   Pattern 2ljc_1                 Query structure     RMSD=  0.90 A  No. of residues =   3
   ------- -------                --------------- 
    D  27    VAL       matches     B 317    VAL  
    D  30    ALA       matches     B 320    ALA  
    D  31    SER       matches     B 319    SER  
  TRANSFORM   -0.0495 -0.9688 -0.2427 -0.8351  0.1734 -0.5220 -0.5478 -0.1768  0.8177   -69.861   -10.382   -41.290  
 
 Match found in 5n9x_1       ADENYLATION DOMAIN (5N9X_A_THRA601_0
   Pattern 5n9x_1                 Query structure     RMSD=  0.90 A  No. of residues =   3
   ------- -------                --------------- 
    A 285    GLY       matches     A  70    GLY  
    A 312    GLY       matches     A  94    GLY  
    A 319    HIS       matches     B  19    HIS  
  TRANSFORM   -0.5038  0.4359 -0.7457  0.8374  0.4582 -0.2979 -0.2118  0.7746  0.5959    22.405   139.302    47.408  
 
 Match found in 2z54_2       HIV-1 PROTEASE (2Z54_A_AB1A200_1)   
   Pattern 2z54_2                 Query structure     RMSD=  0.90 A  No. of residues =   3
   ------- -------                --------------- 
    A   8    ARG       matches     A  78    ARG  
    A  81    PRO       matches     A 107    PRO  
    A  82    VAL       matches     A 108    VAL  
  TRANSFORM   -0.6977  0.3885 -0.6019  0.5662  0.8138 -0.1310 -0.4389  0.4322  0.7877     0.121    18.054   -28.142  
 
 Match found in 5n9x_1       ADENYLATION DOMAIN (5N9X_A_THRA601_0
   Pattern 5n9x_1                 Query structure     RMSD=  0.91 A  No. of residues =   3
   ------- -------                --------------- 
    A 285    GLY       matches     C  70    GLY  
    A 312    GLY       matches     C  94    GLY  
    A 319    HIS       matches     D  19    HIS  
  TRANSFORM    0.7561  0.4791  0.4458  0.3703  0.2485 -0.8951  0.5396 -0.8419 -0.0105    33.476    45.437   -31.261  
 
 Match found in 4pcu_2       CYSTATHIONINE BETA-SYNTHASE (4PCU_A_
   Pattern 4pcu_2                 Query structure     RMSD=  0.91 A  No. of residues =   3
   ------- -------                --------------- 
    A 535    THR       matches     B 131    THR  
    A 537    ILE       matches     B  55    ILE  
    A 538    ASP       matches     B 126    ASP  
  TRANSFORM    0.7810  0.2562  0.5696  0.6244 -0.3033 -0.7198  0.0116 -0.9178  0.3969    31.539    17.870    62.326  
 
 Match found in 4zbr_3       SERUM ALBUMIN (4ZBR_A_NPSA603_1)    
   Pattern 4zbr_3                 Query structure     RMSD=  0.91 A  No. of residues =   3
   ------- -------                --------------- 
    A 479    SER       matches     D 178    SER  
    A 480    LEU       matches     D 177    LEU  
    A 481    ALA       matches     D  85    ALA  
  TRANSFORM   -0.5001 -0.6544 -0.5672 -0.5191 -0.2977  0.8012  0.6931 -0.6951  0.1908    -2.580   -26.989    -6.943  
 
 Match found in 4oti_3       SERINE/THREONINE-PROTEIN KINASE N1 (
   Pattern 4oti_3                 Query structure     RMSD=  0.91 A  No. of residues =   3
   ------- -------                --------------- 
    A 627    LEU       matches     D   7    LEU  
    A 628    GLY       matches     D   6    GLY  
    A 910    PHE       matches     D   8    PHE  
  TRANSFORM    0.0941  0.0486 -0.9944 -0.1873 -0.9801 -0.0656  0.9778 -0.1924  0.0831    35.464    10.463    59.369  
 
 Match found in 6dif_1       HIV-1 PROTEASE (6DIF_B_TPVB201_0)   
   Pattern 6dif_1                 Query structure     RMSD=  0.91 A  No. of residues =   3
   ------- -------                --------------- 
    A  28    ALA       matches     D 274    ALA  
    A  29    ASP       matches     D 273    ASP  
    A  30    ASP       matches     D  90    ASP  
  TRANSFORM   -0.5487  0.7759  0.3113  0.0298 -0.3539  0.9348 -0.8355 -0.5222 -0.1711    34.788    -2.089    17.198  
 
 Match found in 3uay_3       PURINE NUCLEOSIDE PHOSPHORYLASE DEOD
   Pattern 3uay_3                 Query structure     RMSD=  0.91 A  No. of residues =   3
   ------- -------                --------------- 
    A  92    GLY       matches     D 202    GLY  
    A 204    ASN       matches     D 238    ASN  
    A 206    ILE       matches     D 201    ILE  
  TRANSFORM    0.3182  0.8283  0.4611  0.7168 -0.5285  0.4548 -0.6204 -0.1858  0.7620    -4.155     0.551    61.318  
 
 Match found in 1xp0_2       CGMP-SPECIFIC 3',5'-CYCLIC PHOSPHODI
   Pattern 1xp0_2                 Query structure     RMSD=  0.91 A  No. of residues =   3
   ------- -------                --------------- 
    A 765    LEU       matches     D 383    LEU  
    A 767    ALA       matches     D 396    ALA  
    A 768    ILE       matches     D 397    ILE  
  TRANSFORM    0.9012  0.3489 -0.2572  0.0721 -0.7058 -0.7047  0.4274 -0.6165  0.6612    96.367    85.829     6.084  
 
 Match found in 1pk9_1       PURINE NUCLEOSIDE PHOSPHORYLASE (1PK
   Pattern 1pk9_1                 Query structure     RMSD=  0.91 A  No. of residues =   3
   ------- -------                --------------- 
    A  90    SER       matches     D 271    SER  
    A 178    VAL       matches     D  91    VAL  
    A 179    GLU       matches     D  92    GLU  
  TRANSFORM   -0.6725 -0.5019 -0.5440 -0.4957  0.8512 -0.1725 -0.5496 -0.1537  0.8212   -47.110    37.189   -76.876  
 
 Match found in 2o4s_6       PROTEASE;PROTEASE (2O4S_A_AB1A400_2)
   Pattern 2o4s_6                 Query structure     RMSD=  0.91 A  No. of residues =   3
   ------- -------                --------------- 
    B   8    ARG       matches     A  78    ARG  
    B  81    PRO       matches     A 107    PRO  
    B  82    VAL       matches     A 108    VAL  
  TRANSFORM    0.0709  0.1252 -0.9896 -0.1599  0.9807  0.1126 -0.9846 -0.1503 -0.0895    30.337    69.098    10.392  
 
 Match found in 6bkl_5       MATRIX PROTEIN 2 (6BKL_F_RIMF101_0) 
   Pattern 6bkl_5                 Query structure     RMSD=  0.91 A  No. of residues =   3
   ------- -------                --------------- 
    F  30    ALA       matches     A  32    ALA  
    F  31    SER       matches     A  33    SER  
    F  34    GLY       matches     A  34    GLY  
  TRANSFORM    0.8493  0.5127 -0.1258  0.0924  0.0902  0.9916 -0.5198  0.8538 -0.0293    40.886    11.626     1.545  
 
 Match found in 3csj_1       GLUTATHIONE S-TRANSFERASE P (3CSJ_B_
   Pattern 3csj_1                 Query structure     RMSD=  0.91 A  No. of residues =   3
   ------- -------                --------------- 
    B  12    GLY       matches     D 202    GLY  
    B  13    ARG       matches     D 205    ARG  
    B 205    GLY       matches     D  68    GLY  
  TRANSFORM   -0.2819  0.7162  0.6384  0.9481  0.3102  0.0707  0.1473 -0.6251  0.7665    16.895    -1.874   -91.796  
 
 Match found in 3g0e_3       MAST/STEM CELL GROWTH FACTOR RECEPTO
   Pattern 3g0e_3                 Query structure     RMSD=  0.91 A  No. of residues =   3
   ------- -------                --------------- 
    A 595    LEU       matches     D 117    LEU  
    A 603    VAL       matches     D 162    VAL  
    A 814    ALA       matches     D 119    ALA  
  TRANSFORM    0.0943  0.0750 -0.9927 -0.1960 -0.9762 -0.0924  0.9761 -0.2033  0.0773     6.203    11.311    13.428  
 
 Match found in 2o4l_2       PROTEASE (2O4L_A_TPVA403_1)         
   Pattern 2o4l_2                 Query structure     RMSD=  0.92 A  No. of residues =   3
   ------- -------                --------------- 
    A  28    ALA       matches     D 274    ALA  
    A  29    ASP       matches     D 273    ASP  
    A  30    ASP       matches     D  90    ASP  
  TRANSFORM   -0.4847  0.6926  0.5342 -0.5371  0.2464 -0.8067  0.6903  0.6780 -0.2526   -37.999    -8.969    49.047  
 
 Match found in 2itz_2       EPIDERMAL GROWTH FACTOR RECEPTOR (2I
   Pattern 2itz_2                 Query structure     RMSD=  0.92 A  No. of residues =   3
   ------- -------                --------------- 
    A 796    GLY       matches     B 110    GLY  
    A 800    ASP       matches     B  90    ASP  
    A 844    LEU       matches     B 109    LEU  
  TRANSFORM    0.1977  0.7562 -0.6237  0.8518 -0.4474 -0.2724  0.4851  0.4774  0.7326    55.646   -13.701    43.398  
 
 Match found in 6h7u_1       PEPTIDE ABC TRANSPORTER PERMEASE (6H
   Pattern 6h7u_1                 Query structure     RMSD=  0.92 A  No. of residues =   3
   ------- -------                --------------- 
    A 347    ASN       matches     D 334    ASN  
    A 348    PRO       matches     D 335    PRO  
    A 351    ILE       matches     D 363    ILE  
  TRANSFORM    0.5640  0.5471  0.6185 -0.6233  0.7734 -0.1156  0.5416  0.3203 -0.7772    30.608    35.213    25.750  
 
 Match found in 4lzr_2       BROMODOMAIN-CONTAINING PROTEIN 4 (4L
   Pattern 4lzr_2                 Query structure     RMSD=  0.92 A  No. of residues =   3
   ------- -------                --------------- 
    A  87    VAL       matches     B 421    VAL  
    A  92    LEU       matches     B 419    LEU  
    A  94    LEU       matches     B 411    LEU  
  TRANSFORM    0.7175 -0.4577 -0.5250 -0.5325 -0.8464  0.0101  0.4490 -0.2724  0.8510   -34.615   -70.869    -8.902  
 
 Match found in 2ivu_4       PROTO-ONCOGENE TYROSINE-PROTEIN KINA
   Pattern 2ivu_4                 Query structure     RMSD=  0.93 A  No. of residues =   3
   ------- -------                --------------- 
    A 756    ALA       matches     B 225    ALA  
    A 810    GLY       matches     B 232    GLY  
    A 891    SER       matches     B 171    SER  
  TRANSFORM   -0.6641  0.5669 -0.4875 -0.6897 -0.7163  0.1066  0.2888 -0.4070 -0.8666    90.637   -12.266   -33.380  
 
 Match found in 2nni_4       CYTOCHROME P450 2C8 (2NNI_A_MTKA501_
   Pattern 2nni_4                 Query structure     RMSD=  0.93 A  No. of residues =   3
   ------- -------                --------------- 
    A 106    ILE       matches     D 332    ILE  
    A 113    ILE       matches     D 363    ILE  
    A 292    ALA       matches     D 353    ALA  
  TRANSFORM    0.7907 -0.1957 -0.5801 -0.5464  0.2020 -0.8128 -0.2762 -0.9596 -0.0528    50.854    16.407   -66.204  
 
 Match found in 2zlc_1       VITAMIN D3 RECEPTOR (2ZLC_A_VDXA500_
   Pattern 2zlc_1                 Query structure     RMSD=  0.93 A  No. of residues =   3
   ------- -------                --------------- 
    A 229    LEU       matches     B  18    LEU  
    A 230    VAL       matches     B  29    VAL  
    A 233    SER       matches     B  28    SER  
  TRANSFORM   -0.6712 -0.4758 -0.5684 -0.4920 -0.2876  0.8217  0.5545 -0.8312  0.0411    17.365   -25.744    42.915  
 
 Match found in 2qo5_2       LIVER-BASIC FATTY ACID BINDING PROTE
   Pattern 2qo5_2                 Query structure     RMSD=  0.93 A  No. of residues =   3
   ------- -------                --------------- 
    A  18    LEU       matches     D  54    LEU  
    A  27    VAL       matches     D 101    VAL  
    A  31    ALA       matches     D  96    ALA  
  TRANSFORM   -0.6767 -0.4972 -0.5430  0.4825 -0.8566  0.1831  0.5562  0.1381 -0.8195   -47.014   -38.379   122.085  
 
 Match found in 6dj1_5       HIV-1 PROTEASE (6DJ1_B_AB1B201_1)   
   Pattern 6dj1_5                 Query structure     RMSD=  0.93 A  No. of residues =   3
   ------- -------                --------------- 
    B   8    ARG       matches     A  78    ARG  
    B  81    PRO       matches     A 107    PRO  
    B  82    VAL       matches     A 108    VAL  
  TRANSFORM   -0.6791 -0.0591 -0.7316 -0.7333  0.0107  0.6798  0.0323 -0.9982  0.0506   -45.078   -25.339  -109.054  
 
 Match found in 5jq7_4       ENVELOPE GLYCOPROTEIN 2 (5JQ7_B_T0RB
   Pattern 5jq7_4                 Query structure     RMSD=  0.93 A  No. of residues =   3
   ------- -------                --------------- 
    B 519    THR       matches     A 102    THR  
    B 520    THR       matches     A 101    THR  
    B 522    ASP       matches     A  64    ASP  
  TRANSFORM   -0.7256 -0.0318  0.6874  0.4332 -0.7973  0.4204 -0.5346 -0.6028 -0.5923    64.933   -35.415   -34.560  
 
 Match found in 3u5k_1       BROMODOMAIN-CONTAINING PROTEIN 4 (3U
   Pattern 3u5k_1                 Query structure     RMSD=  0.93 A  No. of residues =   3
   ------- -------                --------------- 
    A  87    VAL       matches     B  83    VAL  
    A  92    LEU       matches     B 411    LEU  
    A  94    LEU       matches     B 419    LEU  
  TRANSFORM    0.3789 -0.7920  0.4788  0.6310  0.5996  0.4923  0.6769 -0.1155 -0.7269    -0.249   -18.061    54.504  
 
 Match found in 4xi3_3       ESTROGEN RECEPTOR (4XI3_A_29SA601_2)
   Pattern 4xi3_3                 Query structure     RMSD=  0.93 A  No. of residues =   3
   ------- -------                --------------- 
    A 346    LEU       matches     D 157    LEU  
    A 424    ILE       matches     D 166    ILE  
    A 428    LEU       matches     D 109    LEU  
  TRANSFORM    0.6982  0.3531  0.6228  0.2038  0.7359 -0.6457  0.6863 -0.5778 -0.4418    40.271   126.920   -11.575  
 
 Match found in 2w3a_2       DIHYDROFOLATE REDUCTASE (2W3A_A_TOPA
   Pattern 2w3a_2                 Query structure     RMSD=  0.93 A  No. of residues =   3
   ------- -------                --------------- 
    A  56    THR       matches     A 101    THR  
    A  60    ILE       matches     A  99    ILE  
    A  61    PRO       matches     A 107    PRO  
  TRANSFORM   -0.9086 -0.3884  0.1537 -0.4145  0.8836 -0.2178  0.0512  0.2616  0.9638   -29.786    29.911    -5.465  
 
 Match found in 4ube_2       ADENOSINE KINASE (4UBE_A_2FAA401_1) 
   Pattern 4ube_2                 Query structure     RMSD=  0.93 A  No. of residues =   3
   ------- -------                --------------- 
    A 146    ALA       matches     C  54    ALA  
    A 172    GLN       matches     C  53    GLN  
    A 173    GLN       matches     C  98    GLN  

************************************************* user.SUMS ********************************************************
   5mue_3       ALPHA-TOCOPHEROL TRANSFER PROTEIN (5    :        0.93  <
   5mue_3       ALPHA-TOCOPHEROL TRANSFER PROTEIN (5    :        1.03  <
   3gp0_3       MITOGEN-ACTIVATED PROTEIN KINASE 11     :        1.17  <
   3spk_1       HIV-1 PROTEASE (3SPK_A_TPVA100_1)       :        1.17  <
   1jin_1       CYTOCHROME P450 107A1 (1JIN_A_KTNA80    :        1.25  <
   3spk_1       HIV-1 PROTEASE (3SPK_A_TPVA100_1)       :        1.26  <
   1jin_1       CYTOCHROME P450 107A1 (1JIN_A_KTNA80    :        1.32  <
   1s19_1       VITAMIN D3 RECEPTOR (1S19_A_MC9A500_    :        1.35  <
   5igp_3       MACROLIDE 2'-PHOSPHOTRANSFERASE (5IG    :        1.40  <
   3uvv_1       THYROID HORMONE RECEPTOR ALPHA (3UVV    :        1.41  <
   5igp_3       MACROLIDE 2'-PHOSPHOTRANSFERASE (5IG    :        1.44  <
   5hie_1       SERINE/THREONINE-PROTEIN KINASE B-RA    :        1.47  <
   3sug_2       NS3 PROTEASE, NS4A PROTEIN (3SUG_A_S    :        1.50  <
   3jb1_2       STRUCTURAL PROTEIN VP3 (3JB1_A_SAMA1    :        0.44  
   1jg3_2       PROTEIN-L-ISOASPARTATE O-METHYLTRANS    :        0.50  
   3lzv_6       HIV-1 PROTEASE;HIV-1 PROTEASE (3LZV_    :        0.53  
   3jb1_2       STRUCTURAL PROTEIN VP3 (3JB1_A_SAMA1    :        0.54  
   3d1z_1       HIV-1 PROTEASE;HIV-1 PROTEASE (3D1Z_    :        0.55  
   4ks8_3       SERINE/THREONINE-PROTEIN KINASE PAK     :        0.56  
   3lb3_1       DEHALOPEROXIDASE A (3LB3_A_4CHA191_0    :        0.60  
   4rs0_2       PROSTAGLANDIN G/H SYNTHASE 2 (4RS0_A    :        0.63  
   4m2w_3       CARBONIC ANHYDRASE 2 (4M2W_A_ETSA302    :        0.63  
   4qd3_2       PEPTIDYL-TRNA HYDROLASE (4QD3_A_5AEA    :        0.63  
   4zbr_3       SERUM ALBUMIN (4ZBR_A_NPSA603_1)        :        0.64  
   4r38_3       BLUE-LIGHT-ACTIVATED HISTIDINE KINAS    :        0.64  
   1t86_2       CYTOCHROME P450-CAM (1T86_A_CAMA1422    :        0.64  
   2z54_2       HIV-1 PROTEASE (2Z54_A_AB1A200_1)       :        0.65  
   4ks8_3       SERINE/THREONINE-PROTEIN KINASE PAK     :        0.65  
   1kb9_1       CYTOCHROME B;CYTOCHROME C1, HEME PRO    :        0.66  
   3el1_4       PROTEASE;PROTEASE (3EL1_A_DR7A100_2)    :        0.66  
   3nuo_5       PROTEASE (3NUO_B_478B478_2)             :        0.66  
   6bkl_5       MATRIX PROTEIN 2 (6BKL_F_RIMF101_0)     :        0.67  
   6bkl_3       MATRIX PROTEIN 2 (6BKL_F_RIMF101_0)     :        0.67  
   1mx1_7       LIVER CARBOXYLESTERASE I (1MX1_E_THA    :        0.67  
   1mx1_7       LIVER CARBOXYLESTERASE I (1MX1_E_THA    :        0.68  
   3lb3_1       DEHALOPEROXIDASE A (3LB3_A_4CHA191_0    :        0.68  
   2qhc_5       PROTEASE RETROPEPSIN (2QHC_B_AB1B900    :        0.68  
   4qw3_1       PROTEASOME SUBUNIT BETA TYPE-5;PROTE    :        0.69  
   2aw1_3       CARBONIC ANHYDRASE II (2AW1_A_COXA26    :        0.69  
   4m2w_3       CARBONIC ANHYDRASE 2 (4M2W_A_ETSA302    :        0.70  
   1jhr_1       NICOTINATE MONONUCLEOTIDE:5,6-DIMETH    :        0.70  
   3nuj_5       PROTEASE (3NUJ_B_478B401_2)             :        0.70  
   4dqh_2       WILD-TYPE HIV-1 PROTEASE DIMER;WILD-    :        0.71  
   3nuo_5       PROTEASE (3NUO_B_478B478_2)             :        0.71  
   6hco_1       ATP-BINDING CASSETTE SUB-FAMILY G ME    :        0.71  
   1kb9_1       CYTOCHROME B;CYTOCHROME C1, HEME PRO    :        0.71  
   3dcm_1       UNCHARACTERIZED PROTEIN TM_1570 (3DC    :        0.71  
   4r38_3       BLUE-LIGHT-ACTIVATED HISTIDINE KINAS    :        0.71  
   2pgr_3       ADENOSINE DEAMINASE (2PGR_A_DCFA501_    :        0.72  
   3ekp_2       PROTEASE;PROTEASE (3EKP_B_478B200_1)    :        0.72  
   3u5k_1       BROMODOMAIN-CONTAINING PROTEIN 4 (3U    :        0.72  
   1jhr_1       NICOTINATE MONONUCLEOTIDE:5,6-DIMETH    :        0.72  
   1d0v_2       NICOTINATE MONONUCLEOTIDE:5,6-DIMETH    :        0.72  
   1d0v_2       NICOTINATE MONONUCLEOTIDE:5,6-DIMETH    :        0.73  
   2qhc_2       PROTEASE RETROPEPSIN;PROTEASE RETROP    :        0.73  
   3ekp_2       PROTEASE;PROTEASE (3EKP_B_478B200_1)    :        0.75  
   5q1s_1       DNA CROSS-LINK REPAIR 1A PROTEIN (5Q    :        0.76  
   4qw3_1       PROTEASOME SUBUNIT BETA TYPE-5;PROTE    :        0.76  
   2azx_5       TRYPTOPHANYL-TRNA SYNTHETASE (2AZX_B    :        0.76  
   1fiq_1       XANTHINE OXIDASE (1FIQ_C_SALC1335_1)    :        0.76  
   4lzr_2       BROMODOMAIN-CONTAINING PROTEIN 4 (4L    :        0.76  
   4qw3_1       PROTEASOME SUBUNIT BETA TYPE-5;PROTE    :        0.76  
   4qw3_1       PROTEASOME SUBUNIT BETA TYPE-5;PROTE    :        0.76  
   2oc8_3       HEPATITIS C VIRUS (2OC8_A_HU5A999_1)    :        0.77  
   1jg3_2       PROTEIN-L-ISOASPARTATE O-METHYLTRANS    :        0.77  
   3sue_1       NS3 PROTEASE, NS4A PROTEIN (3SUE_A_S    :        0.77  
   4qd3_2       PEPTIDYL-TRNA HYDROLASE (4QD3_A_5AEA    :        0.77  
   2aw1_3       CARBONIC ANHYDRASE II (2AW1_A_COXA26    :        0.77  
   4rs0_2       PROSTAGLANDIN G/H SYNTHASE 2 (4RS0_A    :        0.77  
   1jhv_2       NICOTINATE MONONUCLEOTIDE:5,6-DIMETH    :        0.78  
   1fiq_1       XANTHINE OXIDASE (1FIQ_C_SALC1335_1)    :        0.78  
   1jhv_2       NICOTINATE MONONUCLEOTIDE:5,6-DIMETH    :        0.78  
   5uvm_3       HISTIDINE TRIAD (HIT) PROTEIN (5UVM_    :        0.80  
   2vdv_2       TRNA (GUANINE-N(7)-)-METHYLTRANSFERA    :        0.80  
   4fjp_1       LACTOTRANSFERRIN (4FJP_A_NPSA711_1)     :        0.80  
   5o96_4       RIBOSOMAL RNA SMALL SUBUNIT METHYLTR    :        0.80  
   6awq_2       SODIUM-DEPENDENT SEROTONIN TRANSPORT    :        0.80  
   4qvl_2       PROTEASOME SUBUNIT BETA TYPE-5;PROTE    :        0.80  
   4ifg_3       CALMODULIN-DOMAIN PROTEIN KINASE 1 (    :        0.81  
   6awo_2       SODIUM-DEPENDENT SEROTONIN TRANSPORT    :        0.81  
   4qvn_1       PROTEASOME SUBUNIT BETA TYPE-5;PROTE    :        0.81  
   1mui_4       PROTEASE (1MUI_B_AB1B100_2)             :        0.81  
   4qvp_2       PROTEASOME SUBUNIT BETA TYPE-5;PROTE    :        0.81  
   2ivu_4       PROTO-ONCOGENE TYROSINE-PROTEIN KINA    :        0.81  
   2ivu_4       PROTO-ONCOGENE TYROSINE-PROTEIN KINA    :        0.81  
   2vq5_2       S-NORCOCLAURINE SYNTHASE (2VQ5_B_LDP    :        0.82  
   2qqd_2       PYRUVOYL-DEPENDENT ARGININE DECARBOX    :        0.82  
   3wxo_2       CATALASE-PEROXIDASE (3WXO_A_NIZA802_    :        0.82  
   4obw_3       2-METHOXY-6-POLYPRENYL-1,4-BENZOQUIN    :        0.82  
   4oti_3       SERINE/THREONINE-PROTEIN KINASE N1 (    :        0.83  
   1ie4_1       TRANSTHYRETIN;TRANSTHYRETIN (1IE4_A_    :        0.83  
   1dvx_2       TRANSTHYRETIN;TRANSTHYRETIN (1DVX_B_    :        0.83  
   3nu3_6       PROTEASE (3NU3_B_478B401_2)             :        0.83  
   5uvm_3       HISTIDINE TRIAD (HIT) PROTEIN (5UVM_    :        0.83  
   3s3v_2       DIHYDROFOLATE REDUCTASE (3S3V_A_TOPA    :        0.83  
   1wmq_1       HUT OPERON POSITIVE REGULATORY PROTE    :        0.83  
   1rx7_1       DIHYDROFOLATE REDUCTASE (1RX7_A_FOLA    :        0.83  
   3nu3_6       PROTEASE (3NU3_B_478B401_2)             :        0.83  
   4qrc_2       FIBROBLAST GROWTH FACTOR RECEPTOR 4     :        0.84  
   1rd7_2       DIHYDROFOLATE REDUCTASE (1RD7_A_FOLA    :        0.84  
   4xi3_3       ESTROGEN RECEPTOR (4XI3_A_29SA601_2)    :        0.84  
   3u5k_1       BROMODOMAIN-CONTAINING PROTEIN 4 (3U    :        0.84  
   2azx_3       TRYPTOPHANYL-TRNA SYNTHETASE (2AZX_A    :        0.84  
   1dvx_4       TRANSTHYRETIN (1DVX_B_DIFB125_2)        :        0.84  
   4lzr_2       BROMODOMAIN-CONTAINING PROTEIN 4 (4L    :        0.84  
   4fjp_1       LACTOTRANSFERRIN (4FJP_A_NPSA711_1)     :        0.84  
   1rd7_2       DIHYDROFOLATE REDUCTASE (1RD7_A_FOLA    :        0.84  
   1wrq_1       HUT OPERON POSITIVE REGULATORY PROTE    :        0.84  
   5o96_4       RIBOSOMAL RNA SMALL SUBUNIT METHYLTR    :        0.85  
   4qvn_1       PROTEASOME SUBUNIT BETA TYPE-5;PROTE    :        0.85  
   4qvp_2       PROTEASOME SUBUNIT BETA TYPE-5;PROTE    :        0.85  
   4c9k_2       CYTOCHROME P450 (4C9K_A_CAMA424_0)      :        0.86  
   4qvl_2       PROTEASOME SUBUNIT BETA TYPE-5;PROTE    :        0.86  
   5i6x_3       SODIUM-DEPENDENT SEROTONIN TRANSPORT    :        0.86  
   2vdv_2       TRNA (GUANINE-N(7)-)-METHYLTRANSFERA    :        0.86  
   4ifg_3       CALMODULIN-DOMAIN PROTEIN KINASE 1 (    :        0.86  
   5z12_4       RETINOIC ACID RECEPTOR RXR-ALPHA (5Z    :        0.86  
   3d1z_5       HIV-1 PROTEASE (3D1Z_B_017B201_2)       :        0.86  
   4zbr_3       SERUM ALBUMIN (4ZBR_A_NPSA603_1)        :        0.86  
   4dqb_6       ASPARTYL PROTEASE (4DQB_B_017B101_2)    :        0.87  
   3oxw_2       HIV-1 PROTEASE;HIV-1 PROTEASE (3OXW_    :        0.87  
   4rs0_2       PROSTAGLANDIN G/H SYNTHASE 2 (4RS0_A    :        0.87  
   1rx7_1       DIHYDROFOLATE REDUCTASE (1RX7_A_FOLA    :        0.87  
   3o7w_2       LEUCINE CARBOXYL METHYLTRANSFERASE 1    :        0.87  
   6bkl_3       MATRIX PROTEIN 2 (6BKL_F_RIMF101_0)     :        0.87  
   1hwi_6       HMG-COA REDUCTASE;HMG-COA REDUCTASE     :        0.88  
   3uiv_1       SERUM ALBUMIN (3UIV_H_308H1008_1)       :        0.88  
   3lzv_6       HIV-1 PROTEASE;HIV-1 PROTEASE (3LZV_    :        0.89  
   5ljd_2       RETINOL-BINDING PROTEIN 1 (5LJD_A_RT    :        0.89  
   1j8u_2       PHENYLALANINE-4-HYDROXYLASE (1J8U_A_    :        0.89  
   2wd9_1       ACYL-COENZYME A SYNTHETASE ACSM2A, M    :        0.89  
   4qog_1       RIBOSYLDIHYDRONICOTINAMIDE DEHYDROGE    :        0.89  
   2zuj_1       CAMPHOR 5-MONOOXYGENASE (2ZUJ_A_CAMA    :        0.89  
   1ie4_1       TRANSTHYRETIN;TRANSTHYRETIN (1IE4_A_    :        0.89  
   4dqh_4       WILD-TYPE HIV-1 PROTEASE DIMER (4DQH    :        0.89  
   4lzr_2       BROMODOMAIN-CONTAINING PROTEIN 4 (4L    :        0.90  
   2nnk_4       PROTEASE (2NNK_A_ROCA401_2)             :        0.90  
   2bxe_7       SERUM ALBUMIN (2BXE_B_1FLB2002_1)       :        0.90  
   5q1s_1       DNA CROSS-LINK REPAIR 1A PROTEIN (5Q    :        0.90  
   4r38_5       BLUE-LIGHT-ACTIVATED HISTIDINE KINAS    :        0.90  
   2azx_5       TRYPTOPHANYL-TRNA SYNTHETASE (2AZX_B    :        0.90  
   2z0y_1       PUTATIVE UNCHARACTERIZED PROTEIN TTH    :        0.90  
   6bkl_5       MATRIX PROTEIN 2 (6BKL_F_RIMF101_0)     :        0.90  
   3ndt_4       PROTEASE (3NDT_A_ROCA101_2)             :        0.91  
   6bkl_3       MATRIX PROTEIN 2 (6BKL_F_RIMF101_0)     :        0.91  
   2nmz_4       PROTEASE;PROTEASE (2NMZ_B_ROCB401_2)    :        0.91  
   1sdu_5       PROTEASE RETROPEPSIN (1SDU_B_MK1B902    :        0.91  
   3d1z_1       HIV-1 PROTEASE;HIV-1 PROTEASE (3D1Z_    :        0.91  
   3tl9_4       PROTEASE (3TL9_A_ROCA401_2)             :        0.91  
   3nu3_3       PROTEASE;PROTEASE (3NU3_B_478B401_1)    :        0.91  
   1xzx_3       THYROID HORMONE RECEPTOR BETA-1 (1XZ    :        0.91  
   5i75_1       SODIUM-DEPENDENT SEROTONIN TRANSPORT    :        0.91  
   1z11_3       CYTOCHROME P450, FAMILY 2, SUBFAMILY    :        0.91  
   3s3v_2       DIHYDROFOLATE REDUCTASE (3S3V_A_TOPA    :        0.92  
   4lzr_2       BROMODOMAIN-CONTAINING PROTEIN 4 (4L    :        0.92  
   6bkl_5       MATRIX PROTEIN 2 (6BKL_F_RIMF101_0)     :        0.92  
   3d1z_5       HIV-1 PROTEASE (3D1Z_B_017B201_2)       :        0.92  
   2dxr_0       LACTOTRANSFERRIN (2DXR_A_SORA1002_0)    :        0.92  
   3cs9_2       PROTO-ONCOGENE TYROSINE-PROTEIN KINA    :        0.92  
   3uiv_1       SERUM ALBUMIN (3UIV_H_308H1008_1)       :        0.92  
   1d0v_2       NICOTINATE MONONUCLEOTIDE:5,6-DIMETH    :        0.92  
   3el1_4       PROTEASE;PROTEASE (3EL1_A_DR7A100_2)    :        0.92  
   1zq9_3       PROBABLE DIMETHYLADENOSINE TRANSFERA    :        0.92  
   3d4s_4       BETA-2 ADRENERGIC RECEPTOR/T4-LYSOZY    :        0.92  
   4zbr_3       SERUM ALBUMIN (4ZBR_A_NPSA603_1)        :        0.92  
   4mxx_3       PROTO-ONCOGENE TYROSINE-PROTEIN KINA    :        0.93  
   3s3v_2       DIHYDROFOLATE REDUCTASE (3S3V_A_TOPA    :        0.93  
   5zcp_4       CYTOCHROME C OXIDASE SUBUNIT 1;CYTOC    :        0.93  
   2qwx_2       RIBOSYLDIHYDRONICOTINAMIDE DEHYDROGE    :        0.93  
   4v01_6       FIBROBLAST GROWTH FACTOR RECEPTOR 1     :        0.93  
   4ifg_3       CALMODULIN-DOMAIN PROTEIN KINASE 1 (    :        0.93  
   2q5k_6       PROTEASE;PROTEASE (2Q5K_A_AB1A201_2)    :        0.93  
   1jhv_2       NICOTINATE MONONUCLEOTIDE:5,6-DIMETH    :        0.93  
   6dj1_5       HIV-1 PROTEASE (6DJ1_B_AB1B201_1)       :        0.93  
   3u5k_1       BROMODOMAIN-CONTAINING PROTEIN 4 (3U    :        0.93  
   2vdv_2       TRNA (GUANINE-N(7)-)-METHYLTRANSFERA    :        0.93  
   3nuo_2       PROTEASE;PROTEASE (3NUO_B_478B478_1)    :        0.93  
   2o4s_1       PROTEASE (2O4S_A_AB1A400_1)             :        0.94  
   3nu3_3       PROTEASE;PROTEASE (3NU3_B_478B401_1)    :        0.94  
   2o4s_6       PROTEASE;PROTEASE (2O4S_A_AB1A400_2)    :        0.94  
   3dcm_1       UNCHARACTERIZED PROTEIN TM_1570 (3DC    :        0.94  
   3oxw_2       HIV-1 PROTEASE;HIV-1 PROTEASE (3OXW_    :        0.94  
   1jhr_1       NICOTINATE MONONUCLEOTIDE:5,6-DIMETH    :        0.94  
   1zz1_3       HISTONE DEACETYLASE-LIKE AMIDOHYDROL    :        0.94  
   2ivu_4       PROTO-ONCOGENE TYROSINE-PROTEIN KINA    :        0.94  
   5x23_3       CYTOCHROME P450 2C9 (5X23_A_LSNA502_    :        0.94  
   5vw4_1       FERREDOXIN--NADP REDUCTASE (5VW4_A_N    :        0.95  
   6bp4_4       HISTONE-LYSINE N-METHYLTRANSFERASE,     :        0.95  
   2x2n_3       LANOSTEROL 14-ALPHA-DEMETHYLASE (2X2    :        0.95  
   3nuo_2       PROTEASE;PROTEASE (3NUO_B_478B478_1)    :        0.95  
   1mx1_6       LIVER CARBOXYLESTERASE I (1MX1_E_THA    :        0.95  
   4v01_3       FIBROBLAST GROWTH FACTOR RECEPTOR 1     :        0.95  
   4r38_5       BLUE-LIGHT-ACTIVATED HISTIDINE KINAS    :        0.95  
   1x1a_3       CRTF-RELATED PROTEIN (1X1A_A_SAMA426    :        0.95  
   6hco_1       ATP-BINDING CASSETTE SUB-FAMILY G ME    :        0.96  
   3e00_2       RETINOIC ACID RECEPTOR RXR-ALPHA (3E    :        0.96  
   4v01_3       FIBROBLAST GROWTH FACTOR RECEPTOR 1     :        0.96  
   4ejg_1       CYTOCHROME P450 2A13 (4EJG_A_NCTA501    :        0.96  
   5wz1_1       NS5 METHYLTRANSFERASE (5WZ1_A_SAMA60    :        0.96  
   5i71_3       SODIUM-DEPENDENT SEROTONIN TRANSPORT    :        0.96  
   1rd7_2       DIHYDROFOLATE REDUCTASE (1RD7_A_FOLA    :        0.96  
   1fe2_3       PROSTAGLANDIN ENDOPEROXIDE H SYNTHAS    :        0.96  
   1mx1_6       LIVER CARBOXYLESTERASE I (1MX1_E_THA    :        0.96  
   2qhc_5       PROTEASE RETROPEPSIN (2QHC_B_AB1B900    :        0.96  
   3tmz_3       CYTOCHROME P450 2B4 (3TMZ_A_06XA503_    :        0.96  
   2o4l_2       PROTEASE (2O4L_A_TPVA403_1)             :        0.96  
   1kt5_2       PLASMA RETINOL-BINDING PROTEIN (1KT5    :        0.96  
   4dqh_2       WILD-TYPE HIV-1 PROTEASE DIMER;WILD-    :        0.97  
   2nni_4       CYTOCHROME P450 2C8 (2NNI_A_MTKA501_    :        0.97  
   1d0v_2       NICOTINATE MONONUCLEOTIDE:5,6-DIMETH    :        0.97  
   4c9k_2       CYTOCHROME P450 (4C9K_A_CAMA424_0)      :        0.97  
   1jhv_2       NICOTINATE MONONUCLEOTIDE:5,6-DIMETH    :        0.97  
   2bdm_1       CYTOCHROME P450 2B4 (2BDM_A_TMIA501_    :        0.97  

************************************************* user.SUML ********************************************************
   3uvv_1       THYROID HORMONE RECEPTOR ALPHA (3UVV    :        0.98  <
   5bmv_3       TUBULIN ALPHA-1B CHAIN (5BMV_C_VLBC5    :        1.06  <
   5igp_3       MACROLIDE 2'-PHOSPHOTRANSFERASE (5IG    :        1.18  <
   5igp_3       MACROLIDE 2'-PHOSPHOTRANSFERASE (5IG    :        1.20  <
   3spk_1       HIV-1 PROTEASE (3SPK_A_TPVA100_1)       :        1.25  <
   3spk_1       HIV-1 PROTEASE (3SPK_A_TPVA100_1)       :        1.29  <
   1dzm_1       ODORANT-BINDING PROTEIN (1DZM_A_BZMA    :        1.36  <
   3jvy_5       GAG-POL POLYPROTEIN (3JVY_B_017B401_    :        1.38  <
   4wnu_1       CYTOCHROME P450 2D6 (4WNU_A_QDNA602_    :        1.38  <
   1p2y_1       CYTOCHROME P450-CAM (1P2Y_A_NCTA440_    :        0.33  
   2a1n_1       CYTOCHROME P450-CAM (2A1N_A_CAMA1422    :        0.37  
   2a1n_1       CYTOCHROME P450-CAM (2A1N_A_CAMA1422    :        0.38  
   1p2y_1       CYTOCHROME P450-CAM (1P2Y_A_NCTA440_    :        0.41  
   4qw3_1       PROTEASOME SUBUNIT BETA TYPE-5;PROTE    :        0.42  
   4qw3_1       PROTEASOME SUBUNIT BETA TYPE-5;PROTE    :        0.45  
   2bxe_7       SERUM ALBUMIN (2BXE_B_1FLB2002_1)       :        0.52  
   4qw3_1       PROTEASOME SUBUNIT BETA TYPE-5;PROTE    :        0.53  
   3gp0_1       MITOGEN-ACTIVATED PROTEIN KINASE 11     :        0.57  
   5z12_4       RETINOIC ACID RECEPTOR RXR-ALPHA (5Z    :        0.61  
   1dz8_2       CYTOCHROME P450-CAM (1DZ8_A_CAMA503_    :        0.61  
   1dz8_2       CYTOCHROME P450-CAM (1DZ8_A_CAMA503_    :        0.62  
   3gcs_2       MITOGEN-ACTIVATED PROTEIN KINASE 14     :        0.63  
   2ivu_4       PROTO-ONCOGENE TYROSINE-PROTEIN KINA    :        0.63  
   5vw4_3       FERREDOXIN--NADP REDUCTASE (5VW4_A_N    :        0.65  
   2bxe_7       SERUM ALBUMIN (2BXE_B_1FLB2002_1)       :        0.66  
   2ivu_4       PROTO-ONCOGENE TYROSINE-PROTEIN KINA    :        0.67  
   2ivu_4       PROTO-ONCOGENE TYROSINE-PROTEIN KINA    :        0.68  
   1ism_2       BONE MARROW STROMAL CELL ANTIGEN 1 (    :        0.68  
   2qhc_2       PROTEASE RETROPEPSIN;PROTEASE RETROP    :        0.69  
   1ia0_2       TUBULIN BETA CHAIN (1IA0_B_TXLB502_1    :        0.70  
   3gp0_1       MITOGEN-ACTIVATED PROTEIN KINASE 11     :        0.70  
   1m4i_1       AMINOGLYCOSIDE 2'-N-ACETYLTRANSFERAS    :        0.70  
   3ltw_1       ARYLAMINE N-ACETYLTRANSFERASE NAT (3    :        0.71  
   4qd3_2       PEPTIDYL-TRNA HYDROLASE (4QD3_A_5AEA    :        0.71  
   2ivu_4       PROTO-ONCOGENE TYROSINE-PROTEIN KINA    :        0.72  
   1ia0_2       TUBULIN BETA CHAIN (1IA0_B_TXLB502_1    :        0.72  
   1mx1_6       LIVER CARBOXYLESTERASE I (1MX1_E_THA    :        0.72  
   3deu_1       TRANSCRIPTIONAL REGULATOR SLYA (3DEU    :        0.72  
   3ltw_1       ARYLAMINE N-ACETYLTRANSFERASE NAT (3    :        0.72  
   3gcs_2       MITOGEN-ACTIVATED PROTEIN KINASE 14     :        0.72  
   4u8y_2       MULTIDRUG EFFLUX PUMP SUBUNIT ACRB (    :        0.72  
   5jsd_0       PHIAB6 TAILSPIKE (5JSD_C_1GNC608_1)     :        0.73  
   2qhc_5       PROTEASE RETROPEPSIN (2QHC_B_AB1B900    :        0.73  
   1m4i_1       AMINOGLYCOSIDE 2'-N-ACETYLTRANSFERAS    :        0.73  
   4qd3_2       PEPTIDYL-TRNA HYDROLASE (4QD3_A_5AEA    :        0.74  
   1mx1_6       LIVER CARBOXYLESTERASE I (1MX1_E_THA    :        0.74  
   2hc4_2       VITAMIN D RECEPTOR (2HC4_A_VDXA525_1    :        0.75  
   5tt3_1       ALPHA-CARBONIC ANHYDRASE (5TT3_E_EZL    :        0.75  
   2vdv_2       TRNA (GUANINE-N(7)-)-METHYLTRANSFERA    :        0.75  
   6awq_2       SODIUM-DEPENDENT SEROTONIN TRANSPORT    :        0.75  
   1zz1_3       HISTONE DEACETYLASE-LIKE AMIDOHYDROL    :        0.75  
   1rk3_3       VITAMIN D3 RECEPTOR (1RK3_A_VDXA500_    :        0.75  
   4obw_3       2-METHOXY-6-POLYPRENYL-1,4-BENZOQUIN    :        0.75  
   3o9m_1       CHOLINESTERASE (3O9M_A_BEZA999_0)       :        0.75  
   2zlc_1       VITAMIN D3 RECEPTOR (2ZLC_A_VDXA500_    :        0.75  
   3vt7_1       VITAMIN D3 RECEPTOR (3VT7_A_VDXA500_    :        0.75  
   6awo_2       SODIUM-DEPENDENT SEROTONIN TRANSPORT    :        0.75  
   5tt3_1       ALPHA-CARBONIC ANHYDRASE (5TT3_E_EZL    :        0.75  
   2ivu_4       PROTO-ONCOGENE TYROSINE-PROTEIN KINA    :        0.76  
   5jsd_0       PHIAB6 TAILSPIKE (5JSD_C_1GNC608_1)     :        0.76  
   1ao8_2       DIHYDROFOLATE REDUCTASE (1AO8_A_MTXA    :        0.77  
   5n9x_1       ADENYLATION DOMAIN (5N9X_A_THRA601_0    :        0.77  
   1xp0_2       CGMP-SPECIFIC 3',5'-CYCLIC PHOSPHODI    :        0.77  
   4r38_5       BLUE-LIGHT-ACTIVATED HISTIDINE KINAS    :        0.78  
   3cr5_0       PROTEIN S100-B (3CR5_X_PNTX94_0)        :        0.78  
   4fjp_1       LACTOTRANSFERRIN (4FJP_A_NPSA711_1)     :        0.78  
   1zz1_3       HISTONE DEACETYLASE-LIKE AMIDOHYDROL    :        0.78  
   1mjq_5       METHIONINE REPRESSOR (1MJQ_H_SAMH200    :        0.79  
   4ygf_2       ALPHA-CARBONIC ANHYDRASE (4YGF_G_AZM    :        0.79  
   2wd9_1       ACYL-COENZYME A SYNTHETASE ACSM2A, M    :        0.79  
   2q5k_6       PROTEASE;PROTEASE (2Q5K_A_AB1A201_2)    :        0.79  
   3mws_2       HIV-1 PROTEASE;HIV-1 PROTEASE (3MWS_    :        0.79  
   1jg3_2       PROTEIN-L-ISOASPARTATE O-METHYLTRANS    :        0.79  
   4zau_1       EPIDERMAL GROWTH FACTOR RECEPTOR (4Z    :        0.79  
   1eup_1       CYTOCHROME P450ERYF (1EUP_A_ASDA451_    :        0.79  
   5i75_1       SODIUM-DEPENDENT SEROTONIN TRANSPORT    :        0.79  
   3mws_4       HIV-1 PROTEASE (3MWS_B_017B201_2)       :        0.79  
   3fl9_6       DIHYDROFOLATE REDUCTASE (DHFR) (3FL9    :        0.79  
   3x2q_2       CYTOCHROME C OXIDASE SUBUNIT 3;CYTOC    :        0.79  
   4or0_3       SERUM ALBUMIN (4OR0_B_NPSB601_1)        :        0.79  
   3jb1_2       STRUCTURAL PROTEIN VP3 (3JB1_A_SAMA1    :        0.80  
   4fjp_1       LACTOTRANSFERRIN (4FJP_A_NPSA711_1)     :        0.80  
   4a84_3       MAJOR POLLEN ALLERGEN BET V 1-A (4A8    :        0.80  
   5eeu_6       TRANSCRIPTION ATTENUATION PROTEIN MT    :        0.80  
   5wz1_1       NS5 METHYLTRANSFERASE (5WZ1_A_SAMA60    :        0.80  
   6bkl_5       MATRIX PROTEIN 2 (6BKL_F_RIMF101_0)     :        0.80  
   1gti_1       GLUTATHIONE S-TRANSFERASE (1GTI_A_CC    :        0.80  
   3d1z_5       HIV-1 PROTEASE (3D1Z_B_017B201_2)       :        0.80  
   4ogr_2       CYCLIN-DEPENDENT KINASE 9 (4OGR_A_AD    :        0.81  
   1zz1_3       HISTONE DEACETYLASE-LIKE AMIDOHYDROL    :        0.81  
   2zw9_6       LEUCINE CARBOXYL METHYLTRANSFERASE 2    :        0.81  
   2gss_2       GLUTATHIONE S-TRANSFERASE P1-1 (2GSS    :        0.81  
   1k74_4       RETINOIC ACID RECEPTOR RXR-ALPHA (1K    :        0.81  
   3wxo_2       CATALASE-PEROXIDASE (3WXO_A_NIZA802_    :        0.81  
   6bxl_3       2-(3-AMINO-3-CARBOXYPROPYL)HISTIDINE    :        0.81  
   5wz1_7       NS5 METHYLTRANSFERASE (5WZ1_F_SAMF60    :        0.81  
   3mws_4       HIV-1 PROTEASE (3MWS_B_017B201_2)       :        0.81  
   1sdu_5       PROTEASE RETROPEPSIN (1SDU_B_MK1B902    :        0.82  
   4ygf_2       ALPHA-CARBONIC ANHYDRASE (4YGF_G_AZM    :        0.82  
   3ztv_1       NAD NUCLEOTIDASE (3ZTV_A_ADNA1600_1)    :        0.82  
   3d1z_5       HIV-1 PROTEASE (3D1Z_B_017B201_2)       :        0.82  
   3mws_2       HIV-1 PROTEASE;HIV-1 PROTEASE (3MWS_    :        0.82  
   5i71_3       SODIUM-DEPENDENT SEROTONIN TRANSPORT    :        0.82  
   3uay_3       PURINE NUCLEOSIDE PHOSPHORYLASE DEOD    :        0.82  
   1fm9_4       RETINOIC ACID RECEPTOR RXR-ALPHA (1F    :        0.82  
   4fgl_1       RIBOSYLDIHYDRONICOTINAMIDE DEHYDROGE    :        0.83  
   3zqt_1       ANDROGEN RECEPTOR (3ZQT_A_30ZA1920_1    :        0.83  
   5kox_3       PENTACHLOROPHENOL 4-MONOOXYGENASE (5    :        0.83  
   2oc8_3       HEPATITIS C VIRUS (2OC8_A_HU5A999_1)    :        0.83  
   2vq5_2       S-NORCOCLAURINE SYNTHASE (2VQ5_B_LDP    :        0.83  
   1u65_1       ACETYLCHOLINESTERASE (1U65_A_CP0A100    :        0.83  
   3mws_4       HIV-1 PROTEASE (3MWS_B_017B201_2)       :        0.83  
   2g78_3       CELLULAR RETINOIC ACID-BINDING PROTE    :        0.83  
   5wz1_1       NS5 METHYLTRANSFERASE (5WZ1_A_SAMA60    :        0.83  
   4u8y_2       MULTIDRUG EFFLUX PUMP SUBUNIT ACRB (    :        0.84  
   5wz1_7       NS5 METHYLTRANSFERASE (5WZ1_F_SAMF60    :        0.85  
   3abl_1       CYTOCHROME C OXIDASE POLYPEPTIDE 7A1    :        0.85  
   1fe2_6       PROSTAGLANDIN ENDOPEROXIDE H SYNTHAS    :        0.85  
   11gs_1       GLUTATHIONE S-TRANSFERASE (11GS_A_EA    :        0.85  
   3jb1_2       STRUCTURAL PROTEIN VP3 (3JB1_A_SAMA1    :        0.85  
   4xi3_3       ESTROGEN RECEPTOR (4XI3_A_29SA601_2)    :        0.85  
   1mjq_5       METHIONINE REPRESSOR (1MJQ_H_SAMH200    :        0.85  
   6bkl_3       MATRIX PROTEIN 2 (6BKL_F_RIMF101_0)     :        0.85  
   4ogr_2       CYCLIN-DEPENDENT KINASE 9 (4OGR_A_AD    :        0.85  
   4ks8_3       SERINE/THREONINE-PROTEIN KINASE PAK     :        0.86  
   4r38_5       BLUE-LIGHT-ACTIVATED HISTIDINE KINAS    :        0.86  
   1gxs_2       P-(S)-HYDROXYMANDELONITRILE LYASE CH    :        0.86  
   2zw9_6       LEUCINE CARBOXYL METHYLTRANSFERASE 2    :        0.86  
   2hc4_2       VITAMIN D RECEPTOR (2HC4_A_VDXA525_1    :        0.86  
   3el1_4       PROTEASE;PROTEASE (3EL1_A_DR7A100_2)    :        0.86  
   3x2q_1       CYTOCHROME C OXIDASE SUBUNIT 3;CYTOC    :        0.86  
   2ljc_1       M2 PROTEIN, BM2 PROTEIN CHIMERA;M2 P    :        0.86  
   3iiz_3       BIOTIN SYNTHETASE, PUTATIVE (3IIZ_A_    :        0.86  
   4ac9_5       MJ0495-LIKE PROTEIN (4AC9_C_DXCC1478    :        0.87  
   2g78_3       CELLULAR RETINOIC ACID-BINDING PROTE    :        0.87  
   1zz1_3       HISTONE DEACETYLASE-LIKE AMIDOHYDROL    :        0.87  
   4zau_1       EPIDERMAL GROWTH FACTOR RECEPTOR (4Z    :        0.87  
   2nni_4       CYTOCHROME P450 2C8 (2NNI_A_MTKA501_    :        0.87  
   3nu3_3       PROTEASE;PROTEASE (3NU3_B_478B401_1)    :        0.87  
   1ya4_4       CES1 PROTEIN (1YA4_B_CTXB2_1)           :        0.87  
   3lzv_6       HIV-1 PROTEASE;HIV-1 PROTEASE (3LZV_    :        0.87  
   4dqh_2       WILD-TYPE HIV-1 PROTEASE DIMER;WILD-    :        0.87  
   4lzr_2       BROMODOMAIN-CONTAINING PROTEIN 4 (4L    :        0.88  
   1q23_1       CHLORAMPHENICOL ACETYLTRANSFERASE;CH    :        0.88  
   3uiv_1       SERUM ALBUMIN (3UIV_H_308H1008_1)       :        0.88  
   2g78_3       CELLULAR RETINOIC ACID-BINDING PROTE    :        0.88  
   1mui_4       PROTEASE (1MUI_B_AB1B100_2)             :        0.88  
   3uiv_1       SERUM ALBUMIN (3UIV_H_308H1008_1)       :        0.88  
   4r38_5       BLUE-LIGHT-ACTIVATED HISTIDINE KINAS    :        0.88  
   3nuo_2       PROTEASE;PROTEASE (3NUO_B_478B478_1)    :        0.88  
   3jb1_2       STRUCTURAL PROTEIN VP3 (3JB1_A_SAMA1    :        0.89  
   4u15_4       MUSCARINIC ACETYLCHOLINE RECEPTOR M3    :        0.89  
   4qw3_1       PROTEASOME SUBUNIT BETA TYPE-5;PROTE    :        0.89  
   4ema_4       PEROXISOME PROLIFERATOR-ACTIVATED RE    :        0.89  
   4r38_5       BLUE-LIGHT-ACTIVATED HISTIDINE KINAS    :        0.89  
   3vt7_1       VITAMIN D3 RECEPTOR (3VT7_A_VDXA500_    :        0.89  
   4ojb_4       ANDROGEN RECEPTOR (4OJB_A_198A1001_2    :        0.89  
   4a84_3       MAJOR POLLEN ALLERGEN BET V 1-A (4A8    :        0.89  
   2vdv_2       TRNA (GUANINE-N(7)-)-METHYLTRANSFERA    :        0.89  
   1rj6_3       CARBONIC ANHYDRASE XIV (1RJ6_A_AZMA4    :        0.89  
   4lzr_2       BROMODOMAIN-CONTAINING PROTEIN 4 (4L    :        0.89  
   4ks8_3       SERINE/THREONINE-PROTEIN KINASE PAK     :        0.90  
   1j96_1       3ALPHA-HYDROXYSTEROID DEHYDROGENASE     :        0.90  
   6bkl_3       MATRIX PROTEIN 2 (6BKL_F_RIMF101_0)     :        0.90  
   3sue_8       NS3 PROTEASE, NS4A PROTEIN (3SUE_C_S    :        0.90  
   2w3a_2       DIHYDROFOLATE REDUCTASE (2W3A_A_TOPA    :        0.90  
   4ogr_2       CYCLIN-DEPENDENT KINASE 9 (4OGR_A_AD    :        0.90  
   3jb1_2       STRUCTURAL PROTEIN VP3 (3JB1_A_SAMA1    :        0.90  
   5kqx_3       PROTEASE E35D-SQV (5KQX_A_ROCA101_1)    :        0.90  
   1rk3_3       VITAMIN D3 RECEPTOR (1RK3_A_VDXA500_    :        0.90  
   3ekp_2       PROTEASE;PROTEASE (3EKP_B_478B200_1)    :        0.90  
   2ljc_1       M2 PROTEIN, BM2 PROTEIN CHIMERA;M2 P    :        0.90  
   5n9x_1       ADENYLATION DOMAIN (5N9X_A_THRA601_0    :        0.90  
   2z54_2       HIV-1 PROTEASE (2Z54_A_AB1A200_1)       :        0.90  
   5n9x_1       ADENYLATION DOMAIN (5N9X_A_THRA601_0    :        0.91  
   4pcu_2       CYSTATHIONINE BETA-SYNTHASE (4PCU_A_    :        0.91  
   4zbr_3       SERUM ALBUMIN (4ZBR_A_NPSA603_1)        :        0.91  
   4oti_3       SERINE/THREONINE-PROTEIN KINASE N1 (    :        0.91  
   6dif_1       HIV-1 PROTEASE (6DIF_B_TPVB201_0)       :        0.91  
   3uay_3       PURINE NUCLEOSIDE PHOSPHORYLASE DEOD    :        0.91  
   1xp0_2       CGMP-SPECIFIC 3',5'-CYCLIC PHOSPHODI    :        0.91  
   1pk9_1       PURINE NUCLEOSIDE PHOSPHORYLASE (1PK    :        0.91  
   2o4s_6       PROTEASE;PROTEASE (2O4S_A_AB1A400_2)    :        0.91  
   6bkl_5       MATRIX PROTEIN 2 (6BKL_F_RIMF101_0)     :        0.91  
   3csj_1       GLUTATHIONE S-TRANSFERASE P (3CSJ_B_    :        0.91  
   3g0e_3       MAST/STEM CELL GROWTH FACTOR RECEPTO    :        0.91  
   2o4l_2       PROTEASE (2O4L_A_TPVA403_1)             :        0.92  
   2itz_2       EPIDERMAL GROWTH FACTOR RECEPTOR (2I    :        0.92  
   6h7u_1       PEPTIDE ABC TRANSPORTER PERMEASE (6H    :        0.92  
   4lzr_2       BROMODOMAIN-CONTAINING PROTEIN 4 (4L    :        0.92  
   2ivu_4       PROTO-ONCOGENE TYROSINE-PROTEIN KINA    :        0.93  
   2nni_4       CYTOCHROME P450 2C8 (2NNI_A_MTKA501_    :        0.93  
   2zlc_1       VITAMIN D3 RECEPTOR (2ZLC_A_VDXA500_    :        0.93  
   2qo5_2       LIVER-BASIC FATTY ACID BINDING PROTE    :        0.93  
   6dj1_5       HIV-1 PROTEASE (6DJ1_B_AB1B201_1)       :        0.93  
   5jq7_4       ENVELOPE GLYCOPROTEIN 2 (5JQ7_B_T0RB    :        0.93  
   3u5k_1       BROMODOMAIN-CONTAINING PROTEIN 4 (3U    :        0.93  
   4xi3_3       ESTROGEN RECEPTOR (4XI3_A_29SA601_2)    :        0.93  
   2w3a_2       DIHYDROFOLATE REDUCTASE (2W3A_A_TOPA    :        0.93  
   4ube_2       ADENOSINE KINASE (4UBE_A_2FAA401_1)     :        0.93  
   4c9k_2       CYTOCHROME P450 (4C9K_A_CAMA424_0)      :        0.93  
   1ao8_2       DIHYDROFOLATE REDUCTASE (1AO8_A_MTXA    :        0.94  
   3bjw_10      PHOSPHOLIPASE A2 (3BJW_E_SVRE503_1)     :        0.94  
   3u5k_1       BROMODOMAIN-CONTAINING PROTEIN 4 (3U    :        0.94  
   1jhr_1       NICOTINATE MONONUCLEOTIDE:5,6-DIMETH    :        0.94  
   2nni_4       CYTOCHROME P450 2C8 (2NNI_A_MTKA501_    :        0.94  
   2qhc_2       PROTEASE RETROPEPSIN;PROTEASE RETROP    :        0.94  
   4o1e_2       DIHYDROPTEROATE SYNTHASE DHPS (4O1E_    :        0.94  
   2z0y_1       PUTATIVE UNCHARACTERIZED PROTEIN TTH    :        0.94  
