# Supplementary material for: Predicted antiviral drugs Darunavir, Amprenavir, Rimantadine and Saquinavir can potentially bind to neutralize SARS-CoV-2 conserved proteins
Source: J Biol Res (Thessalon). 2021 Aug 4;28:18. doi: 10.1186/s40709-021-00149-2 (PMC8331326; doi:10.1186/s40709-021-00149-2)
Supplement: Supplementary file 10 — Additional file 1: S10. List of drug binding hits for 6VWW-NSP15. [file 40709_2021_149_MOESM10_ESM.txt]

******************************************************* user.XUMS **************************************************************
  TRANSFORM    0.3234 -0.9122  0.2517 -0.8226 -0.1396  0.5512 -0.4677 -0.3853 -0.7955    40.553    11.703   -26.218  
 
 Match found in 2eva_1       TAK1 KINASE - TAB1 CHIMERA FUSION PR
   Pattern 2eva_1                 Query structure     RMSD=  1.34 A  No. of residues =   4
   ------- -------                --------------- 
    A  42    VAL       matches     A 186    VAL  
    A  43    GLY       matches     A 185    GLY  
    A  45    GLY       matches     A 141    GLY  
    A  50    VAL       matches     A 183    VAL  
  TRANSFORM    0.8481  0.3819  0.3673 -0.5179  0.7441  0.4221 -0.1120 -0.5482  0.8288    64.135   -26.556    40.132  
 
 Match found in 1sqf_3       SUN PROTEIN (1SQF_A_SAMA430_0)      
   Pattern 1sqf_3                 Query structure     RMSD=  0.25 A  No. of residues =   3
   ------- -------                --------------- 
    A 303    ASP       matches     A 125    ASP  
    A 304    GLY       matches     A 126    GLY  
    A 305    ARG       matches     A 127    ARG  
  TRANSFORM   -0.9315 -0.1398 -0.3359 -0.0031  0.9263 -0.3768  0.3638 -0.3500 -0.8632   -48.898     3.440    69.411  
 
 Match found in 1sqf_3       SUN PROTEIN (1SQF_A_SAMA430_0)      
   Pattern 1sqf_3                 Query structure     RMSD=  0.29 A  No. of residues =   3
   ------- -------                --------------- 
    A 303    ASP       matches     B 125    ASP  
    A 304    GLY       matches     B 126    GLY  
    A 305    ARG       matches     B 127    ARG  
  TRANSFORM    0.5088  0.3795  0.7727 -0.2736 -0.7798  0.5631  0.8162 -0.4979 -0.2929    54.607    21.571    56.165  
 
 Match found in 4ltw_3       ANCESTRAL STEROID RECEPTOR 2 (4LTW_A
   Pattern 4ltw_3                 Query structure     RMSD=  0.37 A  No. of residues =   3
   ------- -------                --------------- 
    A  42    LEU       matches     A 300    LEU  
    A  46    VAL       matches     A 304    VAL  
    A  50    LYS       matches     A 308    LYS  
  TRANSFORM    0.9868  0.1520 -0.0555 -0.0091 -0.2902 -0.9569 -0.1615  0.9448 -0.2850    57.736    48.980   -61.697  
 
 Match found in 4p6x_6       GLUCOCORTICOID RECEPTOR (4P6X_E_HCYE
   Pattern 4p6x_6                 Query structure     RMSD=  0.42 A  No. of residues =   3
   ------- -------                --------------- 
    E 563    LEU       matches     B  73    LEU  
    E 564    ASN       matches     B  74    ASN  
    E 567    GLY       matches     B  77    GLY  
  TRANSFORM   -0.9217 -0.3821  0.0670  0.1817 -0.2726  0.9448 -0.3427  0.8830  0.3207   -62.314    61.788   -72.001  
 
 Match found in 4p6x_6       GLUCOCORTICOID RECEPTOR (4P6X_E_HCYE
   Pattern 4p6x_6                 Query structure     RMSD=  0.44 A  No. of residues =   3
   ------- -------                --------------- 
    E 563    LEU       matches     A  73    LEU  
    E 564    ASN       matches     A  74    ASN  
    E 567    GLY       matches     A  77    GLY  
  TRANSFORM   -0.6349 -0.0029 -0.7726  0.6364 -0.5689 -0.5209 -0.4380 -0.8224  0.3631   -16.360    78.136   -26.430  
 
 Match found in 4ltw_3       ANCESTRAL STEROID RECEPTOR 2 (4LTW_A
   Pattern 4ltw_3                 Query structure     RMSD=  0.48 A  No. of residues =   3
   ------- -------                --------------- 
    A  42    LEU       matches     B 300    LEU  
    A  46    VAL       matches     B 304    VAL  
    A  50    LYS       matches     B 308    LYS  
  TRANSFORM    0.0485  0.8378  0.5438  0.9018  0.1974 -0.3845 -0.4294  0.5091 -0.7459    -1.436    60.202    15.162  
 
 Match found in 5h2u_3       PROTEIN-TYROSINE KINASE 6 (5H2U_A_1N
   Pattern 5h2u_3                 Query structure     RMSD=  0.52 A  No. of residues =   3
   ------- -------                --------------- 
    A 262    ILE       matches     B 296    ILE  
    A 267    MET       matches     B 272    MET  
    A 330    ASP       matches     B 324    ASP  
  TRANSFORM   -0.4738  0.6932 -0.5431 -0.8743 -0.2967  0.3841  0.1051  0.6568  0.7467   -34.586   -51.754    49.183  
 
 Match found in 5h2u_3       PROTEIN-TYROSINE KINASE 6 (5H2U_A_1N
   Pattern 5h2u_3                 Query structure     RMSD=  0.52 A  No. of residues =   3
   ------- -------                --------------- 
    A 262    ILE       matches     A 296    ILE  
    A 267    MET       matches     A 272    MET  
    A 330    ASP       matches     A 324    ASP  
  TRANSFORM    0.7432 -0.4438  0.5007  0.4302 -0.2561 -0.8656  0.5124  0.8587  0.0006    70.730    59.035    72.312  
 
 Match found in 5x23_3       CYTOCHROME P450 2C9 (5X23_A_LSNA502_
   Pattern 5x23_3                 Query structure     RMSD=  0.53 A  No. of residues =   3
   ------- -------                --------------- 
    A 201    LEU       matches     B 152    LEU  
    A 292    VAL       matches     B 132    VAL  
    A 293    ASP       matches     B 133    ASP  
  TRANSFORM   -0.4758 -0.4074  0.7795 -0.3078  0.9073  0.2864 -0.8240 -0.1036 -0.5571     0.329   -81.724   -68.029  
 
 Match found in 4zau_1       EPIDERMAL GROWTH FACTOR RECEPTOR (4Z
   Pattern 4zau_1                 Query structure     RMSD=  0.65 A  No. of residues =   3
   ------- -------                --------------- 
    A 718    LEU       matches     A 251    LEU  
    A 719    GLY       matches     A 254    GLY  
    A 726    VAL       matches     A 237    VAL  
  TRANSFORM   -0.6102 -0.7577  0.2314  0.3594 -0.0044  0.9332 -0.7060  0.6526  0.2750    13.580   -37.457   -32.494  
 
 Match found in 3nxu_3       CYTOCHROME P450 3A4 (3NXU_A_RITA600_
   Pattern 3nxu_3                 Query structure     RMSD=  0.67 A  No. of residues =   3
   ------- -------                --------------- 
    A 369    ILE       matches     B 236    ILE  
    A 370    ALA       matches     B 232    ALA  
    A 374    GLU       matches     B 229    GLU  
  TRANSFORM   -0.1160  0.6857  0.7186 -0.9895 -0.1430 -0.0233  0.0868 -0.7137  0.6950   -24.982   -46.523    49.859  
 
 Match found in 1yi4_2       PROTO-ONCOGENE SERINE/THREONINE-PROT
   Pattern 1yi4_2                 Query structure     RMSD=  0.68 A  No. of residues =   3
   ------- -------                --------------- 
    A 128    ASP       matches     A 283    ASP  
    A 174    LEU       matches     A 246    LEU  
    A 185    ILE       matches     A 281    ILE  
  TRANSFORM   -0.1966 -0.8865  0.4189 -0.8866 -0.0217 -0.4621  0.4187 -0.4622 -0.7817     3.796   -73.888     3.123  
 
 Match found in 5lvn_2       3-PHOSPHOINOSITIDE-DEPENDENT PROTEIN
   Pattern 5lvn_2                 Query structure     RMSD=  0.69 A  No. of residues =   3
   ------- -------                --------------- 
    A  88    LEU       matches     A 251    LEU  
    A  89    GLY       matches     A 254    GLY  
    A  96    VAL       matches     A 237    VAL  
  TRANSFORM    0.3589 -0.8014  0.4784  0.0965  0.5417  0.8350 -0.9284 -0.2535  0.2718    62.786     7.514   -10.135  
 
 Match found in 5yu9_3       EPIDERMAL GROWTH FACTOR RECEPTOR (5Y
   Pattern 5yu9_3                 Query structure     RMSD=  0.71 A  No. of residues =   3
   ------- -------                --------------- 
    A 718    LEU       matches     A 251    LEU  
    A 719    GLY       matches     A 254    GLY  
    A 726    VAL       matches     A 237    VAL  
  TRANSFORM    0.9102 -0.3382 -0.2390 -0.3143 -0.1882 -0.9305  0.2698  0.9221 -0.2776   109.189   -80.460    28.877  
 
 Match found in 3nxu_3       CYTOCHROME P450 3A4 (3NXU_A_RITA600_
   Pattern 3nxu_3                 Query structure     RMSD=  0.71 A  No. of residues =   3
   ------- -------                --------------- 
    A 369    ILE       matches     A 236    ILE  
    A 370    ALA       matches     A 232    ALA  
    A 374    GLU       matches     A 229    GLU  
  TRANSFORM    0.1714  0.1934 -0.9660  0.9749 -0.1743  0.1381 -0.1417 -0.9655 -0.2184   -24.525   119.442     5.251  
 
 Match found in 4o0w_1       AURORA KINASE A (4O0W_A_ADNA501_1)  
   Pattern 4o0w_1                 Query structure     RMSD=  0.71 A  No. of residues =   3
   ------- -------                --------------- 
    A 139    LEU       matches     A 251    LEU  
    A 140    GLY       matches     A 254    GLY  
    A 147    VAL       matches     A 237    VAL  
  TRANSFORM   -0.2132  0.0786 -0.9738  0.9755  0.0719 -0.2078  0.0537 -0.9943 -0.0920   -40.710    63.688    50.556  
 
 Match found in 5d4u_2       UNCHARACTERIZED PROTEIN MJ0489 (5D4U
   Pattern 5d4u_2                 Query structure     RMSD=  0.72 A  No. of residues =   3
   ------- -------                --------------- 
    A  54    GLY       matches     A 126    GLY  
    A 118    THR       matches     A 145    THR  
    A 122    GLY       matches     A 147    GLY  
  TRANSFORM   -0.8482  0.0563 -0.5267 -0.4953 -0.4368  0.7509 -0.1878  0.8978  0.3984   -39.463   -29.613   -39.808  
 
 Match found in 1h9z_2       SERUM ALBUMIN (1H9Z_A_RWFA3001_1)   
   Pattern 1h9z_2                 Query structure     RMSD=  0.72 A  No. of residues =   3
   ------- -------                --------------- 
    A 211    PHE       matches     B  56    PHE  
    A 214    TRP       matches     B  59    TRP  
    A 215    ALA       matches     B  60    ALA  
  TRANSFORM    0.8824 -0.2563 -0.3947  0.0009  0.8396 -0.5432  0.4706  0.4789  0.7411   104.164   -12.146   -44.818  
 
 Match found in 4uck_3       RNA-DIRECTED RNA POLYMERASE L (4UCK_
   Pattern 4uck_3                 Query structure     RMSD=  0.73 A  No. of residues =   3
   ------- -------                --------------- 
    A1668    SER       matches     B 162    SER  
    A1755    ASP       matches     B  79    ASP  
    A1779    ASP       matches     B 273    ASP  
  TRANSFORM    0.1476  0.1588  0.9762 -0.8805 -0.4285  0.2028  0.4505 -0.8895  0.0765   -16.918   -53.146    75.796  
 
 Match found in 5d4u_2       UNCHARACTERIZED PROTEIN MJ0489 (5D4U
   Pattern 5d4u_2                 Query structure     RMSD=  0.73 A  No. of residues =   3
   ------- -------                --------------- 
    A  54    GLY       matches     B 126    GLY  
    A 118    THR       matches     B 145    THR  
    A 122    GLY       matches     B 147    GLY  
  TRANSFORM    0.6934  0.4925  0.5259  0.6470 -0.1043 -0.7553 -0.3172  0.8640 -0.3910    57.919    41.662   -47.985  
 
 Match found in 1h9z_2       SERUM ALBUMIN (1H9Z_A_RWFA3001_1)   
   Pattern 1h9z_2                 Query structure     RMSD=  0.75 A  No. of residues =   3
   ------- -------                --------------- 
    A 211    PHE       matches     A  56    PHE  
    A 214    TRP       matches     A  59    TRP  
    A 215    ALA       matches     A  60    ALA  
  TRANSFORM   -0.7495  0.0496 -0.6602  0.5613 -0.4812 -0.6734 -0.3510 -0.8752  0.3328    26.657    58.627    11.003  
 
 Match found in 2bjf_2       CHOLOYLGLYCINE HYDROLASE (2BJF_A_DXC
   Pattern 2bjf_2                 Query structure     RMSD=  0.76 A  No. of residues =   3
   ------- -------                --------------- 
    A  61    PHE       matches     B 342    PHE  
    A 133    ILE       matches     B 307    ILE  
    A 137    ILE       matches     B 306    ILE  
  TRANSFORM   -0.8580  0.4360  0.2715  0.3093  0.8606 -0.4046 -0.4101 -0.2632 -0.8732   -33.593    14.561    26.802  
 
 Match found in 3zbf_2       PROTO-ONCOGENE TYROSINE-PROTEIN KINA
   Pattern 3zbf_2                 Query structure     RMSD=  0.77 A  No. of residues =   3
   ------- -------                --------------- 
    A2010    LEU       matches     B 249    LEU  
    A2101    GLY       matches     B 239    GLY  
    A2102    ASP       matches     B 240    ASP  
  TRANSFORM    0.8628 -0.4943  0.1056  0.0628  0.3121  0.9480 -0.5016 -0.8113  0.3003   121.552   -13.150    16.955  
 
 Match found in 5mvm_1       PROTON-GATED ION CHANNEL;PROTON-GATE
   Pattern 5mvm_1                 Query structure     RMSD=  0.77 A  No. of residues =   3
   ------- -------                --------------- 
    E 201    ILE       matches     A 116    ILE  
    E 238    ALA       matches     A 118    ALA  
    E 241    LEU       matches     A 120    LEU  
  TRANSFORM    0.5809  0.7448 -0.3283  0.4431  0.0490  0.8951  0.6828 -0.6655 -0.3016    23.464    15.510    78.907  
 
 Match found in 2wey_3       CAMP AND CAMP-INHIBITED CGMP 3', 5'-
   Pattern 2wey_3                 Query structure     RMSD=  0.77 A  No. of residues =   3
   ------- -------                --------------- 
    A 635    LEU       matches     A 190    LEU  
    A 675    LEU       matches     A  76    LEU  
    A 678    VAL       matches     A  78    VAL  
  TRANSFORM   -0.7153  0.0156  0.6986  0.6487 -0.3571  0.6721  0.2599  0.9339  0.2453    -9.902    64.359    23.124  
 
 Match found in 3ebz_6       PROTEASE (3EBZ_B_017B201_2)         
   Pattern 3ebz_6                 Query structure     RMSD=  0.77 A  No. of residues =   3
   ------- -------                --------------- 
    B 123    LEU       matches     A  73    LEU  
    B 132    ILE       matches     A  80    ILE  
    B 182    ILE       matches     A  86    ILE  
  TRANSFORM    0.0830  0.1742 -0.9812 -0.8747 -0.4591 -0.1555 -0.4776  0.8711  0.1142    15.160    -4.728   -26.645  
 
 Match found in 2vcv_6       GLUTATHIONE S-TRANSFERASE A3 (2VCV_L
   Pattern 2vcv_6                 Query structure     RMSD=  0.78 A  No. of residues =   3
   ------- -------                --------------- 
    L 110    PRO       matches     B 112    PRO  
    L 208    ALA       matches     B 138    ALA  
    L 213    LEU       matches     B 134    LEU  
  TRANSFORM   -0.7451 -0.6662  0.0322 -0.2588  0.3333  0.9066 -0.6147  0.6672 -0.4207    -4.472   -57.672   -16.899  
 
 Match found in 4r38_6       BLUE-LIGHT-ACTIVATED HISTIDINE KINAS
   Pattern 4r38_6                 Query structure     RMSD=  0.78 A  No. of residues =   3
   ------- -------                --------------- 
    A  21    THR       matches     B 286    THR  
    A  25    ILE       matches     B 281    ILE  
    A 114    PHE       matches     B 264    PHE  
  TRANSFORM   -0.3111  0.6338 -0.7082  0.9131  0.4061 -0.0377  0.2636 -0.6583 -0.7050   -36.880    74.902    61.410  
 
 Match found in 1yi4_2       PROTO-ONCOGENE SERINE/THREONINE-PROT
   Pattern 1yi4_2                 Query structure     RMSD=  0.79 A  No. of residues =   3
   ------- -------                --------------- 
    A 128    ASP       matches     B 283    ASP  
    A 174    LEU       matches     B 246    LEU  
    A 185    ILE       matches     B 281    ILE  
  TRANSFORM   -0.1091  0.0128 -0.9939 -0.9652  0.2379  0.1091  0.2378  0.9712 -0.0136   -38.068   -42.081    25.463  
 
 Match found in 1xkk_1       EPIDERMAL GROWTH FACTOR RECEPTOR (1X
   Pattern 1xkk_1                 Query structure     RMSD=  0.80 A  No. of residues =   3
   ------- -------                --------------- 
    A 799    LEU       matches     A 217    LEU  
    A 800    ASP       matches     A 213    ASP  
    A 803    ARG       matches     A 225    ARG  
  TRANSFORM   -0.1364 -0.9420 -0.3066  0.6120  0.1632 -0.7738  0.7790 -0.2932  0.5542     4.020    49.571   160.955  
 
 Match found in 6dj1_3       HIV-1 PROTEASE (6DJ1_B_AB1B201_0)   
   Pattern 6dj1_3                 Query structure     RMSD=  0.80 A  No. of residues =   3
   ------- -------                --------------- 
    A  48    GLY       matches     A 247    GLY  
    A  49    GLY       matches     A 248    GLY  
    A  50    ILE       matches     A 236    ILE  
  TRANSFORM    0.2254 -0.8293  0.5113  0.9608  0.1024 -0.2575  0.1612  0.5493  0.8199     5.035    19.433   -48.599  
 
 Match found in 4j14_1       CHOLESTEROL 24-HYDROXYLASE (4J14_A_X
   Pattern 4j14_1                 Query structure     RMSD=  0.80 A  No. of residues =   3
   ------- -------                --------------- 
    A 112    LEU       matches     B 332    LEU  
    A 121    PHE       matches     B 342    PHE  
    A 126    VAL       matches     B 339    VAL  
  TRANSFORM   -0.8825  0.3420  0.3228 -0.3959 -0.1701 -0.9024 -0.2537 -0.9242  0.2855   -68.691   -38.028    20.560  
 
 Match found in 2wey_3       CAMP AND CAMP-INHIBITED CGMP 3', 5'-
   Pattern 2wey_3                 Query structure     RMSD=  0.80 A  No. of residues =   3
   ------- -------                --------------- 
    A 635    LEU       matches     B 190    LEU  
    A 675    LEU       matches     B  76    LEU  
    A 678    VAL       matches     B  78    VAL  
  TRANSFORM   -0.6082  0.7647  0.2128 -0.0578  0.2247 -0.9727 -0.7917 -0.6039 -0.0925   -72.885   -26.632   -52.615  
 
 Match found in 4qd3_3       PEPTIDYL-TRNA HYDROLASE (4QD3_A_5AEA
   Pattern 4qd3_3                 Query structure     RMSD=  0.80 A  No. of residues =   3
   ------- -------                --------------- 
    A  97    LEU       matches     A 255    LEU  
    A 147    VAL       matches     A 295    VAL  
    A 148    SER       matches     A 294    SER  
  TRANSFORM   -0.5336 -0.8450 -0.0337 -0.2165  0.1751 -0.9604  0.8175 -0.5052 -0.2764    32.982   -30.742   100.446  
 
 Match found in 5mvm_1       PROTON-GATED ION CHANNEL;PROTON-GATE
   Pattern 5mvm_1                 Query structure     RMSD=  0.80 A  No. of residues =   3
   ------- -------                --------------- 
    E 201    ILE       matches     B 116    ILE  
    E 238    ALA       matches     B 118    ALA  
    E 241    LEU       matches     B 120    LEU  
  TRANSFORM   -0.2343  0.9713 -0.0417 -0.9428 -0.2374 -0.2339 -0.2371 -0.0155  0.9714    -9.702  -149.627    28.676  
 
 Match found in 3ita_0       D-ALANYL-D-ALANINE CARBOXYPEPTIDASE 
   Pattern 3ita_0                 Query structure     RMSD=  0.81 A  No. of residues =   3
   ------- -------                --------------- 
    D 264    PRO       matches     A 158    PRO  
    D 271    PHE       matches     A 177    PHE  
    D 306    ALA       matches     A 161    ALA  
  TRANSFORM   -0.9043 -0.3061 -0.2977  0.3292 -0.9438 -0.0297 -0.2719 -0.1249  0.9542   -21.354    56.751     4.484  
 
 Match found in 2pgr_4       ADENOSINE DEAMINASE (2PGR_A_DCFA501_
   Pattern 2pgr_4                 Query structure     RMSD=  0.81 A  No. of residues =   3
   ------- -------                --------------- 
    A  47    LEU       matches     B  73    LEU  
    A  85    LEU       matches     B 190    LEU  
    A 132    PHE       matches     B 123    PHE  
  TRANSFORM    0.4715  0.7060  0.5284 -0.6217 -0.1589  0.7670  0.6255 -0.6901  0.3640    47.115   -13.526   131.745  
 
 Match found in 3bog_1       6.5 KDA GLYCINE-RICH ANTIFREEZE PROT
   Pattern 3bog_1                 Query structure     RMSD=  0.81 A  No. of residues =   3
   ------- -------                --------------- 
    C   6    GLY       matches     A 239    GLY  
    C  21    GLY       matches     A 248    GLY  
    C  33    GLY       matches     A 247    GLY  
  TRANSFORM   -0.7935  0.3500 -0.4978  0.5800  0.1871 -0.7929 -0.1843 -0.9179 -0.3515   -33.209    63.190    80.233  
 
 Match found in 3bog_1       6.5 KDA GLYCINE-RICH ANTIFREEZE PROT
   Pattern 3bog_1                 Query structure     RMSD=  0.81 A  No. of residues =   3
   ------- -------                --------------- 
    C   6    GLY       matches     B 239    GLY  
    C  21    GLY       matches     B 248    GLY  
    C  33    GLY       matches     B 247    GLY  
  TRANSFORM    0.5185 -0.8484 -0.1071 -0.5441 -0.4239  0.7240 -0.6596 -0.3171 -0.6814    51.316    -7.215   -64.670  
 
 Match found in 4y0q_3       BETA-LACTOGLOBULIN (4Y0Q_A_PX9A201_1
   Pattern 4y0q_3                 Query structure     RMSD=  0.81 A  No. of residues =   3
   ------- -------                --------------- 
    A  69    LYS       matches     A 308    LYS  
    A  71    ILE       matches     A 307    ILE  
    A  84    ILE       matches     A 236    ILE  
  TRANSFORM   -0.3002  0.9528  0.0453  0.9270  0.2802  0.2495  0.2251  0.1169 -0.9673   -13.786   -31.671    57.196  
 
 Match found in 3ita_0       D-ALANYL-D-ALANINE CARBOXYPEPTIDASE 
   Pattern 3ita_0                 Query structure     RMSD=  0.81 A  No. of residues =   3
   ------- -------                --------------- 
    D 264    PRO       matches     B 158    PRO  
    D 271    PHE       matches     B 177    PHE  
    D 306    ALA       matches     B 161    ALA  
  TRANSFORM    0.2461 -0.8487 -0.4681 -0.8874 -0.3916  0.2434 -0.3899  0.3555 -0.8495     8.661   -97.842   -83.469  
 
 Match found in 4j14_1       CHOLESTEROL 24-HYDROXYLASE (4J14_A_X
   Pattern 4j14_1                 Query structure     RMSD=  0.81 A  No. of residues =   3
   ------- -------                --------------- 
    A 112    LEU       matches     A 332    LEU  
    A 121    PHE       matches     A 342    PHE  
    A 126    VAL       matches     A 339    VAL  
  TRANSFORM    0.6452 -0.0513 -0.7623 -0.2433  0.9320 -0.2686  0.7243  0.3588  0.5888    68.297   -78.000    28.157  
 
 Match found in 4zau_1       EPIDERMAL GROWTH FACTOR RECEPTOR (4Z
   Pattern 4zau_1                 Query structure     RMSD=  0.82 A  No. of residues =   3
   ------- -------                --------------- 
    A 718    LEU       matches     B 251    LEU  
    A 719    GLY       matches     B 254    GLY  
    A 726    VAL       matches     B 237    VAL  
  TRANSFORM    0.4825  0.8461 -0.2263 -0.7263  0.5310  0.4365  0.4895 -0.0462  0.8708    50.933   -48.757    84.765  
 
 Match found in 3zbf_2       PROTO-ONCOGENE TYROSINE-PROTEIN KINA
   Pattern 3zbf_2                 Query structure     RMSD=  0.82 A  No. of residues =   3
   ------- -------                --------------- 
    A2010    LEU       matches     A 249    LEU  
    A2101    GLY       matches     A 239    GLY  
    A2102    ASP       matches     A 240    ASP  
  TRANSFORM    0.1567  0.9690 -0.1909 -0.0904  0.2065  0.9743  0.9835 -0.1354  0.1199   -25.459   -27.739    59.524  
 
 Match found in 4qd3_3       PEPTIDYL-TRNA HYDROLASE (4QD3_A_5AEA
   Pattern 4qd3_3                 Query structure     RMSD=  0.83 A  No. of residues =   3
   ------- -------                --------------- 
    A  97    LEU       matches     B 255    LEU  
    A 147    VAL       matches     B 295    VAL  
    A 148    SER       matches     B 294    SER  
  TRANSFORM    0.1494  0.8448  0.5138  0.4476 -0.5211  0.7267  0.8817  0.1213 -0.4560     3.383    67.055   290.558  
 
 Match found in 1pth_1       PROSTAGLANDIN H2 SYNTHASE-1 (1PTH_A_
   Pattern 1pth_1                 Query structure     RMSD=  0.83 A  No. of residues =   3
   ------- -------                --------------- 
    A 349    VAL       matches     B 166    VAL  
    A 352    LEU       matches     B 163    LEU  
    A 355    TYR       matches     B  89    TYR  
  TRANSFORM    0.0123  0.9293 -0.3692  0.0353  0.3686  0.9289  0.9993 -0.0245 -0.0283     6.781    59.005    68.453  
 
 Match found in 1rx7_1       DIHYDROFOLATE REDUCTASE (1RX7_A_FOLA
   Pattern 1rx7_1                 Query structure     RMSD=  0.83 A  No. of residues =   3
   ------- -------                --------------- 
    A  46    THR       matches     A  84    THR  
    A  50    ILE       matches     A  86    ILE  
    A  54    LEU       matches     A  73    LEU  
  TRANSFORM    0.6619  0.3984  0.6349 -0.2951 -0.6401  0.7093  0.6890 -0.6569 -0.3062   116.289     4.003    77.288  
 
 Match found in 2bjf_2       CHOLOYLGLYCINE HYDROLASE (2BJF_A_DXC
   Pattern 2bjf_2                 Query structure     RMSD=  0.83 A  No. of residues =   3
   ------- -------                --------------- 
    A  61    PHE       matches     A 342    PHE  
    A 133    ILE       matches     A 307    ILE  
    A 137    ILE       matches     A 306    ILE  
  TRANSFORM    0.6070 -0.7407  0.2881 -0.5722 -0.1557  0.8052 -0.5516 -0.6536 -0.5183    51.742   -27.081    76.027  
 
 Match found in 6dj1_3       HIV-1 PROTEASE (6DJ1_B_AB1B201_0)   
   Pattern 6dj1_3                 Query structure     RMSD=  0.83 A  No. of residues =   3
   ------- -------                --------------- 
    A  48    GLY       matches     B 247    GLY  
    A  49    GLY       matches     B 248    GLY  
    A  50    ILE       matches     B 236    ILE  
  TRANSFORM   -0.5704  0.6424 -0.5118 -0.1007 -0.6731 -0.7326 -0.8151 -0.3664  0.4487   -42.188    31.919   183.791  
 
 Match found in 1pth_1       PROSTAGLANDIN H2 SYNTHASE-1 (1PTH_A_
   Pattern 1pth_1                 Query structure     RMSD=  0.83 A  No. of residues =   3
   ------- -------                --------------- 
    A 349    VAL       matches     A 166    VAL  
    A 352    LEU       matches     A 163    LEU  
    A 355    TYR       matches     A  89    TYR  
  TRANSFORM   -0.6654 -0.3541  0.6572  0.3742  0.6036  0.7040 -0.6460  0.7143 -0.2691     4.418    19.563  -117.660  
 
 Match found in 4uck_3       RNA-DIRECTED RNA POLYMERASE L (4UCK_
   Pattern 4uck_3                 Query structure     RMSD=  0.83 A  No. of residues =   3
   ------- -------                --------------- 
    A1668    SER       matches     A 162    SER  
    A1755    ASP       matches     A  79    ASP  
    A1779    ASP       matches     A  88    ASP  
  TRANSFORM   -0.1580  0.0967  0.9827  0.9865  0.0590  0.1528 -0.0432  0.9936 -0.1047     1.099   112.390     1.070  
 
 Match found in 2vcv_6       GLUTATHIONE S-TRANSFERASE A3 (2VCV_L
   Pattern 2vcv_6                 Query structure     RMSD=  0.83 A  No. of residues =   3
   ------- -------                --------------- 
    L 110    PRO       matches     A 112    PRO  
    L 208    ALA       matches     A 138    ALA  
    L 213    LEU       matches     A 134    LEU  
  TRANSFORM   -0.2848 -0.8937 -0.3467 -0.8039  0.4197 -0.4214  0.5221  0.1587 -0.8380   -18.872   -57.581    28.627  
 
 Match found in 1y4l_5       PHOSPHOLIPASE A2 HOMOLOG 2 (1Y4L_B_S
   Pattern 1y4l_5                 Query structure     RMSD=  0.84 A  No. of residues =   3
   ------- -------                --------------- 
    B  31    VAL       matches     A 187    VAL  
    B  33    GLY       matches     A 185    GLY  
    B  34    ARG       matches     A 139    ARG  
  TRANSFORM    0.6746 -0.6129 -0.4114  0.7292  0.4667  0.5005 -0.1148 -0.6376  0.7618    56.558    26.156   -28.774  
 
 Match found in 5lvn_2       3-PHOSPHOINOSITIDE-DEPENDENT PROTEIN
   Pattern 5lvn_2                 Query structure     RMSD=  0.84 A  No. of residues =   3
   ------- -------                --------------- 
    A  88    LEU       matches     B 251    LEU  
    A  89    GLY       matches     B 254    GLY  
    A  96    VAL       matches     B 237    VAL  
  TRANSFORM    0.2697  0.3875  0.8815  0.7149  0.5328 -0.4529 -0.6452  0.7523 -0.1333    87.379     5.311   -84.299  
 
 Match found in 3bjw_10      PHOSPHOLIPASE A2 (3BJW_E_SVRE503_1) 
   Pattern 3bjw_10                Query structure     RMSD=  0.84 A  No. of residues =   3
   ------- -------                --------------- 
    E   2    VAL       matches     A 237    VAL  
    E   5    LEU       matches     A 249    LEU  
    E   6    GLY       matches     A 239    GLY  
  TRANSFORM   -0.9051 -0.3970  0.1522 -0.1201  0.5823  0.8041 -0.4078  0.7095 -0.5747     2.121   -39.335   -21.843  
 
 Match found in 3zbf_2       PROTO-ONCOGENE TYROSINE-PROTEIN KINA
   Pattern 3zbf_2                 Query structure     RMSD=  0.84 A  No. of residues =   3
   ------- -------                --------------- 
    A2010    LEU       matches     B 246    LEU  
    A2101    GLY       matches     B 247    GLY  
    A2102    ASP       matches     B 240    ASP  
  TRANSFORM   -0.3679 -0.8555  0.3644 -0.3740 -0.2227 -0.9003  0.8513 -0.4675 -0.2381    39.322   101.625   307.478  
 
 Match found in 5e4d_1       HYDROXYNITRILE LYASE (5E4D_A_BEZA201
   Pattern 5e4d_1                 Query structure     RMSD=  0.84 A  No. of residues =   3
   ------- -------                --------------- 
    A  48    VAL       matches     A  25    VAL  
    A  52    VAL       matches     A  32    VAL  
    A  71    PHE       matches     A  56    PHE  
  TRANSFORM    0.9832  0.1016 -0.1518 -0.1827  0.5464 -0.8174 -0.0001  0.8314  0.5557   121.925   -43.271     3.803  
 
 Match found in 3zbf_2       PROTO-ONCOGENE TYROSINE-PROTEIN KINA
   Pattern 3zbf_2                 Query structure     RMSD=  0.84 A  No. of residues =   3
   ------- -------                --------------- 
    A2010    LEU       matches     A 246    LEU  
    A2101    GLY       matches     A 247    GLY  
    A2102    ASP       matches     A 240    ASP  
  TRANSFORM   -0.5144  0.7584  0.4004 -0.2221  0.3332 -0.9163 -0.8283 -0.5602 -0.0030   -26.555    41.453   -45.677  
 
 Match found in 1rx7_1       DIHYDROFOLATE REDUCTASE (1RX7_A_FOLA
   Pattern 1rx7_1                 Query structure     RMSD=  0.85 A  No. of residues =   3
   ------- -------                --------------- 
    A  46    THR       matches     B  84    THR  
    A  50    ILE       matches     B  86    ILE  
    A  54    LEU       matches     B  73    LEU  
  TRANSFORM   -0.6174 -0.6780  0.3990 -0.4058  0.7089  0.5769 -0.6740  0.1942 -0.7128     9.862   -36.446  -117.409  
 
 Match found in 4uck_3       RNA-DIRECTED RNA POLYMERASE L (4UCK_
   Pattern 4uck_3                 Query structure     RMSD=  0.85 A  No. of residues =   3
   ------- -------                --------------- 
    A1668    SER       matches     A 162    SER  
    A1755    ASP       matches     A  79    ASP  
    A1779    ASP       matches     A 273    ASP  
  TRANSFORM    0.9389  0.2035  0.2777  0.2097 -0.9777  0.0075  0.2730  0.0512 -0.9607    94.740    48.595    37.809  
 
 Match found in 2pgr_4       ADENOSINE DEAMINASE (2PGR_A_DCFA501_
   Pattern 2pgr_4                 Query structure     RMSD=  0.85 A  No. of residues =   3
   ------- -------                --------------- 
    A  47    LEU       matches     A  73    LEU  
    A  85    LEU       matches     A 190    LEU  
    A 132    PHE       matches     A 123    PHE  
  TRANSFORM   -0.4338  0.2130 -0.8755 -0.8808  0.1046  0.4618  0.1899  0.9714  0.1422    41.718   -96.122   -31.865  
 
 Match found in 3bjw_10      PHOSPHOLIPASE A2 (3BJW_E_SVRE503_1) 
   Pattern 3bjw_10                Query structure     RMSD=  0.85 A  No. of residues =   3
   ------- -------                --------------- 
    E   2    VAL       matches     B 237    VAL  
    E   5    LEU       matches     B 249    LEU  
    E   6    GLY       matches     B 239    GLY  
  TRANSFORM   -0.9766  0.0783 -0.2002  0.1488 -0.4261 -0.8923 -0.1551 -0.9013  0.4045   -70.770    34.736    40.042  
 
 Match found in 2v0m_4       CYTOCHROME P450 3A4 (2V0M_B_KLNB1499
   Pattern 2v0m_4                 Query structure     RMSD=  0.85 A  No. of residues =   3
   ------- -------                --------------- 
    B 119    SER       matches     A  98    SER  
    B 120    ILE       matches     A  97    ILE  
    B 301    ILE       matches     A 108    ILE  
  TRANSFORM   -0.2861  0.0389  0.9574 -0.7033 -0.6872 -0.1823  0.6508 -0.7255  0.2240   -51.268    15.985    53.971  
 
 Match found in 4o0w_1       AURORA KINASE A (4O0W_A_ADNA501_1)  
   Pattern 4o0w_1                 Query structure     RMSD=  0.85 A  No. of residues =   3
   ------- -------                --------------- 
    A 139    LEU       matches     B 251    LEU  
    A 140    GLY       matches     B 254    GLY  
    A 147    VAL       matches     B 237    VAL  
  TRANSFORM   -0.5744 -0.2067 -0.7920 -0.7850  0.4133  0.4615  0.2319  0.8868 -0.3996   -56.018   -51.133   -14.149  
 
 Match found in 5kqx_5       PROTEASE E35D-SQV;PROTEASE E35D-SQV 
   Pattern 5kqx_5                 Query structure     RMSD=  0.85 A  No. of residues =   3
   ------- -------                --------------- 
    B  32    VAL       matches     B 122    VAL  
    B  81    PRO       matches     B 119    PRO  
    B  84    ILE       matches     B  80    ILE  
  TRANSFORM    0.0881  0.9839  0.1552  0.7466  0.0379 -0.6641 -0.6594  0.1744 -0.7313     6.567    73.919    15.558  
 
 Match found in 1rd7_2       DIHYDROFOLATE REDUCTASE (1RD7_A_FOLA
   Pattern 1rd7_2                 Query structure     RMSD=  0.85 A  No. of residues =   3
   ------- -------                --------------- 
    A  46    THR       matches     A  84    THR  
    A  50    ILE       matches     A  86    ILE  
    A  54    LEU       matches     A  73    LEU  
  TRANSFORM   -0.6689 -0.1765 -0.7221  0.6046  0.4360 -0.6666  0.4325 -0.8825 -0.1849     2.458   -17.094    25.281  
 
 Match found in 2vdv_2       TRNA (GUANINE-N(7)-)-METHYLTRANSFERA
   Pattern 2vdv_2                 Query structure     RMSD=  0.86 A  No. of residues =   3
   ------- -------                --------------- 
    E 103    GLY       matches     B 247    GLY  
    E 105    GLY       matches     B 239    GLY  
    E 184    ASP       matches     B 283    ASP  
  TRANSFORM    0.7718 -0.5289 -0.3530  0.4201  0.0074  0.9074 -0.4773 -0.8487  0.2279   110.958   151.564   224.231  
 
 Match found in 5e4d_1       HYDROXYNITRILE LYASE (5E4D_A_BEZA201
   Pattern 5e4d_1                 Query structure     RMSD=  0.87 A  No. of residues =   3
   ------- -------                --------------- 
    A  48    VAL       matches     B  25    VAL  
    A  52    VAL       matches     B  32    VAL  
    A  71    PHE       matches     B  56    PHE  
  TRANSFORM   -0.9315 -0.2619 -0.2524 -0.3631  0.6309  0.6857 -0.0203  0.7304 -0.6828   -50.305   -16.162   -31.286  
 
 Match found in 1hsh_3       HIV-II PROTEASE (1HSH_A_MK1A401_1)  
   Pattern 1hsh_3                 Query structure     RMSD=  0.87 A  No. of residues =   3
   ------- -------                --------------- 
    A  47    VAL       matches     A 173    VAL  
    A  49    GLY       matches     A 170    GLY  
    A  50    ILE       matches     A 169    ILE  
  TRANSFORM   -0.5020 -0.7021 -0.5051 -0.7294  0.6575 -0.1889  0.4647  0.2736 -0.8422   -46.011   -76.290    51.816  
 
 Match found in 3bog_1       6.5 KDA GLYCINE-RICH ANTIFREEZE PROT
   Pattern 3bog_1                 Query structure     RMSD=  0.87 A  No. of residues =   3
   ------- -------                --------------- 
    C   6    GLY       matches     A 248    GLY  
    C  21    GLY       matches     A 239    GLY  
    C  33    GLY       matches     A 247    GLY  
  TRANSFORM   -0.0665 -0.2915 -0.9543 -0.7031  0.6923 -0.1625  0.7080  0.6601 -0.2510    55.533   -18.980    29.430  
 
 Match found in 3dcm_1       UNCHARACTERIZED PROTEIN TM_1570 (3DC
   Pattern 3dcm_1                 Query structure     RMSD=  0.87 A  No. of residues =   3
   ------- -------                --------------- 
    X 111    THR       matches     B 341    THR  
    X 141    GLY       matches     B 248    GLY  
    X 145    GLY       matches     B 239    GLY  
  TRANSFORM   -0.4188  0.2182 -0.8815  0.6839  0.7144 -0.1481  0.5974 -0.6649 -0.4484   -12.469    40.301    70.491  
 
 Match found in 3ekq_5       PROTEASE;PROTEASE (3EKQ_A_ROCA100_2)
   Pattern 3ekq_5                 Query structure     RMSD=  0.87 A  No. of residues =   3
   ------- -------                --------------- 
    B  32    VAL       matches     B 122    VAL  
    B  81    PRO       matches     B 119    PRO  
    B  84    ILE       matches     B  80    ILE  
  TRANSFORM    0.7505  0.2594  0.6079 -0.5909  0.6752  0.4415 -0.2959 -0.6906  0.6600   106.463   -45.102    15.411  
 
 Match found in 4ojb_4       ANDROGEN RECEPTOR (4OJB_A_198A1001_2
   Pattern 4ojb_4                 Query structure     RMSD=  0.88 A  No. of residues =   3
   ------- -------                --------------- 
    A 898    ILE       matches     A 328    ILE  
    A 899    ILE       matches     A 323    ILE  
    A 903    VAL       matches     A 321    VAL  
  TRANSFORM   -0.4311 -0.7769 -0.4588 -0.3612 -0.3173  0.8768 -0.8268  0.5437 -0.1439    -2.837    10.433   -15.645  
 
 Match found in 5x23_3       CYTOCHROME P450 2C9 (5X23_A_LSNA502_
   Pattern 5x23_3                 Query structure     RMSD=  0.88 A  No. of residues =   3
   ------- -------                --------------- 
    A 201    LEU       matches     A 152    LEU  
    A 292    VAL       matches     A 132    VAL  
    A 293    ASP       matches     A 133    ASP  
  TRANSFORM    0.6461  0.1807  0.7416 -0.7591  0.0503  0.6491  0.0800 -0.9823  0.1696    86.232  -103.619     2.579  
 
 Match found in 2vdv_2       TRNA (GUANINE-N(7)-)-METHYLTRANSFERA
   Pattern 2vdv_2                 Query structure     RMSD=  0.88 A  No. of residues =   3
   ------- -------                --------------- 
    E 103    GLY       matches     A 247    GLY  
    E 105    GLY       matches     A 239    GLY  
    E 184    ASP       matches     A 283    ASP  
  TRANSFORM    0.8152 -0.3336  0.4734  0.2862  0.9427  0.1715 -0.5035 -0.0043  0.8640    37.764   -11.623   -10.137  
 
 Match found in 3bog_1       6.5 KDA GLYCINE-RICH ANTIFREEZE PROT
   Pattern 3bog_1                 Query structure     RMSD=  0.88 A  No. of residues =   3
   ------- -------                --------------- 
    C   6    GLY       matches     B 248    GLY  
    C  21    GLY       matches     B 239    GLY  
    C  33    GLY       matches     B 247    GLY  
  TRANSFORM    0.1672 -0.8523 -0.4956 -0.3567  0.4163 -0.8363  0.9191  0.3166 -0.2344    50.126   -21.387   103.237  
 
 Match found in 5yu9_3       EPIDERMAL GROWTH FACTOR RECEPTOR (5Y
   Pattern 5yu9_3                 Query structure     RMSD=  0.88 A  No. of residues =   3
   ------- -------                --------------- 
    A 718    LEU       matches     B 251    LEU  
    A 719    GLY       matches     B 254    GLY  
    A 726    VAL       matches     B 237    VAL  
  TRANSFORM    0.4449  0.8775 -0.1788 -0.6838  0.4618  0.5650  0.5783 -0.1291  0.8055    43.291    36.193   157.583  
 
 Match found in 2ij7_2       CYTOCHROME P450 121 (2IJ7_D_TPFD2473
   Pattern 2ij7_2                 Query structure     RMSD=  0.88 A  No. of residues =   3
   ------- -------                --------------- 
    D  85    ASN       matches     A  63    ASN  
    D 229    THR       matches     A  84    THR  
    D 233    ALA       matches     A  81    ALA  
  TRANSFORM   -0.6041  0.7873 -0.1236 -0.6536 -0.4008  0.6420  0.4559  0.4686  0.7567   -37.805   -12.792    85.961  
 
 Match found in 1rd7_2       DIHYDROFOLATE REDUCTASE (1RD7_A_FOLA
   Pattern 1rd7_2                 Query structure     RMSD=  0.88 A  No. of residues =   3
   ------- -------                --------------- 
    A  46    THR       matches     B  84    THR  
    A  50    ILE       matches     B  86    ILE  
    A  54    LEU       matches     B  73    LEU  
  TRANSFORM   -0.7433  0.3468  0.5720 -0.1918 -0.9297  0.3144  0.6408  0.1240  0.7576     3.849    24.684    75.230  
 
 Match found in 3uay_3       PURINE NUCLEOSIDE PHOSPHORYLASE DEOD
   Pattern 3uay_3                 Query structure     RMSD=  0.89 A  No. of residues =   3
   ------- -------                --------------- 
    A  92    GLY       matches     A 101    GLY  
    A 204    ASN       matches     A  83    ASN  
    A 206    ILE       matches     A 100    ILE  
  TRANSFORM   -0.0694 -0.9393 -0.3361  0.7913 -0.2570  0.5548 -0.6075 -0.2274  0.7611    11.168    87.614    -6.431  
 
 Match found in 3mjr_3       DEOXYCYTIDINE KINASE (3MJR_A_AC2A301
   Pattern 3mjr_3                 Query structure     RMSD=  0.89 A  No. of residues =   3
   ------- -------                --------------- 
    A  30    ILE       matches     A  72    ILE  
    A 204    TYR       matches     A 325    TYR  
    A 208    LEU       matches     A  76    LEU  
  TRANSFORM    0.0403 -0.5285 -0.8479 -0.3949 -0.7880  0.4724 -0.9178  0.3158 -0.2405    10.839     2.296   -98.507  
 
 Match found in 3bjw_17      PHOSPHOLIPASE A2 (3BJW_H_SVRH504_3) 
   Pattern 3bjw_17                Query structure     RMSD=  0.89 A  No. of residues =   3
   ------- -------                --------------- 
    H   2    VAL       matches     A 237    VAL  
    H   5    LEU       matches     A 249    LEU  
    H   6    GLY       matches     A 239    GLY  
  TRANSFORM    0.9766 -0.1297  0.1717 -0.0239 -0.8584 -0.5124  0.2138  0.4963 -0.8414    83.014   -15.705    47.351  
 
 Match found in 4p65_3       INSULIN (4P65_G_IPHG101_0)          
   Pattern 4p65_3                 Query structure     RMSD=  0.89 A  No. of residues =   3
   ------- -------                --------------- 
    H   7    CYH       matches     A 334    CYH  
    H  10    HIS       matches     A 338    HIS  
    H  11    LEU       matches     A 312    LEU  
  TRANSFORM    0.4874 -0.2546  0.8352  0.2847 -0.8579 -0.4277  0.8254  0.4463 -0.3457    36.438    33.815    44.161  
 
 Match found in 5ljc_3       RETINOL-BINDING PROTEIN 1 (5LJC_A_RT
   Pattern 5ljc_3                 Query structure     RMSD=  0.89 A  No. of residues =   3
   ------- -------                --------------- 
    A  29    LEU       matches     B 134    LEU  
    A  33    ALA       matches     B 138    ALA  
    A  77    ILE       matches     B 100    ILE  
  TRANSFORM    0.0532  0.7443 -0.6657  0.9892 -0.1305 -0.0668 -0.1366 -0.6549 -0.7432   -62.746   120.934    10.756  
 
 Match found in 5vop_3       5-METHYLTETRAHYDROFOLATE HOMOCYSTEIN
   Pattern 5vop_3                 Query structure     RMSD=  0.89 A  No. of residues =   3
   ------- -------                --------------- 
    A 490    VAL       matches     B  11    VAL  
    A 492    LEU       matches     B  43    LEU  
    A 568    VAL       matches     B  23    VAL  
  TRANSFORM    0.9312  0.2505  0.2648  0.0091  0.7102 -0.7040 -0.3644  0.6580  0.6590    67.172     8.395   -52.101  
 
 Match found in 1hsh_3       HIV-II PROTEASE (1HSH_A_MK1A401_1)  
   Pattern 1hsh_3                 Query structure     RMSD=  0.89 A  No. of residues =   3
   ------- -------                --------------- 
    A  47    VAL       matches     B 173    VAL  
    A  49    GLY       matches     B 170    GLY  
    A  50    ILE       matches     B 169    ILE  
  TRANSFORM   -0.8494  0.4920  0.1911  0.3249  0.7728 -0.5452 -0.4159 -0.4010 -0.8162   -38.183    98.442    94.608  
 
 Match found in 2ij7_2       CYTOCHROME P450 121 (2IJ7_D_TPFD2473
   Pattern 2ij7_2                 Query structure     RMSD=  0.90 A  No. of residues =   3
   ------- -------                --------------- 
    D  85    ASN       matches     B  63    ASN  
    D 229    THR       matches     B  84    THR  
    D 233    ALA       matches     B  81    ALA  
  TRANSFORM    0.4550  0.6932 -0.5590  0.6654 -0.6818 -0.3039 -0.5919 -0.2337 -0.7714    78.634    78.565    -2.300  
 
 Match found in 3uay_3       PURINE NUCLEOSIDE PHOSPHORYLASE DEOD
   Pattern 3uay_3                 Query structure     RMSD=  0.90 A  No. of residues =   3
   ------- -------                --------------- 
    A  92    GLY       matches     B 101    GLY  
    A 204    ASN       matches     B  83    ASN  
    A 206    ILE       matches     B 100    ILE  
  TRANSFORM   -0.7538 -0.4581 -0.4711 -0.5596  0.8234  0.0946  0.3445  0.3349 -0.8770   -58.078   -36.032    49.489  
 
 Match found in 1mui_2       PROTEASE;PROTEASE (1MUI_B_AB1B100_1)
   Pattern 1mui_2                 Query structure     RMSD=  0.90 A  No. of residues =   3
   ------- -------                --------------- 
    A  32    VAL       matches     B 122    VAL  
    A  81    PRO       matches     B 119    PRO  
    A  84    ILE       matches     B  80    ILE  
  TRANSFORM   -0.2371 -0.2707 -0.9330  0.9212  0.2422 -0.3044  0.3084 -0.9317  0.1920   -14.406    56.365    64.492  
 
 Match found in 4r38_5       BLUE-LIGHT-ACTIVATED HISTIDINE KINAS
   Pattern 4r38_5                 Query structure     RMSD=  0.90 A  No. of residues =   3
   ------- -------                --------------- 
    A  68    VAL       matches     A  70    VAL  
    A  71    LEU       matches     A  73    LEU  
    A  85    ILE       matches     A  86    ILE  
  TRANSFORM    0.3540 -0.1344  0.9255 -0.9095 -0.2801  0.3072  0.2180 -0.9505 -0.2214    23.972   -58.748    59.221  
 
 Match found in 4r38_5       BLUE-LIGHT-ACTIVATED HISTIDINE KINAS
   Pattern 4r38_5                 Query structure     RMSD=  0.90 A  No. of residues =   3
   ------- -------                --------------- 
    A  68    VAL       matches     B  70    VAL  
    A  71    LEU       matches     B  73    LEU  
    A  85    ILE       matches     B  86    ILE  
  TRANSFORM    0.2342 -0.4883  0.8407  0.7286 -0.4844 -0.4843  0.6437  0.7259  0.2423    24.239    73.979     0.525  
 
 Match found in 3bjw_17      PHOSPHOLIPASE A2 (3BJW_H_SVRH504_3) 
   Pattern 3bjw_17                Query structure     RMSD=  0.90 A  No. of residues =   3
   ------- -------                --------------- 
    H   2    VAL       matches     B 237    VAL  
    H   5    LEU       matches     B 249    LEU  
    H   6    GLY       matches     B 239    GLY  
  TRANSFORM    0.4460 -0.7794  0.4401 -0.8895 -0.3314  0.3147 -0.0994 -0.5318 -0.8410   121.062   -28.390     1.982  
 
 Match found in 3g8i_2       PEROXISOME PROLIFERATOR-ACTIVATED RE
   Pattern 3g8i_2                 Query structure     RMSD=  0.90 A  No. of residues =   3
   ------- -------                --------------- 
    A 255    VAL       matches     A 304    VAL  
    A 330    MET       matches     A 219    MET  
    A 339    ILE       matches     A 223    ILE  
  TRANSFORM    0.5897 -0.4766  0.6520  0.2143 -0.6861 -0.6953  0.7787  0.5497 -0.3025  -105.932   112.402    71.576  
 
 Match found in 1qab_2       PROTEIN (RETINOL BINDING PROTEIN) (1
   Pattern 1qab_2                 Query structure     RMSD=  0.91 A  No. of residues =   3
   ------- -------                --------------- 
    E  36    PHE       matches     B 342    PHE  
    E  37    LEU       matches     B 332    LEU  
    E  61    VAL       matches     B 339    VAL  
  TRANSFORM   -0.7876  0.4212 -0.4496 -0.4391  0.1282  0.8892  0.4322  0.8978  0.0840   -58.689   -44.814    29.966  
 
 Match found in 2h79_1       THRA PROTEIN (2H79_A_T3A1_1)        
   Pattern 2h79_1                 Query structure     RMSD=  0.91 A  No. of residues =   3
   ------- -------                --------------- 
    A 263    ALA       matches     B   7    ALA  
    A 276    LEU       matches     B   3    LEU  
    A 277    SER       matches     B   2    SER  
  TRANSFORM   -0.7107 -0.7018  0.0487 -0.3538  0.4164  0.8375 -0.6080  0.5780 -0.5443    -0.670   -62.419    -9.198  
 
 Match found in 3ebz_6       PROTEASE (3EBZ_B_017B201_2)         
   Pattern 3ebz_6                 Query structure     RMSD=  0.91 A  No. of residues =   3
   ------- -------                --------------- 
    B 123    LEU       matches     B 300    LEU  
    B 132    ILE       matches     B 212    ILE  
    B 182    ILE       matches     B 253    ILE  
  TRANSFORM    0.1991 -0.2236  0.9541  0.2638  0.9499  0.1676 -0.9438  0.2184  0.2482    72.631    42.863   -75.129  
 
 Match found in 3dcm_1       UNCHARACTERIZED PROTEIN TM_1570 (3DC
   Pattern 3dcm_1                 Query structure     RMSD=  0.91 A  No. of residues =   3
   ------- -------                --------------- 
    X 111    THR       matches     A 341    THR  
    X 141    GLY       matches     A 248    GLY  
    X 145    GLY       matches     A 239    GLY  
  TRANSFORM   -0.2279  0.6001  0.7668  0.5411  0.7328 -0.4127 -0.8095  0.3208 -0.4917    55.547    29.285   -65.159  
 
 Match found in 1gtn_5       TRP RNA-BINDING ATTENUATION PROTEIN 
   Pattern 1gtn_5                 Query structure     RMSD=  0.91 A  No. of residues =   3
   ------- -------                --------------- 
    G  23    GLY       matches     A 170    GLY  
    G  52    THR       matches     A 175    THR  
    G  55    ILE       matches     A 169    ILE  
  TRANSFORM    0.7575  0.0674 -0.6493 -0.6304  0.3339 -0.7008  0.1695  0.9402  0.2955    93.243   -44.483   -66.735  
 
 Match found in 4uck_3       RNA-DIRECTED RNA POLYMERASE L (4UCK_
   Pattern 4uck_3                 Query structure     RMSD=  0.92 A  No. of residues =   3
   ------- -------                --------------- 
    A1668    SER       matches     B 162    SER  
    A1755    ASP       matches     B  79    ASP  
    A1779    ASP       matches     B  88    ASP  
  TRANSFORM   -0.7841 -0.1148 -0.6099  0.1880  0.8926 -0.4097  0.5915 -0.4359 -0.6783     8.772     2.766    71.771  
 
 Match found in 4ojb_4       ANDROGEN RECEPTOR (4OJB_A_198A1001_2
   Pattern 4ojb_4                 Query structure     RMSD=  0.92 A  No. of residues =   3
   ------- -------                --------------- 
    A 898    ILE       matches     B 328    ILE  
    A 899    ILE       matches     B 323    ILE  
    A 903    VAL       matches     B 321    VAL  
  TRANSFORM   -0.1445 -0.1852 -0.9720 -0.4686  0.8780 -0.0976  0.8715  0.4414 -0.2136     2.950   -14.019    75.386  
 
 Match found in 2o4l_7       PROTEASE;PROTEASE (2O4L_A_TPVA403_2)
   Pattern 2o4l_7                 Query structure     RMSD=  0.92 A  No. of residues =   3
   ------- -------                --------------- 
    B  47    ILE       matches     B  72    ILE  
    B  49    GLY       matches     B 157    GLY  
    B  50    VAL       matches     B 156    VAL  
  TRANSFORM   -0.1158  0.6624 -0.7401 -0.8482  0.3218  0.4207  0.5169  0.6765  0.5246    60.850   -57.979    18.031  
 
 Match found in 1gtn_5       TRP RNA-BINDING ATTENUATION PROTEIN 
   Pattern 1gtn_5                 Query structure     RMSD=  0.92 A  No. of residues =   3
   ------- -------                --------------- 
    G  23    GLY       matches     B 170    GLY  
    G  52    THR       matches     B 175    THR  
    G  55    ILE       matches     B 169    ILE  
  TRANSFORM   -0.4367  0.5866  0.6821 -0.7597 -0.6465  0.0697  0.4819 -0.4877  0.7280   -92.254    11.375    49.751  
 
 Match found in 5vop_3       5-METHYLTETRAHYDROFOLATE HOMOCYSTEIN
   Pattern 5vop_3                 Query structure     RMSD=  0.92 A  No. of residues =   3
   ------- -------                --------------- 
    A 490    VAL       matches     A  11    VAL  
    A 492    LEU       matches     A  43    LEU  
    A 568    VAL       matches     A  23    VAL  
  TRANSFORM    0.9162  0.0728 -0.3941  0.0076 -0.9864 -0.1645 -0.4007  0.1477 -0.9042   120.200     1.320   -42.774  
 
 Match found in 1gtn_7       TRP RNA-BINDING ATTENUATION PROTEIN 
   Pattern 1gtn_7                 Query structure     RMSD=  0.92 A  No. of residues =   3
   ------- -------                --------------- 
    K  23    GLY       matches     A 170    GLY  
    K  52    THR       matches     A 175    THR  
    K  55    ILE       matches     A 169    ILE  
  TRANSFORM   -0.1675  0.9470  0.2741  0.9542  0.0858  0.2866  0.2479  0.3095 -0.9180    -6.099    69.289    27.164  
 
 Match found in 1hxb_3       HIV-1 PROTEASE (1HXB_A_ROCA100_1)   
   Pattern 1hxb_3                 Query structure     RMSD=  0.92 A  No. of residues =   3
   ------- -------                --------------- 
    A  32    VAL       matches     B 122    VAL  
    A  81    PRO       matches     B 119    PRO  
    A  84    ILE       matches     B  80    ILE  
  TRANSFORM    0.4433  0.7724  0.4548  0.3033  0.3482 -0.8870 -0.8435  0.5312 -0.0799    19.183     1.250   -50.114  
 
 Match found in 2h79_1       THRA PROTEIN (2H79_A_T3A1_1)        
   Pattern 2h79_1                 Query structure     RMSD=  0.93 A  No. of residues =   3
   ------- -------                --------------- 
    A 263    ALA       matches     A   7    ALA  
    A 276    LEU       matches     A   3    LEU  
    A 277    SER       matches     A   2    SER  
  TRANSFORM    0.7936 -0.2201  0.5672  0.1877 -0.7983 -0.5723  0.5787  0.5606 -0.5923    68.346   -11.852    63.188  
 
 Match found in 4fgl_1       RIBOSYLDIHYDRONICOTINAMIDE DEHYDROGE
   Pattern 4fgl_1                 Query structure     RMSD=  0.93 A  No. of residues =   3
   ------- -------                --------------- 
    C  66    ASN       matches     A 140    ASN  
    C  68    GLY       matches     A 185    GLY  
    C  69    VAL       matches     A 183    VAL  
  TRANSFORM   -0.5002 -0.7225 -0.4772 -0.0220 -0.5403  0.8412 -0.8656  0.4313  0.2544   -44.385    54.093   -37.935  
 
 Match found in 3bog_1       6.5 KDA GLYCINE-RICH ANTIFREEZE PROT
   Pattern 3bog_1                 Query structure     RMSD=  0.93 A  No. of residues =   3
   ------- -------                --------------- 
    C   6    GLY       matches     A 239    GLY  
    C  21    GLY       matches     A 247    GLY  
    C  33    GLY       matches     A 248    GLY  
  TRANSFORM   -0.5002 -0.7746  0.3869  0.1692  0.3508  0.9210 -0.8492  0.5262 -0.0444   -22.088    52.485   -47.866  
 
 Match found in 4u5j_1       PROTO-ONCOGENE TYROSINE-PROTEIN KINA
   Pattern 4u5j_1                 Query structure     RMSD=  0.93 A  No. of residues =   3
   ------- -------                --------------- 
    A 273    LEU       matches     A 152    LEU  
    A 276    GLY       matches     A 147    GLY  
    A 281    VAL       matches     A 149    VAL  
  TRANSFORM   -0.8207 -0.4353  0.3701  0.5103 -0.8498  0.1319  0.2571  0.2972  0.9196    11.978    34.176    -0.662  
 
 Match found in 1gtn_7       TRP RNA-BINDING ATTENUATION PROTEIN 
   Pattern 1gtn_7                 Query structure     RMSD=  0.93 A  No. of residues =   3
   ------- -------                --------------- 
    K  23    GLY       matches     B 170    GLY  
    K  52    THR       matches     B 175    THR  
    K  55    ILE       matches     B 169    ILE  
  TRANSFORM   -0.4235 -0.5564  0.7148  0.7116 -0.6927 -0.1176  0.5606  0.4588  0.6893    26.126    77.203    51.172  
 
 Match found in 5jnc_1       CARBONIC ANHYDRASE 4 (5JNC_A_6LHA302
   Pattern 5jnc_1                 Query structure     RMSD=  0.93 A  No. of residues =   3
   ------- -------                --------------- 
    A 198    LEU       matches     A  50    LEU  
    A 199    THR       matches     A  48    THR  
    A 200    THR       matches     A  49    THR  
  TRANSFORM   -0.0075 -0.9011 -0.4336  0.9328  0.1499 -0.3276  0.3602 -0.4069  0.8394    92.410    87.836    31.312  
 
 Match found in 3g8i_2       PEROXISOME PROLIFERATOR-ACTIVATED RE
   Pattern 3g8i_2                 Query structure     RMSD=  0.93 A  No. of residues =   3
   ------- -------                --------------- 
    A 255    VAL       matches     B 304    VAL  
    A 330    MET       matches     B 219    MET  
    A 339    ILE       matches     B 223    ILE  
  TRANSFORM   -0.3922 -0.3500 -0.8507 -0.1500 -0.8881  0.4345 -0.9075  0.2981  0.2958   -30.330     8.409   -51.391  
 
 Match found in 1oip_1       ALPHA-TOCOPHEROL TRANSFER PROTEIN (1
   Pattern 1oip_1                 Query structure     RMSD=  0.94 A  No. of residues =   3
   ------- -------                --------------- 
    A 171    ILE       matches     B 100    ILE  
    A 179    ILE       matches     B 108    ILE  
    A 210    ILE       matches     B 116    ILE  
  TRANSFORM   -0.4874  0.5270  0.6961  0.4987 -0.4864  0.7174  0.7167  0.6969 -0.0257   -48.019    55.385    46.454  
 
 Match found in 1am6_1       CARBONIC ANHYDRASE (1AM6_A_HAEA555_1
   Pattern 1am6_1                 Query structure     RMSD=  0.94 A  No. of residues =   3
   ------- -------                --------------- 
    A 198    LEU       matches     A  50    LEU  
    A 199    THR       matches     A  48    THR  
    A 200    THR       matches     A  49    THR  
  TRANSFORM    0.8245 -0.3502  0.4445  0.2665 -0.4527 -0.8509  0.4993  0.8200 -0.2799    39.813    72.685    49.083  
 
 Match found in 3bog_1       6.5 KDA GLYCINE-RICH ANTIFREEZE PROT
   Pattern 3bog_1                 Query structure     RMSD=  0.94 A  No. of residues =   3
   ------- -------                --------------- 
    C   6    GLY       matches     B 239    GLY  
    C  21    GLY       matches     B 247    GLY  
    C  33    GLY       matches     B 248    GLY  
  TRANSFORM    0.8262 -0.3786 -0.4171 -0.3651  0.2041 -0.9083  0.4290  0.9028  0.0304    62.048    17.116    32.883  
 
 Match found in 4u5j_1       PROTO-ONCOGENE TYROSINE-PROTEIN KINA
   Pattern 4u5j_1                 Query structure     RMSD=  0.94 A  No. of residues =   3
   ------- -------                --------------- 
    A 273    LEU       matches     B 152    LEU  
    A 276    GLY       matches     B 147    GLY  
    A 281    VAL       matches     B 149    VAL  
  TRANSFORM   -0.8001 -0.4369  0.4111 -0.1388 -0.5319 -0.8353  0.5836 -0.7254  0.3650   -29.396    24.718   118.373  
 
 Match found in 1gx9_3       BETA-LACTOGLOBULIN (1GX9_A_REAA1163_
   Pattern 1gx9_3                 Query structure     RMSD=  0.94 A  No. of residues =   3
   ------- -------                --------------- 
    A  56    ILE       matches     A 323    ILE  
    A  69    LYS       matches     A 320    LYS  
    A  71    ILE       matches     A 328    ILE  
  TRANSFORM   -0.6497 -0.4279  0.6283 -0.2545 -0.6564 -0.7102  0.7163 -0.6213  0.3176  -105.138   -15.886   163.186  
 
 Match found in 5o96_9       RIBOSOMAL RNA SMALL SUBUNIT METHYLTR
   Pattern 5o96_9                 Query structure     RMSD=  0.94 A  No. of residues =   3
   ------- -------                --------------- 
    G 173    LEU       matches     B 168    LEU  
    G 218    SER       matches     B 162    SER  
    G 219    LEU       matches     B 163    LEU  
  TRANSFORM    0.8929 -0.3716  0.2543 -0.1476 -0.7751 -0.6144  0.4254  0.5111 -0.7469    54.387    10.355    35.484  
 
 Match found in 1oip_1       ALPHA-TOCOPHEROL TRANSFER PROTEIN (1
   Pattern 1oip_1                 Query structure     RMSD=  0.94 A  No. of residues =   3
   ------- -------                --------------- 
    A 171    ILE       matches     A  80    ILE  
    A 179    ILE       matches     A 108    ILE  
    A 210    ILE       matches     A 116    ILE  
  TRANSFORM   -0.1787  0.6465 -0.7417  0.3827  0.7401  0.5530  0.9064 -0.1850 -0.3797    15.406   -28.119    88.291  
 
 Match found in 4fgl_2       RIBOSYLDIHYDRONICOTINAMIDE DEHYDROGE
   Pattern 4fgl_2                 Query structure     RMSD=  0.94 A  No. of residues =   3
   ------- -------                --------------- 
    C 122    GLN       matches     B 310    GLN  
    C 126    PHE       matches     B 342    PHE  
    C 128    ILE       matches     B 306    ILE  
  TRANSFORM    0.9668 -0.2514 -0.0462  0.1050  0.5551 -0.8251  0.2331  0.7929  0.5631   105.590   -33.313    45.433  
 
 Match found in 3ebz_6       PROTEASE (3EBZ_B_017B201_2)         
   Pattern 3ebz_6                 Query structure     RMSD=  0.94 A  No. of residues =   3
   ------- -------                --------------- 
    B 123    LEU       matches     A 300    LEU  
    B 132    ILE       matches     A 212    ILE  
    B 182    ILE       matches     A 253    ILE  
  TRANSFORM    0.5120 -0.1489  0.8460  0.5594 -0.6895 -0.4600  0.6518  0.7088 -0.2698    27.891    52.831    46.950  
 
 Match found in 1oip_1       ALPHA-TOCOPHEROL TRANSFER PROTEIN (1
   Pattern 1oip_1                 Query structure     RMSD=  0.95 A  No. of residues =   3
   ------- -------                --------------- 
    A 171    ILE       matches     A 100    ILE  
    A 179    ILE       matches     A 108    ILE  
    A 210    ILE       matches     A 116    ILE  
  TRANSFORM    0.5894 -0.7711 -0.2409  0.3452  0.5100 -0.7878  0.7304  0.3812  0.5668   117.585    57.047    56.949  
 
 Match found in 3fl9_6       DIHYDROFOLATE REDUCTASE (DHFR) (3FL9
   Pattern 3fl9_6                 Query structure     RMSD=  0.95 A  No. of residues =   3
   ------- -------                --------------- 
    D  21    LEU       matches     B 299    LEU  
    D  51    ILE       matches     B 253    ILE  
    D  55    LEU       matches     B 215    LEU  
  TRANSFORM   -0.4044  0.2178 -0.8882  0.0638 -0.9621 -0.2650 -0.9123 -0.1639  0.3752   -24.909    35.109   -67.122  
 
 Match found in 1fmo_3       CAMP-DEPENDENT PROTEIN KINASE (1FMO_
   Pattern 1fmo_3                 Query structure     RMSD=  0.95 A  No. of residues =   3
   ------- -------                --------------- 
    E 123    VAL       matches     B  85    VAL  
    E 127    GLU       matches     B  57    GLU  
    E 173    LEU       matches     B  58    LEU  
  TRANSFORM    0.8913 -0.0356  0.4520  0.0798  0.9937 -0.0790 -0.4464  0.1065  0.8885    45.997     4.658     0.403  
 
 Match found in 1mui_2       PROTEASE;PROTEASE (1MUI_B_AB1B100_1)
   Pattern 1mui_2                 Query structure     RMSD=  0.95 A  No. of residues =   3
   ------- -------                --------------- 
    A  32    VAL       matches     A 122    VAL  
    A  81    PRO       matches     A 119    PRO  
    A  84    ILE       matches     A  80    ILE  
  TRANSFORM    0.3165 -0.0818 -0.9451 -0.9333  0.1511 -0.3256  0.1695  0.9851 -0.0285     3.751   -91.245    51.557  
 
 Match found in 5yu9_3       EPIDERMAL GROWTH FACTOR RECEPTOR (5Y
   Pattern 5yu9_3                 Query structure     RMSD=  0.95 A  No. of residues =   3
   ------- -------                --------------- 
    A 718    LEU       matches     A  76    LEU  
    A 719    GLY       matches     A  77    GLY  
    A 726    VAL       matches     A  78    VAL  
  TRANSFORM   -0.3257  0.9117 -0.2503 -0.8791 -0.3895 -0.2749 -0.3481  0.1305  0.9283   -15.873   -46.703    -9.578  
 
 Match found in 1hxb_3       HIV-1 PROTEASE (1HXB_A_ROCA100_1)   
   Pattern 1hxb_3                 Query structure     RMSD=  0.95 A  No. of residues =   3
   ------- -------                --------------- 
    A  32    VAL       matches     A 122    VAL  
    A  81    PRO       matches     A 119    PRO  
    A  84    ILE       matches     A  80    ILE  
  TRANSFORM   -0.8224  0.5391 -0.1816  0.5656  0.7404 -0.3633 -0.0614 -0.4014 -0.9138  -116.436    23.460   -25.853  
 
 Match found in 3cl9_3       BIFUNCTIONAL DIHYDROFOLATE REDUCTASE
   Pattern 3cl9_3                 Query structure     RMSD=  0.96 A  No. of residues =   3
   ------- -------                --------------- 
    A  80    THR       matches     A 167    THR  
    A  83    SER       matches     A 162    SER  
    A  85    PRO       matches     A  68    PRO  
  TRANSFORM    0.4185  0.8866  0.1969 -0.8657  0.3239  0.3815  0.2745 -0.3302  0.9031   -38.433   -66.827    -3.410  
 
 Match found in 3cl9_3       BIFUNCTIONAL DIHYDROFOLATE REDUCTASE
   Pattern 3cl9_3                 Query structure     RMSD=  0.96 A  No. of residues =   3
   ------- -------                --------------- 
    A  80    THR       matches     B 167    THR  
    A  83    SER       matches     B 162    SER  
    A  85    PRO       matches     B  68    PRO  
  TRANSFORM    0.3125 -0.0251  0.9496 -0.1233  0.9901  0.0668 -0.9419 -0.1380  0.3064    31.343     6.697   -35.497  
 
 Match found in 2o4l_7       PROTEASE;PROTEASE (2O4L_A_TPVA403_2)
   Pattern 2o4l_7                 Query structure     RMSD=  0.96 A  No. of residues =   3
   ------- -------                --------------- 
    B  47    ILE       matches     A  72    ILE  
    B  49    GLY       matches     A 157    GLY  
    B  50    VAL       matches     A 156    VAL  
  TRANSFORM    0.7663  0.0067 -0.6424  0.5768 -0.4476  0.6833 -0.2830 -0.8942 -0.3469   -17.318    36.723    98.993  
 
 Match found in 5o96_9       RIBOSOMAL RNA SMALL SUBUNIT METHYLTR
   Pattern 5o96_9                 Query structure     RMSD=  0.96 A  No. of residues =   3
   ------- -------                --------------- 
    G 173    LEU       matches     A 168    LEU  
    G 218    SER       matches     A 162    SER  
    G 219    LEU       matches     A 163    LEU  
  TRANSFORM   -0.1138 -0.9604  0.2542 -0.5455  0.2743  0.7919 -0.8303 -0.0485 -0.5552    73.621     1.093   -41.481  
 
 Match found in 3fl9_6       DIHYDROFOLATE REDUCTASE (DHFR) (3FL9
   Pattern 3fl9_6                 Query structure     RMSD=  0.96 A  No. of residues =   3
   ------- -------                --------------- 
    D  21    LEU       matches     A 299    LEU  
    D  51    ILE       matches     A 253    ILE  
    D  55    LEU       matches     A 215    LEU  
  TRANSFORM    0.2195  0.4017  0.8891  0.4542 -0.8486  0.2712  0.8634  0.3443 -0.3687    14.727    59.652    44.448  
 
 Match found in 1fmo_3       CAMP-DEPENDENT PROTEIN KINASE (1FMO_
   Pattern 1fmo_3                 Query structure     RMSD=  0.96 A  No. of residues =   3
   ------- -------                --------------- 
    E 123    VAL       matches     A  85    VAL  
    E 127    GLU       matches     A  57    GLU  
    E 173    LEU       matches     A  58    LEU  
  TRANSFORM   -0.4592 -0.8789 -0.1289  0.1401 -0.2149  0.9665 -0.8772  0.4258  0.2218    -4.051    10.159   -66.961  
 
 Match found in 2nyr_3       NAD-DEPENDENT DEACETYLASE SIRTUIN-5;
   Pattern 2nyr_3                 Query structure     RMSD=  0.97 A  No. of residues =   3
   ------- -------                --------------- 
    A  59    ALA       matches     B  55    ALA  
    A  69    THR       matches     B  48    THR  
    A 142    ILE       matches     B  97    ILE  
  TRANSFORM   -0.2364 -0.2436  0.9406  0.7131  0.6141  0.3382 -0.6600  0.7507  0.0286   -30.305    12.369    -0.871  
 
 Match found in 5yu9_3       EPIDERMAL GROWTH FACTOR RECEPTOR (5Y
   Pattern 5yu9_3                 Query structure     RMSD=  0.97 A  No. of residues =   3
   ------- -------                --------------- 
    A 718    LEU       matches     B  76    LEU  
    A 719    GLY       matches     B  77    GLY  
    A 726    VAL       matches     B  78    VAL  
  TRANSFORM   -0.7507 -0.6512 -0.1113  0.4957 -0.6666  0.5567 -0.4367  0.3628  0.8232   -27.893    12.991     5.571  
 
 Match found in 4p65_3       INSULIN (4P65_G_IPHG101_0)          
   Pattern 4p65_3                 Query structure     RMSD=  0.97 A  No. of residues =   3
   ------- -------                --------------- 
    H   7    CYH       matches     B 334    CYH  
    H  10    HIS       matches     B 338    HIS  
    H  11    LEU       matches     B 312    LEU  
  TRANSFORM    0.5892 -0.8027 -0.0927  0.5638  0.3262  0.7588 -0.5788 -0.4993  0.6447    89.555    24.148    -4.182  
 
 Match found in 6bxl_3       2-(3-AMINO-3-CARBOXYPROPYL)HISTIDINE
   Pattern 6bxl_3                 Query structure     RMSD=  0.97 A  No. of residues =   3
   ------- -------                --------------- 
    A 161    LEU       matches     B 249    LEU  
    A 162    GLY       matches     B 248    GLY  
    A 184    HIS       matches     B 250    HIS  
  TRANSFORM   -0.5368 -0.6022 -0.5909  0.2592 -0.7842  0.5638 -0.8029  0.1496  0.5771   -15.382    -6.322   -23.152  
 
 Match found in 4fgl_1       RIBOSYLDIHYDRONICOTINAMIDE DEHYDROGE
   Pattern 4fgl_1                 Query structure     RMSD=  0.97 A  No. of residues =   3
   ------- -------                --------------- 
    C  66    ASN       matches     B 140    ASN  
    C  68    GLY       matches     B 185    GLY  
    C  69    VAL       matches     B 183    VAL  
  TRANSFORM   -0.4432  0.8156 -0.3719  0.8900  0.4501 -0.0735  0.1074 -0.3636 -0.9253    -0.154   -80.753    45.102  
 
 Match found in 4qvp_5       PROTEASOME SUBUNIT BETA TYPE-2;PROTE
   Pattern 4qvp_5                 Query structure     RMSD=  0.97 A  No. of residues =   3
   ------- -------                --------------- 
    N  20    THR       matches     A 193    THR  
    N  21    THR       matches     A 322    THR  
    N  22    THR       matches     A 326    THR  
  TRANSFORM   -0.4354  0.8209 -0.3696  0.8936  0.4438 -0.0671  0.1090 -0.3595 -0.9268     0.511   -80.061    45.201  
 
 Match found in 4qvq_1       PROTEASOME SUBUNIT BETA TYPE-2;PROTE
   Pattern 4qvq_1                 Query structure     RMSD=  0.97 A  No. of residues =   3
   ------- -------                --------------- 
    N  20    THR       matches     A 193    THR  
    N  21    THR       matches     A 322    THR  
    N  22    THR       matches     A 326    THR  
  TRANSFORM    0.7529  0.5660 -0.3359 -0.6517  0.7127 -0.2597  0.0924  0.4144  0.9054    62.474   -62.957    47.750  
 
 Match found in 3hku_3       CARBONIC ANHYDRASE 2 (3HKU_A_TORA300
   Pattern 3hku_3                 Query structure     RMSD=  0.97 A  No. of residues =   3
   ------- -------                --------------- 
    A  92    GLN       matches     A 310    GLN  
    A 121    VAL       matches     A 319    VAL  
    A 130    PHE       matches     A 342    PHE  
  TRANSFORM   -0.0924 -0.9893  0.1126 -0.6512 -0.0255 -0.7585  0.7532 -0.1434 -0.6419    47.154   -52.552    80.035  
 
 Match found in 6bxl_3       2-(3-AMINO-3-CARBOXYPROPYL)HISTIDINE
   Pattern 6bxl_3                 Query structure     RMSD=  0.97 A  No. of residues =   3
   ------- -------                --------------- 
    A 161    LEU       matches     A 249    LEU  
    A 162    GLY       matches     A 248    GLY  
    A 184    HIS       matches     A 250    HIS  
  TRANSFORM    0.9293  0.1812  0.3219 -0.0327  0.9084 -0.4169 -0.3679  0.3769  0.8501    63.992    11.646    -7.877  
 
 Match found in 1yi4_2       PROTO-ONCOGENE SERINE/THREONINE-PROT
   Pattern 1yi4_2                 Query structure     RMSD=  0.97 A  No. of residues =   3
   ------- -------                --------------- 
    A 128    ASP       matches     A 302    ASP  
    A 174    LEU       matches     A 298    LEU  
    A 185    ILE       matches     A 323    ILE  
  TRANSFORM   -0.5595  0.6251  0.5443  0.8173  0.3070  0.4876  0.1377  0.7177 -0.6826   -37.364   107.855    10.945  
 
 Match found in 2vcv_7       GLUTATHIONE S-TRANSFERASE A3 (2VCV_L
   Pattern 2vcv_7                 Query structure     RMSD=  0.97 A  No. of residues =   3
   ------- -------                --------------- 
    L 216    ALA       matches     A 138    ALA  
    L 220    PHE       matches     A 135    PHE  
    L 222    PHE       matches     A 124    PHE  
  TRANSFORM    0.6069  0.5656 -0.5584 -0.7411  0.1488 -0.6547 -0.2872  0.8112  0.5095    67.973   -23.014    -5.199  
 
 Match found in 3oxx_2       HIV-1 PROTEASE (3OXX_A_DR7A100_1)   
   Pattern 3oxx_2                 Query structure     RMSD=  0.98 A  No. of residues =   3
   ------- -------                --------------- 
    A  47    ILE       matches     B  72    ILE  
    A  49    GLY       matches     B 157    GLY  
    A  50    VAL       matches     B 156    VAL  
  TRANSFORM   -0.4504  0.8120 -0.3711  0.8850  0.4609 -0.0657  0.1177 -0.3580 -0.9263    -0.291   -80.575    45.947  
 
 Match found in 4qvm_2       PROTEASOME SUBUNIT BETA TYPE-2;PROTE
   Pattern 4qvm_2                 Query structure     RMSD=  0.98 A  No. of residues =   3
   ------- -------                --------------- 
    N  20    THR       matches     A 193    THR  
    N  21    THR       matches     A 322    THR  
    N  22    THR       matches     A 326    THR  
  TRANSFORM   -0.4542  0.8124 -0.3657  0.8838  0.4625 -0.0702  0.1121 -0.3551 -0.9281    -0.920   -80.885    45.416  
 
 Match found in 4qw1_2       PROTEASOME SUBUNIT BETA TYPE-2;PROTE
   Pattern 4qw1_2                 Query structure     RMSD=  0.98 A  No. of residues =   3
   ------- -------                --------------- 
    N  20    THR       matches     A 193    THR  
    N  21    THR       matches     A 322    THR  
    N  22    THR       matches     A 326    THR  
  TRANSFORM   -0.4654  0.8088 -0.3594  0.8777  0.4741 -0.0696  0.1141 -0.3478 -0.9306    -1.555   -81.612    45.490  
 
 Match found in 4qvw_2       PROTEASOME SUBUNIT BETA TYPE-2;PROTE
   Pattern 4qvw_2                 Query structure     RMSD=  0.98 A  No. of residues =   3
   ------- -------                --------------- 
    N  20    THR       matches     A 193    THR  
    N  21    THR       matches     A 322    THR  
    N  22    THR       matches     A 326    THR  
  TRANSFORM   -0.1834  0.7098  0.6801 -0.7084  0.3843 -0.5921 -0.6816 -0.5903  0.4323    12.391   -97.746   -10.359  
 
 Match found in 4fgl_2       RIBOSYLDIHYDRONICOTINAMIDE DEHYDROGE
   Pattern 4fgl_2                 Query structure     RMSD=  0.98 A  No. of residues =   3
   ------- -------                --------------- 
    C 122    GLN       matches     A 310    GLN  
    C 126    PHE       matches     A 342    PHE  
    C 128    ILE       matches     A 306    ILE  
  TRANSFORM   -0.4055 -0.8668  0.2902  0.8816 -0.2870  0.3746 -0.2414  0.4078  0.8806    -8.878    57.709   -11.390  
 
 Match found in 3oxx_6       HIV-1 PROTEASE;HIV-1 PROTEASE (3OXX_
   Pattern 3oxx_6                 Query structure     RMSD=  0.98 A  No. of residues =   3
   ------- -------                --------------- 
    B  47    ILE       matches     B  72    ILE  
    B  49    GLY       matches     B 157    GLY  
    B  50    VAL       matches     B 156    VAL  
  TRANSFORM   -0.0155  0.9227  0.3851 -0.9968 -0.0445  0.0665  0.0784 -0.3828  0.9205    26.546  -199.983    43.959  
 
 Match found in 4qvp_5       PROTEASOME SUBUNIT BETA TYPE-2;PROTE
   Pattern 4qvp_5                 Query structure     RMSD=  0.98 A  No. of residues =   3
   ------- -------                --------------- 
    N  20    THR       matches     B 193    THR  
    N  21    THR       matches     B 322    THR  
    N  22    THR       matches     B 326    THR  
  TRANSFORM   -0.0250  0.9235  0.3827 -0.9969 -0.0518  0.0599  0.0751 -0.3800  0.9219    26.118  -199.525    43.748  
 
 Match found in 4qvq_1       PROTEASOME SUBUNIT BETA TYPE-2;PROTE
   Pattern 4qvq_1                 Query structure     RMSD=  0.98 A  No. of residues =   3
   ------- -------                --------------- 
    N  20    THR       matches     B 193    THR  
    N  21    THR       matches     B 322    THR  
    N  22    THR       matches     B 326    THR  
  TRANSFORM   -0.5765  0.3904 -0.7178  0.0204  0.8851  0.4650  0.8168  0.2534 -0.5182     4.667    -1.391   141.924  
 
 Match found in 2bxe_7       SERUM ALBUMIN (2BXE_B_1FLB2002_1)   
   Pattern 2bxe_7                 Query structure     RMSD=  0.98 A  No. of residues =   3
   ------- -------                --------------- 
    B 480    SER       matches     B 162    SER  
    B 481    LEU       matches     B 163    LEU  
    B 482    VAL       matches     B 166    VAL  
  TRANSFORM    0.9402 -0.1257  0.3165 -0.1936  0.5673  0.8004 -0.2802 -0.8138  0.5091   146.792     8.739    60.621  
 
 Match found in 3fl9_6       DIHYDROFOLATE REDUCTASE (DHFR) (3FL9
   Pattern 3fl9_6                 Query structure     RMSD=  0.98 A  No. of residues =   3
   ------- -------                --------------- 
    D  21    LEU       matches     A 201    LEU  
    D  51    ILE       matches     A 281    ILE  
    D  55    LEU       matches     A 246    LEU  
  TRANSFORM   -0.4442  0.8158 -0.3703  0.8878  0.4562 -0.0600  0.1200 -0.3554 -0.9270     0.381   -80.189    46.220  
 
 Match found in 4qw3_5       PROTEASOME SUBUNIT BETA TYPE-2;PROTE
   Pattern 4qw3_5                 Query structure     RMSD=  0.98 A  No. of residues =   3
   ------- -------                --------------- 
    N  20    THR       matches     A 193    THR  
    N  21    THR       matches     A 322    THR  
    N  22    THR       matches     A 326    THR  
  TRANSFORM   -0.0670  0.8936  0.4438 -0.5307  0.3447 -0.7743 -0.8449 -0.2874  0.4511    -5.693     3.107   -49.974  
 
 Match found in 3cyx_3       HIV-1 PROTEASE (3CYX_A_ROCA201_1)   
   Pattern 3cyx_3                 Query structure     RMSD=  0.99 A  No. of residues =   3
   ------- -------                --------------- 
    A  47    ILE       matches     B  72    ILE  
    A  49    GLY       matches     B 157    GLY  
    A  50    VAL       matches     B 156    VAL  
  TRANSFORM    0.1837  0.9488 -0.2571  0.8933 -0.2703 -0.3591 -0.4102 -0.1636 -0.8972    22.982    85.553   -21.385  
 
 Match found in 1sdv_4       PROTEASE RETROPEPSIN (1SDV_B_MK1B902
   Pattern 1sdv_4                 Query structure     RMSD=  0.99 A  No. of residues =   3
   ------- -------                --------------- 
    B 132    VAL       matches     B 122    VAL  
    B 181    PRO       matches     B 119    PRO  
    B 184    ILE       matches     B  80    ILE  
  TRANSFORM   -0.4588  0.8097 -0.3660  0.8806  0.4693 -0.0656  0.1186 -0.3524 -0.9283    -1.385   -81.117    45.871  
 
 Match found in 4qvl_5       PROTEASOME SUBUNIT BETA TYPE-2;PROTE
   Pattern 4qvl_5                 Query structure     RMSD=  0.99 A  No. of residues =   3
   ------- -------                --------------- 
    N  20    THR       matches     A 193    THR  
    N  21    THR       matches     A 322    THR  
    N  22    THR       matches     A 326    THR  
  TRANSFORM    0.5622 -0.0147  0.8269  0.2232 -0.9601 -0.1688  0.7963  0.2794 -0.5365    31.450    48.787    81.064  
 
 Match found in 3nu5_6       PROTEASE (3NU5_B_478B401_2)         
   Pattern 3nu5_6                 Query structure     RMSD=  0.99 A  No. of residues =   3
   ------- -------                --------------- 
    B 147    ILE       matches     B  72    ILE  
    B 149    GLY       matches     B 157    GLY  
    B 150    VAL       matches     B 156    VAL  
  TRANSFORM    0.9259  0.0921 -0.3662 -0.0998 -0.8757 -0.4725 -0.3642  0.4741 -0.8016    72.373    34.922   -43.588  
 
 Match found in 4qd3_3       PEPTIDYL-TRNA HYDROLASE (4QD3_A_5AEA
   Pattern 4qd3_3                 Query structure     RMSD=  0.99 A  No. of residues =   3
   ------- -------                --------------- 
    A  97    LEU       matches     B   3    LEU  
    A 147    VAL       matches     B  25    VAL  
    A 148    SER       matches     B  26    SER  
  TRANSFORM   -0.7246 -0.5062 -0.4677  0.2623  0.4249 -0.8664  0.6373 -0.7505 -0.1752    21.020    57.561   109.940  
 
 Match found in 2pgr_4       ADENOSINE DEAMINASE (2PGR_A_DCFA501_
   Pattern 2pgr_4                 Query structure     RMSD=  0.99 A  No. of residues =   3
   ------- -------                --------------- 
    A  47    LEU       matches     B 215    LEU  
    A  85    LEU       matches     B 249    LEU  
    A 132    PHE       matches     B 204    PHE  
  TRANSFORM   -0.6383 -0.7693 -0.0287 -0.7471  0.6100  0.2640 -0.1856  0.1900 -0.9641   -48.376   -52.024   -25.245  
 
 Match found in 1oip_1       ALPHA-TOCOPHEROL TRANSFER PROTEIN (1
   Pattern 1oip_1                 Query structure     RMSD=  0.99 A  No. of residues =   3
   ------- -------                --------------- 
    A 171    ILE       matches     A 296    ILE  
    A 179    ILE       matches     A 323    ILE  
    A 210    ILE       matches     A 328    ILE  
  TRANSFORM   -0.7197 -0.6279 -0.2962 -0.1367  0.5465 -0.8262  0.6806 -0.5541 -0.4792    42.379    14.342   120.003  
 
 Match found in 3fl9_6       DIHYDROFOLATE REDUCTASE (DHFR) (3FL9
   Pattern 3fl9_6                 Query structure     RMSD=  0.99 A  No. of residues =   3
   ------- -------                --------------- 
    D  21    LEU       matches     B 201    LEU  
    D  51    ILE       matches     B 281    ILE  
    D  55    LEU       matches     B 246    LEU  
  TRANSFORM   -0.0076  0.9232  0.3843 -0.9977 -0.0327  0.0587  0.0668 -0.3830  0.9213    27.366  -199.561    43.413  
 
 Match found in 4qvm_2       PROTEASOME SUBUNIT BETA TYPE-2;PROTE
   Pattern 4qvm_2                 Query structure     RMSD=  0.99 A  No. of residues =   3
   ------- -------                --------------- 
    N  20    THR       matches     B 193    THR  
    N  21    THR       matches     B 322    THR  
    N  22    THR       matches     B 326    THR  
  TRANSFORM   -0.0045  0.9254  0.3789 -0.9975 -0.0307  0.0632  0.0702 -0.3777  0.9233    27.170  -199.779    43.446  
 
 Match found in 4qw1_2       PROTEASOME SUBUNIT BETA TYPE-2;PROTE
   Pattern 4qw1_2                 Query structure     RMSD=  0.99 A  No. of residues =   3
   ------- -------                --------------- 
    N  20    THR       matches     B 193    THR  
    N  21    THR       matches     B 322    THR  
    N  22    THR       matches     B 326    THR  
  TRANSFORM    0.6439 -0.7179 -0.2645 -0.7249 -0.4619 -0.5110  0.2447  0.5208 -0.8179   171.424   -25.521     7.764  
 
 Match found in 3o01_2       CELL INVASION PROTEIN SIPD (3O01_B_D
   Pattern 3o01_2                 Query structure     RMSD=  0.99 A  No. of residues =   3
   ------- -------                --------------- 
    B 104    ASN       matches     B   9    ASN  
    B 108    ALA       matches     B   7    ALA  
    B 325    VAL       matches     B  11    VAL  
  TRANSFORM    0.0070  0.9279  0.3728 -0.9979 -0.0177  0.0628  0.0649 -0.3724  0.9258    27.966  -200.148    43.060  
 
 Match found in 4qvw_2       PROTEASOME SUBUNIT BETA TYPE-2;PROTE
   Pattern 4qvw_2                 Query structure     RMSD=  0.99 A  No. of residues =   3
   ------- -------                --------------- 
    N  20    THR       matches     B 193    THR  
    N  21    THR       matches     B 322    THR  
    N  22    THR       matches     B 326    THR  
  TRANSFORM   -0.1761 -0.9500  0.2577  0.8559 -0.0185  0.5168 -0.4862  0.3116  0.8164   119.904    74.650   -37.742  
 
 Match found in 3o01_2       CELL INVASION PROTEIN SIPD (3O01_B_D
   Pattern 3o01_2                 Query structure     RMSD=  0.99 A  No. of residues =   3
   ------- -------                --------------- 
    B 104    ASN       matches     A   9    ASN  
    B 108    ALA       matches     A   7    ALA  
    B 325    VAL       matches     A  11    VAL  
  TRANSFORM   -0.4576  0.8141 -0.3576  0.8812  0.4689 -0.0601  0.1187 -0.3426 -0.9319    -0.934   -81.291    45.845  
 
 Match found in 4qvy_6       PROTEASOME SUBUNIT BETA TYPE-2;PROTE
   Pattern 4qvy_6                 Query structure     RMSD=  0.99 A  No. of residues =   3
   ------- -------                --------------- 
    N  20    THR       matches     A 193    THR  
    N  21    THR       matches     A 322    THR  
    N  22    THR       matches     A 326    THR  
  TRANSFORM   -0.9953 -0.0896  0.0373 -0.0381  0.7142  0.6989 -0.0893  0.6941 -0.7143   -75.911    -7.501    36.542  
 
 Match found in 1x8v_1       CYTOCHROME P450 51 (1X8V_A_ESLA471_1
   Pattern 1x8v_1                 Query structure     RMSD=  1.00 A  No. of residues =   3
   ------- -------                --------------- 
    A 256    ALA       matches     A  81    ALA  
    A 259    HIS       matches     A  96    HIS  
    A 321    LEU       matches     A  73    LEU  
  TRANSFORM   -0.0149  0.9235  0.3834 -0.9979 -0.0381  0.0529  0.0635 -0.3818  0.9221    27.189  -199.359    43.332  
 
 Match found in 4qw3_5       PROTEASOME SUBUNIT BETA TYPE-2;PROTE
   Pattern 4qw3_5                 Query structure     RMSD=  1.00 A  No. of residues =   3
   ------- -------                --------------- 
    N  20    THR       matches     B 193    THR  
    N  21    THR       matches     B 322    THR  
    N  22    THR       matches     B 326    THR  
  TRANSFORM    0.8870  0.3669  0.2802  0.4302 -0.4367 -0.7900 -0.1675  0.8214 -0.5452    82.493    83.160    13.198  
 
 Match found in 3g8i_2       PEROXISOME PROLIFERATOR-ACTIVATED RE
   Pattern 3g8i_2                 Query structure     RMSD=  1.00 A  No. of residues =   3
   ------- -------                --------------- 
    A 255    VAL       matches     B 292    VAL  
    A 330    MET       matches     B 272    MET  
    A 339    ILE       matches     B 270    ILE  
  TRANSFORM    0.0010  0.9253  0.3793 -0.9980 -0.0230  0.0589  0.0632 -0.3786  0.9234    27.343  -199.846    43.053  
 
 Match found in 4qvl_5       PROTEASOME SUBUNIT BETA TYPE-2;PROTE
   Pattern 4qvl_5                 Query structure     RMSD=  1.00 A  No. of residues =   3
   ------- -------                --------------- 
    N  20    THR       matches     B 193    THR  
    N  21    THR       matches     B 322    THR  
    N  22    THR       matches     B 326    THR  
  TRANSFORM    0.4164  0.0766  0.9060  0.8475 -0.3936 -0.3562  0.3293  0.9161 -0.2288   190.443   249.021    31.720  
 
 Match found in 5uhb_3       DNA-DIRECTED RNA POLYMERASE SUBUNIT 
   Pattern 5uhb_3                 Query structure     RMSD=  1.00 A  No. of residues =   3
   ------- -------                --------------- 
    C 439    PHE       matches     B   8    PHE  
    C 441    ASP       matches     B  17    ASP  
    C 458    LEU       matches     B  58    LEU  
  TRANSFORM    0.5509 -0.1839  0.8141  0.8204 -0.0601 -0.5687  0.1535  0.9811  0.1177    46.799    39.291     5.131  
 
 Match found in 4xi3_3       ESTROGEN RECEPTOR (4XI3_A_29SA601_2)
   Pattern 4xi3_3                 Query structure     RMSD=  1.00 A  No. of residues =   3
   ------- -------                --------------- 
    A 346    LEU       matches     A  43    LEU  
    A 424    ILE       matches     A  27    ILE  
    A 428    LEU       matches     A   3    LEU  
  TRANSFORM   -0.5289  0.7296 -0.4336  0.2981  0.6380  0.7100  0.7946  0.2463 -0.5549   -34.439    53.260    49.447  
 
 Match found in 3cyx_3       HIV-1 PROTEASE (3CYX_A_ROCA201_1)   
   Pattern 3cyx_3                 Query structure     RMSD=  1.00 A  No. of residues =   3
   ------- -------                --------------- 
    A  47    ILE       matches     A  72    ILE  
    A  49    GLY       matches     A 157    GLY  
    A  50    VAL       matches     A 156    VAL  
  TRANSFORM    0.4606 -0.6296  0.6257  0.1530  0.7507  0.6427 -0.8743 -0.2003  0.4421    40.376    17.643   -20.700  
 
 Match found in 2v0m_4       CYTOCHROME P450 3A4 (2V0M_B_KLNB1499
   Pattern 2v0m_4                 Query structure     RMSD=  1.00 A  No. of residues =   3
   ------- -------                --------------- 
    B 119    SER       matches     A  98    SER  
    B 120    ILE       matches     A 108    ILE  
    B 301    ILE       matches     A  97    ILE  
  TRANSFORM   -0.8647 -0.3686 -0.3412 -0.4869  0.7819  0.3893  0.1233  0.5027 -0.8556   -48.030   -15.473    23.222  
 
 Match found in 1yi4_2       PROTO-ONCOGENE SERINE/THREONINE-PROT
   Pattern 1yi4_2                 Query structure     RMSD=  1.00 A  No. of residues =   3
   ------- -------                --------------- 
    A 128    ASP       matches     B 302    ASP  
    A 174    LEU       matches     B 298    LEU  
    A 185    ILE       matches     B 323    ILE  
  TRANSFORM   -0.7575  0.1225  0.6412  0.5684  0.6067  0.5557 -0.3210  0.7854 -0.5292   -14.801    56.084    -8.017  
 
 Match found in 3oxx_2       HIV-1 PROTEASE (3OXX_A_DR7A100_1)   
   Pattern 3oxx_2                 Query structure     RMSD=  1.00 A  No. of residues =   3
   ------- -------                --------------- 
    A  47    ILE       matches     A  72    ILE  
    A  49    GLY       matches     A 157    GLY  
    A  50    VAL       matches     A 156    VAL  
  TRANSFORM    0.6968 -0.4219  0.5800 -0.3635  0.4893  0.7927 -0.6183 -0.7632  0.1876    62.832   -53.101    27.191  
 
 Match found in 3cs9_2       PROTO-ONCOGENE TYROSINE-PROTEIN KINA
   Pattern 3cs9_2                 Query structure     RMSD=  1.01 A  No. of residues =   3
   ------- -------                --------------- 
    A 299    VAL       matches     B 276    VAL  
    A 379    VAL       matches     B 295    VAL  
    A 381    ASP       matches     B 297    ASP  
  TRANSFORM   -0.5352 -0.8421 -0.0664  0.7177 -0.4118 -0.5615  0.4455 -0.3482  0.8248   -21.858    46.812   111.001  
 
 Match found in 4xi3_3       ESTROGEN RECEPTOR (4XI3_A_29SA601_2)
   Pattern 4xi3_3                 Query structure     RMSD=  1.01 A  No. of residues =   3
   ------- -------                --------------- 
    A 346    LEU       matches     A 201    LEU  
    A 424    ILE       matches     A 281    ILE  
    A 428    LEU       matches     A 249    LEU  
  TRANSFORM   -0.0023  0.9287  0.3709 -0.9983 -0.0238  0.0534  0.0584 -0.3701  0.9272    27.503  -200.080    42.709  
 
 Match found in 4qvy_6       PROTEASOME SUBUNIT BETA TYPE-2;PROTE
   Pattern 4qvy_6                 Query structure     RMSD=  1.01 A  No. of residues =   3
   ------- -------                --------------- 
    N  20    THR       matches     B 193    THR  
    N  21    THR       matches     B 322    THR  
    N  22    THR       matches     B 326    THR  
  TRANSFORM   -0.0102  0.3114 -0.9502 -0.8695 -0.4721 -0.1454 -0.4939  0.8247  0.2755    29.010    -1.642   -32.045  
 
 Match found in 1s19_3       VITAMIN D3 RECEPTOR (1S19_A_MC9A500_
   Pattern 1s19_3                 Query structure     RMSD=  1.01 A  No. of residues =   3
   ------- -------                --------------- 
    A 300    VAL       matches     B 295    VAL  
    A 309    LEU       matches     B 201    LEU  
    A 313    LEU       matches     B 266    LEU  
  TRANSFORM    0.4181  0.8383  0.3500 -0.2296  0.4702 -0.8522 -0.8789  0.2759  0.3890    70.437   -90.771   -74.850  
 
 Match found in 3bjw_10      PHOSPHOLIPASE A2 (3BJW_E_SVRE503_1) 
   Pattern 3bjw_10                Query structure     RMSD=  1.01 A  No. of residues =   3
   ------- -------                --------------- 
    E   2    VAL       matches     A 237    VAL  
    E   5    LEU       matches     A 249    LEU  
    E   6    GLY       matches     A 248    GLY  
  TRANSFORM   -0.6625  0.7197 -0.2076  0.6326  0.3891 -0.6697 -0.4012 -0.5750 -0.7130   -60.551    31.346   -35.235  
 
 Match found in 5ljc_3       RETINOL-BINDING PROTEIN 1 (5LJC_A_RT
   Pattern 5ljc_3                 Query structure     RMSD=  1.01 A  No. of residues =   3
   ------- -------                --------------- 
    A  29    LEU       matches     A  50    LEU  
    A  33    ALA       matches     A  93    ALA  
    A  77    ILE       matches     A  97    ILE  
  TRANSFORM    0.2746  0.6241  0.7315 -0.4850  0.7468 -0.4551 -0.8303 -0.2297  0.5078    59.231   -33.258    38.475  
 
 Match found in 2bxe_7       SERUM ALBUMIN (2BXE_B_1FLB2002_1)   
   Pattern 2bxe_7                 Query structure     RMSD=  1.01 A  No. of residues =   3
   ------- -------                --------------- 
    B 480    SER       matches     A 162    SER  
    B 481    LEU       matches     A 163    LEU  
    B 482    VAL       matches     A 166    VAL  
  TRANSFORM   -0.4079 -0.9118 -0.0475 -0.0104  0.0567 -0.9983  0.9129 -0.4068 -0.0326    -9.267   -57.827    88.828  
 
 Match found in 6b68_4       BETA-LACTAMASE;BETA-LACTAMASE (6B68_
   Pattern 6b68_4                 Query structure     RMSD=  1.01 A  No. of residues =   3
   ------- -------                --------------- 
    D 127    TYR       matches     A 325    TYR  
    D 217    THR       matches     A 193    THR  
    D 218    THR       matches     A 322    THR  
  TRANSFORM   -0.9569  0.2638  0.1216 -0.2891 -0.8236 -0.4880 -0.0286 -0.5022  0.8643   -52.115   -10.606    11.403  
 
 Match found in 2wey_3       CAMP AND CAMP-INHIBITED CGMP 3', 5'-
   Pattern 2wey_3                 Query structure     RMSD=  1.01 A  No. of residues =   3
   ------- -------                --------------- 
    A 635    LEU       matches     B 312    LEU  
    A 675    LEU       matches     B 332    LEU  
    A 678    VAL       matches     B 319    VAL  
  TRANSFORM    0.8780 -0.0703  0.4734 -0.4477  0.2289  0.8644 -0.1692 -0.9709  0.1695   122.821    12.950    58.612  
 
 Match found in 2pgr_4       ADENOSINE DEAMINASE (2PGR_A_DCFA501_
   Pattern 2pgr_4                 Query structure     RMSD=  1.01 A  No. of residues =   3
   ------- -------                --------------- 
    A  47    LEU       matches     A 215    LEU  
    A  85    LEU       matches     A 249    LEU  
    A 132    PHE       matches     A 204    PHE  
  TRANSFORM    0.8938  0.4484 -0.0103 -0.3321  0.6462 -0.6871 -0.3014  0.6176  0.7265    42.482   -26.907    23.533  
 
 Match found in 1x8v_1       CYTOCHROME P450 51 (1X8V_A_ESLA471_1
   Pattern 1x8v_1                 Query structure     RMSD=  1.01 A  No. of residues =   3
   ------- -------                --------------- 
    A 256    ALA       matches     B  81    ALA  
    A 259    HIS       matches     B  96    HIS  
    A 321    LEU       matches     B  73    LEU  
  TRANSFORM    0.8089 -0.4725 -0.3498 -0.5707 -0.7741 -0.2741 -0.1413  0.4213 -0.8958    65.330   -30.329    -5.842  
 
 Match found in 3oxx_6       HIV-1 PROTEASE;HIV-1 PROTEASE (3OXX_
   Pattern 3oxx_6                 Query structure     RMSD=  1.01 A  No. of residues =   3
   ------- -------                --------------- 
    B  47    ILE       matches     A  72    ILE  
    B  49    GLY       matches     A 157    GLY  
    B  50    VAL       matches     A 156    VAL  
  TRANSFORM    0.3456 -0.1812  0.9207 -0.7082  0.5934  0.3825 -0.6157 -0.7842  0.0768    89.078   -19.093    24.052  
 
 Match found in 6bqg_1       5-HYDROXYTRYPTAMINE RECEPTOR 2C,SOLU
   Pattern 6bqg_1                 Query structure     RMSD=  1.01 A  No. of residues =   3
   ------- -------                --------------- 
    A 215    VAL       matches     A 237    VAL  
    A 218    GLY       matches     A 254    GLY  
    A 222    ALA       matches     A 256    ALA  
  TRANSFORM   -0.5290 -0.4100 -0.7430  0.4293 -0.8845  0.1825 -0.7320 -0.2224  0.6439   -34.410    62.110   -11.201  
 
 Match found in 3nu5_6       PROTEASE (3NU5_B_478B401_2)         
   Pattern 3nu5_6                 Query structure     RMSD=  1.02 A  No. of residues =   3
   ------- -------                --------------- 
    B 147    ILE       matches     A  72    ILE  
    B 149    GLY       matches     A 157    GLY  
    B 150    VAL       matches     A 156    VAL  
  TRANSFORM   -0.7873  0.5022 -0.3577 -0.0608  0.5140  0.8556  0.6135  0.6954 -0.3741    -5.561   -79.441    18.453  
 
 Match found in 3bjw_10      PHOSPHOLIPASE A2 (3BJW_E_SVRE503_1) 
   Pattern 3bjw_10                Query structure     RMSD=  1.02 A  No. of residues =   3
   ------- -------                --------------- 
    E   2    VAL       matches     B 237    VAL  
    E   5    LEU       matches     B 249    LEU  
    E   6    GLY       matches     B 248    GLY  
  TRANSFORM   -0.3792 -0.7342 -0.5632  0.0577  0.5887 -0.8063  0.9235 -0.3383 -0.1809    -4.469   -26.829   124.767  
 
 Match found in 3cs9_2       PROTO-ONCOGENE TYROSINE-PROTEIN KINA
   Pattern 3cs9_2                 Query structure     RMSD=  1.02 A  No. of residues =   3
   ------- -------                --------------- 
    A 299    VAL       matches     A 276    VAL  
    A 379    VAL       matches     A 295    VAL  
    A 381    ASP       matches     A 297    ASP  
  TRANSFORM    0.9461 -0.3152  0.0744  0.3232  0.9050 -0.2766  0.0198  0.2858  0.9581    49.934    15.912   -12.194  
 
 Match found in 1oip_1       ALPHA-TOCOPHEROL TRANSFER PROTEIN (1
   Pattern 1oip_1                 Query structure     RMSD=  1.02 A  No. of residues =   3
   ------- -------                --------------- 
    A 171    ILE       matches     B 296    ILE  
    A 179    ILE       matches     B 323    ILE  
    A 210    ILE       matches     B 328    ILE  
  TRANSFORM    0.4923  0.4124 -0.7665  0.4111  0.6660  0.6224  0.7672 -0.6215  0.1584     1.018    48.244    49.704  
 
 Match found in 5lvn_2       3-PHOSPHOINOSITIDE-DEPENDENT PROTEIN
   Pattern 5lvn_2                 Query structure     RMSD=  1.02 A  No. of residues =   3
   ------- -------                --------------- 
    A  88    LEU       matches     A  76    LEU  
    A  89    GLY       matches     A  77    GLY  
    A  96    VAL       matches     A  78    VAL  
  TRANSFORM   -0.0563  0.7648 -0.6418 -0.8552  0.2948  0.4263  0.5153  0.5729  0.6375   -21.661  -101.541    59.104  
 
 Match found in 4zau_1       EPIDERMAL GROWTH FACTOR RECEPTOR (4Z
   Pattern 4zau_1                 Query structure     RMSD=  1.02 A  No. of residues =   3
   ------- -------                --------------- 
    A 718    LEU       matches     A  76    LEU  
    A 719    GLY       matches     A  77    GLY  
    A 726    VAL       matches     A  78    VAL  
  TRANSFORM    0.3020 -0.9506 -0.0720  0.0014 -0.0751  0.9972 -0.9533 -0.3013 -0.0214    41.414    23.712   -45.665  
 
 Match found in 6b69_1       BETA-LACTAMASE;BETA-LACTAMASE (6B69_
   Pattern 6b69_1                 Query structure     RMSD=  1.02 A  No. of residues =   3
   ------- -------                --------------- 
    B 127    TYR       matches     A 325    TYR  
    B 217    THR       matches     A 193    THR  
    B 218    THR       matches     A 322    THR  

******************************************************* user.XUML **************************************************************
  TRANSFORM   -0.6116  0.7125  0.3439  0.7626  0.4150  0.4962 -0.2108 -0.5658  0.7971   -21.712    81.572   115.408  
 
 Match found in 4zbr_2       SERUM ALBUMIN (4ZBR_A_NPSA603_1)    
   Pattern 4zbr_2                 Query structure     RMSD=  0.94 A  No. of residues =   4
   ------- -------                --------------- 
    A 208    ARG       matches     A 199    ARG  
    A 212    ALA       matches     A 256    ALA  
    A 323    ASP       matches     A 297    ASP  
    A 326    LEU       matches     A 251    LEU  
  TRANSFORM   -0.8194 -0.5260 -0.2277 -0.5711  0.7151  0.4031  0.0492 -0.4604  0.8864   -25.586   -29.417    48.806  
 
 Match found in 1sqf_3       SUN PROTEIN (1SQF_A_SAMA430_0)      
   Pattern 1sqf_3                 Query structure     RMSD=  0.57 A  No. of residues =   3
   ------- -------                --------------- 
    A 303    ASP       matches     A 125    ASP  
    A 304    GLY       matches     A 126    GLY  
    A 305    ARG       matches     A 127    ARG  
  TRANSFORM    0.0486 -0.7978 -0.6010 -0.3973  0.5366 -0.7445 -0.9164 -0.2750  0.2909    81.831    -7.639   -28.080  
 
 Match found in 2bjf_2       CHOLOYLGLYCINE HYDROLASE (2BJF_A_DXC
   Pattern 2bjf_2                 Query structure     RMSD=  0.58 A  No. of residues =   3
   ------- -------                --------------- 
    A  61    PHE       matches     B 342    PHE  
    A 133    ILE       matches     B 307    ILE  
    A 137    ILE       matches     B 306    ILE  
  TRANSFORM   -0.8843  0.1484 -0.4426  0.2634  0.9414 -0.2105 -0.3854  0.3028  0.8716  -101.027     6.092   -11.217  
 
 Match found in 4qd3_3       PEPTIDYL-TRNA HYDROLASE (4QD3_A_5AEA
   Pattern 4qd3_3                 Query structure     RMSD=  0.59 A  No. of residues =   3
   ------- -------                --------------- 
    A  97    LEU       matches     A 255    LEU  
    A 147    VAL       matches     A 295    VAL  
    A 148    SER       matches     A 294    SER  
  TRANSFORM    0.6796  0.5642  0.4689 -0.7039  0.6816  0.2000  0.2068  0.4660 -0.8603    -2.293   -54.922    25.109  
 
 Match found in 4qd3_3       PEPTIDYL-TRNA HYDROLASE (4QD3_A_5AEA
   Pattern 4qd3_3                 Query structure     RMSD=  0.59 A  No. of residues =   3
   ------- -------                --------------- 
    A  97    LEU       matches     B 255    LEU  
    A 147    VAL       matches     B 295    VAL  
    A 148    SER       matches     B 294    SER  
  TRANSFORM    0.9820  0.0117  0.1885  0.0580  0.9311 -0.3601  0.1797 -0.3645 -0.9137    88.803     7.841    56.162  
 
 Match found in 1sqf_3       SUN PROTEIN (1SQF_A_SAMA430_0)      
   Pattern 1sqf_3                 Query structure     RMSD=  0.61 A  No. of residues =   3
   ------- -------                --------------- 
    A 303    ASP       matches     B 125    ASP  
    A 304    GLY       matches     B 126    GLY  
    A 305    ARG       matches     B 127    ARG  
  TRANSFORM    0.5113  0.3381  0.7901 -0.6112 -0.5033  0.6108 -0.6042  0.7952  0.0507    29.771   -39.627   -31.636  
 
 Match found in 1p2y_1       CYTOCHROME P450-CAM (1P2Y_A_NCTA440_
   Pattern 1p2y_1                 Query structure     RMSD=  0.61 A  No. of residues =   3
   ------- -------                --------------- 
    A 244    LEU       matches     B 163    LEU  
    A 247    VAL       matches     B 166    VAL  
    A 248    GLY       matches     B 165    GLY  
  TRANSFORM   -0.6016  0.0377 -0.7979  0.7936 -0.0859 -0.6023  0.0913  0.9956 -0.0218   -41.384    48.313    12.907  
 
 Match found in 1p2y_1       CYTOCHROME P450-CAM (1P2Y_A_NCTA440_
   Pattern 1p2y_1                 Query structure     RMSD=  0.62 A  No. of residues =   3
   ------- -------                --------------- 
    A 244    LEU       matches     A 163    LEU  
    A 247    VAL       matches     A 166    VAL  
    A 248    GLY       matches     A 165    GLY  
  TRANSFORM    0.3073 -0.7043  0.6399  0.1353  0.6980  0.7032  0.9420  0.1295 -0.3098    98.368    25.749    90.067  
 
 Match found in 2bjf_2       CHOLOYLGLYCINE HYDROLASE (2BJF_A_DXC
   Pattern 2bjf_2                 Query structure     RMSD=  0.62 A  No. of residues =   3
   ------- -------                --------------- 
    A  61    PHE       matches     A 342    PHE  
    A 133    ILE       matches     A 307    ILE  
    A 137    ILE       matches     A 306    ILE  
  TRANSFORM   -0.9545 -0.0640  0.2913 -0.2867  0.4660 -0.8370  0.0822  0.8825  0.4632   -56.773   -56.226    46.535  
 
 Match found in 6hlp_1       SUBSTANCE-P RECEPTOR,SUBSTANCE-P REC
   Pattern 6hlp_1                 Query structure     RMSD=  0.63 A  No. of residues =   3
   ------- -------                --------------- 
    A 200    VAL       matches     A 321    VAL  
    A 201    THR       matches     A 322    THR  
    A 204    ILE       matches     A 323    ILE  
  TRANSFORM    0.8714  0.4067 -0.2743  0.0226  0.5253  0.8506 -0.4901  0.7474 -0.4485    58.231   -36.596     9.174  
 
 Match found in 6hlp_1       SUBSTANCE-P RECEPTOR,SUBSTANCE-P REC
   Pattern 6hlp_1                 Query structure     RMSD=  0.64 A  No. of residues =   3
   ------- -------                --------------- 
    A 200    VAL       matches     B 321    VAL  
    A 201    THR       matches     B 322    THR  
    A 204    ILE       matches     B 323    ILE  
  TRANSFORM   -0.5531 -0.3081  0.7740 -0.0117 -0.9261 -0.3770 -0.8330  0.2176 -0.5086   -24.978    50.487   -56.488  
 
 Match found in 4qd3_3       PEPTIDYL-TRNA HYDROLASE (4QD3_A_5AEA
   Pattern 4qd3_3                 Query structure     RMSD=  0.65 A  No. of residues =   3
   ------- -------                --------------- 
    A  97    LEU       matches     A   3    LEU  
    A 147    VAL       matches     A  25    VAL  
    A 148    SER       matches     A  26    SER  
  TRANSFORM   -0.3178  0.9481 -0.0030 -0.0218 -0.0041  0.9998 -0.9479 -0.3178 -0.0220   -18.601    21.467   -45.142  
 
 Match found in 6b69_1       BETA-LACTAMASE;BETA-LACTAMASE (6B69_
   Pattern 6b69_1                 Query structure     RMSD=  0.65 A  No. of residues =   3
   ------- -------                --------------- 
    B 127    TYR       matches     A 325    TYR  
    B 217    THR       matches     A 193    THR  
    B 218    THR       matches     A 322    THR  
  TRANSFORM   -0.8410 -0.5328 -0.0940  0.1497 -0.0622 -0.9868 -0.5199  0.8440 -0.1320   -18.217    60.695   -22.695  
 
 Match found in 3nuj_5       PROTEASE (3NUJ_B_478B401_2)         
   Pattern 3nuj_5                 Query structure     RMSD=  0.66 A  No. of residues =   3
   ------- -------                --------------- 
    B  23    LEU       matches     B 251    LEU  
    B  32    VAL       matches     B 276    VAL  
    B  84    ILE       matches     B 296    ILE  
  TRANSFORM    0.1849 -0.0419  0.9819 -0.9369 -0.3092  0.1633 -0.2967  0.9501  0.0964   130.004   -63.993    11.984  
 
 Match found in 5dx3_2       ESTROGEN RECEPTOR (5DX3_A_ESTA601_1)
   Pattern 5dx3_2                 Query structure     RMSD=  0.66 A  No. of residues =   3
   ------- -------                --------------- 
    A 349    LEU       matches     A 217    LEU  
    A 350    ALA       matches     A 218    ALA  
    A 353    GLU       matches     A 221    GLU  
  TRANSFORM   -0.8411  0.5409 -0.0015  0.0082  0.0100 -0.9999  0.5409  0.8410  0.0128   -52.287   -56.311    51.927  
 
 Match found in 6b5y_5       BETA-LACTAMASE;BETA-LACTAMASE (6B5Y_
   Pattern 6b5y_5                 Query structure     RMSD=  0.66 A  No. of residues =   3
   ------- -------                --------------- 
    D 127    TYR       matches     A 325    TYR  
    D 217    THR       matches     A 193    THR  
    D 218    THR       matches     A 322    THR  
  TRANSFORM   -0.3488  0.9372  0.0009 -0.0153 -0.0067  0.9999 -0.9371 -0.3487 -0.0167   -20.597    22.216   -44.052  
 
 Match found in 6b68_2       BETA-LACTAMASE;BETA-LACTAMASE (6B68_
   Pattern 6b68_2                 Query structure     RMSD=  0.66 A  No. of residues =   3
   ------- -------                --------------- 
    B 127    TYR       matches     A 325    TYR  
    B 217    THR       matches     A 193    THR  
    B 218    THR       matches     A 322    THR  
  TRANSFORM   -0.3372  0.9414  0.0032 -0.0183 -0.0100  0.9998 -0.9413 -0.3370 -0.0206   -19.772    21.811   -44.616  
 
 Match found in 6b5y_2       BETA-LACTAMASE;BETA-LACTAMASE (6B5Y_
   Pattern 6b5y_2                 Query structure     RMSD=  0.66 A  No. of residues =   3
   ------- -------                --------------- 
    B 127    TYR       matches     A 325    TYR  
    B 217    THR       matches     A 193    THR  
    B 218    THR       matches     A 322    THR  
  TRANSFORM   -0.8668  0.4987 -0.0014  0.0057  0.0071 -1.0000  0.4986  0.8668  0.0090   -53.868   -56.260    48.556  
 
 Match found in 6b68_4       BETA-LACTAMASE;BETA-LACTAMASE (6B68_
   Pattern 6b68_4                 Query structure     RMSD=  0.66 A  No. of residues =   3
   ------- -------                --------------- 
    D 127    TYR       matches     A 325    TYR  
    D 217    THR       matches     A 193    THR  
    D 218    THR       matches     A 322    THR  
  TRANSFORM    0.3449 -0.8743 -0.3415  0.5379 -0.1141  0.8353  0.7693  0.4717 -0.4309    98.272    55.560    70.104  
 
 Match found in 2a1n_1       CYTOCHROME P450-CAM (2A1N_A_CAMA1422
   Pattern 2a1n_1                 Query structure     RMSD=  0.67 A  No. of residues =   3
   ------- -------                --------------- 
    A 244    LEU       matches     A 163    LEU  
    A 247    VAL       matches     A 166    VAL  
    A 248    GLY       matches     A 165    GLY  
  TRANSFORM    0.1799 -0.9295  0.3218 -0.4178 -0.3684 -0.8305 -0.8905 -0.0150  0.4547    88.835    -5.669   -34.501  
 
 Match found in 2a1n_1       CYTOCHROME P450-CAM (2A1N_A_CAMA1422
   Pattern 2a1n_1                 Query structure     RMSD=  0.67 A  No. of residues =   3
   ------- -------                --------------- 
    A 244    LEU       matches     B 163    LEU  
    A 247    VAL       matches     B 166    VAL  
    A 248    GLY       matches     B 165    GLY  
  TRANSFORM   -0.6117 -0.0327  0.7904 -0.6219 -0.5976 -0.5061 -0.4889  0.8011 -0.3452   -46.762    12.664    22.973  
 
 Match found in 3qgz_2       HISTIDINE TRIAD NUCLEOTIDE-BINDING P
   Pattern 3qgz_2                 Query structure     RMSD=  0.67 A  No. of residues =   3
   ------- -------                --------------- 
    A  18    ILE       matches     B 307    ILE  
    A  19    PHE       matches     B 303    PHE  
    A  22    ILE       matches     B 306    ILE  
  TRANSFORM    0.0195  0.4575 -0.8890  0.8147 -0.5227 -0.2511  0.5795  0.7194  0.3830   -53.940    76.947    26.050  
 
 Match found in 5kqx_5       PROTEASE E35D-SQV;PROTEASE E35D-SQV 
   Pattern 5kqx_5                 Query structure     RMSD=  0.68 A  No. of residues =   3
   ------- -------                --------------- 
    B  32    VAL       matches     A 321    VAL  
    B  81    PRO       matches     A 344    PRO  
    B  84    ILE       matches     A 323    ILE  
  TRANSFORM    0.4465  0.8946  0.0156 -0.0252 -0.0048  0.9997 -0.8944  0.4468 -0.0204    28.634   -57.911   -38.517  
 
 Match found in 6b5y_5       BETA-LACTAMASE;BETA-LACTAMASE (6B5Y_
   Pattern 6b5y_5                 Query structure     RMSD=  0.68 A  No. of residues =   3
   ------- -------                --------------- 
    D 127    TYR       matches     B 325    TYR  
    D 217    THR       matches     B 193    THR  
    D 218    THR       matches     B 322    THR  
  TRANSFORM   -0.2111  0.9774  0.0089  0.0337  0.0164 -0.9993  0.9769  0.2107  0.0364   -12.029    24.461    76.025  
 
 Match found in 6b69_1       BETA-LACTAMASE;BETA-LACTAMASE (6B69_
   Pattern 6b69_1                 Query structure     RMSD=  0.68 A  No. of residues =   3
   ------- -------                --------------- 
    B 127    TYR       matches     B 325    TYR  
    B 217    THR       matches     B 193    THR  
    B 218    THR       matches     B 322    THR  
  TRANSFORM   -0.0012 -0.2259 -0.9741 -0.8068  0.5758 -0.1325 -0.5908 -0.7858  0.1830   -37.073   -79.149    53.187  
 
 Match found in 5gtr_1       ESTROGEN RECEPTOR (5GTR_A_ESTA601_1)
   Pattern 5gtr_1                 Query structure     RMSD=  0.68 A  No. of residues =   3
   ------- -------                --------------- 
    A 349    LEU       matches     A 217    LEU  
    A 350    ALA       matches     A 218    ALA  
    A 353    GLU       matches     A 221    GLU  
  TRANSFORM   -0.3428  0.8366  0.4274 -0.9336 -0.2527 -0.2542  0.1047  0.4861 -0.8676   -21.885   -82.412    11.941  
 
 Match found in 6hlp_1       SUBSTANCE-P RECEPTOR,SUBSTANCE-P REC
   Pattern 6hlp_1                 Query structure     RMSD=  0.68 A  No. of residues =   3
   ------- -------                --------------- 
    A 200    VAL       matches     A 276    VAL  
    A 201    THR       matches     A 275    THR  
    A 204    ILE       matches     A 296    ILE  
  TRANSFORM   -0.8638 -0.4997 -0.0641  0.1266 -0.0922 -0.9877 -0.4876  0.8613 -0.1429   -21.310    60.748   -20.782  
 
 Match found in 3nuo_5       PROTEASE (3NUO_B_478B478_2)         
   Pattern 3nuo_5                 Query structure     RMSD=  0.68 A  No. of residues =   3
   ------- -------                --------------- 
    B  23    LEU       matches     B 251    LEU  
    B  32    VAL       matches     B 276    VAL  
    B  84    ILE       matches     B 296    ILE  
  TRANSFORM   -0.1348  0.8902 -0.4353  0.9251  0.2704  0.2665 -0.3550  0.3667  0.8599    -8.539    34.542   -16.594  
 
 Match found in 6hlp_1       SUBSTANCE-P RECEPTOR,SUBSTANCE-P REC
   Pattern 6hlp_1                 Query structure     RMSD=  0.68 A  No. of residues =   3
   ------- -------                --------------- 
    A 200    VAL       matches     B 276    VAL  
    A 201    THR       matches     B 275    THR  
    A 204    ILE       matches     B 296    ILE  
  TRANSFORM   -0.1910  0.9816  0.0041  0.0336  0.0107 -0.9994  0.9810  0.1907  0.0350   -10.751    24.565    76.397  
 
 Match found in 6b5y_2       BETA-LACTAMASE;BETA-LACTAMASE (6B5Y_
   Pattern 6b5y_2                 Query structure     RMSD=  0.68 A  No. of residues =   3
   ------- -------                --------------- 
    B 127    TYR       matches     B 325    TYR  
    B 217    THR       matches     B 193    THR  
    B 218    THR       matches     B 322    THR  
  TRANSFORM   -0.1790  0.9838  0.0066  0.0294  0.0120 -0.9995  0.9834  0.1788  0.0311   -10.092    24.517    76.842  
 
 Match found in 6b68_2       BETA-LACTAMASE;BETA-LACTAMASE (6B68_
   Pattern 6b68_2                 Query structure     RMSD=  0.69 A  No. of residues =   3
   ------- -------                --------------- 
    B 127    TYR       matches     B 325    TYR  
    B 217    THR       matches     B 193    THR  
    B 218    THR       matches     B 322    THR  
  TRANSFORM   -0.6781  0.4561  0.5764 -0.0946 -0.8318  0.5469 -0.7289 -0.3164 -0.6072   -25.744    62.083     2.137  
 
 Match found in 1rd7_2       DIHYDROFOLATE REDUCTASE (1RD7_A_FOLA
   Pattern 1rd7_2                 Query structure     RMSD=  0.69 A  No. of residues =   3
   ------- -------                --------------- 
    A  46    THR       matches     A 275    THR  
    A  50    ILE       matches     A 296    ILE  
    A  54    LEU       matches     A 298    LEU  
  TRANSFORM    0.4901  0.8715  0.0163 -0.0214 -0.0067  0.9997 -0.8714  0.4903 -0.0153    31.402   -57.448   -37.799  
 
 Match found in 6b68_4       BETA-LACTAMASE;BETA-LACTAMASE (6B68_
   Pattern 6b68_4                 Query structure     RMSD=  0.69 A  No. of residues =   3
   ------- -------                --------------- 
    D 127    TYR       matches     B 325    TYR  
    D 217    THR       matches     B 193    THR  
    D 218    THR       matches     B 322    THR  
  TRANSFORM    0.9922  0.0392  0.1187 -0.1113 -0.1549  0.9816 -0.0569  0.9871  0.1494    96.843    45.100     6.021  
 
 Match found in 3nuo_5       PROTEASE (3NUO_B_478B478_2)         
   Pattern 3nuo_5                 Query structure     RMSD=  0.70 A  No. of residues =   3
   ------- -------                --------------- 
    B  23    LEU       matches     A 251    LEU  
    B  32    VAL       matches     A 276    VAL  
    B  84    ILE       matches     A 296    ILE  
  TRANSFORM    0.9891 -0.0038  0.1473 -0.1464 -0.1412  0.9791 -0.0171  0.9900  0.1402    98.317    41.338     8.741  
 
 Match found in 3nuj_5       PROTEASE (3NUJ_B_478B401_2)         
   Pattern 3nuj_5                 Query structure     RMSD=  0.70 A  No. of residues =   3
   ------- -------                --------------- 
    B  23    LEU       matches     A 251    LEU  
    B  32    VAL       matches     A 276    VAL  
    B  84    ILE       matches     A 296    ILE  
  TRANSFORM    0.3627  0.7430 -0.5625  0.5213 -0.6621 -0.5385  0.7725  0.0979  0.6274    39.287   100.366    96.815  
 
 Match found in 1rd7_2       DIHYDROFOLATE REDUCTASE (1RD7_A_FOLA
   Pattern 1rd7_2                 Query structure     RMSD=  0.73 A  No. of residues =   3
   ------- -------                --------------- 
    A  46    THR       matches     B 275    THR  
    A  50    ILE       matches     B 296    ILE  
    A  54    LEU       matches     B 298    LEU  
  TRANSFORM    0.8238  0.4389  0.3588 -0.3904  0.8981 -0.2024  0.4110 -0.0266 -0.9112    24.590    16.887    38.944  
 
 Match found in 5uvm_3       HISTIDINE TRIAD (HIT) PROTEIN (5UVM_
   Pattern 5uvm_3                 Query structure     RMSD=  0.74 A  No. of residues =   3
   ------- -------                --------------- 
    B   5    VAL       matches     B 237    VAL  
    B   6    PHE       matches     B 233    PHE  
    B   9    ILE       matches     B 236    ILE  
  TRANSFORM   -0.2509  0.3961  0.8833 -0.4353 -0.8611  0.2625 -0.8646  0.3187 -0.3885   -70.844    -2.299   -64.960  
 
 Match found in 5kqx_5       PROTEASE E35D-SQV;PROTEASE E35D-SQV 
   Pattern 5kqx_5                 Query structure     RMSD=  0.75 A  No. of residues =   3
   ------- -------                --------------- 
    B  32    VAL       matches     B 321    VAL  
    B  81    PRO       matches     B 344    PRO  
    B  84    ILE       matches     B 323    ILE  
  TRANSFORM   -0.2074  0.7710  0.6021  0.9765  0.2002  0.0800  0.0589 -0.6045  0.7944    -8.977    69.454    68.506  
 
 Match found in 5d4u_2       UNCHARACTERIZED PROTEIN MJ0489 (5D4U
   Pattern 5d4u_2                 Query structure     RMSD=  0.75 A  No. of residues =   3
   ------- -------                --------------- 
    A  54    GLY       matches     A 147    GLY  
    A 118    THR       matches     A 145    THR  
    A 122    GLY       matches     A 126    GLY  
  TRANSFORM    0.6941  0.4067 -0.5940 -0.0165  0.8339  0.5517 -0.7197  0.3731 -0.5855    37.702    -3.821  -161.316  
 
 Match found in 5no9_1       25 KDA PROTEIN ELICITOR (5NO9_D_95ZD
   Pattern 5no9_1                 Query structure     RMSD=  0.75 A  No. of residues =   3
   ------- -------                --------------- 
    D  93    ASP       matches     A 336    ASP  
    D 100    GLY       matches     A 337    GLY  
    D 101    HIS       matches     A 338    HIS  
  TRANSFORM   -0.9184  0.0223  0.3950  0.1779  0.9151  0.3619  0.3534 -0.4027  0.8444   -30.191    58.090    65.952  
 
 Match found in 1rx7_1       DIHYDROFOLATE REDUCTASE (1RX7_A_FOLA
   Pattern 1rx7_1                 Query structure     RMSD=  0.75 A  No. of residues =   3
   ------- -------                --------------- 
    A  46    THR       matches     A 275    THR  
    A  50    ILE       matches     A 296    ILE  
    A  54    LEU       matches     A 298    LEU  
  TRANSFORM    0.2881  0.7254 -0.6251  0.2319  0.5805  0.7805 -0.9291  0.3698  0.0010     9.058    33.903   -61.906  
 
 Match found in 3ekq_5       PROTEASE;PROTEASE (3EKQ_A_ROCA100_2)
   Pattern 3ekq_5                 Query structure     RMSD=  0.75 A  No. of residues =   3
   ------- -------                --------------- 
    B  32    VAL       matches     A 321    VAL  
    B  81    PRO       matches     A 344    PRO  
    B  84    ILE       matches     A 323    ILE  
  TRANSFORM   -0.9358 -0.0583 -0.3477 -0.1169  0.9818  0.1500 -0.3326 -0.1810  0.9255   -86.143    32.296    -7.963  
 
 Match found in 5uvm_3       HISTIDINE TRIAD (HIT) PROTEIN (5UVM_
   Pattern 5uvm_3                 Query structure     RMSD=  0.75 A  No. of residues =   3
   ------- -------                --------------- 
    B   5    VAL       matches     A 237    VAL  
    B   6    PHE       matches     A 233    PHE  
    B   9    ILE       matches     A 236    ILE  
  TRANSFORM   -0.2066  0.7811 -0.5892 -0.9460 -0.3133 -0.0836  0.2499 -0.5401 -0.8036    -9.651   -51.877    79.771  
 
 Match found in 5d4u_2       UNCHARACTERIZED PROTEIN MJ0489 (5D4U
   Pattern 5d4u_2                 Query structure     RMSD=  0.76 A  No. of residues =   3
   ------- -------                --------------- 
    A  54    GLY       matches     B 147    GLY  
    A 118    THR       matches     B 145    THR  
    A 122    GLY       matches     B 126    GLY  
  TRANSFORM    0.7763 -0.3817  0.5017 -0.5610 -0.0555  0.8259  0.2874  0.9226  0.2572   115.085    -7.368    34.538  
 
 Match found in 3ebz_6       PROTEASE (3EBZ_B_017B201_2)         
   Pattern 3ebz_6                 Query structure     RMSD=  0.77 A  No. of residues =   3
   ------- -------                --------------- 
    B 123    LEU       matches     A 300    LEU  
    B 132    ILE       matches     A 296    ILE  
    B 182    ILE       matches     A 253    ILE  
  TRANSFORM    0.4821  0.7815 -0.3960  0.5966  0.0381  0.8016 -0.6415  0.6228  0.4479     6.149    49.797   -27.738  
 
 Match found in 1oip_1       ALPHA-TOCOPHEROL TRANSFER PROTEIN (1
   Pattern 1oip_1                 Query structure     RMSD=  0.78 A  No. of residues =   3
   ------- -------                --------------- 
    A 171    ILE       matches     A 108    ILE  
    A 179    ILE       matches     A  80    ILE  
    A 210    ILE       matches     A 100    ILE  
  TRANSFORM   -0.6174  0.4861  0.6185 -0.4955  0.3703 -0.7857  0.6110  0.7915 -0.0122   -47.919   -11.849    35.644  
 
 Match found in 3ekq_5       PROTEASE;PROTEASE (3EKQ_A_ROCA100_2)
   Pattern 3ekq_5                 Query structure     RMSD=  0.78 A  No. of residues =   3
   ------- -------                --------------- 
    B  32    VAL       matches     B 321    VAL  
    B  81    PRO       matches     B 344    PRO  
    B  84    ILE       matches     B 323    ILE  
  TRANSFORM   -0.1587 -0.5937  0.7889 -0.4611 -0.6620 -0.5909 -0.8730  0.4575  0.1686   102.222   138.986    96.925  
 
 Match found in 6hup_1       GAMMA-AMINOBUTYRIC ACID RECEPTOR SUB
   Pattern 6hup_1                 Query structure     RMSD=  0.78 A  No. of residues =   3
   ------- -------                --------------- 
    E 285    LEU       matches     B 332    LEU  
    E 286    MET       matches     B 331    MET  
    E 289    PHE       matches     B 330    PHE  
  TRANSFORM   -0.4746 -0.7239 -0.5008  0.5103  0.2373 -0.8266 -0.7172  0.6478 -0.2567    35.825    60.066   -29.178  
 
 Match found in 3ebz_6       PROTEASE (3EBZ_B_017B201_2)         
   Pattern 3ebz_6                 Query structure     RMSD=  0.79 A  No. of residues =   3
   ------- -------                --------------- 
    B 123    LEU       matches     B 300    LEU  
    B 132    ILE       matches     B 296    ILE  
    B 182    ILE       matches     B 253    ILE  
  TRANSFORM    0.5699  0.2511 -0.7824  0.8198 -0.2383  0.5207  0.0557  0.9382  0.3416    29.084   104.514    58.273  
 
 Match found in 3qgz_2       HISTIDINE TRIAD NUCLEOTIDE-BINDING P
   Pattern 3qgz_2                 Query structure     RMSD=  0.79 A  No. of residues =   3
   ------- -------                --------------- 
    A  18    ILE       matches     A 307    ILE  
    A  19    PHE       matches     A 303    PHE  
    A  22    ILE       matches     A 306    ILE  
  TRANSFORM    0.7876  0.4913 -0.3719 -0.6115  0.6979 -0.3728 -0.0764 -0.5210 -0.8501    76.734     8.300    38.386  
 
 Match found in 1rx7_1       DIHYDROFOLATE REDUCTASE (1RX7_A_FOLA
   Pattern 1rx7_1                 Query structure     RMSD=  0.80 A  No. of residues =   3
   ------- -------                --------------- 
    A  46    THR       matches     B 275    THR  
    A  50    ILE       matches     B 296    ILE  
    A  54    LEU       matches     B 298    LEU  
  TRANSFORM    0.2072 -0.8441 -0.4945  0.9678  0.1029  0.2298  0.1431  0.5262 -0.8382    76.630    48.210    13.847  
 
 Match found in 3quo_1       FOMA PROTEIN (3QUO_A_FCNA4001_1)    
   Pattern 3quo_1                 Query structure     RMSD=  0.80 A  No. of residues =   3
   ------- -------                --------------- 
    A  57    GLY       matches     B 248    GLY  
    A  58    HIS       matches     B 250    HIS  
    A  61    ILE       matches     B 236    ILE  
  TRANSFORM   -0.8357  0.3952  0.3813 -0.5125 -0.3119 -0.8000  0.1972  0.8640 -0.4632   -76.472   -19.754    24.399  
 
 Match found in 1oip_1       ALPHA-TOCOPHEROL TRANSFER PROTEIN (1
   Pattern 1oip_1                 Query structure     RMSD=  0.80 A  No. of residues =   3
   ------- -------                --------------- 
    A 171    ILE       matches     B 108    ILE  
    A 179    ILE       matches     B  80    ILE  
    A 210    ILE       matches     B 100    ILE  
  TRANSFORM   -0.7813  0.0617  0.6211 -0.4431  0.6461 -0.6215  0.4396  0.7608  0.4774   -59.104   -25.108   -86.115  
 
 Match found in 5no9_1       25 KDA PROTEIN ELICITOR (5NO9_D_95ZD
   Pattern 5no9_1                 Query structure     RMSD=  0.81 A  No. of residues =   3
   ------- -------                --------------- 
    D  93    ASP       matches     B 336    ASP  
    D 100    GLY       matches     B 337    GLY  
    D 101    HIS       matches     B 338    HIS  
  TRANSFORM   -0.1191 -0.9763  0.1804 -0.8485  0.1945  0.4922  0.5157  0.0945  0.8515    59.043   -58.119    17.390  
 
 Match found in 1gtn_5       TRP RNA-BINDING ATTENUATION PROTEIN 
   Pattern 1gtn_5                 Query structure     RMSD=  0.81 A  No. of residues =   3
   ------- -------                --------------- 
    G  23    GLY       matches     B 170    GLY  
    G  52    THR       matches     B 175    THR  
    G  55    ILE       matches     B 169    ILE  
  TRANSFORM   -0.8548  0.2425 -0.4588  0.2257  0.9698  0.0922 -0.4673  0.0247  0.8838   -25.999    22.602   -40.240  
 
 Match found in 3cyx_3       HIV-1 PROTEASE (3CYX_A_ROCA201_1)   
   Pattern 3cyx_3                 Query structure     RMSD=  0.81 A  No. of residues =   3
   ------- -------                --------------- 
    A  47    ILE       matches     B  72    ILE  
    A  49    GLY       matches     B 157    GLY  
    A  50    VAL       matches     B 156    VAL  
  TRANSFORM   -0.8130  0.5520 -0.1856  0.5212  0.5476 -0.6546  0.2597  0.6289  0.7329    13.538    36.385    -0.138  
 
 Match found in 1gtn_7       TRP RNA-BINDING ATTENUATION PROTEIN 
   Pattern 1gtn_7                 Query structure     RMSD=  0.81 A  No. of residues =   3
   ------- -------                --------------- 
    K  23    GLY       matches     B 170    GLY  
    K  52    THR       matches     B 175    THR  
    K  55    ILE       matches     B 169    ILE  
  TRANSFORM    0.3540 -0.3156 -0.8804 -0.2509 -0.9389  0.2357  0.9010 -0.1374  0.4116    16.362    27.857   164.024  
 
 Match found in 6dj1_3       HIV-1 PROTEASE (6DJ1_B_AB1B201_0)   
   Pattern 6dj1_3                 Query structure     RMSD=  0.82 A  No. of residues =   3
   ------- -------                --------------- 
    A  48    GLY       matches     A 247    GLY  
    A  49    GLY       matches     A 248    GLY  
    A  50    ILE       matches     A 236    ILE  
  TRANSFORM    0.4176 -0.3871 -0.8221  0.7355 -0.3872  0.5560  0.5335  0.8368 -0.1230   136.520   214.111   187.387  
 
 Match found in 6hup_1       GAMMA-AMINOBUTYRIC ACID RECEPTOR SUB
   Pattern 6hup_1                 Query structure     RMSD=  0.82 A  No. of residues =   3
   ------- -------                --------------- 
    E 285    LEU       matches     A 332    LEU  
    E 286    MET       matches     A 331    MET  
    E 289    PHE       matches     A 330    PHE  
  TRANSFORM    0.5005  0.4028 -0.7663 -0.2403  0.9150  0.3240 -0.8317 -0.0220 -0.5548    68.505   -25.519    -2.476  
 
 Match found in 3oxx_2       HIV-1 PROTEASE (3OXX_A_DR7A100_1)   
   Pattern 3oxx_2                 Query structure     RMSD=  0.83 A  No. of residues =   3
   ------- -------                --------------- 
    A  47    ILE       matches     B  72    ILE  
    A  49    GLY       matches     B 157    GLY  
    A  50    VAL       matches     B 156    VAL  
  TRANSFORM    0.6043 -0.7650 -0.2226  0.6078  0.6233 -0.4920 -0.5151 -0.1620 -0.8416   103.153    33.103   -48.320  
 
 Match found in 1gtn_5       TRP RNA-BINDING ATTENUATION PROTEIN 
   Pattern 1gtn_5                 Query structure     RMSD=  0.83 A  No. of residues =   3
   ------- -------                --------------- 
    G  23    GLY       matches     A 170    GLY  
    G  52    THR       matches     A 175    THR  
    G  55    ILE       matches     A 169    ILE  
  TRANSFORM    0.4121  0.8888  0.2006 -0.7099  0.1752  0.6821 -0.5711  0.4235 -0.7032    91.450   -39.607   -52.495  
 
 Match found in 1gtn_7       TRP RNA-BINDING ATTENUATION PROTEIN 
   Pattern 1gtn_7                 Query structure     RMSD=  0.83 A  No. of residues =   3
   ------- -------                --------------- 
    K  23    GLY       matches     A 170    GLY  
    K  52    THR       matches     A 175    THR  
    K  55    ILE       matches     A 169    ILE  
  TRANSFORM    0.9380 -0.0346 -0.3450 -0.1214  0.8991 -0.4205 -0.3247 -0.4363 -0.8392    56.343   -15.601   -23.461  
 
 Match found in 1y4l_5       PHOSPHOLIPASE A2 HOMOLOG 2 (1Y4L_B_S
   Pattern 1y4l_5                 Query structure     RMSD=  0.83 A  No. of residues =   3
   ------- -------                --------------- 
    B  31    VAL       matches     A 187    VAL  
    B  33    GLY       matches     A 185    GLY  
    B  34    ARG       matches     A 139    ARG  
  TRANSFORM   -0.7334 -0.5740  0.3643 -0.4580  0.0211 -0.8887 -0.5024  0.8186  0.2784   -23.686    28.564   -32.436  
 
 Match found in 1s19_3       VITAMIN D3 RECEPTOR (1S19_A_MC9A500_
   Pattern 1s19_3                 Query structure     RMSD=  0.83 A  No. of residues =   3
   ------- -------                --------------- 
    A 300    VAL       matches     B 295    VAL  
    A 309    LEU       matches     B 266    LEU  
    A 313    LEU       matches     B 201    LEU  
  TRANSFORM    0.8560 -0.5028 -0.1201 -0.2892 -0.6583  0.6950  0.4285  0.5602  0.7089    21.012    47.103     1.155  
 
 Match found in 5vop_3       5-METHYLTETRAHYDROFOLATE HOMOCYSTEIN
   Pattern 5vop_3                 Query structure     RMSD=  0.84 A  No. of residues =   3
   ------- -------                --------------- 
    A 490    VAL       matches     A  41    VAL  
    A 492    LEU       matches     A  43    LEU  
    A 568    VAL       matches     A  36    VAL  
  TRANSFORM    0.5974  0.6994  0.3925 -0.7440  0.6660 -0.0543  0.2994  0.2596 -0.9182    63.419   -37.283     6.414  
 
 Match found in 3cyx_3       HIV-1 PROTEASE (3CYX_A_ROCA201_1)   
   Pattern 3cyx_3                 Query structure     RMSD=  0.84 A  No. of residues =   3
   ------- -------                --------------- 
    A  47    ILE       matches     A  72    ILE  
    A  49    GLY       matches     A 157    GLY  
    A  50    VAL       matches     A 156    VAL  
  TRANSFORM   -0.6218 -0.0833 -0.7787 -0.3222  0.9335  0.1574 -0.7138 -0.3487  0.6073   -37.570   -62.256     5.963  
 
 Match found in 4eyz_1       CELLULOSOME-RELATED PROTEIN MODULE F
   Pattern 4eyz_1                 Query structure     RMSD=  0.84 A  No. of residues =   3
   ------- -------                --------------- 
    A 215    HIS       matches     B  96    HIS  
    A 216    ILE       matches     B  80    ILE  
    A 253    ALA       matches     B  95    ALA  
  TRANSFORM   -0.7260 -0.0928  0.6814 -0.0879  0.9952  0.0419  0.6821  0.0295  0.7307   -26.254     4.105    97.441  
 
 Match found in 3dcm_1       UNCHARACTERIZED PROTEIN TM_1570 (3DC
   Pattern 3dcm_1                 Query structure     RMSD=  0.84 A  No. of residues =   3
   ------- -------                --------------- 
    X 111    THR       matches     A 341    THR  
    X 141    GLY       matches     A 247    GLY  
    X 145    GLY       matches     A 239    GLY  
  TRANSFORM   -0.0655 -0.4402  0.8955  0.6483 -0.7010 -0.2972 -0.7586 -0.5611 -0.3313   -11.752    88.157    56.478  
 
 Match found in 6dj1_3       HIV-1 PROTEASE (6DJ1_B_AB1B201_0)   
   Pattern 6dj1_3                 Query structure     RMSD=  0.84 A  No. of residues =   3
   ------- -------                --------------- 
    A  48    GLY       matches     B 247    GLY  
    A  49    GLY       matches     B 248    GLY  
    A  50    ILE       matches     B 236    ILE  
  TRANSFORM   -0.4691 -0.8823  0.0390 -0.3778  0.2404  0.8941  0.7982 -0.4047  0.4461    -6.000   -41.404    65.406  
 
 Match found in 5ljd_2       RETINOL-BINDING PROTEIN 1 (5LJD_A_RT
   Pattern 5ljd_2                 Query structure     RMSD=  0.84 A  No. of residues =   3
   ------- -------                --------------- 
    A  20    LEU       matches     B   3    LEU  
    A  36    LEU       matches     B  43    LEU  
    A  77    ILE       matches     B  27    ILE  
  TRANSFORM   -0.1717 -0.9685 -0.1802  0.9432 -0.1088 -0.3140 -0.2845  0.2239 -0.9322   -18.846    45.131    27.866  
 
 Match found in 3brf_0       LIN-12 AND GLP-1 PHENOTYPE PROTEIN 1
   Pattern 3brf_0                 Query structure     RMSD=  0.85 A  No. of residues =   3
   ------- -------                --------------- 
    A 230    GLY       matches     A 101    GLY  
    A 334    ASP       matches     A 107    ASP  
    A 335    SER       matches     A 104    SER  
  TRANSFORM   -0.9788  0.1861 -0.0849  0.1222  0.8648  0.4870 -0.1641 -0.4663  0.8693   -72.604    12.790    32.647  
 
 Match found in 2v0m_4       CYTOCHROME P450 3A4 (2V0M_B_KLNB1499
   Pattern 2v0m_4                 Query structure     RMSD=  0.85 A  No. of residues =   3
   ------- -------                --------------- 
    B 119    SER       matches     A  98    SER  
    B 120    ILE       matches     A  97    ILE  
    B 301    ILE       matches     A 108    ILE  
  TRANSFORM    0.5765  0.2402  0.7810 -0.2448  0.9627 -0.1154  0.7796  0.1247 -0.6138    38.561   -56.753    98.513  
 
 Match found in 4eyz_1       CELLULOSOME-RELATED PROTEIN MODULE F
   Pattern 4eyz_1                 Query structure     RMSD=  0.86 A  No. of residues =   3
   ------- -------                --------------- 
    A 215    HIS       matches     A  96    HIS  
    A 216    ILE       matches     A  80    ILE  
    A 253    ALA       matches     A  95    ALA  
  TRANSFORM   -0.0661  0.2962 -0.9528  0.9005 -0.3936 -0.1848  0.4298  0.8702  0.2408    34.942    53.721     8.092  
 
 Match found in 1hwi_6       HMG-COA REDUCTASE;HMG-COA REDUCTASE 
   Pattern 1hwi_6                 Query structure     RMSD=  0.86 A  No. of residues =   3
   ------- -------                --------------- 
    B 853    LEU       matches     B 252    LEU  
    B 856    ALA       matches     B 256    ALA  
    B 857    LEU       matches     B 255    LEU  
  TRANSFORM   -0.4738 -0.7226 -0.5033  0.8567 -0.5106 -0.0735  0.2039  0.4660 -0.8610   -42.830   103.567    22.244  
 
 Match found in 3bog_1       6.5 KDA GLYCINE-RICH ANTIFREEZE PROT
   Pattern 3bog_1                 Query structure     RMSD=  0.86 A  No. of residues =   3
   ------- -------                --------------- 
    C   6    GLY       matches     A 247    GLY  
    C  21    GLY       matches     A 239    GLY  
    C  33    GLY       matches     A 248    GLY  
  TRANSFORM    0.6279 -0.7650  0.1434 -0.7613 -0.5653  0.3176  0.1619  0.3086  0.9373    31.890   -62.336    57.620  
 
 Match found in 3brf_0       LIN-12 AND GLP-1 PHENOTYPE PROTEIN 1
   Pattern 3brf_0                 Query structure     RMSD=  0.86 A  No. of residues =   3
   ------- -------                --------------- 
    A 230    GLY       matches     B 101    GLY  
    A 334    ASP       matches     B 107    ASP  
    A 335    SER       matches     B 104    SER  
  TRANSFORM    0.4165 -0.2639 -0.8700 -0.3379 -0.9333  0.1213  0.8440 -0.2435  0.4779    14.118   -29.511   121.495  
 
 Match found in 5yu9_3       EPIDERMAL GROWTH FACTOR RECEPTOR (5Y
   Pattern 5yu9_3                 Query structure     RMSD=  0.87 A  No. of residues =   3
   ------- -------                --------------- 
    A 718    LEU       matches     A  76    LEU  
    A 719    GLY       matches     A  77    GLY  
    A 726    VAL       matches     A  78    VAL  
  TRANSFORM    0.8019 -0.3656  0.4725 -0.4600 -0.8825  0.0979 -0.3812  0.2959  0.8759    38.288    19.639   -15.292  
 
 Match found in 3bog_1       6.5 KDA GLYCINE-RICH ANTIFREEZE PROT
   Pattern 3bog_1                 Query structure     RMSD=  0.87 A  No. of residues =   3
   ------- -------                --------------- 
    C   6    GLY       matches     B 247    GLY  
    C  21    GLY       matches     B 239    GLY  
    C  33    GLY       matches     B 248    GLY  
  TRANSFORM   -0.4579 -0.8772  0.1444  0.5756 -0.4163 -0.7038 -0.6775  0.2392 -0.6955   -61.715   101.326   -68.979  
 
 Match found in 5vop_3       5-METHYLTETRAHYDROFOLATE HOMOCYSTEIN
   Pattern 5vop_3                 Query structure     RMSD=  0.87 A  No. of residues =   3
   ------- -------                --------------- 
    A 490    VAL       matches     B  41    VAL  
    A 492    LEU       matches     B  43    LEU  
    A 568    VAL       matches     B  36    VAL  
  TRANSFORM   -0.6030  0.7462 -0.2822  0.3165  0.5484  0.7740 -0.7323 -0.3774  0.5669  -112.020    17.399   -33.121  
 
 Match found in 5jq7_2       ENVELOPE GLYCOPROTEIN 1,ENVELOPE GLY
   Pattern 5jq7_2                 Query structure     RMSD=  0.87 A  No. of residues =   3
   ------- -------                --------------- 
    A  66    VAL       matches     A   6    VAL  
    A 100    GLU       matches     A   4    GLU  
    A 101    ALA       matches     A   7    ALA  
  TRANSFORM   -0.5808  0.0695  0.8111 -0.3462  0.8806 -0.3234  0.7368  0.4686  0.4874     2.302   -32.408    94.319  
 
 Match found in 3oxx_2       HIV-1 PROTEASE (3OXX_A_DR7A100_1)   
   Pattern 3oxx_2                 Query structure     RMSD=  0.87 A  No. of residues =   3
   ------- -------                --------------- 
    A  47    ILE       matches     A  72    ILE  
    A  49    GLY       matches     A 157    GLY  
    A  50    VAL       matches     A 156    VAL  
  TRANSFORM    0.4538 -0.0291 -0.8906  0.6390 -0.6860  0.3480  0.6211  0.7270  0.2927    35.539    92.555    33.282  
 
 Match found in 4qd3_3       PEPTIDYL-TRNA HYDROLASE (4QD3_A_5AEA
   Pattern 4qd3_3                 Query structure     RMSD=  0.87 A  No. of residues =   3
   ------- -------                --------------- 
    A  97    LEU       matches     B   3    LEU  
    A 147    VAL       matches     B  25    VAL  
    A 148    SER       matches     B  26    SER  
  TRANSFORM    0.2923 -0.5462 -0.7850 -0.2102 -0.8375  0.5044  0.9329 -0.0176  0.3596    35.577     5.255   102.239  
 
 Match found in 3tmz_3       CYTOCHROME P450 2B4 (3TMZ_A_06XA503_
   Pattern 3tmz_3                 Query structure     RMSD=  0.87 A  No. of residues =   3
   ------- -------                --------------- 
    A 206    PHE       matches     A 233    PHE  
    A 209    ILE       matches     A 236    ILE  
    A 477    VAL       matches     A 339    VAL  
  TRANSFORM   -0.9129 -0.0467  0.4056 -0.1214 -0.9174 -0.3790 -0.3898  0.3952 -0.8318   -68.128    19.857    -7.395  
 
 Match found in 6hlp_1       SUBSTANCE-P RECEPTOR,SUBSTANCE-P REC
   Pattern 6hlp_1                 Query structure     RMSD=  0.87 A  No. of residues =   3
   ------- -------                --------------- 
    A 200    VAL       matches     B  32    VAL  
    A 201    THR       matches     B  31    THR  
    A 204    ILE       matches     B  27    ILE  
  TRANSFORM    0.1105  0.9498  0.2927 -0.5658  0.3022 -0.7671  0.8171  0.0809 -0.5708   -67.295   -38.910    63.628  
 
 Match found in 5jq7_2       ENVELOPE GLYCOPROTEIN 1,ENVELOPE GLY
   Pattern 5jq7_2                 Query structure     RMSD=  0.88 A  No. of residues =   3
   ------- -------                --------------- 
    A  66    VAL       matches     B   6    VAL  
    A 100    GLU       matches     B   4    GLU  
    A 101    ALA       matches     B   7    ALA  
  TRANSFORM   -0.0907  0.3088  0.9468 -0.5663 -0.7980  0.2060 -0.8192  0.5175 -0.2473    33.047   -38.156   -70.884  
 
 Match found in 1hwi_6       HMG-COA REDUCTASE;HMG-COA REDUCTASE 
   Pattern 1hwi_6                 Query structure     RMSD=  0.88 A  No. of residues =   3
   ------- -------                --------------- 
    B 853    LEU       matches     A 252    LEU  
    B 856    ALA       matches     A 256    ALA  
    B 857    LEU       matches     A 255    LEU  
  TRANSFORM    0.4961  0.6941  0.5216 -0.0483 -0.5777  0.8148 -0.8669  0.4295  0.2531    49.460    51.616   -38.054  
 
 Match found in 3bog_1       6.5 KDA GLYCINE-RICH ANTIFREEZE PROT
   Pattern 3bog_1                 Query structure     RMSD=  0.88 A  No. of residues =   3
   ------- -------                --------------- 
    C   6    GLY       matches     A 239    GLY  
    C  21    GLY       matches     A 247    GLY  
    C  33    GLY       matches     A 248    GLY  
  TRANSFORM   -0.4928 -0.7354 -0.4652 -0.5896 -0.1110  0.8000  0.6399 -0.6685  0.3789   -42.969   -10.534   133.096  
 
 Match found in 3bog_1       6.5 KDA GLYCINE-RICH ANTIFREEZE PROT
   Pattern 3bog_1                 Query structure     RMSD=  0.88 A  No. of residues =   3
   ------- -------                --------------- 
    C   6    GLY       matches     A 239    GLY  
    C  21    GLY       matches     A 248    GLY  
    C  33    GLY       matches     A 247    GLY  
  TRANSFORM    0.8243 -0.3681  0.4302  0.5248  0.2116 -0.8245 -0.2125 -0.9054 -0.3676    40.939    60.662    78.941  
 
 Match found in 3bog_1       6.5 KDA GLYCINE-RICH ANTIFREEZE PROT
   Pattern 3bog_1                 Query structure     RMSD=  0.88 A  No. of residues =   3
   ------- -------                --------------- 
    C   6    GLY       matches     B 239    GLY  
    C  21    GLY       matches     B 248    GLY  
    C  33    GLY       matches     B 247    GLY  
  TRANSFORM    0.6752 -0.6056 -0.4210 -0.1475 -0.6701  0.7274  0.7227  0.4291  0.5419   172.003    23.217    42.832  
 
 Match found in 3o01_2       CELL INVASION PROTEIN SIPD (3O01_B_D
   Pattern 3o01_2                 Query structure     RMSD=  0.88 A  No. of residues =   3
   ------- -------                --------------- 
    B 104    ASN       matches     B   5    ASN  
    B 108    ALA       matches     B   7    ALA  
    B 325    VAL       matches     B  23    VAL  
  TRANSFORM    0.0148 -0.5881  0.8087  0.6123 -0.6340 -0.4723 -0.7905 -0.5022 -0.3507    16.793    56.381    -6.746  
 
 Match found in 3tmz_3       CYTOCHROME P450 2B4 (3TMZ_A_06XA503_
   Pattern 3tmz_3                 Query structure     RMSD=  0.88 A  No. of residues =   3
   ------- -------                --------------- 
    A 206    PHE       matches     B 233    PHE  
    A 209    ILE       matches     B 236    ILE  
    A 477    VAL       matches     B 339    VAL  
  TRANSFORM    0.7991  0.4707 -0.3739  0.5927 -0.7208  0.3594  0.1003  0.5088  0.8550    38.438    64.830    25.345  
 
 Match found in 6hlp_1       SUBSTANCE-P RECEPTOR,SUBSTANCE-P REC
   Pattern 6hlp_1                 Query structure     RMSD=  0.88 A  No. of residues =   3
   ------- -------                --------------- 
    A 200    VAL       matches     A  32    VAL  
    A 201    THR       matches     A  31    THR  
    A 204    ILE       matches     A  27    ILE  
  TRANSFORM    0.8575 -0.3683  0.3592 -0.3597 -0.9284 -0.0932 -0.3679  0.0493  0.9286    30.397    10.731   -34.936  
 
 Match found in 2o4l_3       PROTEASE (2O4L_A_TPVA403_1)         
   Pattern 2o4l_3                 Query structure     RMSD=  0.88 A  No. of residues =   3
   ------- -------                --------------- 
    A  47    ILE       matches     B  72    ILE  
    A  49    GLY       matches     B 157    GLY  
    A  50    VAL       matches     B 156    VAL  
  TRANSFORM   -0.2936  0.7279  0.6197  0.9204  0.0401  0.3890 -0.2583 -0.6845  0.6817   -28.449   124.494     8.596  
 
 Match found in 2nnh_1       CYTOCHROME P450 2C8 (2NNH_A_9CRA501_
   Pattern 2nnh_1                 Query structure     RMSD=  0.88 A  No. of residues =   3
   ------- -------                --------------- 
    A 366    VAL       matches     B  67    VAL  
    A 367    PRO       matches     B  68    PRO  
    A 476    ILE       matches     B  86    ILE  
  TRANSFORM   -0.1309  0.7911 -0.5975 -0.8224 -0.4232 -0.3802  0.5537 -0.4416 -0.7060   -18.296    14.116    58.718  
 
 Match found in 2nnh_1       CYTOCHROME P450 2C8 (2NNH_A_9CRA501_
   Pattern 2nnh_1                 Query structure     RMSD=  0.89 A  No. of residues =   3
   ------- -------                --------------- 
    A 366    VAL       matches     A  67    VAL  
    A 367    PRO       matches     A  68    PRO  
    A 476    ILE       matches     A  86    ILE  
  TRANSFORM   -0.0511  0.0371 -0.9980  0.9986  0.0158 -0.0505 -0.0139  0.9992  0.0379   -47.692    92.374    10.473  
 
 Match found in 1mui_2       PROTEASE;PROTEASE (1MUI_B_AB1B100_1)
   Pattern 1mui_2                 Query structure     RMSD=  0.89 A  No. of residues =   3
   ------- -------                --------------- 
    A  32    VAL       matches     A 321    VAL  
    A  81    PRO       matches     A 344    PRO  
    A  84    ILE       matches     A 323    ILE  
  TRANSFORM    0.2746 -0.6547  0.7043 -0.7366  0.3276  0.5917  0.6181  0.6813  0.3922    -7.177   -53.709    12.942  
 
 Match found in 1j8u_2       PHENYLALANINE-4-HYDROXYLASE (1J8U_A_
   Pattern 1j8u_2                 Query structure     RMSD=  0.89 A  No. of residues =   3
   ------- -------                --------------- 
    A 245    VAL       matches     B 304    VAL  
    A 248    LEU       matches     B 299    LEU  
    A 249    LEU       matches     B 300    LEU  
  TRANSFORM   -0.2575 -0.8641  0.4325  0.4673 -0.5031 -0.7270 -0.8458 -0.0149 -0.5333   113.255    62.089   -56.117  
 
 Match found in 3o01_2       CELL INVASION PROTEIN SIPD (3O01_B_D
   Pattern 3o01_2                 Query structure     RMSD=  0.89 A  No. of residues =   3
   ------- -------                --------------- 
    B 104    ASN       matches     A   5    ASN  
    B 108    ALA       matches     A   7    ALA  
    B 325    VAL       matches     A  23    VAL  
  TRANSFORM   -0.8069  0.3313 -0.4891  0.3082 -0.4702 -0.8270  0.5040  0.8180 -0.2772   -33.501    74.560    49.294  
 
 Match found in 3bog_1       6.5 KDA GLYCINE-RICH ANTIFREEZE PROT
   Pattern 3bog_1                 Query structure     RMSD=  0.89 A  No. of residues =   3
   ------- -------                --------------- 
    C   6    GLY       matches     B 239    GLY  
    C  21    GLY       matches     B 247    GLY  
    C  33    GLY       matches     B 248    GLY  
  TRANSFORM    0.0996 -0.7486 -0.6555  0.4754  0.6146 -0.6296 -0.8741  0.2489 -0.4171   -15.793    22.079   -82.100  
 
 Match found in 1j8u_2       PHENYLALANINE-4-HYDROXYLASE (1J8U_A_
   Pattern 1j8u_2                 Query structure     RMSD=  0.89 A  No. of residues =   3
   ------- -------                --------------- 
    A 245    VAL       matches     A 304    VAL  
    A 248    LEU       matches     A 299    LEU  
    A 249    LEU       matches     A 300    LEU  
  TRANSFORM    0.8769 -0.4787 -0.0429  0.1843  0.4173 -0.8899 -0.4439 -0.7725 -0.4541    77.486    -6.788   -12.913  
 
 Match found in 5ljd_2       RETINOL-BINDING PROTEIN 1 (5LJD_A_RT
   Pattern 5ljd_2                 Query structure     RMSD=  0.89 A  No. of residues =   3
   ------- -------                --------------- 
    A  20    LEU       matches     A   3    LEU  
    A  36    LEU       matches     A  43    LEU  
    A  77    ILE       matches     A  27    ILE  
  TRANSFORM   -0.3485 -0.3234  0.8798 -0.4893  0.8633  0.1236  0.7995  0.3874  0.4591   363.730   374.740   624.059  
 
 Match found in 5hnz_4       TUBULIN BETA-2B CHAIN (5HNZ_B_TA1B90
   Pattern 5hnz_4                 Query structure     RMSD=  0.89 A  No. of residues =   3
   ------- -------                --------------- 
    B 230    LEU       matches     B 298    LEU  
    B 275    LEU       matches     B 251    LEU  
    B 369    ARG       matches     B 225    ARG  
  TRANSFORM   -0.8016 -0.4608 -0.3808  0.2972  0.2454 -0.9227 -0.5187  0.8529  0.0598    -4.844    43.493   -39.897  
 
 Match found in 1hxb_3       HIV-1 PROTEASE (1HXB_A_ROCA100_1)   
   Pattern 1hxb_3                 Query structure     RMSD=  0.90 A  No. of residues =   3
   ------- -------                --------------- 
    A  32    VAL       matches     B 321    VAL  
    A  81    PRO       matches     B 344    PRO  
    A  84    ILE       matches     B 323    ILE  
  TRANSFORM    0.5076  0.8183  0.2697  0.2655  0.1493 -0.9525  0.8197 -0.5551  0.1415   -10.560   -13.342    20.996  
 
 Match found in 2vdv_2       TRNA (GUANINE-N(7)-)-METHYLTRANSFERA
   Pattern 2vdv_2                 Query structure     RMSD=  0.90 A  No. of residues =   3
   ------- -------                --------------- 
    E 103    GLY       matches     B 247    GLY  
    E 105    GLY       matches     B 239    GLY  
    E 184    ASP       matches     B 283    ASP  
  TRANSFORM    0.7166 -0.6320  0.2950  0.3226 -0.0747 -0.9436 -0.6184 -0.7713 -0.1504   139.297    54.740   -44.847  
 
 Match found in 3o01_2       CELL INVASION PROTEIN SIPD (3O01_B_D
   Pattern 3o01_2                 Query structure     RMSD=  0.90 A  No. of residues =   3
   ------- -------                --------------- 
    B 104    ASN       matches     B 140    ASN  
    B 108    ALA       matches     B 138    ALA  
    B 325    VAL       matches     B 122    VAL  
  TRANSFORM    0.0709 -0.2783  0.9579 -0.7543 -0.6433 -0.1311 -0.6527  0.7132  0.2555    52.173    -1.068   -14.309  
 
 Match found in 1s19_3       VITAMIN D3 RECEPTOR (1S19_A_MC9A500_
   Pattern 1s19_3                 Query structure     RMSD=  0.90 A  No. of residues =   3
   ------- -------                --------------- 
    A 300    VAL       matches     A 173    VAL  
    A 309    LEU       matches     A 168    LEU  
    A 313    LEU       matches     A 163    LEU  
  TRANSFORM   -0.8759  0.3414 -0.3411  0.3524  0.9353  0.0313 -0.3297  0.0928  0.9395   -32.297    32.960   -33.321  
 
 Match found in 3nu5_3       PROTEASE;PROTEASE (3NU5_B_478B401_1)
   Pattern 3nu5_3                 Query structure     RMSD=  0.90 A  No. of residues =   3
   ------- -------                --------------- 
    A  47    ILE       matches     B  72    ILE  
    A  49    GLY       matches     B 157    GLY  
    A  50    VAL       matches     B 156    VAL  
  TRANSFORM   -0.5152 -0.8077 -0.2866  0.8354 -0.5480  0.0426  0.1914  0.2175 -0.9571   -53.697    84.311    -1.121  
 
 Match found in 2o4l_3       PROTEASE (2O4L_A_TPVA403_1)         
   Pattern 2o4l_3                 Query structure     RMSD=  0.90 A  No. of residues =   3
   ------- -------                --------------- 
    A  47    ILE       matches     A  72    ILE  
    A  49    GLY       matches     A 157    GLY  
    A  50    VAL       matches     A 156    VAL  
  TRANSFORM   -0.0069 -0.8928 -0.4503 -0.2420 -0.4355  0.8671  0.9703 -0.1150  0.2130    39.351   -14.258    44.895  
 
 Match found in 1vpo_1       ANTI-TESTOSTERONE (HEAVY CHAIN);ANTI
   Pattern 1vpo_1                 Query structure     RMSD=  0.91 A  No. of residues =   3
   ------- -------                --------------- 
    L  32    ARG       matches     B 127    ARG  
    L  94    PHE       matches     B 123    PHE  
    L 101    PRO       matches     B  68    PRO  
  TRANSFORM   -0.3735 -0.6525  0.6593 -0.2126 -0.6316 -0.7455 -0.9029  0.4186 -0.0972   -24.243    42.499   -58.673  
 
 Match found in 1cd2_3       DIHYDROFOLATE REDUCTASE (1CD2_A_FOLA
   Pattern 1cd2_3                 Query structure     RMSD=  0.91 A  No. of residues =   3
   ------- -------                --------------- 
    A  32    GLU       matches     B 216    GLU  
    A  33    ILE       matches     B 212    ILE  
    A  75    ARG       matches     B 199    ARG  
  TRANSFORM   -0.6786 -0.3913 -0.6216  0.7089 -0.1276 -0.6936 -0.1921  0.9114 -0.3640     6.018    11.814     3.664  
 
 Match found in 5mue_2       ALPHA-TOCOPHEROL TRANSFER PROTEIN (5
   Pattern 5mue_2                 Query structure     RMSD=  0.91 A  No. of residues =   3
   ------- -------                --------------- 
    A 154    ILE       matches     B 323    ILE  
    A 191    VAL       matches     B 321    VAL  
    A 194    ILE       matches     B 306    ILE  
  TRANSFORM   -0.5306  0.6880 -0.4951  0.2463  0.6840  0.6866 -0.8111 -0.2424  0.5324     5.774    -3.006   121.596  
 
 Match found in 4ws0_2       URACIL-DNA GLYCOSYLASE (4WS0_A_URFA3
   Pattern 4ws0_2                 Query structure     RMSD=  0.91 A  No. of residues =   3
   ------- -------                --------------- 
    A  66    GLY       matches     A  21    GLY  
    A  67    GLN       matches     A  20    GLN  
    A 127    ASN       matches     A   5    ASN  
  TRANSFORM    0.4845 -0.7657  0.4229  0.4332 -0.2100 -0.8765 -0.7599 -0.6079 -0.2300    70.054    26.919   -64.694  
 
 Match found in 1vpo_1       ANTI-TESTOSTERONE (HEAVY CHAIN);ANTI
   Pattern 1vpo_1                 Query structure     RMSD=  0.92 A  No. of residues =   3
   ------- -------                --------------- 
    L  32    ARG       matches     A 127    ARG  
    L  94    PHE       matches     A 123    PHE  
    L 101    PRO       matches     A  68    PRO  
  TRANSFORM    0.6636  0.7437 -0.0806  0.1358 -0.0139  0.9906 -0.7356  0.6683  0.1102    38.892    46.838   -66.300  
 
 Match found in 1s8f_1       RAS-RELATED PROTEIN RAB-9A (1S8F_B_B
   Pattern 1s8f_1                 Query structure     RMSD=  0.92 A  No. of residues =   3
   ------- -------                --------------- 
    B4072    LEU       matches     A 255    LEU  
    B4073    ARG       matches     A 258    ARG  
    B4076    PHE       matches     A 259    PHE  
  TRANSFORM   -0.2249 -0.4527  0.8628  0.7805 -0.6138 -0.1186 -0.5833 -0.6467 -0.4914   -25.438    40.937    31.643  
 
 Match found in 5yu9_3       EPIDERMAL GROWTH FACTOR RECEPTOR (5Y
   Pattern 5yu9_3                 Query structure     RMSD=  0.92 A  No. of residues =   3
   ------- -------                --------------- 
    A 718    LEU       matches     B  76    LEU  
    A 719    GLY       matches     B  77    GLY  
    A 726    VAL       matches     B  78    VAL  
  TRANSFORM    0.7511 -0.4632  0.4703  0.2195  0.8472  0.4838  0.6226  0.2602 -0.7381    59.676     1.714   114.597  
 
 Match found in 4m2v_3       CARBONIC ANHYDRASE 2 (4M2V_A_BZ1A302
   Pattern 4m2v_3                 Query structure     RMSD=  0.92 A  No. of residues =   3
   ------- -------                --------------- 
    A 119    HIS       matches     A  96    HIS  
    A 131    VAL       matches     A  54    VAL  
    A 141    LEU       matches     A  58    LEU  
  TRANSFORM   -0.8501  0.4443 -0.2827 -0.3275 -0.0258  0.9445 -0.4124 -0.8955 -0.1674   -96.744   -50.847   -57.638  
 
 Match found in 2vdv_2       TRNA (GUANINE-N(7)-)-METHYLTRANSFERA
   Pattern 2vdv_2                 Query structure     RMSD=  0.93 A  No. of residues =   3
   ------- -------                --------------- 
    E 103    GLY       matches     A 247    GLY  
    E 105    GLY       matches     A 239    GLY  
    E 184    ASP       matches     A 283    ASP  
  TRANSFORM    0.1595 -0.1955  0.9676 -0.9320  0.2933  0.2129  0.3255  0.9358  0.1355    56.873   -70.084    38.776  
 
 Match found in 4zn7_1       ESTROGEN RECEPTOR (4ZN7_A_DESA601_1)
   Pattern 4zn7_1                 Query structure     RMSD=  0.93 A  No. of residues =   3
   ------- -------                --------------- 
    A 387    LEU       matches     A 300    LEU  
    A 391    LEU       matches     A 299    LEU  
    A 394    ARG       matches     A 199    ARG  
  TRANSFORM   -0.3797 -0.7918 -0.4784 -0.6448  0.5973 -0.4769 -0.6634 -0.1274  0.7374   -11.276   -53.083    34.504  
 
 Match found in 4m2v_3       CARBONIC ANHYDRASE 2 (4M2V_A_BZ1A302
   Pattern 4m2v_3                 Query structure     RMSD=  0.93 A  No. of residues =   3
   ------- -------                --------------- 
    A 119    HIS       matches     B  96    HIS  
    A 131    VAL       matches     B  54    VAL  
    A 141    LEU       matches     B  58    LEU  
  TRANSFORM   -0.2683  0.8190 -0.5072  0.8450 -0.0528 -0.5322  0.4626  0.5714  0.6779    -1.999    95.423   -19.731  
 
 Match found in 4c9k_2       CYTOCHROME P450 (4C9K_A_CAMA424_0)  
   Pattern 4c9k_2                 Query structure     RMSD=  0.93 A  No. of residues =   3
   ------- -------                --------------- 
    A 252    LEU       matches     B 246    LEU  
    A 255    LEU       matches     B 249    LEU  
    A 256    GLY       matches     B 239    GLY  
  TRANSFORM    0.5428  0.7972  0.2642 -0.8294  0.5583  0.0192  0.1322  0.2296 -0.9643    54.528   -39.743    -5.502  
 
 Match found in 3nu5_3       PROTEASE;PROTEASE (3NU5_B_478B401_1)
   Pattern 3nu5_3                 Query structure     RMSD=  0.93 A  No. of residues =   3
   ------- -------                --------------- 
    A  47    ILE       matches     A  72    ILE  
    A  49    GLY       matches     A 157    GLY  
    A  50    VAL       matches     A 156    VAL  
  TRANSFORM    0.0117  0.9826  0.1853  0.9840  0.0216 -0.1768  0.1778 -0.1844  0.9666   -10.435    62.754    82.596  
 
 Match found in 1zz1_3       HISTONE DEACETYLASE-LIKE AMIDOHYDROL
   Pattern 1zz1_3                 Query structure     RMSD=  0.93 A  No. of residues =   3
   ------- -------                --------------- 
    A  21    LEU       matches     A 298    LEU  
    A 100    ILE       matches     A 306    ILE  
    A 152    PHE       matches     A 330    PHE  
  TRANSFORM    0.2593  0.0307 -0.9653 -0.6901  0.7052 -0.1629 -0.6757 -0.7084 -0.2040    60.925   -18.764     6.526  
 
 Match found in 3dcm_1       UNCHARACTERIZED PROTEIN TM_1570 (3DC
   Pattern 3dcm_1                 Query structure     RMSD=  0.93 A  No. of residues =   3
   ------- -------                --------------- 
    X 111    THR       matches     B 341    THR  
    X 141    GLY       matches     B 248    GLY  
    X 145    GLY       matches     B 239    GLY  
  TRANSFORM    0.9628  0.0512  0.2654  0.2658 -0.0013 -0.9640  0.0490 -0.9987  0.0148    62.987    21.226    52.188  
 
 Match found in 5d4u_2       UNCHARACTERIZED PROTEIN MJ0489 (5D4U
   Pattern 5d4u_2                 Query structure     RMSD=  0.93 A  No. of residues =   3
   ------- -------                --------------- 
    A  54    GLY       matches     A  77    GLY  
    A 118    THR       matches     A 121    THR  
    A 122    GLY       matches     A 141    GLY  
  TRANSFORM    0.8344 -0.2122 -0.5087  0.5482  0.4157  0.7258 -0.0574  0.8844 -0.4632    36.521    62.474   -35.886  
 
 Match found in 5lvn_2       3-PHOSPHOINOSITIDE-DEPENDENT PROTEIN
   Pattern 5lvn_2                 Query structure     RMSD=  0.94 A  No. of residues =   3
   ------- -------                --------------- 
    A  88    LEU       matches     A  76    LEU  
    A  89    GLY       matches     A  77    GLY  
    A  96    VAL       matches     A  78    VAL  
  TRANSFORM   -0.3894  0.9033  0.1802 -0.5143 -0.0509 -0.8561  0.7641  0.4261 -0.4844   -33.495   -20.981    43.110  
 
 Match found in 4o0w_1       AURORA KINASE A (4O0W_A_ADNA501_1)  
   Pattern 4o0w_1                 Query structure     RMSD=  0.94 A  No. of residues =   3
   ------- -------                --------------- 
    A 139    LEU       matches     A  76    LEU  
    A 140    GLY       matches     A  77    GLY  
    A 147    VAL       matches     A  78    VAL  
  TRANSFORM   -0.7539 -0.1367  0.6426 -0.3706 -0.7191 -0.5878 -0.5425  0.6813 -0.4915   -21.231   -24.561   -48.201  
 
 Match found in 2nyr_3       NAD-DEPENDENT DEACETYLASE SIRTUIN-5;
   Pattern 2nyr_3                 Query structure     RMSD=  0.94 A  No. of residues =   3
   ------- -------                --------------- 
    A  59    ALA       matches     A 161    ALA  
    A  69    THR       matches     A 175    THR  
    A 142    ILE       matches     A 144    ILE  
  TRANSFORM   -0.4564  0.7911 -0.4071 -0.8898 -0.4077  0.2052  0.0037 -0.4559 -0.8900    24.672   -62.009   -22.984  
 
 Match found in 4ogr_2       CYCLIN-DEPENDENT KINASE 9 (4OGR_A_AD
   Pattern 4ogr_2                 Query structure     RMSD=  0.94 A  No. of residues =   3
   ------- -------                --------------- 
    A  25    ILE       matches     A  80    ILE  
    A  33    VAL       matches     A 122    VAL  
    A  46    ALA       matches     A  82    ALA  
  TRANSFORM    0.0280  0.0736  0.9969 -0.8666 -0.4953  0.0609 -0.4983  0.8656 -0.0499   -42.740   -25.659   -19.723  
 
 Match found in 1mui_2       PROTEASE;PROTEASE (1MUI_B_AB1B100_1)
   Pattern 1mui_2                 Query structure     RMSD=  0.94 A  No. of residues =   3
   ------- -------                --------------- 
    A  32    VAL       matches     B 321    VAL  
    A  81    PRO       matches     B 344    PRO  
    A  84    ILE       matches     B 323    ILE  
  TRANSFORM   -0.9444  0.3190  0.0798 -0.1144 -0.0912 -0.9892  0.3083  0.9434 -0.1226   -63.466    31.044     0.169  
 
 Match found in 1s8f_1       RAS-RELATED PROTEIN RAB-9A (1S8F_B_B
   Pattern 1s8f_1                 Query structure     RMSD=  0.94 A  No. of residues =   3
   ------- -------                --------------- 
    B4072    LEU       matches     B 255    LEU  
    B4073    ARG       matches     B 258    ARG  
    B4076    PHE       matches     B 259    PHE  
  TRANSFORM   -0.6845  0.7286 -0.0248 -0.6945 -0.6620 -0.2817  0.2216  0.1756 -0.9592   -52.326   -28.394    34.388  
 
 Match found in 4m2u_2       CARBONIC ANHYDRASE 2 (4M2U_A_ETSA302
   Pattern 4m2u_2                 Query structure     RMSD=  0.95 A  No. of residues =   3
   ------- -------                --------------- 
    A 198    LEU       matches     B  50    LEU  
    A 199    THR       matches     B  49    THR  
    A 200    THR       matches     B  48    THR  
  TRANSFORM   -0.4793 -0.4510  0.7529  0.8775 -0.2635  0.4007 -0.0177 -0.8528 -0.5220   -31.614    56.426    57.529  
 
 Match found in 3oxx_6       HIV-1 PROTEASE;HIV-1 PROTEASE (3OXX_
   Pattern 3oxx_6                 Query structure     RMSD=  0.95 A  No. of residues =   3
   ------- -------                --------------- 
    B  47    ILE       matches     B  72    ILE  
    B  49    GLY       matches     B 157    GLY  
    B  50    VAL       matches     B 156    VAL  
  TRANSFORM   -0.6851  0.7256 -0.0654 -0.6764 -0.6668 -0.3126  0.2704  0.1700 -0.9476   -73.429   -26.620    37.912  
 
 Match found in 3bl1_2       CARBONIC ANHYDRASE 2 (3BL1_A_BL1A300
   Pattern 3bl1_2                 Query structure     RMSD=  0.95 A  No. of residues =   3
   ------- -------                --------------- 
    A 198    LEU       matches     B  50    LEU  
    A 199    THR       matches     B  49    THR  
    A 200    THR       matches     B  48    THR  
  TRANSFORM    0.7349 -0.6765 -0.0487 -0.4156 -0.5060  0.7558  0.5359  0.5352  0.6530    60.360   -55.972    61.248  
 
 Match found in 4zau_1       EPIDERMAL GROWTH FACTOR RECEPTOR (4Z
   Pattern 4zau_1                 Query structure     RMSD=  0.95 A  No. of residues =   3
   ------- -------                --------------- 
    A 718    LEU       matches     A  76    LEU  
    A 719    GLY       matches     A  77    GLY  
    A 726    VAL       matches     A  78    VAL  
  TRANSFORM   -0.4583 -0.3321  0.8244 -0.2690 -0.8322 -0.4848 -0.8471  0.4440 -0.2921   -70.264    23.433   -48.551  
 
 Match found in 3oxw_5       HIV-1 PROTEASE (3OXW_B_017B200_2)   
   Pattern 3oxw_5                 Query structure     RMSD=  0.95 A  No. of residues =   3
   ------- -------                --------------- 
    B  47    ILE       matches     B  72    ILE  
    B  49    GLY       matches     B 157    GLY  
    B  50    VAL       matches     B 156    VAL  
  TRANSFORM    0.2976 -0.9485  0.1087 -0.9546 -0.2942  0.0466  0.0122  0.1177  0.9930    63.629   -55.967    15.790  
 
 Match found in 1jd0_1       CARBONIC ANHYDRASE XII (1JD0_A_AZMA1
   Pattern 1jd0_1                 Query structure     RMSD=  0.95 A  No. of residues =   3
   ------- -------                --------------- 
    A 198    LEU       matches     B  50    LEU  
    A 199    THR       matches     B  49    THR  
    A 200    THR       matches     B  48    THR  
  TRANSFORM    0.2139  0.9765  0.0274  0.9400 -0.2134  0.2661 -0.2657  0.0311  0.9636     4.591    75.121     4.227  
 
 Match found in 4m2u_2       CARBONIC ANHYDRASE 2 (4M2U_A_ETSA302
   Pattern 4m2u_2                 Query structure     RMSD=  0.95 A  No. of residues =   3
   ------- -------                --------------- 
    A 198    LEU       matches     A  50    LEU  
    A 199    THR       matches     A  49    THR  
    A 200    THR       matches     A  48    THR  
  TRANSFORM    0.2164  0.9739  0.0682  0.9275 -0.2269  0.2971 -0.3048  0.0011  0.9524   -16.286    74.977     2.184  
 
 Match found in 3bl1_2       CARBONIC ANHYDRASE 2 (3BL1_A_BL1A300
   Pattern 3bl1_2                 Query structure     RMSD=  0.95 A  No. of residues =   3
   ------- -------                --------------- 
    A 198    LEU       matches     A  50    LEU  
    A 199    THR       matches     A  49    THR  
    A 200    THR       matches     A  48    THR  
  TRANSFORM   -0.0816 -0.7318  0.6766  0.1564  0.6611  0.7338  0.9843 -0.1657 -0.0606   -21.909    25.026    63.898  
 
 Match found in 4an2_3       DUAL SPECIFICITY MITOGEN-ACTIVATED P
   Pattern 4an2_3                 Query structure     RMSD=  0.95 A  No. of residues =   3
   ------- -------                --------------- 
    A 208    ASP       matches     A  79    ASP  
    A 210    GLY       matches     A 141    GLY  
    A 211    VAL       matches     A 142    VAL  
  TRANSFORM    0.2298 -0.9660 -0.1183  0.9694  0.2379 -0.0599 -0.0860  0.1009 -0.9912    59.165    65.671     8.919  
 
 Match found in 1jd0_1       CARBONIC ANHYDRASE XII (1JD0_A_AZMA1
   Pattern 1jd0_1                 Query structure     RMSD=  0.96 A  No. of residues =   3
   ------- -------                --------------- 
    A 198    LEU       matches     A  50    LEU  
    A 199    THR       matches     A  49    THR  
    A 200    THR       matches     A  48    THR  
  TRANSFORM   -0.5189  0.8236 -0.2288 -0.8547 -0.5040  0.1241  0.0131 -0.2599 -0.9655   -42.265   -51.288    71.539  
 
 Match found in 1zz1_3       HISTONE DEACETYLASE-LIKE AMIDOHYDROL
   Pattern 1zz1_3                 Query structure     RMSD=  0.96 A  No. of residues =   3
   ------- -------                --------------- 
    A  21    LEU       matches     B 298    LEU  
    A 100    ILE       matches     B 306    ILE  
    A 152    PHE       matches     B 330    PHE  
  TRANSFORM   -0.2832  0.3428 -0.8957 -0.3259 -0.9128 -0.2463  0.9020 -0.2222 -0.3702   -68.223     6.159   201.410  
 
 Match found in 1t9w_0       ACRIFLAVINE RESISTANCE PROTEIN B (1T
   Pattern 1t9w_0                 Query structure     RMSD=  0.96 A  No. of residues =   3
   ------- -------                --------------- 
    A  96    SER       matches     A 288    SER  
    A  97    GLY       matches     A 287    GLY  
    A 468    ARG       matches     A 258    ARG  
  TRANSFORM    0.9333 -0.3562  0.0456 -0.3462 -0.9262 -0.1493 -0.0954 -0.1236  0.9877   127.768    29.153     3.840  
 
 Match found in 4umj_2       GERANYLTRANSTRANSFERASE (4UMJ_B_BFQB
   Pattern 4umj_2                 Query structure     RMSD=  0.96 A  No. of residues =   3
   ------- -------                --------------- 
    B  79    SER       matches     A 288    SER  
    B  80    LEU       matches     A 246    LEU  
    B  83    ASP       matches     A 283    ASP  
  TRANSFORM    0.7109  0.2890 -0.6411  0.6950 -0.4277  0.5779  0.1072  0.8565  0.5049    70.405    43.403    -7.173  
 
 Match found in 2nyr_3       NAD-DEPENDENT DEACETYLASE SIRTUIN-5;
   Pattern 2nyr_3                 Query structure     RMSD=  0.96 A  No. of residues =   3
   ------- -------                --------------- 
    A  59    ALA       matches     B 161    ALA  
    A  69    THR       matches     B 175    THR  
    A 142    ILE       matches     B 144    ILE  
  TRANSFORM   -0.7934 -0.5982 -0.1124 -0.2663  0.1751  0.9479  0.5474 -0.7820  0.2982   -33.769   -92.418    44.714  
 
 Match found in 4mxo_1       PROTO-ONCOGENE TYROSINE-PROTEIN KINA
   Pattern 4mxo_1                 Query structure     RMSD=  0.96 A  No. of residues =   3
   ------- -------                --------------- 
    A 273    LEU       matches     B 163    LEU  
    A 281    VAL       matches     B 166    VAL  
    A 344    GLY       matches     B 170    GLY  
  TRANSFORM   -0.8430 -0.4522 -0.2913 -0.2363 -0.1752  0.9558  0.4833 -0.8745 -0.0408   -50.522    -9.247    80.153  
 
 Match found in 5d4u_2       UNCHARACTERIZED PROTEIN MJ0489 (5D4U
   Pattern 5d4u_2                 Query structure     RMSD=  0.96 A  No. of residues =   3
   ------- -------                --------------- 
    A  54    GLY       matches     B  77    GLY  
    A 118    THR       matches     B 121    THR  
    A 122    GLY       matches     B 141    GLY  
  TRANSFORM   -0.2966 -0.8996 -0.3207 -0.1923 -0.2727  0.9427  0.9354 -0.3412  0.0921    74.549    23.351    52.231  
 
 Match found in 3o01_2       CELL INVASION PROTEIN SIPD (3O01_B_D
   Pattern 3o01_2                 Query structure     RMSD=  0.96 A  No. of residues =   3
   ------- -------                --------------- 
    B 104    ASN       matches     A 140    ASN  
    B 108    ALA       matches     A 138    ALA  
    B 325    VAL       matches     A 122    VAL  
  TRANSFORM   -0.6527  0.7576 -0.0056 -0.7198 -0.6223 -0.3077  0.2366  0.1968 -0.9515   -72.372   -31.255    34.740  
 
 Match found in 1am6_1       CARBONIC ANHYDRASE (1AM6_A_HAEA555_1
   Pattern 1am6_1                 Query structure     RMSD=  0.96 A  No. of residues =   3
   ------- -------                --------------- 
    A 198    LEU       matches     B  50    LEU  
    A 199    THR       matches     B  49    THR  
    A 200    THR       matches     B  48    THR  
  TRANSFORM   -0.6997  0.7114 -0.0651 -0.6712 -0.6859 -0.2813  0.2448  0.1532 -0.9574   -74.008   -25.918    36.473  
 
 Match found in 2pou_3       CARBONIC ANHYDRASE 2 (2POU_A_I7AA100
   Pattern 2pou_3                 Query structure     RMSD=  0.96 A  No. of residues =   3
   ------- -------                --------------- 
    A 198    LEU       matches     B  50    LEU  
    A 199    THR       matches     B  49    THR  
    A 200    THR       matches     B  48    THR  
  TRANSFORM   -0.0406  0.8990  0.4360  0.9741  0.1329 -0.1832  0.2226 -0.4173  0.8811    50.597    54.735    -8.165  
 
 Match found in 4ogr_2       CYCLIN-DEPENDENT KINASE 9 (4OGR_A_AD
   Pattern 4ogr_2                 Query structure     RMSD=  0.96 A  No. of residues =   3
   ------- -------                --------------- 
    A  25    ILE       matches     B  80    ILE  
    A  33    VAL       matches     B 122    VAL  
    A  46    ALA       matches     B  82    ALA  
  TRANSFORM   -0.8812  0.1707 -0.4409  0.3817  0.8070 -0.4505 -0.2789  0.5653  0.7763   -19.185    35.119   -49.735  
 
 Match found in 1sdv_4       PROTEASE RETROPEPSIN (1SDV_B_MK1B902
   Pattern 1sdv_4                 Query structure     RMSD=  0.96 A  No. of residues =   3
   ------- -------                --------------- 
    B 132    VAL       matches     B 321    VAL  
    B 181    PRO       matches     B 344    PRO  
    B 184    ILE       matches     B 323    ILE  
  TRANSFORM   -0.1811  0.8301  0.5274 -0.7098 -0.4815  0.5141 -0.6807  0.2812 -0.6764     5.040    -3.388   -92.636  
 
 Match found in 4c9k_2       CYTOCHROME P450 (4C9K_A_CAMA424_0)  
   Pattern 4c9k_2                 Query structure     RMSD=  0.96 A  No. of residues =   3
   ------- -------                --------------- 
    A 252    LEU       matches     A 246    LEU  
    A 255    LEU       matches     A 249    LEU  
    A 256    GLY       matches     A 239    GLY  
  TRANSFORM    0.9137 -0.3958 -0.0918 -0.2293 -0.3158 -0.9207 -0.3355 -0.8623  0.3793   124.340   -54.065    20.001  
 
 Match found in 2bjf_2       CHOLOYLGLYCINE HYDROLASE (2BJF_A_DXC
   Pattern 2bjf_2                 Query structure     RMSD=  0.96 A  No. of residues =   3
   ------- -------                --------------- 
    A  61    PHE       matches     A 233    PHE  
    A 133    ILE       matches     A 236    ILE  
    A 137    ILE       matches     A 307    ILE  
  TRANSFORM    0.0690 -0.2473 -0.9665  0.9811 -0.1588  0.1106  0.1808  0.9558 -0.2317    50.921   109.126    37.391  
 
 Match found in 1s19_3       VITAMIN D3 RECEPTOR (1S19_A_MC9A500_
   Pattern 1s19_3                 Query structure     RMSD=  0.96 A  No. of residues =   3
   ------- -------                --------------- 
    A 300    VAL       matches     B 173    VAL  
    A 309    LEU       matches     B 168    LEU  
    A 313    LEU       matches     B 163    LEU  
  TRANSFORM    0.1714  0.9852  0.0089  0.9417 -0.1665  0.2924 -0.2895  0.0417  0.9563   -20.167    73.985     2.118  
 
 Match found in 1am6_1       CARBONIC ANHYDRASE (1AM6_A_HAEA555_1
   Pattern 1am6_1                 Query structure     RMSD=  0.97 A  No. of residues =   3
   ------- -------                --------------- 
    A 198    LEU       matches     A  50    LEU  
    A 199    THR       matches     A  49    THR  
    A 200    THR       matches     A  48    THR  
  TRANSFORM   -0.3759  0.8021 -0.4641  0.1801 -0.4280 -0.8856  0.9090  0.4165 -0.0164   -24.685    30.023    69.760  
 
 Match found in 4g7a_2       CARBONATE DEHYDRATASE (4G7A_A_AZMA30
   Pattern 4g7a_2                 Query structure     RMSD=  0.97 A  No. of residues =   3
   ------- -------                --------------- 
    A 173    LEU       matches     B  50    LEU  
    A 174    THR       matches     B  49    THR  
    A 175    THR       matches     B  48    THR  
  TRANSFORM   -0.9160  0.3817 -0.1236 -0.1761 -0.1055  0.9787 -0.3606 -0.9182 -0.1639   -81.860     2.844    56.888  
 
 Match found in 1x8v_1       CYTOCHROME P450 51 (1X8V_A_ESLA471_1
   Pattern 1x8v_1                 Query structure     RMSD=  0.97 A  No. of residues =   3
   ------- -------                --------------- 
    A 256    ALA       matches     A  81    ALA  
    A 259    HIS       matches     A  96    HIS  
    A 321    LEU       matches     A  73    LEU  
  TRANSFORM    0.2362  0.9694  0.0676  0.9323 -0.2456  0.2656 -0.2740 -0.0003  0.9617   -14.693    75.622     4.324  
 
 Match found in 2pou_3       CARBONIC ANHYDRASE 2 (2POU_A_I7AA100
   Pattern 2pou_3                 Query structure     RMSD=  0.97 A  No. of residues =   3
   ------- -------                --------------- 
    A 198    LEU       matches     A  50    LEU  
    A 199    THR       matches     A  49    THR  
    A 200    THR       matches     A  48    THR  
  TRANSFORM    0.2190  0.1255  0.9676 -0.8613  0.4909  0.1313  0.4585  0.8622 -0.2156    34.954   -63.122    37.357  
 
 Match found in 1oip_1       ALPHA-TOCOPHEROL TRANSFER PROTEIN (1
   Pattern 1oip_1                 Query structure     RMSD=  0.97 A  No. of residues =   3
   ------- -------                --------------- 
    A 171    ILE       matches     A 296    ILE  
    A 179    ILE       matches     A 323    ILE  
    A 210    ILE       matches     A 328    ILE  
  TRANSFORM    0.5747  0.8034  0.1557  0.2209  0.0309 -0.9748  0.7880 -0.5946  0.1597    11.448    26.876   129.486  
 
 Match found in 1x8v_1       CYTOCHROME P450 51 (1X8V_A_ESLA471_1
   Pattern 1x8v_1                 Query structure     RMSD=  0.97 A  No. of residues =   3
   ------- -------                --------------- 
    A 256    ALA       matches     B  81    ALA  
    A 259    HIS       matches     B  96    HIS  
    A 321    LEU       matches     B  73    LEU  
  TRANSFORM   -0.0820  0.8784  0.4708  0.0784 -0.4652  0.8817 -0.9935 -0.1092  0.0307    -5.701    24.142   -50.532  
 
 Match found in 4g7a_2       CARBONATE DEHYDRATASE (4G7A_A_AZMA30
   Pattern 4g7a_2                 Query structure     RMSD=  0.97 A  No. of residues =   3
   ------- -------                --------------- 
    A 173    LEU       matches     A  50    LEU  
    A 174    THR       matches     A  49    THR  
    A 175    THR       matches     A  48    THR  
  TRANSFORM    0.0255 -0.7757  0.6306  0.6294  0.5025  0.5927  0.7766 -0.3818 -0.5011    73.634    19.277    90.105  
 
 Match found in 5mvm_1       PROTON-GATED ION CHANNEL;PROTON-GATE
   Pattern 5mvm_1                 Query structure     RMSD=  0.97 A  No. of residues =   3
   ------- -------                --------------- 
    E 201    ILE       matches     A 116    ILE  
    E 238    ALA       matches     A 118    ALA  
    E 241    LEU       matches     A 120    LEU  
  TRANSFORM    0.3019 -0.9168 -0.2616  0.4731 -0.0942  0.8760  0.8277  0.3882 -0.4053    54.802    26.372    78.249  
 
 Match found in 3nu5_6       PROTEASE (3NU5_B_478B401_2)         
   Pattern 3nu5_6                 Query structure     RMSD=  0.97 A  No. of residues =   3
   ------- -------                --------------- 
    B 147    ILE       matches     B  72    ILE  
    B 149    GLY       matches     B 157    GLY  
    B 150    VAL       matches     B 156    VAL  
  TRANSFORM   -0.8160  0.4046 -0.4129 -0.5430 -0.7816  0.3070  0.1985 -0.4747 -0.8575   -53.799    -3.788    53.018  
 
 Match found in 2xfh_1       ERYTHROMYCIN B/D C-12 HYDROXYLASE (2
   Pattern 2xfh_1                 Query structure     RMSD=  0.98 A  No. of residues =   3
   ------- -------                --------------- 
    A 173    GLN       matches     B 245    GLN  
    A 245    THR       matches     B 282    THR  
    A 288    PHE       matches     B 280    PHE  
  TRANSFORM   -0.1038  0.7789 -0.6185  0.4948  0.5798  0.6473 -0.8628  0.2389  0.4456     7.126    -2.160   -48.143  
 
 Match found in 4dm8_1       RETINOIC ACID RECEPTOR BETA (4DM8_A_
   Pattern 4dm8_1                 Query structure     RMSD=  0.98 A  No. of residues =   3
   ------- -------                --------------- 
    A 268    LEU       matches     B 300    LEU  
    A 271    LEU       matches     B 251    LEU  
    A 272    ILE       matches     B 253    ILE  
  TRANSFORM   -0.1502 -0.7343 -0.6620  0.9391  0.1034 -0.3277 -0.3091  0.6709 -0.6741    19.653    57.521   -36.426  
 
 Match found in 6b52_2       SULFOTRANSFERASE (6B52_A_OAQA302_0) 
   Pattern 6b52_2                 Query structure     RMSD=  0.98 A  No. of residues =   3
   ------- -------                --------------- 
    A  57    ILE       matches     B 144    ILE  
    A 156    LEU       matches     B 143    LEU  
    A 162    PHE       matches     B 123    PHE  
  TRANSFORM    0.4304 -0.1057 -0.8964  0.0077  0.9935 -0.1135 -0.9026 -0.0419 -0.4284   411.312   406.878   516.535  
 
 Match found in 5hnz_4       TUBULIN BETA-2B CHAIN (5HNZ_B_TA1B90
   Pattern 5hnz_4                 Query structure     RMSD=  0.98 A  No. of residues =   3
   ------- -------                --------------- 
    B 230    LEU       matches     A 298    LEU  
    B 275    LEU       matches     A 251    LEU  
    B 369    ARG       matches     A 225    ARG  
  TRANSFORM   -0.8481 -0.1846  0.4967  0.0911 -0.9742 -0.2066 -0.5220  0.1299 -0.8430   -25.153    43.771   -15.506  
 
 Match found in 5jnc_1       CARBONIC ANHYDRASE 4 (5JNC_A_6LHA302
   Pattern 5jnc_1                 Query structure     RMSD=  0.98 A  No. of residues =   3
   ------- -------                --------------- 
    A 198    LEU       matches     B  50    LEU  
    A 199    THR       matches     B  49    THR  
    A 200    THR       matches     B  48    THR  
  TRANSFORM    0.2336  0.1178  0.9652 -0.4074  0.9132 -0.0128  0.8829  0.3902 -0.2613   -24.373   -63.306    88.603  
 
 Match found in 4xi3_3       ESTROGEN RECEPTOR (4XI3_A_29SA601_2)
   Pattern 4xi3_3                 Query structure     RMSD=  0.98 A  No. of residues =   3
   ------- -------                --------------- 
    A 346    LEU       matches     B 201    LEU  
    A 424    ILE       matches     B 253    ILE  
    A 428    LEU       matches     B 215    LEU  
  TRANSFORM   -0.7667  0.4172 -0.4880  0.1359 -0.6374 -0.7584  0.6274  0.6478 -0.4321   -51.971   -55.152    43.586  
 
 Match found in 4zau_1       EPIDERMAL GROWTH FACTOR RECEPTOR (4Z
   Pattern 4zau_1                 Query structure     RMSD=  0.98 A  No. of residues =   3
   ------- -------                --------------- 
    A 718    LEU       matches     A 152    LEU  
    A 719    GLY       matches     A 151    GLY  
    A 726    VAL       matches     A 149    VAL  
  TRANSFORM    0.9895 -0.1008  0.1034  0.1297  0.3053 -0.9434 -0.0636 -0.9469 -0.3151    78.650   -68.159     5.479  
 
 Match found in 4mxo_1       PROTO-ONCOGENE TYROSINE-PROTEIN KINA
   Pattern 4mxo_1                 Query structure     RMSD=  0.98 A  No. of residues =   3
   ------- -------                --------------- 
    A 273    LEU       matches     A 163    LEU  
    A 281    VAL       matches     A 166    VAL  
    A 344    GLY       matches     A 170    GLY  
  TRANSFORM   -0.2424 -0.1075  0.9642  0.2450  0.9549  0.1680  0.9387 -0.2769  0.2051    29.491    41.019   108.803  
 
 Match found in 3dcm_1       UNCHARACTERIZED PROTEIN TM_1570 (3DC
   Pattern 3dcm_1                 Query structure     RMSD=  0.98 A  No. of residues =   3
   ------- -------                --------------- 
    X 111    THR       matches     A 341    THR  
    X 141    GLY       matches     A 248    GLY  
    X 145    GLY       matches     A 239    GLY  
  TRANSFORM   -0.6118 -0.7894 -0.0512  0.7805 -0.6129  0.1234  0.1287 -0.0356 -0.9910    30.547   101.032    16.940  
 
 Match found in 4umj_2       GERANYLTRANSTRANSFERASE (4UMJ_B_BFQB
   Pattern 4umj_2                 Query structure     RMSD=  0.98 A  No. of residues =   3
   ------- -------                --------------- 
    B  79    SER       matches     B 288    SER  
    B  80    LEU       matches     B 246    LEU  
    B  83    ASP       matches     B 283    ASP  
  TRANSFORM    0.0800  0.9963 -0.0330  0.9015 -0.0582  0.4289 -0.4254  0.0640  0.9028    22.883    68.315   -11.053  
 
 Match found in 3bjw_10      PHOSPHOLIPASE A2 (3BJW_E_SVRE503_1) 
   Pattern 3bjw_10                Query structure     RMSD=  0.98 A  No. of residues =   3
   ------- -------                --------------- 
    E   2    VAL       matches     A 237    VAL  
    E   5    LEU       matches     A 249    LEU  
    E   6    GLY       matches     A 248    GLY  
  TRANSFORM    0.8151  0.2795 -0.5075  0.4246 -0.8841  0.1950  0.3942  0.3745  0.8393    79.707    64.909    43.023  
 
 Match found in 5jnc_1       CARBONIC ANHYDRASE 4 (5JNC_A_6LHA302
   Pattern 5jnc_1                 Query structure     RMSD=  0.98 A  No. of residues =   3
   ------- -------                --------------- 
    A 198    LEU       matches     A  50    LEU  
    A 199    THR       matches     A  49    THR  
    A 200    THR       matches     A  48    THR  
  TRANSFORM    0.4802 -0.0408 -0.8762  0.7565 -0.4864  0.4372  0.4440  0.8728  0.2027   -13.269    86.436    29.729  
 
 Match found in 3oxw_5       HIV-1 PROTEASE (3OXW_B_017B200_2)   
   Pattern 3oxw_5                 Query structure     RMSD=  0.98 A  No. of residues =   3
   ------- -------                --------------- 
    B  47    ILE       matches     A  72    ILE  
    B  49    GLY       matches     A 157    GLY  
    B  50    VAL       matches     A 156    VAL  
  TRANSFORM    0.4911 -0.6332 -0.5983  0.8599  0.2427  0.4490  0.1391  0.7349 -0.6637    70.391    24.537     4.703  
 
 Match found in 6a7p_1       SERUM ALBUMIN (6A7P_A_9SCA601_0)    
   Pattern 6a7p_1                 Query structure     RMSD=  0.98 A  No. of residues =   3
   ------- -------                --------------- 
    A 414    LYS       matches     B 174    LYS  
    A 415    VAL       matches     B 173    VAL  
    A 423    LEU       matches     B 168    LEU  
  TRANSFORM   -0.1445  0.9372  0.3174 -0.4686  0.2177 -0.8562  0.8715  0.2725 -0.4077   -46.122    14.851    82.771  
 
 Match found in 2o4l_7       PROTEASE;PROTEASE (2O4L_A_TPVA403_2)
   Pattern 2o4l_7                 Query structure     RMSD=  0.99 A  No. of residues =   3
   ------- -------                --------------- 
    B  47    ILE       matches     B  72    ILE  
    B  49    GLY       matches     B 157    GLY  
    B  50    VAL       matches     B 156    VAL  
  TRANSFORM   -0.8669  0.0431 -0.4966  0.4747  0.3754 -0.7961 -0.1521  0.9259  0.3459   -43.244    23.504    24.742  
 
 Match found in 1p2y_1       CYTOCHROME P450-CAM (1P2Y_A_NCTA440_
   Pattern 1p2y_1                 Query structure     RMSD=  0.99 A  No. of residues =   3
   ------- -------                --------------- 
    A 244    LEU       matches     A 143    LEU  
    A 247    VAL       matches     A 142    VAL  
    A 248    GLY       matches     A 141    GLY  
  TRANSFORM    0.1576  0.4878 -0.8586  0.7846  0.4661  0.4088 -0.5996  0.7381  0.3092   -59.416    15.642   -87.441  
 
 Match found in 4zxi_1       TYROCIDINE SYNTHETASE 3 (4ZXI_A_GLYA
   Pattern 4zxi_1                 Query structure     RMSD=  0.99 A  No. of residues =   3
   ------- -------                --------------- 
    A 669    PHE       matches     A 123    PHE  
    A 670    ASP       matches     A 125    ASP  
    A 671    ILE       matches     A 144    ILE  
  TRANSFORM    0.7085  0.4884  0.5094 -0.6008  0.0386  0.7985 -0.3703  0.8718 -0.3208    55.990   -43.390     9.968  
 
 Match found in 1p2y_1       CYTOCHROME P450-CAM (1P2Y_A_NCTA440_
   Pattern 1p2y_1                 Query structure     RMSD=  0.99 A  No. of residues =   3
   ------- -------                --------------- 
    A 244    LEU       matches     B 143    LEU  
    A 247    VAL       matches     B 142    VAL  
    A 248    GLY       matches     B 141    GLY  
  TRANSFORM   -0.9449 -0.0175 -0.3270 -0.3191 -0.1746  0.9315  0.0734 -0.9845 -0.1594   -59.227    13.247    31.325  
 
 Match found in 1hsh_3       HIV-II PROTEASE (1HSH_A_MK1A401_1)  
   Pattern 1hsh_3                 Query structure     RMSD=  0.99 A  No. of residues =   3
   ------- -------                --------------- 
    A  47    VAL       matches     A 173    VAL  
    A  49    GLY       matches     A 170    GLY  
    A  50    ILE       matches     A 169    ILE  
  TRANSFORM   -0.2153 -0.0365 -0.9759  0.4769  0.8681 -0.1377 -0.8522  0.4951  0.1695     7.982    21.463   -43.692  
 
 Match found in 1oip_1       ALPHA-TOCOPHEROL TRANSFER PROTEIN (1
   Pattern 1oip_1                 Query structure     RMSD=  0.99 A  No. of residues =   3
   ------- -------                --------------- 
    A 171    ILE       matches     B 296    ILE  
    A 179    ILE       matches     B 323    ILE  
    A 210    ILE       matches     B 328    ILE  
  TRANSFORM   -0.6027 -0.6253  0.4958 -0.6769  0.0716 -0.7326 -0.4226  0.7771  0.4664   -53.270   -15.088   -58.791  
 
 Match found in 5lvn_2       3-PHOSPHOINOSITIDE-DEPENDENT PROTEIN
   Pattern 5lvn_2                 Query structure     RMSD=  0.99 A  No. of residues =   3
   ------- -------                --------------- 
    A  88    LEU       matches     B  76    LEU  
    A  89    GLY       matches     B  77    GLY  
    A  96    VAL       matches     B  78    VAL  
  TRANSFORM   -0.3371 -0.7659  0.5475  0.9388 -0.3170  0.1346 -0.0705 -0.5594 -0.8259     1.536   129.883    72.179  
 
 Match found in 4x20_3       TUBULIN BETA CHAIN (4X20_B_LOCB502_1
   Pattern 4x20_3                 Query structure     RMSD=  0.99 A  No. of residues =   3
   ------- -------                --------------- 
    B 255    LEU       matches     A  76    LEU  
    B 258    ASN       matches     A  75    ASN  
    B 314    THR       matches     A 193    THR  
  TRANSFORM   -0.1436  0.9746 -0.1720  0.4546  0.2193  0.8633 -0.8791 -0.0458  0.4745   -18.500    40.464   -59.853  
 
 Match found in 4o0w_1       AURORA KINASE A (4O0W_A_ADNA501_1)  
   Pattern 4o0w_1                 Query structure     RMSD=  0.99 A  No. of residues =   3
   ------- -------                --------------- 
    A 139    LEU       matches     B  76    LEU  
    A 140    GLY       matches     B  77    GLY  
    A 147    VAL       matches     B  78    VAL  
  TRANSFORM    0.9985  0.0152  0.0524 -0.0003  0.9618 -0.2737  0.0545 -0.2733 -0.9604    58.678    -0.392    96.249  
 
 Match found in 3qgz_2       HISTIDINE TRIAD NUCLEOTIDE-BINDING P
   Pattern 3qgz_2                 Query structure     RMSD=  0.99 A  No. of residues =   3
   ------- -------                --------------- 
    A  18    ILE       matches     B 307    ILE  
    A  19    PHE       matches     B 342    PHE  
    A  22    ILE       matches     B 236    ILE  
  TRANSFORM   -0.3852  0.3119  0.8685 -0.9134  0.0054 -0.4071  0.1316  0.9501 -0.2828   -92.977   -91.993   -42.290  
 
 Match found in 4zxi_1       TYROCIDINE SYNTHETASE 3 (4ZXI_A_GLYA
   Pattern 4zxi_1                 Query structure     RMSD=  0.99 A  No. of residues =   3
   ------- -------                --------------- 
    A 669    PHE       matches     B 123    PHE  
    A 670    ASP       matches     B 125    ASP  
    A 671    ILE       matches     B 144    ILE  
  TRANSFORM   -0.7910 -0.5326 -0.3013 -0.4504  0.1735  0.8758  0.4142 -0.8284  0.3771   -67.990   -37.547    62.483  
 
 Match found in 3oxw_2       HIV-1 PROTEASE;HIV-1 PROTEASE (3OXW_
   Pattern 3oxw_2                 Query structure     RMSD=  1.00 A  No. of residues =   3
   ------- -------                --------------- 
    A  23    LEU       matches     B   3    LEU  
    A  32    VAL       matches     B  23    VAL  
    A  82    VAL       matches     B   6    VAL  
  TRANSFORM    0.5724  0.7131  0.4048  0.8188 -0.4705 -0.3289  0.0441 -0.5197  0.8532    38.127    82.768    42.955  
 
 Match found in 2xfh_1       ERYTHROMYCIN B/D C-12 HYDROXYLASE (2
   Pattern 2xfh_1                 Query structure     RMSD=  1.00 A  No. of residues =   3
   ------- -------                --------------- 
    A 173    GLN       matches     A 245    GLN  
    A 245    THR       matches     A 282    THR  
    A 288    PHE       matches     A 280    PHE  
  TRANSFORM    0.5837 -0.1206 -0.8030 -0.5940 -0.7376 -0.3210  0.5536 -0.6644  0.5022    33.275   -33.652    93.054  
 
 Match found in 3oxx_6       HIV-1 PROTEASE;HIV-1 PROTEASE (3OXX_
   Pattern 3oxx_6                 Query structure     RMSD=  1.00 A  No. of residues =   3
   ------- -------                --------------- 
    B  47    ILE       matches     A  72    ILE  
    B  49    GLY       matches     A 157    GLY  
    B  50    VAL       matches     A 156    VAL  
  TRANSFORM    0.5265 -0.5486  0.6495 -0.8445 -0.4258  0.3249 -0.0983  0.7196  0.6874    62.386   -54.377   -22.030  
 
 Match found in 6b52_2       SULFOTRANSFERASE (6B52_A_OAQA302_0) 
   Pattern 6b52_2                 Query structure     RMSD=  1.00 A  No. of residues =   3
   ------- -------                --------------- 
    A  57    ILE       matches     A 144    ILE  
    A 156    LEU       matches     A 143    LEU  
    A 162    PHE       matches     A 123    PHE  
  TRANSFORM   -0.6881  0.7187 -0.1005 -0.6745 -0.6844 -0.2769  0.2677  0.1227 -0.9556   -52.175   -24.439    39.309  
 
 Match found in 1zgf_3       CARBONIC ANHYDRASE II (1ZGF_A_TRUA30
   Pattern 1zgf_3                 Query structure     RMSD=  1.00 A  No. of residues =   3
   ------- -------                --------------- 
    A 198    LEU       matches     B  50    LEU  
    A 199    THR       matches     B  49    THR  
    A 200    THR       matches     B  48    THR  
  TRANSFORM    0.6750  0.0073  0.7378 -0.4729  0.7719  0.4250  0.5664  0.6357 -0.5245    63.959   -35.661    65.768  
 
 Match found in 3g8i_5       PEROXISOME PROLIFERATOR-ACTIVATED RE
   Pattern 3g8i_5                 Query structure     RMSD=  1.00 A  No. of residues =   3
   ------- -------                --------------- 
    A 247    LEU       matches     B 246    LEU  
    A 332    VAL       matches     B 295    VAL  
    A 344    LEU       matches     B 266    LEU  
  TRANSFORM   -0.2690 -0.9625  0.0354  0.6289 -0.2034 -0.7504 -0.7295  0.1796 -0.6600    -2.385     9.240   -18.833  
 
 Match found in 4zau_1       EPIDERMAL GROWTH FACTOR RECEPTOR (4Z
   Pattern 4zau_1                 Query structure     RMSD=  1.00 A  No. of residues =   3
   ------- -------                --------------- 
    A 718    LEU       matches     B  76    LEU  
    A 719    GLY       matches     B  77    GLY  
    A 726    VAL       matches     B  78    VAL  
  TRANSFORM    0.3448 -0.8948  0.2836 -0.4147 -0.4163 -0.8091 -0.8421 -0.1613  0.5146    58.209   -27.356   -22.868  
 
 Match found in 3nu5_6       PROTEASE (3NU5_B_478B401_2)         
   Pattern 3nu5_6                 Query structure     RMSD=  1.00 A  No. of residues =   3
   ------- -------                --------------- 
    B 147    ILE       matches     A  72    ILE  
    B 149    GLY       matches     A 157    GLY  
    B 150    VAL       matches     A 156    VAL  
  TRANSFORM   -0.8582 -0.5125  0.0291 -0.4875  0.8314  0.2666  0.1608 -0.2146  0.9634   -55.227   -31.505   104.429  
 
 Match found in 3qgz_2       HISTIDINE TRIAD NUCLEOTIDE-BINDING P
   Pattern 3qgz_2                 Query structure     RMSD=  1.01 A  No. of residues =   3
   ------- -------                --------------- 
    A  18    ILE       matches     A 307    ILE  
    A  19    PHE       matches     A 342    PHE  
    A  22    ILE       matches     A 236    ILE  
  TRANSFORM    0.8206  0.4678  0.3285  0.3870 -0.0319 -0.9215  0.4206 -0.8833  0.2072    52.615    58.124    51.183  
 
 Match found in 1hsh_3       HIV-II PROTEASE (1HSH_A_MK1A401_1)  
   Pattern 1hsh_3                 Query structure     RMSD=  1.01 A  No. of residues =   3
   ------- -------                --------------- 
    A  47    VAL       matches     B 173    VAL  
    A  49    GLY       matches     B 170    GLY  
    A  50    ILE       matches     B 169    ILE  
  TRANSFORM   -0.1552  0.3602 -0.9199 -0.9164  0.2953  0.2703 -0.3690 -0.8849 -0.2842    48.294   -70.743    17.803  
 
 Match found in 3tmz_3       CYTOCHROME P450 2B4 (3TMZ_A_06XA503_
   Pattern 3tmz_3                 Query structure     RMSD=  1.01 A  No. of residues =   3
   ------- -------                --------------- 
    A 206    PHE       matches     B 342    PHE  
    A 209    ILE       matches     B 307    ILE  
    A 477    VAL       matches     B 237    VAL  
  TRANSFORM   -0.1131 -0.7875  0.6058 -0.4835  0.5763  0.6589  0.8680  0.2184  0.4460   -23.969   -55.755    70.558  
 
 Match found in 2vcv_1       GLUTATHIONE S-TRANSFERASE A3 (2VCV_A
   Pattern 2vcv_1                 Query structure     RMSD=  1.01 A  No. of residues =   3
   ------- -------                --------------- 
    A 213    LEU       matches     B   3    LEU  
    A 216    ALA       matches     B   7    ALA  
    A 222    PHE       matches     B  56    PHE  

************************************************* user.SUMS ********************************************************
   2eva_1       TAK1 KINASE - TAB1 CHIMERA FUSION PR    :        1.34  <
   1sqf_3       SUN PROTEIN (1SQF_A_SAMA430_0)          :        0.25  
   1sqf_3       SUN PROTEIN (1SQF_A_SAMA430_0)          :        0.29  
   4ltw_3       ANCESTRAL STEROID RECEPTOR 2 (4LTW_A    :        0.37  
   4p6x_6       GLUCOCORTICOID RECEPTOR (4P6X_E_HCYE    :        0.42  
   4p6x_6       GLUCOCORTICOID RECEPTOR (4P6X_E_HCYE    :        0.44  
   4ltw_3       ANCESTRAL STEROID RECEPTOR 2 (4LTW_A    :        0.48  
   5h2u_3       PROTEIN-TYROSINE KINASE 6 (5H2U_A_1N    :        0.52  
   5h2u_3       PROTEIN-TYROSINE KINASE 6 (5H2U_A_1N    :        0.52  
   5x23_3       CYTOCHROME P450 2C9 (5X23_A_LSNA502_    :        0.53  
   4zau_1       EPIDERMAL GROWTH FACTOR RECEPTOR (4Z    :        0.65  
   3nxu_3       CYTOCHROME P450 3A4 (3NXU_A_RITA600_    :        0.67  
   1yi4_2       PROTO-ONCOGENE SERINE/THREONINE-PROT    :        0.68  
   5lvn_2       3-PHOSPHOINOSITIDE-DEPENDENT PROTEIN    :        0.69  
   5yu9_3       EPIDERMAL GROWTH FACTOR RECEPTOR (5Y    :        0.71  
   3nxu_3       CYTOCHROME P450 3A4 (3NXU_A_RITA600_    :        0.71  
   4o0w_1       AURORA KINASE A (4O0W_A_ADNA501_1)      :        0.71  
   5d4u_2       UNCHARACTERIZED PROTEIN MJ0489 (5D4U    :        0.72  
   1h9z_2       SERUM ALBUMIN (1H9Z_A_RWFA3001_1)       :        0.72  
   4uck_3       RNA-DIRECTED RNA POLYMERASE L (4UCK_    :        0.73  
   5d4u_2       UNCHARACTERIZED PROTEIN MJ0489 (5D4U    :        0.73  
   1h9z_2       SERUM ALBUMIN (1H9Z_A_RWFA3001_1)       :        0.75  
   2bjf_2       CHOLOYLGLYCINE HYDROLASE (2BJF_A_DXC    :        0.76  
   3zbf_2       PROTO-ONCOGENE TYROSINE-PROTEIN KINA    :        0.77  
   5mvm_1       PROTON-GATED ION CHANNEL;PROTON-GATE    :        0.77  
   2wey_3       CAMP AND CAMP-INHIBITED CGMP 3', 5'-    :        0.77  
   3ebz_6       PROTEASE (3EBZ_B_017B201_2)             :        0.77  
   2vcv_6       GLUTATHIONE S-TRANSFERASE A3 (2VCV_L    :        0.78  
   4r38_6       BLUE-LIGHT-ACTIVATED HISTIDINE KINAS    :        0.78  
   1yi4_2       PROTO-ONCOGENE SERINE/THREONINE-PROT    :        0.79  
   1xkk_1       EPIDERMAL GROWTH FACTOR RECEPTOR (1X    :        0.80  
   6dj1_3       HIV-1 PROTEASE (6DJ1_B_AB1B201_0)       :        0.80  
   4j14_1       CHOLESTEROL 24-HYDROXYLASE (4J14_A_X    :        0.80  
   2wey_3       CAMP AND CAMP-INHIBITED CGMP 3', 5'-    :        0.80  
   4qd3_3       PEPTIDYL-TRNA HYDROLASE (4QD3_A_5AEA    :        0.80  
   5mvm_1       PROTON-GATED ION CHANNEL;PROTON-GATE    :        0.80  
   3ita_0       D-ALANYL-D-ALANINE CARBOXYPEPTIDASE     :        0.81  
   2pgr_4       ADENOSINE DEAMINASE (2PGR_A_DCFA501_    :        0.81  
   3bog_1       6.5 KDA GLYCINE-RICH ANTIFREEZE PROT    :        0.81  
   3bog_1       6.5 KDA GLYCINE-RICH ANTIFREEZE PROT    :        0.81  
   4y0q_3       BETA-LACTOGLOBULIN (4Y0Q_A_PX9A201_1    :        0.81  
   3ita_0       D-ALANYL-D-ALANINE CARBOXYPEPTIDASE     :        0.81  
   4j14_1       CHOLESTEROL 24-HYDROXYLASE (4J14_A_X    :        0.81  
   4zau_1       EPIDERMAL GROWTH FACTOR RECEPTOR (4Z    :        0.82  
   3zbf_2       PROTO-ONCOGENE TYROSINE-PROTEIN KINA    :        0.82  
   4qd3_3       PEPTIDYL-TRNA HYDROLASE (4QD3_A_5AEA    :        0.83  
   1pth_1       PROSTAGLANDIN H2 SYNTHASE-1 (1PTH_A_    :        0.83  
   1rx7_1       DIHYDROFOLATE REDUCTASE (1RX7_A_FOLA    :        0.83  
   2bjf_2       CHOLOYLGLYCINE HYDROLASE (2BJF_A_DXC    :        0.83  
   6dj1_3       HIV-1 PROTEASE (6DJ1_B_AB1B201_0)       :        0.83  
   1pth_1       PROSTAGLANDIN H2 SYNTHASE-1 (1PTH_A_    :        0.83  
   4uck_3       RNA-DIRECTED RNA POLYMERASE L (4UCK_    :        0.83  
   2vcv_6       GLUTATHIONE S-TRANSFERASE A3 (2VCV_L    :        0.83  
   1y4l_5       PHOSPHOLIPASE A2 HOMOLOG 2 (1Y4L_B_S    :        0.84  
   5lvn_2       3-PHOSPHOINOSITIDE-DEPENDENT PROTEIN    :        0.84  
   3bjw_10      PHOSPHOLIPASE A2 (3BJW_E_SVRE503_1)     :        0.84  
   3zbf_2       PROTO-ONCOGENE TYROSINE-PROTEIN KINA    :        0.84  
   5e4d_1       HYDROXYNITRILE LYASE (5E4D_A_BEZA201    :        0.84  
   3zbf_2       PROTO-ONCOGENE TYROSINE-PROTEIN KINA    :        0.84  
   1rx7_1       DIHYDROFOLATE REDUCTASE (1RX7_A_FOLA    :        0.85  
   4uck_3       RNA-DIRECTED RNA POLYMERASE L (4UCK_    :        0.85  
   2pgr_4       ADENOSINE DEAMINASE (2PGR_A_DCFA501_    :        0.85  
   3bjw_10      PHOSPHOLIPASE A2 (3BJW_E_SVRE503_1)     :        0.85  
   2v0m_4       CYTOCHROME P450 3A4 (2V0M_B_KLNB1499    :        0.85  
   4o0w_1       AURORA KINASE A (4O0W_A_ADNA501_1)      :        0.85  
   5kqx_5       PROTEASE E35D-SQV;PROTEASE E35D-SQV     :        0.85  
   1rd7_2       DIHYDROFOLATE REDUCTASE (1RD7_A_FOLA    :        0.85  
   2vdv_2       TRNA (GUANINE-N(7)-)-METHYLTRANSFERA    :        0.86  
   5e4d_1       HYDROXYNITRILE LYASE (5E4D_A_BEZA201    :        0.87  
   1hsh_3       HIV-II PROTEASE (1HSH_A_MK1A401_1)      :        0.87  
   3bog_1       6.5 KDA GLYCINE-RICH ANTIFREEZE PROT    :        0.87  
   3dcm_1       UNCHARACTERIZED PROTEIN TM_1570 (3DC    :        0.87  
   3ekq_5       PROTEASE;PROTEASE (3EKQ_A_ROCA100_2)    :        0.87  
   4ojb_4       ANDROGEN RECEPTOR (4OJB_A_198A1001_2    :        0.88  
   5x23_3       CYTOCHROME P450 2C9 (5X23_A_LSNA502_    :        0.88  
   2vdv_2       TRNA (GUANINE-N(7)-)-METHYLTRANSFERA    :        0.88  
   3bog_1       6.5 KDA GLYCINE-RICH ANTIFREEZE PROT    :        0.88  
   5yu9_3       EPIDERMAL GROWTH FACTOR RECEPTOR (5Y    :        0.88  
   2ij7_2       CYTOCHROME P450 121 (2IJ7_D_TPFD2473    :        0.88  
   1rd7_2       DIHYDROFOLATE REDUCTASE (1RD7_A_FOLA    :        0.88  
   3uay_3       PURINE NUCLEOSIDE PHOSPHORYLASE DEOD    :        0.89  
   3mjr_3       DEOXYCYTIDINE KINASE (3MJR_A_AC2A301    :        0.89  
   3bjw_17      PHOSPHOLIPASE A2 (3BJW_H_SVRH504_3)     :        0.89  
   4p65_3       INSULIN (4P65_G_IPHG101_0)              :        0.89  
   5ljc_3       RETINOL-BINDING PROTEIN 1 (5LJC_A_RT    :        0.89  
   5vop_3       5-METHYLTETRAHYDROFOLATE HOMOCYSTEIN    :        0.89  
   1hsh_3       HIV-II PROTEASE (1HSH_A_MK1A401_1)      :        0.89  
   2ij7_2       CYTOCHROME P450 121 (2IJ7_D_TPFD2473    :        0.90  
   3uay_3       PURINE NUCLEOSIDE PHOSPHORYLASE DEOD    :        0.90  
   1mui_2       PROTEASE;PROTEASE (1MUI_B_AB1B100_1)    :        0.90  
   4r38_5       BLUE-LIGHT-ACTIVATED HISTIDINE KINAS    :        0.90  
   4r38_5       BLUE-LIGHT-ACTIVATED HISTIDINE KINAS    :        0.90  
   3bjw_17      PHOSPHOLIPASE A2 (3BJW_H_SVRH504_3)     :        0.90  
   3g8i_2       PEROXISOME PROLIFERATOR-ACTIVATED RE    :        0.90  
   1qab_2       PROTEIN (RETINOL BINDING PROTEIN) (1    :        0.91  
   2h79_1       THRA PROTEIN (2H79_A_T3A1_1)            :        0.91  
   3ebz_6       PROTEASE (3EBZ_B_017B201_2)             :        0.91  
   3dcm_1       UNCHARACTERIZED PROTEIN TM_1570 (3DC    :        0.91  
   1gtn_5       TRP RNA-BINDING ATTENUATION PROTEIN     :        0.91  
   4uck_3       RNA-DIRECTED RNA POLYMERASE L (4UCK_    :        0.92  
   4ojb_4       ANDROGEN RECEPTOR (4OJB_A_198A1001_2    :        0.92  
   2o4l_7       PROTEASE;PROTEASE (2O4L_A_TPVA403_2)    :        0.92  
   1gtn_5       TRP RNA-BINDING ATTENUATION PROTEIN     :        0.92  
   5vop_3       5-METHYLTETRAHYDROFOLATE HOMOCYSTEIN    :        0.92  
   1gtn_7       TRP RNA-BINDING ATTENUATION PROTEIN     :        0.92  
   1hxb_3       HIV-1 PROTEASE (1HXB_A_ROCA100_1)       :        0.92  
   2h79_1       THRA PROTEIN (2H79_A_T3A1_1)            :        0.93  
   4fgl_1       RIBOSYLDIHYDRONICOTINAMIDE DEHYDROGE    :        0.93  
   3bog_1       6.5 KDA GLYCINE-RICH ANTIFREEZE PROT    :        0.93  
   4u5j_1       PROTO-ONCOGENE TYROSINE-PROTEIN KINA    :        0.93  
   1gtn_7       TRP RNA-BINDING ATTENUATION PROTEIN     :        0.93  
   5jnc_1       CARBONIC ANHYDRASE 4 (5JNC_A_6LHA302    :        0.93  
   3g8i_2       PEROXISOME PROLIFERATOR-ACTIVATED RE    :        0.93  
   1oip_1       ALPHA-TOCOPHEROL TRANSFER PROTEIN (1    :        0.94  
   1am6_1       CARBONIC ANHYDRASE (1AM6_A_HAEA555_1    :        0.94  
   3bog_1       6.5 KDA GLYCINE-RICH ANTIFREEZE PROT    :        0.94  
   4u5j_1       PROTO-ONCOGENE TYROSINE-PROTEIN KINA    :        0.94  
   1gx9_3       BETA-LACTOGLOBULIN (1GX9_A_REAA1163_    :        0.94  
   5o96_9       RIBOSOMAL RNA SMALL SUBUNIT METHYLTR    :        0.94  
   1oip_1       ALPHA-TOCOPHEROL TRANSFER PROTEIN (1    :        0.94  
   4fgl_2       RIBOSYLDIHYDRONICOTINAMIDE DEHYDROGE    :        0.94  
   3ebz_6       PROTEASE (3EBZ_B_017B201_2)             :        0.94  
   1oip_1       ALPHA-TOCOPHEROL TRANSFER PROTEIN (1    :        0.95  
   3fl9_6       DIHYDROFOLATE REDUCTASE (DHFR) (3FL9    :        0.95  
   1fmo_3       CAMP-DEPENDENT PROTEIN KINASE (1FMO_    :        0.95  
   1mui_2       PROTEASE;PROTEASE (1MUI_B_AB1B100_1)    :        0.95  
   5yu9_3       EPIDERMAL GROWTH FACTOR RECEPTOR (5Y    :        0.95  
   1hxb_3       HIV-1 PROTEASE (1HXB_A_ROCA100_1)       :        0.95  
   3cl9_3       BIFUNCTIONAL DIHYDROFOLATE REDUCTASE    :        0.96  
   3cl9_3       BIFUNCTIONAL DIHYDROFOLATE REDUCTASE    :        0.96  
   2o4l_7       PROTEASE;PROTEASE (2O4L_A_TPVA403_2)    :        0.96  
   5o96_9       RIBOSOMAL RNA SMALL SUBUNIT METHYLTR    :        0.96  
   3fl9_6       DIHYDROFOLATE REDUCTASE (DHFR) (3FL9    :        0.96  
   1fmo_3       CAMP-DEPENDENT PROTEIN KINASE (1FMO_    :        0.96  
   2nyr_3       NAD-DEPENDENT DEACETYLASE SIRTUIN-5;    :        0.97  
   5yu9_3       EPIDERMAL GROWTH FACTOR RECEPTOR (5Y    :        0.97  
   4p65_3       INSULIN (4P65_G_IPHG101_0)              :        0.97  
   6bxl_3       2-(3-AMINO-3-CARBOXYPROPYL)HISTIDINE    :        0.97  
   4fgl_1       RIBOSYLDIHYDRONICOTINAMIDE DEHYDROGE    :        0.97  
   4qvp_5       PROTEASOME SUBUNIT BETA TYPE-2;PROTE    :        0.97  
   4qvq_1       PROTEASOME SUBUNIT BETA TYPE-2;PROTE    :        0.97  
   3hku_3       CARBONIC ANHYDRASE 2 (3HKU_A_TORA300    :        0.97  
   6bxl_3       2-(3-AMINO-3-CARBOXYPROPYL)HISTIDINE    :        0.97  
   1yi4_2       PROTO-ONCOGENE SERINE/THREONINE-PROT    :        0.97  
   2vcv_7       GLUTATHIONE S-TRANSFERASE A3 (2VCV_L    :        0.97  
   3oxx_2       HIV-1 PROTEASE (3OXX_A_DR7A100_1)       :        0.98  
   4qvm_2       PROTEASOME SUBUNIT BETA TYPE-2;PROTE    :        0.98  
   4qw1_2       PROTEASOME SUBUNIT BETA TYPE-2;PROTE    :        0.98  
   4qvw_2       PROTEASOME SUBUNIT BETA TYPE-2;PROTE    :        0.98  
   4fgl_2       RIBOSYLDIHYDRONICOTINAMIDE DEHYDROGE    :        0.98  
   3oxx_6       HIV-1 PROTEASE;HIV-1 PROTEASE (3OXX_    :        0.98  
   4qvp_5       PROTEASOME SUBUNIT BETA TYPE-2;PROTE    :        0.98  
   4qvq_1       PROTEASOME SUBUNIT BETA TYPE-2;PROTE    :        0.98  
   2bxe_7       SERUM ALBUMIN (2BXE_B_1FLB2002_1)       :        0.98  
   3fl9_6       DIHYDROFOLATE REDUCTASE (DHFR) (3FL9    :        0.98  
   4qw3_5       PROTEASOME SUBUNIT BETA TYPE-2;PROTE    :        0.98  
   3cyx_3       HIV-1 PROTEASE (3CYX_A_ROCA201_1)       :        0.99  
   1sdv_4       PROTEASE RETROPEPSIN (1SDV_B_MK1B902    :        0.99  
   4qvl_5       PROTEASOME SUBUNIT BETA TYPE-2;PROTE    :        0.99  
   3nu5_6       PROTEASE (3NU5_B_478B401_2)             :        0.99  
   4qd3_3       PEPTIDYL-TRNA HYDROLASE (4QD3_A_5AEA    :        0.99  
   2pgr_4       ADENOSINE DEAMINASE (2PGR_A_DCFA501_    :        0.99  
   1oip_1       ALPHA-TOCOPHEROL TRANSFER PROTEIN (1    :        0.99  
   3fl9_6       DIHYDROFOLATE REDUCTASE (DHFR) (3FL9    :        0.99  
   4qvm_2       PROTEASOME SUBUNIT BETA TYPE-2;PROTE    :        0.99  
   4qw1_2       PROTEASOME SUBUNIT BETA TYPE-2;PROTE    :        0.99  
   3o01_2       CELL INVASION PROTEIN SIPD (3O01_B_D    :        0.99  
   4qvw_2       PROTEASOME SUBUNIT BETA TYPE-2;PROTE    :        0.99  
   3o01_2       CELL INVASION PROTEIN SIPD (3O01_B_D    :        0.99  
   4qvy_6       PROTEASOME SUBUNIT BETA TYPE-2;PROTE    :        0.99  
   1x8v_1       CYTOCHROME P450 51 (1X8V_A_ESLA471_1    :        1.00  
   4qw3_5       PROTEASOME SUBUNIT BETA TYPE-2;PROTE    :        1.00  
   3g8i_2       PEROXISOME PROLIFERATOR-ACTIVATED RE    :        1.00  
   4qvl_5       PROTEASOME SUBUNIT BETA TYPE-2;PROTE    :        1.00  
   5uhb_3       DNA-DIRECTED RNA POLYMERASE SUBUNIT     :        1.00  
   4xi3_3       ESTROGEN RECEPTOR (4XI3_A_29SA601_2)    :        1.00  
   3cyx_3       HIV-1 PROTEASE (3CYX_A_ROCA201_1)       :        1.00  
   2v0m_4       CYTOCHROME P450 3A4 (2V0M_B_KLNB1499    :        1.00  
   1yi4_2       PROTO-ONCOGENE SERINE/THREONINE-PROT    :        1.00  
   3oxx_2       HIV-1 PROTEASE (3OXX_A_DR7A100_1)       :        1.00  
   3cs9_2       PROTO-ONCOGENE TYROSINE-PROTEIN KINA    :        1.01  
   4xi3_3       ESTROGEN RECEPTOR (4XI3_A_29SA601_2)    :        1.01  
   4qvy_6       PROTEASOME SUBUNIT BETA TYPE-2;PROTE    :        1.01  
   1s19_3       VITAMIN D3 RECEPTOR (1S19_A_MC9A500_    :        1.01  
   3bjw_10      PHOSPHOLIPASE A2 (3BJW_E_SVRE503_1)     :        1.01  
   5ljc_3       RETINOL-BINDING PROTEIN 1 (5LJC_A_RT    :        1.01  
   2bxe_7       SERUM ALBUMIN (2BXE_B_1FLB2002_1)       :        1.01  
   6b68_4       BETA-LACTAMASE;BETA-LACTAMASE (6B68_    :        1.01  
   2wey_3       CAMP AND CAMP-INHIBITED CGMP 3', 5'-    :        1.01  
   2pgr_4       ADENOSINE DEAMINASE (2PGR_A_DCFA501_    :        1.01  
   1x8v_1       CYTOCHROME P450 51 (1X8V_A_ESLA471_1    :        1.01  
   3oxx_6       HIV-1 PROTEASE;HIV-1 PROTEASE (3OXX_    :        1.01  
   6bqg_1       5-HYDROXYTRYPTAMINE RECEPTOR 2C,SOLU    :        1.01  
   3nu5_6       PROTEASE (3NU5_B_478B401_2)             :        1.02  
   3bjw_10      PHOSPHOLIPASE A2 (3BJW_E_SVRE503_1)     :        1.02  
   3cs9_2       PROTO-ONCOGENE TYROSINE-PROTEIN KINA    :        1.02  
   1oip_1       ALPHA-TOCOPHEROL TRANSFER PROTEIN (1    :        1.02  
   5lvn_2       3-PHOSPHOINOSITIDE-DEPENDENT PROTEIN    :        1.02  
   4zau_1       EPIDERMAL GROWTH FACTOR RECEPTOR (4Z    :        1.02  
   6b69_1       BETA-LACTAMASE;BETA-LACTAMASE (6B69_    :        1.02  
   4o0w_1       AURORA KINASE A (4O0W_A_ADNA501_1)      :        1.02  

************************************************* user.SUML ********************************************************
   4zbr_2       SERUM ALBUMIN (4ZBR_A_NPSA603_1)        :        0.94  <
   1sqf_3       SUN PROTEIN (1SQF_A_SAMA430_0)          :        0.57  
   2bjf_2       CHOLOYLGLYCINE HYDROLASE (2BJF_A_DXC    :        0.58  
   4qd3_3       PEPTIDYL-TRNA HYDROLASE (4QD3_A_5AEA    :        0.59  
   4qd3_3       PEPTIDYL-TRNA HYDROLASE (4QD3_A_5AEA    :        0.59  
   1sqf_3       SUN PROTEIN (1SQF_A_SAMA430_0)          :        0.61  
   1p2y_1       CYTOCHROME P450-CAM (1P2Y_A_NCTA440_    :        0.61  
   1p2y_1       CYTOCHROME P450-CAM (1P2Y_A_NCTA440_    :        0.62  
   2bjf_2       CHOLOYLGLYCINE HYDROLASE (2BJF_A_DXC    :        0.62  
   6hlp_1       SUBSTANCE-P RECEPTOR,SUBSTANCE-P REC    :        0.63  
   6hlp_1       SUBSTANCE-P RECEPTOR,SUBSTANCE-P REC    :        0.64  
   4qd3_3       PEPTIDYL-TRNA HYDROLASE (4QD3_A_5AEA    :        0.65  
   6b69_1       BETA-LACTAMASE;BETA-LACTAMASE (6B69_    :        0.65  
   3nuj_5       PROTEASE (3NUJ_B_478B401_2)             :        0.66  
   5dx3_2       ESTROGEN RECEPTOR (5DX3_A_ESTA601_1)    :        0.66  
   6b5y_5       BETA-LACTAMASE;BETA-LACTAMASE (6B5Y_    :        0.66  
   6b68_2       BETA-LACTAMASE;BETA-LACTAMASE (6B68_    :        0.66  
   6b5y_2       BETA-LACTAMASE;BETA-LACTAMASE (6B5Y_    :        0.66  
   6b68_4       BETA-LACTAMASE;BETA-LACTAMASE (6B68_    :        0.66  
   2a1n_1       CYTOCHROME P450-CAM (2A1N_A_CAMA1422    :        0.67  
   2a1n_1       CYTOCHROME P450-CAM (2A1N_A_CAMA1422    :        0.67  
   3qgz_2       HISTIDINE TRIAD NUCLEOTIDE-BINDING P    :        0.67  
   5kqx_5       PROTEASE E35D-SQV;PROTEASE E35D-SQV     :        0.68  
   6b5y_5       BETA-LACTAMASE;BETA-LACTAMASE (6B5Y_    :        0.68  
   6b69_1       BETA-LACTAMASE;BETA-LACTAMASE (6B69_    :        0.68  
   5gtr_1       ESTROGEN RECEPTOR (5GTR_A_ESTA601_1)    :        0.68  
   6hlp_1       SUBSTANCE-P RECEPTOR,SUBSTANCE-P REC    :        0.68  
   3nuo_5       PROTEASE (3NUO_B_478B478_2)             :        0.68  
   6hlp_1       SUBSTANCE-P RECEPTOR,SUBSTANCE-P REC    :        0.68  
   6b5y_2       BETA-LACTAMASE;BETA-LACTAMASE (6B5Y_    :        0.68  
   6b68_2       BETA-LACTAMASE;BETA-LACTAMASE (6B68_    :        0.69  
   1rd7_2       DIHYDROFOLATE REDUCTASE (1RD7_A_FOLA    :        0.69  
   6b68_4       BETA-LACTAMASE;BETA-LACTAMASE (6B68_    :        0.69  
   3nuo_5       PROTEASE (3NUO_B_478B478_2)             :        0.70  
   3nuj_5       PROTEASE (3NUJ_B_478B401_2)             :        0.70  
   1rd7_2       DIHYDROFOLATE REDUCTASE (1RD7_A_FOLA    :        0.73  
   5uvm_3       HISTIDINE TRIAD (HIT) PROTEIN (5UVM_    :        0.74  
   5kqx_5       PROTEASE E35D-SQV;PROTEASE E35D-SQV     :        0.75  
   5d4u_2       UNCHARACTERIZED PROTEIN MJ0489 (5D4U    :        0.75  
   5no9_1       25 KDA PROTEIN ELICITOR (5NO9_D_95ZD    :        0.75  
   1rx7_1       DIHYDROFOLATE REDUCTASE (1RX7_A_FOLA    :        0.75  
   3ekq_5       PROTEASE;PROTEASE (3EKQ_A_ROCA100_2)    :        0.75  
   5uvm_3       HISTIDINE TRIAD (HIT) PROTEIN (5UVM_    :        0.75  
   5d4u_2       UNCHARACTERIZED PROTEIN MJ0489 (5D4U    :        0.76  
   3ebz_6       PROTEASE (3EBZ_B_017B201_2)             :        0.77  
   1oip_1       ALPHA-TOCOPHEROL TRANSFER PROTEIN (1    :        0.78  
   3ekq_5       PROTEASE;PROTEASE (3EKQ_A_ROCA100_2)    :        0.78  
   6hup_1       GAMMA-AMINOBUTYRIC ACID RECEPTOR SUB    :        0.78  
   3ebz_6       PROTEASE (3EBZ_B_017B201_2)             :        0.79  
   3qgz_2       HISTIDINE TRIAD NUCLEOTIDE-BINDING P    :        0.79  
   1rx7_1       DIHYDROFOLATE REDUCTASE (1RX7_A_FOLA    :        0.80  
   3quo_1       FOMA PROTEIN (3QUO_A_FCNA4001_1)        :        0.80  
   1oip_1       ALPHA-TOCOPHEROL TRANSFER PROTEIN (1    :        0.80  
   5no9_1       25 KDA PROTEIN ELICITOR (5NO9_D_95ZD    :        0.81  
   1gtn_5       TRP RNA-BINDING ATTENUATION PROTEIN     :        0.81  
   3cyx_3       HIV-1 PROTEASE (3CYX_A_ROCA201_1)       :        0.81  
   1gtn_7       TRP RNA-BINDING ATTENUATION PROTEIN     :        0.81  
   6dj1_3       HIV-1 PROTEASE (6DJ1_B_AB1B201_0)       :        0.82  
   6hup_1       GAMMA-AMINOBUTYRIC ACID RECEPTOR SUB    :        0.82  
   3oxx_2       HIV-1 PROTEASE (3OXX_A_DR7A100_1)       :        0.83  
   1gtn_5       TRP RNA-BINDING ATTENUATION PROTEIN     :        0.83  
   1gtn_7       TRP RNA-BINDING ATTENUATION PROTEIN     :        0.83  
   1y4l_5       PHOSPHOLIPASE A2 HOMOLOG 2 (1Y4L_B_S    :        0.83  
   1s19_3       VITAMIN D3 RECEPTOR (1S19_A_MC9A500_    :        0.83  
   5vop_3       5-METHYLTETRAHYDROFOLATE HOMOCYSTEIN    :        0.84  
   3cyx_3       HIV-1 PROTEASE (3CYX_A_ROCA201_1)       :        0.84  
   4eyz_1       CELLULOSOME-RELATED PROTEIN MODULE F    :        0.84  
   3dcm_1       UNCHARACTERIZED PROTEIN TM_1570 (3DC    :        0.84  
   6dj1_3       HIV-1 PROTEASE (6DJ1_B_AB1B201_0)       :        0.84  
   5ljd_2       RETINOL-BINDING PROTEIN 1 (5LJD_A_RT    :        0.84  
   3brf_0       LIN-12 AND GLP-1 PHENOTYPE PROTEIN 1    :        0.85  
   2v0m_4       CYTOCHROME P450 3A4 (2V0M_B_KLNB1499    :        0.85  
   4eyz_1       CELLULOSOME-RELATED PROTEIN MODULE F    :        0.86  
   1hwi_6       HMG-COA REDUCTASE;HMG-COA REDUCTASE     :        0.86  
   3bog_1       6.5 KDA GLYCINE-RICH ANTIFREEZE PROT    :        0.86  
   3brf_0       LIN-12 AND GLP-1 PHENOTYPE PROTEIN 1    :        0.86  
   5yu9_3       EPIDERMAL GROWTH FACTOR RECEPTOR (5Y    :        0.87  
   3bog_1       6.5 KDA GLYCINE-RICH ANTIFREEZE PROT    :        0.87  
   5vop_3       5-METHYLTETRAHYDROFOLATE HOMOCYSTEIN    :        0.87  
   5jq7_2       ENVELOPE GLYCOPROTEIN 1,ENVELOPE GLY    :        0.87  
   3oxx_2       HIV-1 PROTEASE (3OXX_A_DR7A100_1)       :        0.87  
   4qd3_3       PEPTIDYL-TRNA HYDROLASE (4QD3_A_5AEA    :        0.87  
   3tmz_3       CYTOCHROME P450 2B4 (3TMZ_A_06XA503_    :        0.87  
   6hlp_1       SUBSTANCE-P RECEPTOR,SUBSTANCE-P REC    :        0.87  
   5jq7_2       ENVELOPE GLYCOPROTEIN 1,ENVELOPE GLY    :        0.88  
   1hwi_6       HMG-COA REDUCTASE;HMG-COA REDUCTASE     :        0.88  
   3bog_1       6.5 KDA GLYCINE-RICH ANTIFREEZE PROT    :        0.88  
   3bog_1       6.5 KDA GLYCINE-RICH ANTIFREEZE PROT    :        0.88  
   3bog_1       6.5 KDA GLYCINE-RICH ANTIFREEZE PROT    :        0.88  
   3o01_2       CELL INVASION PROTEIN SIPD (3O01_B_D    :        0.88  
   3tmz_3       CYTOCHROME P450 2B4 (3TMZ_A_06XA503_    :        0.88  
   6hlp_1       SUBSTANCE-P RECEPTOR,SUBSTANCE-P REC    :        0.88  
   2o4l_3       PROTEASE (2O4L_A_TPVA403_1)             :        0.88  
   2nnh_1       CYTOCHROME P450 2C8 (2NNH_A_9CRA501_    :        0.88  
   2nnh_1       CYTOCHROME P450 2C8 (2NNH_A_9CRA501_    :        0.89  
   1mui_2       PROTEASE;PROTEASE (1MUI_B_AB1B100_1)    :        0.89  
   1j8u_2       PHENYLALANINE-4-HYDROXYLASE (1J8U_A_    :        0.89  
   3o01_2       CELL INVASION PROTEIN SIPD (3O01_B_D    :        0.89  
   3bog_1       6.5 KDA GLYCINE-RICH ANTIFREEZE PROT    :        0.89  
   1j8u_2       PHENYLALANINE-4-HYDROXYLASE (1J8U_A_    :        0.89  
   5ljd_2       RETINOL-BINDING PROTEIN 1 (5LJD_A_RT    :        0.89  
   5hnz_4       TUBULIN BETA-2B CHAIN (5HNZ_B_TA1B90    :        0.89  
   1hxb_3       HIV-1 PROTEASE (1HXB_A_ROCA100_1)       :        0.90  
   2vdv_2       TRNA (GUANINE-N(7)-)-METHYLTRANSFERA    :        0.90  
   3o01_2       CELL INVASION PROTEIN SIPD (3O01_B_D    :        0.90  
   1s19_3       VITAMIN D3 RECEPTOR (1S19_A_MC9A500_    :        0.90  
   3nu5_3       PROTEASE;PROTEASE (3NU5_B_478B401_1)    :        0.90  
   2o4l_3       PROTEASE (2O4L_A_TPVA403_1)             :        0.90  
   1vpo_1       ANTI-TESTOSTERONE (HEAVY CHAIN);ANTI    :        0.91  
   1cd2_3       DIHYDROFOLATE REDUCTASE (1CD2_A_FOLA    :        0.91  
   5mue_2       ALPHA-TOCOPHEROL TRANSFER PROTEIN (5    :        0.91  
   4ws0_2       URACIL-DNA GLYCOSYLASE (4WS0_A_URFA3    :        0.91  
   1vpo_1       ANTI-TESTOSTERONE (HEAVY CHAIN);ANTI    :        0.92  
   1s8f_1       RAS-RELATED PROTEIN RAB-9A (1S8F_B_B    :        0.92  
   5yu9_3       EPIDERMAL GROWTH FACTOR RECEPTOR (5Y    :        0.92  
   4m2v_3       CARBONIC ANHYDRASE 2 (4M2V_A_BZ1A302    :        0.92  
   2vdv_2       TRNA (GUANINE-N(7)-)-METHYLTRANSFERA    :        0.93  
   4zn7_1       ESTROGEN RECEPTOR (4ZN7_A_DESA601_1)    :        0.93  
   4m2v_3       CARBONIC ANHYDRASE 2 (4M2V_A_BZ1A302    :        0.93  
   4c9k_2       CYTOCHROME P450 (4C9K_A_CAMA424_0)      :        0.93  
   3nu5_3       PROTEASE;PROTEASE (3NU5_B_478B401_1)    :        0.93  
   1zz1_3       HISTONE DEACETYLASE-LIKE AMIDOHYDROL    :        0.93  
   3dcm_1       UNCHARACTERIZED PROTEIN TM_1570 (3DC    :        0.93  
   5d4u_2       UNCHARACTERIZED PROTEIN MJ0489 (5D4U    :        0.93  
   5lvn_2       3-PHOSPHOINOSITIDE-DEPENDENT PROTEIN    :        0.94  
   4o0w_1       AURORA KINASE A (4O0W_A_ADNA501_1)      :        0.94  
   2nyr_3       NAD-DEPENDENT DEACETYLASE SIRTUIN-5;    :        0.94  
   4ogr_2       CYCLIN-DEPENDENT KINASE 9 (4OGR_A_AD    :        0.94  
   1mui_2       PROTEASE;PROTEASE (1MUI_B_AB1B100_1)    :        0.94  
   1s8f_1       RAS-RELATED PROTEIN RAB-9A (1S8F_B_B    :        0.94  
   4m2u_2       CARBONIC ANHYDRASE 2 (4M2U_A_ETSA302    :        0.95  
   3oxx_6       HIV-1 PROTEASE;HIV-1 PROTEASE (3OXX_    :        0.95  
   3bl1_2       CARBONIC ANHYDRASE 2 (3BL1_A_BL1A300    :        0.95  
   4zau_1       EPIDERMAL GROWTH FACTOR RECEPTOR (4Z    :        0.95  
   3oxw_5       HIV-1 PROTEASE (3OXW_B_017B200_2)       :        0.95  
   1jd0_1       CARBONIC ANHYDRASE XII (1JD0_A_AZMA1    :        0.95  
   4m2u_2       CARBONIC ANHYDRASE 2 (4M2U_A_ETSA302    :        0.95  
   3bl1_2       CARBONIC ANHYDRASE 2 (3BL1_A_BL1A300    :        0.95  
   4an2_3       DUAL SPECIFICITY MITOGEN-ACTIVATED P    :        0.95  
   1jd0_1       CARBONIC ANHYDRASE XII (1JD0_A_AZMA1    :        0.96  
   1zz1_3       HISTONE DEACETYLASE-LIKE AMIDOHYDROL    :        0.96  
   1t9w_0       ACRIFLAVINE RESISTANCE PROTEIN B (1T    :        0.96  
   4umj_2       GERANYLTRANSTRANSFERASE (4UMJ_B_BFQB    :        0.96  
   2nyr_3       NAD-DEPENDENT DEACETYLASE SIRTUIN-5;    :        0.96  
   4mxo_1       PROTO-ONCOGENE TYROSINE-PROTEIN KINA    :        0.96  
   5d4u_2       UNCHARACTERIZED PROTEIN MJ0489 (5D4U    :        0.96  
   3o01_2       CELL INVASION PROTEIN SIPD (3O01_B_D    :        0.96  
   1am6_1       CARBONIC ANHYDRASE (1AM6_A_HAEA555_1    :        0.96  
   2pou_3       CARBONIC ANHYDRASE 2 (2POU_A_I7AA100    :        0.96  
   4ogr_2       CYCLIN-DEPENDENT KINASE 9 (4OGR_A_AD    :        0.96  
   1sdv_4       PROTEASE RETROPEPSIN (1SDV_B_MK1B902    :        0.96  
   4c9k_2       CYTOCHROME P450 (4C9K_A_CAMA424_0)      :        0.96  
   2bjf_2       CHOLOYLGLYCINE HYDROLASE (2BJF_A_DXC    :        0.96  
   1s19_3       VITAMIN D3 RECEPTOR (1S19_A_MC9A500_    :        0.96  
   1am6_1       CARBONIC ANHYDRASE (1AM6_A_HAEA555_1    :        0.97  
   4g7a_2       CARBONATE DEHYDRATASE (4G7A_A_AZMA30    :        0.97  
   1x8v_1       CYTOCHROME P450 51 (1X8V_A_ESLA471_1    :        0.97  
   2pou_3       CARBONIC ANHYDRASE 2 (2POU_A_I7AA100    :        0.97  
   1oip_1       ALPHA-TOCOPHEROL TRANSFER PROTEIN (1    :        0.97  
   1x8v_1       CYTOCHROME P450 51 (1X8V_A_ESLA471_1    :        0.97  
   4g7a_2       CARBONATE DEHYDRATASE (4G7A_A_AZMA30    :        0.97  
   5mvm_1       PROTON-GATED ION CHANNEL;PROTON-GATE    :        0.97  
   3nu5_6       PROTEASE (3NU5_B_478B401_2)             :        0.97  
   2xfh_1       ERYTHROMYCIN B/D C-12 HYDROXYLASE (2    :        0.98  
   4dm8_1       RETINOIC ACID RECEPTOR BETA (4DM8_A_    :        0.98  
   6b52_2       SULFOTRANSFERASE (6B52_A_OAQA302_0)     :        0.98  
   5hnz_4       TUBULIN BETA-2B CHAIN (5HNZ_B_TA1B90    :        0.98  
   5jnc_1       CARBONIC ANHYDRASE 4 (5JNC_A_6LHA302    :        0.98  
   4xi3_3       ESTROGEN RECEPTOR (4XI3_A_29SA601_2)    :        0.98  
   4zau_1       EPIDERMAL GROWTH FACTOR RECEPTOR (4Z    :        0.98  
   4mxo_1       PROTO-ONCOGENE TYROSINE-PROTEIN KINA    :        0.98  
   3dcm_1       UNCHARACTERIZED PROTEIN TM_1570 (3DC    :        0.98  
   4umj_2       GERANYLTRANSTRANSFERASE (4UMJ_B_BFQB    :        0.98  
   3bjw_10      PHOSPHOLIPASE A2 (3BJW_E_SVRE503_1)     :        0.98  
   5jnc_1       CARBONIC ANHYDRASE 4 (5JNC_A_6LHA302    :        0.98  
   3oxw_5       HIV-1 PROTEASE (3OXW_B_017B200_2)       :        0.98  
   6a7p_1       SERUM ALBUMIN (6A7P_A_9SCA601_0)        :        0.98  
   2o4l_7       PROTEASE;PROTEASE (2O4L_A_TPVA403_2)    :        0.99  
   1p2y_1       CYTOCHROME P450-CAM (1P2Y_A_NCTA440_    :        0.99  
   4zxi_1       TYROCIDINE SYNTHETASE 3 (4ZXI_A_GLYA    :        0.99  
   1p2y_1       CYTOCHROME P450-CAM (1P2Y_A_NCTA440_    :        0.99  
   1hsh_3       HIV-II PROTEASE (1HSH_A_MK1A401_1)      :        0.99  
   1oip_1       ALPHA-TOCOPHEROL TRANSFER PROTEIN (1    :        0.99  
   5lvn_2       3-PHOSPHOINOSITIDE-DEPENDENT PROTEIN    :        0.99  
   4x20_3       TUBULIN BETA CHAIN (4X20_B_LOCB502_1    :        0.99  
   4o0w_1       AURORA KINASE A (4O0W_A_ADNA501_1)      :        0.99  
   3qgz_2       HISTIDINE TRIAD NUCLEOTIDE-BINDING P    :        0.99  
   4zxi_1       TYROCIDINE SYNTHETASE 3 (4ZXI_A_GLYA    :        0.99  
   3oxw_2       HIV-1 PROTEASE;HIV-1 PROTEASE (3OXW_    :        1.00  
   2xfh_1       ERYTHROMYCIN B/D C-12 HYDROXYLASE (2    :        1.00  
   3oxx_6       HIV-1 PROTEASE;HIV-1 PROTEASE (3OXX_    :        1.00  
   6b52_2       SULFOTRANSFERASE (6B52_A_OAQA302_0)     :        1.00  
   1zgf_3       CARBONIC ANHYDRASE II (1ZGF_A_TRUA30    :        1.00  
   3g8i_5       PEROXISOME PROLIFERATOR-ACTIVATED RE    :        1.00  
   4zau_1       EPIDERMAL GROWTH FACTOR RECEPTOR (4Z    :        1.00  
   3nu5_6       PROTEASE (3NU5_B_478B401_2)             :        1.00  
   3qgz_2       HISTIDINE TRIAD NUCLEOTIDE-BINDING P    :        1.01  
   1hsh_3       HIV-II PROTEASE (1HSH_A_MK1A401_1)      :        1.01  
   3tmz_3       CYTOCHROME P450 2B4 (3TMZ_A_06XA503_    :        1.01  
   2vcv_1       GLUTATHIONE S-TRANSFERASE A3 (2VCV_A    :        1.01  
   1zgf_3       CARBONIC ANHYDRASE II (1ZGF_A_TRUA30    :        1.01  
