# Supplementary material for: Predicted antiviral drugs Darunavir, Amprenavir, Rimantadine and Saquinavir can potentially bind to neutralize SARS-CoV-2 conserved proteins
Source: J Biol Res (Thessalon). 2021 Aug 4;28:18. doi: 10.1186/s40709-021-00149-2 (PMC8331326; doi:10.1186/s40709-021-00149-2)
Supplement: Supplementary file 11 — Additional file 1: S11. List of drug binding hits for 7BQ7-NSP16-10. [file 40709_2021_149_MOESM11_ESM.txt]

******************************************************* user.XUMS **************************************************************
  TRANSFORM   -0.1884  0.9312 -0.3119  0.9216  0.2774  0.2716  0.3395 -0.2363 -0.9104    33.601   129.135   124.705  
 
 Match found in 3r24_0       2'-O-METHYL TRANSFERASE (3R24_A_SAMA
   Pattern 3r24_0                 Query structure     RMSD=  0.37 A  No. of residues =  12
   ------- -------                --------------- 
    A  43    ASN       matches     A  43    ASN  
    A  71    GLY       matches     A  71    GLY  
    A  74    SER       matches     A  74    SER  
    A  80    PRO       matches     A  80    PRO  
    A  81    GLY       matches     A  81    GLY  
    A 100    LEU       matches     A 100    LEU  
    A 101    ASN       matches     A 101    ASN  
    A 114    ASP       matches     A 114    ASP  
    A 115    CYH       matches     A 115    CYH  
    A 131    MET       matches     A 131    MET  
    A 149    PHE       matches     A 149    PHE  
    A 170    LYS       matches     A 170    LYS  
  TRANSFORM   -0.1889  0.9333 -0.3053  0.9186  0.2778  0.2810  0.3470 -0.2274 -0.9099    33.386   128.612   125.210  
 
 Match found in 3r24_3       2'-O-METHYL TRANSFERASE (3R24_A_SAMA
   Pattern 3r24_3                 Query structure     RMSD=  0.23 A  No. of residues =   5
   ------- -------                --------------- 
    A 100    LEU       matches     A 100    LEU  
    A 101    ASN       matches     A 101    ASN  
    A 114    ASP       matches     A 114    ASP  
    A 115    CYH       matches     A 115    CYH  
    A 149    PHE       matches     A 149    PHE  
  TRANSFORM   -0.1534  0.9256 -0.3461  0.9205  0.2612  0.2905  0.3593 -0.2741 -0.8921    37.412   128.844   126.505  
 
 Match found in 3r24_1       2'-O-METHYL TRANSFERASE (3R24_A_SAMA
   Pattern 3r24_1                 Query structure     RMSD=  0.37 A  No. of residues =   4
   ------- -------                --------------- 
    A  71    GLY       matches     A  71    GLY  
    A  74    SER       matches     A  74    SER  
    A 131    MET       matches     A 131    MET  
    A 170    LYS       matches     A 170    LYS  
  TRANSFORM    0.0145 -0.9798  0.1994  0.6636  0.1586  0.7311 -0.7479  0.1218  0.6525    26.706   -96.391   -70.137  
 
 Match found in 3mg0_5       PROTEASOME COMPONENT PRE2;PROTEASOME
   Pattern 3mg0_5                 Query structure     RMSD=  1.49 A  No. of residues =   4
   ------- -------                --------------- 
    K   1    THR       matches     A  82    THR  
    K  46    ALA       matches     A  72    ALA  
    K  47    GLY       matches     A  73    GLY  
    K 129    SER       matches     A 105    SER  
  TRANSFORM   -0.3724  0.9256 -0.0672  0.9039  0.3782  0.1997  0.2103  0.0136 -0.9775    19.109   151.300   193.222  
 
 Match found in 5yni_1       NSP16 PROTEIN (5YNI_A_SAMA401_0)    
   Pattern 5yni_1                 Query structure     RMSD=  0.09 A  No. of residues =   3
   ------- -------                --------------- 
    A  47    TYR       matches     A  47    TYR  
    A  80    PRO       matches     A  80    PRO  
    A  81    GLY       matches     A  81    GLY  
  TRANSFORM   -0.3057  0.9455 -0.1120  0.9101  0.3247  0.2574  0.2798 -0.0233 -0.9598    25.313   151.685   199.459  
 
 Match found in 5yni_2       NSP16 PROTEIN (5YNI_A_SAMA401_0)    
   Pattern 5yni_2                 Query structure     RMSD=  0.09 A  No. of residues =   3
   ------- -------                --------------- 
    A  71    GLY       matches     A  71    GLY  
    A 130    ASP       matches     A 130    ASP  
    A 131    MET       matches     A 131    MET  
  TRANSFORM   -0.1952  0.9346 -0.2975  0.9278  0.2743  0.2528  0.3179 -0.2267 -0.9206    32.614   130.265   123.052  
 
 Match found in 3r24_4       2'-O-METHYL TRANSFERASE (3R24_A_SAMA
   Pattern 3r24_4                 Query structure     RMSD=  0.09 A  No. of residues =   3
   ------- -------                --------------- 
    A  47    TYR       matches     A  47    TYR  
    A  99    ASP       matches     A  99    ASP  
    A 130    ASP       matches     A 130    ASP  
  TRANSFORM   -0.1780 -0.8702  0.4593  0.1454 -0.4849 -0.8624  0.9732 -0.0868  0.2129   -22.837    90.033   121.448  
 
 Match found in 4rp9_1       ASCORBATE-SPECIFIC PERMEASE IIC COMP
   Pattern 4rp9_1                 Query structure     RMSD=  0.12 A  No. of residues =   3
   ------- -------                --------------- 
    A 314    ASP       matches     A 114    ASP  
    A 315    CYH       matches     A 115    CYH  
    A 316    ALA       matches     A 116    ALA  
  TRANSFORM   -0.2620  0.9216 -0.2863  0.9216  0.3270  0.2092  0.2864 -0.2090 -0.9350    26.729   129.439   119.938  
 
 Match found in 3r24_2       2'-O-METHYL TRANSFERASE (3R24_A_SAMA
   Pattern 3r24_2                 Query structure     RMSD=  0.33 A  No. of residues =   3
   ------- -------                --------------- 
    A  43    ASN       matches     A  43    ASN  
    A  80    PRO       matches     A  80    PRO  
    A  81    GLY       matches     A  81    GLY  
  TRANSFORM    0.7508  0.2860 -0.5954 -0.6105  0.6445 -0.4603  0.2521  0.7091  0.6585    74.301   -14.106     4.387  
 
 Match found in 1eiz_4       FTSJ (1EIZ_A_SAMA301_1)             
   Pattern 1eiz_4                 Query structure     RMSD=  0.39 A  No. of residues =   3
   ------- -------                --------------- 
    A  83    ASP       matches     A  99    ASP  
    A  99    ASP       matches     A 114    ASP  
    A 124    ASP       matches     A 130    ASP  
  TRANSFORM    0.7266  0.3219 -0.6069 -0.6424  0.6315 -0.4342  0.2435  0.7054  0.6657    71.996   -17.106     3.650  
 
 Match found in 1ej0_4       FTSJ (1EJ0_A_SAMA301_1)             
   Pattern 1ej0_4                 Query structure     RMSD=  0.43 A  No. of residues =   3
   ------- -------                --------------- 
    A  83    ASP       matches     A  99    ASP  
    A  99    ASP       matches     A 114    ASP  
    A 124    ASP       matches     A 130    ASP  
  TRANSFORM    0.3030 -0.7677  0.5647  0.0001  0.5926  0.8055 -0.9530 -0.2440  0.1796    25.394   -72.959   230.345  
 
 Match found in 3jb1_2       STRUCTURAL PROTEIN VP3 (3JB1_A_SAMA1
   Pattern 3jb1_2                 Query structure     RMSD=  0.48 A  No. of residues =   3
   ------- -------                --------------- 
    A 867    ALA       matches     B  61    ALA  
    A 922    ILE       matches     B  99    ILE  
    A 923    ALA       matches     B 104    ALA  
  TRANSFORM    0.8678 -0.4919  0.0698  0.0574  0.2389  0.9693 -0.4935 -0.8372  0.2356    70.702   -18.335   -70.070  
 
 Match found in 3zos_5       EPITHELIAL DISCOIDIN DOMAIN-CONTAINI
   Pattern 3zos_5                 Query structure     RMSD=  0.54 A  No. of residues =   3
   ------- -------                --------------- 
    A 684    ILE       matches     A 127    ILE  
    A 685    ILE       matches     A 128    ILE  
    A 782    ILE       matches     A  68    ILE  
  TRANSFORM   -0.0308 -0.6218  0.7825  0.9992  0.0002  0.0395 -0.0247  0.7831  0.6213   -44.775   100.653   -73.408  
 
 Match found in 3t3q_2       CYTOCHROME P450 2A6 (3T3Q_A_9PLA501_
   Pattern 3t3q_2                 Query structure     RMSD=  0.64 A  No. of residues =   3
   ------- -------                --------------- 
    A 305    THR       matches     A 120    THR  
    A 366    ILE       matches     A  68    ILE  
    A 480    PHE       matches     A  70    PHE  
  TRANSFORM    0.9910 -0.0144 -0.1330  0.0045 -0.9900  0.1406 -0.1337 -0.1400 -0.9811    70.523    34.692    32.263  
 
 Match found in 4dm8_1       RETINOIC ACID RECEPTOR BETA (4DM8_A_
   Pattern 4dm8_1                 Query structure     RMSD=  0.65 A  No. of residues =   3
   ------- -------                --------------- 
    A 268    LEU       matches     A 275    LEU  
    A 271    LEU       matches     A 272    LEU  
    A 272    ILE       matches     A 271    ILE  
  TRANSFORM   -0.4811 -0.8766 -0.0076  0.3720 -0.1963 -0.9073  0.7938 -0.4393  0.4205   -35.702    65.512   110.192  
 
 Match found in 4ks8_3       SERINE/THREONINE-PROTEIN KINASE PAK 
   Pattern 4ks8_3                 Query structure     RMSD=  0.65 A  No. of residues =   3
   ------- -------                --------------- 
    A 413    ILE       matches     B  38    ILE  
    A 487    GLY       matches     B 109    GLY  
    A 533    LEU       matches     B 112    LEU  
  TRANSFORM   -0.0071 -0.5911 -0.8066 -0.2176 -0.7863  0.5782 -0.9760  0.1797 -0.1230    65.292   -17.761   -51.211  
 
 Match found in 2bjf_2       CHOLOYLGLYCINE HYDROLASE (2BJF_A_DXC
   Pattern 2bjf_2                 Query structure     RMSD=  0.67 A  No. of residues =   3
   ------- -------                --------------- 
    A  61    PHE       matches     A 156    PHE  
    A 133    ILE       matches     A 127    ILE  
    A 137    ILE       matches     A  68    ILE  
  TRANSFORM   -0.4655 -0.3141 -0.8275 -0.7603 -0.3368  0.5555 -0.4531  0.8877 -0.0820     8.635   -36.637    15.783  
 
 Match found in 2hzq_1       APOLIPOPROTEIN D (2HZQ_A_STRA300_1) 
   Pattern 2hzq_1                 Query structure     RMSD=  0.68 A  No. of residues =   3
   ------- -------                --------------- 
    A  44    ALA       matches     A 178    ALA  
    A  46    TYR       matches     A 222    TYR  
    A  58    ASN       matches     A 177    ASN  
  TRANSFORM    0.4506  0.6396  0.6228 -0.6274 -0.2695  0.7306  0.6351 -0.7199  0.2798    81.860   -18.233    90.693  
 
 Match found in 2igt_3       SAM DEPENDENT METHYLTRANSFERASE (2IG
   Pattern 2igt_3                 Query structure     RMSD=  0.68 A  No. of residues =   3
   ------- -------                --------------- 
    A 161    ASP       matches     A  99    ASP  
    A 190    ASP       matches     A 114    ASP  
    A 211    ASP       matches     A 130    ASP  
  TRANSFORM    0.6160  0.1841  0.7659  0.0329 -0.9775  0.2085  0.7871 -0.1032 -0.6082    17.149    48.976    99.837  
 
 Match found in 1g5y_3       RETINOIC ACID RECEPTOR RXR-ALPHA (1G
   Pattern 1g5y_3                 Query structure     RMSD=  0.69 A  No. of residues =   3
   ------- -------                --------------- 
    B 316    ARG       matches     A 255    ARG  
    B 326    LEU       matches     A  59    LEU  
    B 327    ALA       matches     A  60    ALA  
  TRANSFORM    0.3934 -0.7415  0.5436  0.8793  0.4762  0.0132 -0.2686  0.4727  0.8393    63.044   234.288    93.742  
 
 Match found in 6awo_2       SODIUM-DEPENDENT SEROTONIN TRANSPORT
   Pattern 6awo_2                 Query structure     RMSD=  0.72 A  No. of residues =   3
   ------- -------                --------------- 
    A 169    ALA       matches     A 168    ALA  
    A 172    ILE       matches     A 169    ILE  
    A 442    GLY       matches     A 208    GLY  
  TRANSFORM    0.3981 -0.7388  0.5438  0.8758  0.4825  0.0144 -0.2731  0.4705  0.8391    63.911   237.958    95.610  
 
 Match found in 6awq_2       SODIUM-DEPENDENT SEROTONIN TRANSPORT
   Pattern 6awq_2                 Query structure     RMSD=  0.72 A  No. of residues =   3
   ------- -------                --------------- 
    A 169    ALA       matches     A 168    ALA  
    A 172    ILE       matches     A 169    ILE  
    A 442    GLY       matches     A 208    GLY  
  TRANSFORM   -0.6894 -0.6248  0.3666 -0.1851 -0.3373 -0.9230  0.7004 -0.7041  0.1169    -9.993    41.846    87.995  
 
 Match found in 4xdr_3       FAD:PROTEIN FMN TRANSFERASE (4XDR_A_
   Pattern 4xdr_3                 Query structure     RMSD=  0.74 A  No. of residues =   3
   ------- -------                --------------- 
    A 256    HIS       matches     A  69    HIS  
    A 257    ILE       matches     A 128    ILE  
    A 258    ILE       matches     A 127    ILE  
  TRANSFORM   -0.1456 -0.4896  0.8597 -0.5816 -0.6606 -0.4747  0.8003 -0.5691 -0.1886     1.589   -91.510    62.306  
 
 Match found in 2vdv_2       TRNA (GUANINE-N(7)-)-METHYLTRANSFERA
   Pattern 2vdv_2                 Query structure     RMSD=  0.74 A  No. of residues =   3
   ------- -------                --------------- 
    E 103    GLY       matches     B  52    GLY  
    E 105    GLY       matches     B  50    GLY  
    E 184    ASP       matches     B  64    ASP  
  TRANSFORM   -0.3368  0.6817 -0.6495  0.6551 -0.3258 -0.6817 -0.6764 -0.6550 -0.3368   -21.437   -56.513   -33.487  
 
 Match found in 4qw3_1       PROTEASOME SUBUNIT BETA TYPE-5;PROTE
   Pattern 4qw3_1                 Query structure     RMSD=  0.75 A  No. of residues =   3
   ------- -------                --------------- 
    K  47    GLY       matches     B  69    GLY  
    K  48    GLY       matches     B  70    GLY  
    K  49    ALA       matches     B  71    ALA  
  TRANSFORM   -0.8037 -0.2765 -0.5269 -0.4540 -0.2875  0.8433 -0.3847  0.9170  0.1056    -3.621   -44.839    33.421  
 
 Match found in 5m24_2       RETINOIC ACID RECEPTOR GAMMA (5M24_A
   Pattern 5m24_2                 Query structure     RMSD=  0.75 A  No. of residues =   3
   ------- -------                --------------- 
    A 304    PHE       matches     A 149    PHE  
    A 393    GLY       matches     A  71    GLY  
    A 400    LEU       matches     A 100    LEU  
  TRANSFORM   -0.7450 -0.2586 -0.6149 -0.5156 -0.3615  0.7768 -0.4231  0.8958  0.1360    13.802   -25.150   -30.883  
 
 Match found in 3g8i_5       PEROXISOME PROLIFERATOR-ACTIVATED RE
   Pattern 3g8i_5                 Query structure     RMSD=  0.75 A  No. of residues =   3
   ------- -------                --------------- 
    A 247    LEU       matches     A 239    LEU  
    A 332    VAL       matches     A 194    VAL  
    A 344    LEU       matches     A  27    LEU  
  TRANSFORM    0.3715 -0.3058 -0.8766 -0.4411 -0.8890  0.1232 -0.8170  0.3409 -0.4651    36.726     5.330  -122.308  
 
 Match found in 2azx_5       TRYPTOPHANYL-TRNA SYNTHETASE (2AZX_B
   Pattern 2azx_5                 Query structure     RMSD=  0.76 A  No. of residues =   3
   ------- -------                --------------- 
    B 163    GLY       matches     B  50    GLY  
    B 196    THR       matches     B  51    THR  
    B 199    GLU       matches     B  60    GLU  
  TRANSFORM   -0.9014  0.2346  0.3639 -0.0975  0.7088 -0.6987 -0.4218 -0.6653 -0.6160   -87.733     5.320    15.818  
 
 Match found in 1oip_1       ALPHA-TOCOPHEROL TRANSFER PROTEIN (1
   Pattern 1oip_1                 Query structure     RMSD=  0.76 A  No. of residues =   3
   ------- -------                --------------- 
    A 171    ILE       matches     A 127    ILE  
    A 179    ILE       matches     A 153    ILE  
    A 210    ILE       matches     A 169    ILE  
  TRANSFORM    0.1432 -0.9695  0.1988  0.7666 -0.0185 -0.6419  0.6260  0.2443  0.7405    31.281    24.529    12.122  
 
 Match found in 2vdv_2       TRNA (GUANINE-N(7)-)-METHYLTRANSFERA
   Pattern 2vdv_2                 Query structure     RMSD=  0.77 A  No. of residues =   3
   ------- -------                --------------- 
    E 103    GLY       matches     B  94    GLY  
    E 105    GLY       matches     B  70    GLY  
    E 184    ASP       matches     B  91    ASP  
  TRANSFORM   -0.2129 -0.0057 -0.9771 -0.4868 -0.8664  0.1111 -0.8472  0.4992  0.1817     5.436    -9.967    -4.293  
 
 Match found in 3ztv_2       NAD NUCLEOTIDASE (3ZTV_A_ADNA1600_1)
   Pattern 3ztv_2                 Query structure     RMSD=  0.77 A  No. of residues =   3
   ------- -------                --------------- 
    A 486    SER       matches     B  72    SER  
    A 488    GLY       matches     B  70    GLY  
    A 546    ASP       matches     A 106    ASP  
  TRANSFORM    0.9313 -0.3359 -0.1408 -0.2184 -0.8244  0.5221 -0.2914 -0.4556 -0.8412   105.078   -23.024    71.663  
 
 Match found in 3tbg_5       CYTOCHROME P450 2D6 (3TBG_B_RTZB2_1)
   Pattern 3tbg_5                 Query structure     RMSD=  0.78 A  No. of residues =   3
   ------- -------                --------------- 
    B  73    LEU       matches     A  95    LEU  
    B  76    THR       matches     A  93    THR  
    B  78    VAL       matches     A  67    VAL  
  TRANSFORM    0.1995  0.8343  0.5139  0.6976 -0.4893  0.5234  0.6882  0.2541 -0.6796    24.319    50.163    57.547  
 
 Match found in 4ojb_4       ANDROGEN RECEPTOR (4OJB_A_198A1001_2
   Pattern 4ojb_4                 Query structure     RMSD=  0.79 A  No. of residues =   3
   ------- -------                --------------- 
    A 898    ILE       matches     A 282    ILE  
    A 899    ILE       matches     A 281    ILE  
    A 903    VAL       matches     A 259    VAL  
  TRANSFORM   -0.3152 -0.4728 -0.8229 -0.9321 -0.0086  0.3620 -0.1782  0.8812 -0.4380    35.217   -79.408   -10.804  
 
 Match found in 4ojb_4       ANDROGEN RECEPTOR (4OJB_A_198A1001_2
   Pattern 4ojb_4                 Query structure     RMSD=  0.79 A  No. of residues =   3
   ------- -------                --------------- 
    A 898    ILE       matches     A 128    ILE  
    A 899    ILE       matches     A 127    ILE  
    A 903    VAL       matches     A 167    VAL  
  TRANSFORM   -0.0936  0.8308  0.5486 -0.9697  0.0488 -0.2393 -0.2256 -0.5544  0.8011   -37.105   -35.054   -15.643  
 
 Match found in 2q63_8       PROTEASE RETROPEPSIN;PROTEASE RETROP
   Pattern 2q63_8                 Query structure     RMSD=  0.79 A  No. of residues =   3
   ------- -------                --------------- 
    B  25    ASP       matches     A 106    ASP  
    B  27    GLY       matches     B  70    GLY  
    B  28    ALA       matches     B  71    ALA  
  TRANSFORM   -0.0877  0.7221 -0.6862 -0.7888 -0.4711 -0.3949 -0.6084  0.5066  0.6109     0.871   -37.799    11.844  
 
 Match found in 3ztv_2       NAD NUCLEOTIDASE (3ZTV_A_ADNA1600_1)
   Pattern 3ztv_2                 Query structure     RMSD=  0.79 A  No. of residues =   3
   ------- -------                --------------- 
    A 486    SER       matches     B  72    SER  
    A 488    GLY       matches     B  69    GLY  
    A 546    ASP       matches     A 106    ASP  
  TRANSFORM    0.7700 -0.2714 -0.5775 -0.1942 -0.9618  0.1931 -0.6078 -0.0365 -0.7933    67.223    13.303   -67.440  
 
 Match found in 3tl9_6       PROTEASE;PROTEASE (3TL9_A_ROCA401_3)
   Pattern 3tl9_6                 Query structure     RMSD=  0.80 A  No. of residues =   3
   ------- -------                --------------- 
    B  25    ASP       matches     A 106    ASP  
    B  27    GLY       matches     B  70    GLY  
    B  28    ALA       matches     B  71    ALA  
  TRANSFORM    0.1136 -0.0278 -0.9931 -0.9610  0.2507 -0.1170  0.2523  0.9677  0.0018    10.355   -38.445    56.207  
 
 Match found in 1xp0_2       CGMP-SPECIFIC 3',5'-CYCLIC PHOSPHODI
   Pattern 1xp0_2                 Query structure     RMSD=  0.80 A  No. of residues =   3
   ------- -------                --------------- 
    A 765    LEU       matches     A 206    LEU  
    A 767    ALA       matches     A 168    ALA  
    A 768    ILE       matches     A 169    ILE  
  TRANSFORM    0.3264 -0.8923 -0.3119 -0.0827  0.3018 -0.9498  0.9416  0.3358  0.0247    81.105    42.510   147.510  
 
 Match found in 4zjo_1       MULTIDRUG EFFLUX PUMP SUBUNIT ACRB (
   Pattern 4zjo_1                 Query structure     RMSD=  0.80 A  No. of residues =   3
   ------- -------                --------------- 
    A 135    SER       matches     A 201    SER  
    A 573    MET       matches     A  42    MET  
    A 617    ALA       matches     A  34    ALA  
  TRANSFORM   -0.9087 -0.0400  0.4155 -0.1739 -0.8686 -0.4640  0.3795 -0.4940  0.7823   -34.307    42.974    91.947  
 
 Match found in 2bxg_2       SERUM ALBUMIN (2BXG_B_IBPB2001_1)   
   Pattern 2bxg_2                 Query structure     RMSD=  0.80 A  No. of residues =   3
   ------- -------                --------------- 
    B 388    ILE       matches     A 112    ILE  
    B 391    ASN       matches     A 101    ASN  
    B 434    GLY       matches     A  77    GLY  
  TRANSFORM   -0.8275  0.5374  0.1629 -0.4712 -0.5068 -0.7218 -0.3054 -0.6740  0.6726   -24.664    20.627    35.666  
 
 Match found in 2bxg_2       SERUM ALBUMIN (2BXG_B_IBPB2001_1)   
   Pattern 2bxg_2                 Query structure     RMSD=  0.81 A  No. of residues =   3
   ------- -------                --------------- 
    B 388    ILE       matches     A 112    ILE  
    B 391    ASN       matches     A 101    ASN  
    B 434    GLY       matches     A  73    GLY  
  TRANSFORM   -0.9365  0.0821 -0.3409 -0.2630 -0.8075  0.5279 -0.2320  0.5841  0.7779    41.645    12.286    -7.858  
 
 Match found in 4mme_3       TRANSPORTER (4MME_A_29QA603_1)      
   Pattern 4mme_3                 Query structure     RMSD=  0.81 A  No. of residues =   3
   ------- -------                --------------- 
    A 256    GLY       matches     A 208    GLY  
    A 259    PHE       matches     A 187    PHE  
    A 359    GLY       matches     A 164    GLY  
  TRANSFORM   -0.9284  0.1680  0.3315  0.1270  0.9817 -0.1418 -0.3493 -0.0895 -0.9327   -79.318   -42.246    23.735  
 
 Match found in 5ef0_2       TRANSCRIPTION ATTENUATION PROTEIN MT
   Pattern 5ef0_2                 Query structure     RMSD=  0.81 A  No. of residues =   3
   ------- -------                --------------- 
    K  23    GLY       matches     A 221    GLY  
    K  34    HIS       matches     A 225    HIS  
    K  55    ILE       matches     A 219    ILE  
  TRANSFORM    0.7233  0.6879  0.0601  0.6789 -0.7244  0.1199  0.1260 -0.0459 -0.9910    43.537   102.385    41.271  
 
 Match found in 1dvx_4       TRANSTHYRETIN (1DVX_B_DIFB125_2)    
   Pattern 1dvx_4                 Query structure     RMSD=  0.81 A  No. of residues =   3
   ------- -------                --------------- 
    B  17    LEU       matches     A 280    LEU  
    B 110    LEU       matches     A 275    LEU  
    B 117    SER       matches     A 276    SER  
  TRANSFORM   -0.9277  0.1679  0.3335  0.1269  0.9818 -0.1414 -0.3512 -0.0888 -0.9321   -79.351   -42.225    23.562  
 
 Match found in 5eex_5       TRANSCRIPTION ATTENUATION PROTEIN MT
   Pattern 5eex_5                 Query structure     RMSD=  0.81 A  No. of residues =   3
   ------- -------                --------------- 
    K  23    GLY       matches     A 221    GLY  
    K  34    HIS       matches     A 225    HIS  
    K  55    ILE       matches     A 219    ILE  
  TRANSFORM   -0.9284  0.1678  0.3314  0.1269  0.9818 -0.1416 -0.3491 -0.0894 -0.9328   -79.305   -42.286    23.757  
 
 Match found in 5ef2_5       TRANSCRIPTION ATTENUATION PROTEIN MT
   Pattern 5ef2_5                 Query structure     RMSD=  0.81 A  No. of residues =   3
   ------- -------                --------------- 
    K  23    GLY       matches     A 221    GLY  
    K  34    HIS       matches     A 225    HIS  
    K  55    ILE       matches     A 219    ILE  
  TRANSFORM    0.9187  0.2511  0.3047  0.2017 -0.9619  0.1846  0.3395 -0.1081 -0.9344    84.017    54.783    60.390  
 
 Match found in 1gtf_1       TRP RNA-BINDING ATTENUATION PROTEIN 
   Pattern 1gtf_1                 Query structure     RMSD=  0.81 A  No. of residues =   3
   ------- -------                --------------- 
    C  23    GLY       matches     A 221    GLY  
    C  34    HIS       matches     A 225    HIS  
    C  55    ILE       matches     A 219    ILE  
  TRANSFORM   -0.8147  0.2002  0.5441 -0.1732 -0.9797  0.1012  0.5533 -0.0118  0.8329   -69.671    16.866   108.399  
 
 Match found in 6dif_5       HIV-1 PROTEASE (6DIF_B_TPVB201_1)   
   Pattern 6dif_5                 Query structure     RMSD=  0.82 A  No. of residues =   3
   ------- -------                --------------- 
    B  25    ASP       matches     A 106    ASP  
    B  27    GLY       matches     B  70    GLY  
    B  28    ALA       matches     B  71    ALA  
  TRANSFORM    0.8218  0.4384  0.3641 -0.4212  0.8976 -0.1300 -0.3838 -0.0465  0.9223    34.095   -63.215     4.659  
 
 Match found in 1utd_2       TRANSCRIPTION ATTENUATION PROTEIN MT
   Pattern 1utd_2                 Query structure     RMSD=  0.82 A  No. of residues =   3
   ------- -------                --------------- 
    A  23    GLY       matches     A 221    GLY  
    A  34    HIS       matches     A 225    HIS  
    A  55    ILE       matches     A 219    ILE  
  TRANSFORM   -0.3056  0.9334  0.1882  0.9472  0.3181 -0.0397 -0.0969  0.1661 -0.9813   -82.434    31.108    25.193  
 
 Match found in 5eev_1       TRANSCRIPTION ATTENUATION PROTEIN MT
   Pattern 5eev_1                 Query structure     RMSD=  0.82 A  No. of residues =   3
   ------- -------                --------------- 
    B  23    GLY       matches     A 221    GLY  
    B  34    HIS       matches     A 225    HIS  
    B  55    ILE       matches     A 219    ILE  
  TRANSFORM   -0.3137 -0.1707 -0.9340  0.7928  0.4942 -0.3566  0.5225 -0.8524 -0.0197    32.702    50.345    58.631  
 
 Match found in 3tmz_3       CYTOCHROME P450 2B4 (3TMZ_A_06XA503_
   Pattern 3tmz_3                 Query structure     RMSD=  0.82 A  No. of residues =   3
   ------- -------                --------------- 
    A 206    PHE       matches     A  70    PHE  
    A 209    ILE       matches     A 153    ILE  
    A 477    VAL       matches     A 167    VAL  
  TRANSFORM   -0.3057  0.9334  0.1881  0.9471  0.3184 -0.0405 -0.0976  0.1658 -0.9813   -82.441    31.104    25.157  
 
 Match found in 5eew_1       TRANSCRIPTION ATTENUATION PROTEIN MT
   Pattern 5eew_1                 Query structure     RMSD=  0.82 A  No. of residues =   3
   ------- -------                --------------- 
    B  23    GLY       matches     A 221    GLY  
    B  34    HIS       matches     A 225    HIS  
    B  55    ILE       matches     A 219    ILE  
  TRANSFORM    0.9964  0.0635  0.0562  0.0827 -0.8720 -0.4825  0.0184  0.4854 -0.8741    92.837    31.261    39.500  
 
 Match found in 2hs1_4       HIV-1 PROTEASE;HIV-1 PROTEASE (2HS1_
   Pattern 2hs1_4                 Query structure     RMSD=  0.82 A  No. of residues =   3
   ------- -------                --------------- 
    B 125    ASP       matches     A 106    ASP  
    B 127    GLY       matches     B  70    GLY  
    B 128    ALA       matches     B  71    ALA  
  TRANSFORM   -0.2600  0.0059 -0.9656 -0.7321  0.6508  0.2011  0.6296  0.7592 -0.1649    17.353   -57.977    27.785  
 
 Match found in 2fn1_1       SALICYLATE SYNTHETASE, IRP9 (2FN1_A_
   Pattern 2fn1_1                 Query structure     RMSD=  0.82 A  No. of residues =   3
   ------- -------                --------------- 
    A 195    ILE       matches     A 267    ILE  
    A 284    GLU       matches     A 264    GLU  
    A 407    GLY       matches     A 265    GLY  
  TRANSFORM   -0.3510  0.3212  0.8796 -0.8195  0.3490 -0.4545 -0.4530 -0.8804  0.1407    -6.303   -88.350   -28.826  
 
 Match found in 2azx_3       TRYPTOPHANYL-TRNA SYNTHETASE (2AZX_A
   Pattern 2azx_3                 Query structure     RMSD=  0.83 A  No. of residues =   3
   ------- -------                --------------- 
    A 163    GLY       matches     B  50    GLY  
    A 196    THR       matches     B  51    THR  
    A 199    GLU       matches     B  60    GLU  
  TRANSFORM   -0.5960 -0.8021 -0.0378  0.7941 -0.5957  0.1208 -0.1194  0.0419  0.9920     9.947   105.536    -8.767  
 
 Match found in 1dvx_2       TRANSTHYRETIN;TRANSTHYRETIN (1DVX_B_
   Pattern 1dvx_2                 Query structure     RMSD=  0.83 A  No. of residues =   3
   ------- -------                --------------- 
    A  17    LEU       matches     A 280    LEU  
    A 110    LEU       matches     A 275    LEU  
    A 117    SER       matches     A 276    SER  
  TRANSFORM    0.0677  0.4557  0.8875  0.1197  0.8794 -0.4607 -0.9905  0.1375  0.0050   -77.705    -2.837  -117.578  
 
 Match found in 2itz_4       EPIDERMAL GROWTH FACTOR RECEPTOR (2I
   Pattern 2itz_4                 Query structure     RMSD=  0.83 A  No. of residues =   3
   ------- -------                --------------- 
    A 788    LEU       matches     A  50    LEU  
    A 792    LEU       matches     B  45    LEU  
    A 793    MET       matches     B  44    MET  
  TRANSFORM   -0.4971  0.3875  0.7763 -0.7308  0.2953 -0.6154 -0.4677 -0.8733  0.1364    25.316   -55.674    -5.252  
 
 Match found in 4v01_6       FIBROBLAST GROWTH FACTOR RECEPTOR 1 
   Pattern 4v01_6                 Query structure     RMSD=  0.84 A  No. of residues =   3
   ------- -------                --------------- 
    A 545    ILE       matches     A 128    ILE  
    A 630    LEU       matches     A 126    LEU  
    A 639    ILE       matches     A  68    ILE  
  TRANSFORM   -0.1239 -0.6035 -0.7877 -0.3458 -0.7178  0.6043 -0.9301  0.3473 -0.1198    44.142    41.598    -4.132  
 
 Match found in 4odo_2       PEPTIDYL-PROLYL CIS-TRANS ISOMERASE 
   Pattern 4odo_2                 Query structure     RMSD=  0.84 A  No. of residues =   3
   ------- -------                --------------- 
    A  36    LEU       matches     A 272    LEU  
    A  37    ILE       matches     A 271    ILE  
    A  40    LEU       matches     A 275    LEU  
  TRANSFORM   -0.7050 -0.6840 -0.1874  0.6754 -0.7281  0.1170 -0.2164 -0.0441  0.9753   -13.136    68.855    14.738  
 
 Match found in 1c9s_7       TRP RNA-BINDING ATTENUATION PROTEIN 
   Pattern 1c9s_7                 Query structure     RMSD=  0.84 A  No. of residues =   3
   ------- -------                --------------- 
    F  23    GLY       matches     A 221    GLY  
    F  34    HIS       matches     A 225    HIS  
    F  55    ILE       matches     A 219    ILE  
  TRANSFORM    0.8088  0.5325  0.2496  0.5840 -0.6775 -0.4471 -0.0690  0.5074 -0.8590    78.339    45.886    28.833  
 
 Match found in 3ekp_1       PROTEASE;PROTEASE (3EKP_B_478B200_1)
   Pattern 3ekp_1                 Query structure     RMSD=  0.84 A  No. of residues =   3
   ------- -------                --------------- 
    A  25    ASP       matches     A 106    ASP  
    A  27    GLY       matches     B  70    GLY  
    A  28    ALA       matches     B  71    ALA  
  TRANSFORM    0.1360 -0.6403 -0.7560  0.2368 -0.7200  0.6523 -0.9620 -0.2677  0.0537    60.317    26.066   -41.803  
 
 Match found in 1lin_1       CALMODULIN (1LIN_A_TFPA153_1)       
   Pattern 1lin_1                 Query structure     RMSD=  0.84 A  No. of residues =   3
   ------- -------                --------------- 
    A 100    ILE       matches     A 169    ILE  
    A 105    LEU       matches     A 206    LEU  
    A 136    VAL       matches     A 167    VAL  
  TRANSFORM   -0.4920 -0.7410  0.4570 -0.8446  0.5335 -0.0443 -0.2110 -0.4078 -0.8884   -14.319   -72.123    45.871  
 
 Match found in 5eev_13      TRANSCRIPTION ATTENUATION PROTEIN MT
   Pattern 5eev_13                Query structure     RMSD=  0.85 A  No. of residues =   3
   ------- -------                --------------- 
    I  23    GLY       matches     A 221    GLY  
    I  34    HIS       matches     A 225    HIS  
    I  55    ILE       matches     A 219    ILE  
  TRANSFORM    0.8501  0.3562 -0.3878 -0.4402  0.8849 -0.1521  0.2890  0.3001  0.9091    19.999   -63.255    25.378  
 
 Match found in 1c9s_1       TRP RNA-BINDING ATTENUATION PROTEIN 
   Pattern 1c9s_1                 Query structure     RMSD=  0.85 A  No. of residues =   3
   ------- -------                --------------- 
    A  23    GLY       matches     A 221    GLY  
    A  34    HIS       matches     A 225    HIS  
    A  55    ILE       matches     A 219    ILE  
  TRANSFORM    0.0228 -0.8793  0.4757 -0.9996 -0.0123  0.0253 -0.0164 -0.4761 -0.8792    89.596   -51.184    58.939  
 
 Match found in 1gtf_6       TRP RNA-BINDING ATTENUATION PROTEIN 
   Pattern 1gtf_6                 Query structure     RMSD=  0.85 A  No. of residues =   3
   ------- -------                --------------- 
    F  23    GLY       matches     A 221    GLY  
    F  34    HIS       matches     A 225    HIS  
    F  55    ILE       matches     A 219    ILE  
  TRANSFORM   -0.4913 -0.7413  0.4572 -0.8453  0.5324 -0.0450 -0.2100 -0.4086 -0.8882   -14.226   -72.095    45.980  
 
 Match found in 5eez_9       TRANSCRIPTION ATTENUATION PROTEIN MT
   Pattern 5eez_9                 Query structure     RMSD=  0.85 A  No. of residues =   3
   ------- -------                --------------- 
    I  23    GLY       matches     A 221    GLY  
    I  34    HIS       matches     A 225    HIS  
    I  55    ILE       matches     A 219    ILE  
  TRANSFORM   -0.4921 -0.7409  0.4570 -0.8449  0.5330 -0.0455 -0.2099 -0.4085 -0.8883   -14.308   -72.084    45.981  
 
 Match found in 5eex_3       TRANSCRIPTION ATTENUATION PROTEIN MT
   Pattern 5eex_3                 Query structure     RMSD=  0.85 A  No. of residues =   3
   ------- -------                --------------- 
    I  23    GLY       matches     A 221    GLY  
    I  34    HIS       matches     A 225    HIS  
    I  55    ILE       matches     A 219    ILE  
  TRANSFORM   -0.2012  0.9658  0.1636 -0.8809 -0.2514  0.4009  0.4284 -0.0635  0.9014   -65.481   -56.515   -86.586  
 
 Match found in 4kya_1       BIFUNCTIONAL DIHYDROFOLATE REDUCTASE
   Pattern 4kya_1                 Query structure     RMSD=  0.86 A  No. of residues =   3
   ------- -------                --------------- 
    C  10    ALA       matches     A  79    ALA  
    C  31    ASP       matches     A  97    ASP  
    C 172    THR       matches     A  82    THR  
  TRANSFORM    0.9165  0.2478  0.3142  0.1970 -0.9628  0.1847  0.3483 -0.1074 -0.9312    13.004    51.187    60.817  
 
 Match found in 5eev_5       TRANSCRIPTION ATTENUATION PROTEIN MT
   Pattern 5eev_5                 Query structure     RMSD=  0.86 A  No. of residues =   3
   ------- -------                --------------- 
    E  23    GLY       matches     A 221    GLY  
    E  34    HIS       matches     A 225    HIS  
    E  55    ILE       matches     A 219    ILE  
  TRANSFORM    0.9161  0.2485  0.3145  0.1977 -0.9627  0.1847  0.3487 -0.1071 -0.9311    12.931    51.235    60.834  
 
 Match found in 5eew_6       TRANSCRIPTION ATTENUATION PROTEIN MT
   Pattern 5eew_6                 Query structure     RMSD=  0.86 A  No. of residues =   3
   ------- -------                --------------- 
    E  23    GLY       matches     A 221    GLY  
    E  34    HIS       matches     A 225    HIS  
    E  55    ILE       matches     A 219    ILE  
  TRANSFORM    0.9160  0.2487  0.3150  0.1980 -0.9627  0.1844  0.3491 -0.1065 -0.9310    12.941    51.216    60.826  
 
 Match found in 5eeu_1       TRANSCRIPTION ATTENUATION PROTEIN MT
   Pattern 5eeu_1                 Query structure     RMSD=  0.86 A  No. of residues =   3
   ------- -------                --------------- 
    E  23    GLY       matches     A 221    GLY  
    E  34    HIS       matches     A 225    HIS  
    E  55    ILE       matches     A 219    ILE  
  TRANSFORM    0.9160  0.2483  0.3150  0.1972 -0.9626  0.1856  0.3493 -0.1079 -0.9308    12.863    51.188    60.901  
 
 Match found in 5eez_1       TRANSCRIPTION ATTENUATION PROTEIN MT
   Pattern 5eez_1                 Query structure     RMSD=  0.86 A  No. of residues =   3
   ------- -------                --------------- 
    E  23    GLY       matches     A 221    GLY  
    E  34    HIS       matches     A 225    HIS  
    E  55    ILE       matches     A 219    ILE  
  TRANSFORM    0.9160  0.2470  0.3162  0.1957 -0.9630  0.1853  0.3502 -0.1078 -0.9304    12.824    51.126    60.956  
 
 Match found in 5ef2_1       TRANSCRIPTION ATTENUATION PROTEIN MT
   Pattern 5ef2_1                 Query structure     RMSD=  0.86 A  No. of residues =   3
   ------- -------                --------------- 
    E  23    GLY       matches     A 221    GLY  
    E  34    HIS       matches     A 225    HIS  
    E  55    ILE       matches     A 219    ILE  
  TRANSFORM   -0.2371 -0.7076  0.6657 -0.9458  0.3247  0.0082 -0.2220 -0.6276 -0.7462    74.217   -94.011    23.306  
 
 Match found in 2ljc_1       M2 PROTEIN, BM2 PROTEIN CHIMERA;M2 P
   Pattern 2ljc_1                 Query structure     RMSD=  0.86 A  No. of residues =   3
   ------- -------                --------------- 
    D  27    VAL       matches     A 197    VAL  
    D  30    ALA       matches     A 199    ALA  
    D  31    SER       matches     A 200    SER  
  TRANSFORM   -0.5198  0.8502 -0.0834  0.8221  0.4713 -0.3195 -0.2323 -0.2346 -0.9439   -53.315    70.109    23.985  
 
 Match found in 3mjr_3       DEOXYCYTIDINE KINASE (3MJR_A_AC2A301
   Pattern 3mjr_3                 Query structure     RMSD=  0.87 A  No. of residues =   3
   ------- -------                --------------- 
    A  30    ILE       matches     A 207    ILE  
    A 204    TYR       matches     A  53    TYR  
    A 208    LEU       matches     A  57    LEU  
  TRANSFORM   -0.3500  0.4557 -0.8184  0.0191  0.8770  0.4801  0.9366  0.1525 -0.3156   -39.468    -3.295    64.013  
 
 Match found in 3ogp_4       FIV PROTEASE;FIV PROTEASE (3OGP_A_01
   Pattern 3ogp_4                 Query structure     RMSD=  0.87 A  No. of residues =   3
   ------- -------                --------------- 
    B  33    ALA       matches     A 121    ALA  
    B  35    ILE       matches     A 290    ILE  
    B  37    VAL       matches     A 288    VAL  
  TRANSFORM    0.0394 -0.9802  0.1940  0.9244 -0.0380 -0.3796  0.3795  0.1943  0.9046   -50.682    86.356    35.968  
 
 Match found in 3a50_2       VITAMIN D HYDROXYLASE (3A50_C_VD3C20
   Pattern 3a50_2                 Query structure     RMSD=  0.87 A  No. of residues =   3
   ------- -------                --------------- 
    C 235    ILE       matches     A 128    ILE  
    C 240    THR       matches     A  82    THR  
    C 387    LEU       matches     A  89    LEU  
  TRANSFORM    0.2112 -0.8465 -0.4888 -0.3649  0.3956 -0.8428  0.9068  0.3564 -0.2253    37.023   -53.848   148.297  
 
 Match found in 5yu9_3       EPIDERMAL GROWTH FACTOR RECEPTOR (5Y
   Pattern 5yu9_3                 Query structure     RMSD=  0.88 A  No. of residues =   3
   ------- -------                --------------- 
    A 718    LEU       matches     B 112    LEU  
    A 719    GLY       matches     B 109    GLY  
    A 726    VAL       matches     B 108    VAL  
  TRANSFORM    0.3004  0.7134 -0.6331  0.3575 -0.6996 -0.6187 -0.8843 -0.0405 -0.4652    30.714    48.775   -54.372  
 
 Match found in 2nyr_3       NAD-DEPENDENT DEACETYLASE SIRTUIN-5;
   Pattern 2nyr_3                 Query structure     RMSD=  0.88 A  No. of residues =   3
   ------- -------                --------------- 
    A  59    ALA       matches     A 107    ALA  
    A  69    THR       matches     A 110    THR  
    A 142    ILE       matches     A  68    ILE  
  TRANSFORM   -0.7599  0.5822  0.2891 -0.6159 -0.5026 -0.6066 -0.2078 -0.6391  0.7405   -58.417   -30.358   -16.187  
 
 Match found in 3bjw_17      PHOSPHOLIPASE A2 (3BJW_H_SVRH504_3) 
   Pattern 3bjw_17                Query structure     RMSD=  0.89 A  No. of residues =   3
   ------- -------                --------------- 
    H   2    VAL       matches     A  84    VAL  
    H   5    LEU       matches     A  85    LEU  
    H   6    GLY       matches     A  81    GLY  
  TRANSFORM    0.5037 -0.5917  0.6294 -0.5924  0.2938  0.7502 -0.6288 -0.7507 -0.2026    61.386   -30.577    52.579  
 
 Match found in 1rd7_2       DIHYDROFOLATE REDUCTASE (1RD7_A_FOLA
   Pattern 1rd7_2                 Query structure     RMSD=  0.89 A  No. of residues =   3
   ------- -------                --------------- 
    A  46    THR       matches     A 191    THR  
    A  50    ILE       matches     A 207    ILE  
    A  54    LEU       matches     A  54    LEU  
  TRANSFORM    0.4141 -0.8825 -0.2230  0.0387  0.2618 -0.9643  0.9094  0.3907  0.1426    20.310    15.875    56.034  
 
 Match found in 3c6g_3       CYTOCHROME P450 2R1 (3C6G_A_VD3A701_
   Pattern 3c6g_3                 Query structure     RMSD=  0.89 A  No. of residues =   3
   ------- -------                --------------- 
    A 118    MET       matches     B  44    MET  
    A 253    VAL       matches     B  97    VAL  
    A 306    GLU       matches     B  66    GLU  
  TRANSFORM    0.4271 -0.7237 -0.5420  0.9015  0.2947  0.3168 -0.0696 -0.6240  0.7784    58.139    91.669    54.865  
 
 Match found in 1d1g_3       DIHYDROFOLATE REDUCTASE (1D1G_A_MTXA
   Pattern 1d1g_3                 Query structure     RMSD=  0.90 A  No. of residues =   3
   ------- -------                --------------- 
    A   8    ALA       matches     A 258    ALA  
    A 100    ILE       matches     A 282    ILE  
    A 121    THR       matches     A 257    THR  
  TRANSFORM    0.2333 -0.9590  0.1612  0.0324 -0.1580 -0.9869  0.9719  0.2354 -0.0058    50.807    40.977    71.688  
 
 Match found in 1a29_2       CALMODULIN (1A29_A_TFPA153_1)       
   Pattern 1a29_2                 Query structure     RMSD=  0.90 A  No. of residues =   3
   ------- -------                --------------- 
    A 100    ILE       matches     A 169    ILE  
    A 105    LEU       matches     A 206    LEU  
    A 136    VAL       matches     A 167    VAL  
  TRANSFORM    0.1409  0.8875 -0.4388  0.3758  0.3621  0.8530  0.9159 -0.2851 -0.2825    42.532    54.083   133.321  
 
 Match found in 3wem_1       ALPHA-GLUCOSIDASE (3WEM_A_ACRA1001_1
   Pattern 3wem_1                 Query structure     RMSD=  0.90 A  No. of residues =   3
   ------- -------                --------------- 
    A 357    ASP       matches     A 102    ASP  
    A 358    ILE       matches     A 112    ILE  
    A 626    HIS       matches     B  80    HIS  
  TRANSFORM    0.0331  0.5122  0.8582 -0.3048  0.8230 -0.4794 -0.9518 -0.2457  0.1834    -6.309  -169.837   -96.351  
 
 Match found in 4qw3_1       PROTEASOME SUBUNIT BETA TYPE-5;PROTE
   Pattern 4qw3_1                 Query structure     RMSD=  0.90 A  No. of residues =   3
   ------- -------                --------------- 
    K  47    GLY       matches     B  35    GLY  
    K  48    GLY       matches     B  34    GLY  
    K  49    ALA       matches     B  32    ALA  
  TRANSFORM    0.0928  0.0235 -0.9954  0.6052  0.7925  0.0752  0.7907 -0.6094  0.0593    23.906    25.452    73.417  
 
 Match found in 1fxh_1       PENICILLIN ACYLASE (1FXH_B_PACB1001_
   Pattern 1fxh_1                 Query structure     RMSD=  0.90 A  No. of residues =   3
   ------- -------                --------------- 
    B  67    SER       matches     A 129    SER  
    B  69    ALA       matches     A 168    ALA  
    B 177    ILE       matches     A 169    ILE  
  TRANSFORM    0.8209 -0.4970 -0.2814  0.1091  0.6202 -0.7768  0.5606  0.6069  0.5633   110.442     0.669    24.673  
 
 Match found in 6ay4_3       CYP51, STEROL 14ALPHA-DEMETHYLASE (6
   Pattern 6ay4_3                 Query structure     RMSD=  0.91 A  No. of residues =   3
   ------- -------                --------------- 
    A 289    ALA       matches     A 192    ALA  
    A 292    PHE       matches     A 193    PHE  
    A 293    ALA       matches     A  10    ALA  
  TRANSFORM    0.2844 -0.5938  0.7527  0.5253 -0.5603 -0.6405  0.8020  0.5775  0.1526    59.371    52.569    44.456  
 
 Match found in 6aji_3       DRUG EXPORTERS OF THE RND SUPERFAMIL
   Pattern 6aji_3                 Query structure     RMSD=  0.91 A  No. of residues =   3
   ------- -------                --------------- 
    A 245    VAL       matches     A  96    VAL  
    A 319    ILE       matches     A 290    ILE  
    A 638    VAL       matches     A 288    VAL  
  TRANSFORM    0.1913 -0.8796  0.4355  0.9703  0.2363  0.0510 -0.1478  0.4128  0.8988    58.946   125.390   -30.985  
 
 Match found in 4ube_2       ADENOSINE KINASE (4UBE_A_2FAA401_1) 
   Pattern 4ube_2                 Query structure     RMSD=  0.91 A  No. of residues =   3
   ------- -------                --------------- 
    A 146    ALA       matches     A   4    ALA  
    A 172    GLN       matches     A   3    GLN  
    A 173    GLN       matches     A 238    GLN  
  TRANSFORM   -0.0643 -0.9781  0.1978  0.8311  0.0572  0.5532 -0.5524  0.2000  0.8092   -44.961    98.676   -90.064  
 
 Match found in 3a50_5       VITAMIN D HYDROXYLASE (3A50_E_VD3E20
   Pattern 3a50_5                 Query structure     RMSD=  0.91 A  No. of residues =   3
   ------- -------                --------------- 
    E 235    ILE       matches     A 128    ILE  
    E 240    THR       matches     A  82    THR  
    E 387    LEU       matches     A  89    LEU  
  TRANSFORM    0.7550 -0.2582 -0.6027 -0.1896 -0.9659  0.1764 -0.6277 -0.0189 -0.7782    87.218    48.352   -17.162  
 
 Match found in 1x1a_3       CRTF-RELATED PROTEIN (1X1A_A_SAMA426
   Pattern 1x1a_3                 Query structure     RMSD=  0.92 A  No. of residues =   3
   ------- -------                --------------- 
    A 177    GLY       matches     B  94    GLY  
    A 179    GLY       matches     B  70    GLY  
    A 242    CYH       matches     B  90    CYH  
  TRANSFORM   -0.7102  0.6949 -0.1128 -0.6401 -0.5707  0.5143  0.2930  0.4374  0.8502   -81.477   -20.813    -9.613  
 
 Match found in 5hv1_4       PHOSPHOENOLPYRUVATE SYNTHASE (5HV1_A
   Pattern 5hv1_4                 Query structure     RMSD=  0.92 A  No. of residues =   3
   ------- -------                --------------- 
    A 331    ILE       matches     A 153    ILE  
    A 355    THR       matches     A 120    THR  
    A 370    ILE       matches     A 157    ILE  
  TRANSFORM   -0.0498 -0.7121 -0.7004  0.6539 -0.5533  0.5161 -0.7550 -0.4323  0.4931    54.730    45.988   -73.759  
 
 Match found in 6aji_3       DRUG EXPORTERS OF THE RND SUPERFAMIL
   Pattern 6aji_3                 Query structure     RMSD=  0.92 A  No. of residues =   3
   ------- -------                --------------- 
    A 245    VAL       matches     A  96    VAL  
    A 319    ILE       matches     A 290    ILE  
    A 638    VAL       matches     A 118    VAL  
  TRANSFORM   -0.9474 -0.1492 -0.2832  0.2971 -0.7391 -0.6046 -0.1191 -0.6569  0.7445   -83.896    93.496    52.500  
 
 Match found in 1xp0_2       CGMP-SPECIFIC 3',5'-CYCLIC PHOSPHODI
   Pattern 1xp0_2                 Query structure     RMSD=  0.92 A  No. of residues =   3
   ------- -------                --------------- 
    A 765    LEU       matches     A 206    LEU  
    A 767    ALA       matches     A 168    ALA  
    A 768    ILE       matches     A 207    ILE  
  TRANSFORM   -0.3093  0.4036 -0.8611 -0.1296 -0.9149 -0.3823 -0.9421 -0.0067  0.3353   -13.183    12.796  -110.336  
 
 Match found in 3mws_4       HIV-1 PROTEASE (3MWS_B_017B201_2)   
   Pattern 3mws_4                 Query structure     RMSD=  0.93 A  No. of residues =   3
   ------- -------                --------------- 
    B 128    ALA       matches     B  26    ALA  
    B 130    ASP       matches     B  22    ASP  
    B 132    VAL       matches     B  21    VAL  
  TRANSFORM    0.0402 -0.1748 -0.9838  0.9957 -0.0753  0.0541 -0.0835 -0.9817  0.1710    57.325   134.519    39.175  
 
 Match found in 1oni_1       14.5 KDA TRANSLATIONAL INHIBITOR PRO
   Pattern 1oni_1                 Query structure     RMSD=  0.94 A  No. of residues =   3
   ------- -------                --------------- 
    A  89    PHE       matches     B  68    PHE  
    A 109    ALA       matches     B 104    ALA  
    B 116    PRO       matches     B 107    PRO  
  TRANSFORM    0.9576  0.1536  0.2437 -0.2881  0.4940  0.8204  0.0056 -0.8558  0.5173   107.680   -24.373    17.338  
 
 Match found in 3eky_5       PROTEASE;PROTEASE (3EKY_A_DR7A100_2)
   Pattern 3eky_5                 Query structure     RMSD=  0.94 A  No. of residues =   3
   ------- -------                --------------- 
    B  81    PRO       matches     B 107    PRO  
    B  82    VAL       matches     B 108    VAL  
    B  84    ILE       matches     B  38    ILE  
  TRANSFORM    0.0447 -0.7551  0.6541  0.9982  0.0602  0.0012 -0.0403  0.6529  0.7564    43.870   122.204   -33.289  
 
 Match found in 1rx7_1       DIHYDROFOLATE REDUCTASE (1RX7_A_FOLA
   Pattern 1rx7_1                 Query structure     RMSD=  0.94 A  No. of residues =   3
   ------- -------                --------------- 
    A  46    THR       matches     A 191    THR  
    A  50    ILE       matches     A 207    ILE  
    A  54    LEU       matches     A  54    LEU  
  TRANSFORM   -0.8191  0.5604  0.1229  0.5718  0.7800  0.2542  0.0466  0.2785 -0.9593   -60.035    22.850    35.567  
 
 Match found in 4ks8_3       SERINE/THREONINE-PROTEIN KINASE PAK 
   Pattern 4ks8_3                 Query structure     RMSD=  0.94 A  No. of residues =   3
   ------- -------                --------------- 
    A 413    ILE       matches     A 282    ILE  
    A 487    GLY       matches     A 213    GLY  
    A 533    LEU       matches     A 212    LEU  
  TRANSFORM    0.2635 -0.2070 -0.9422  0.5973 -0.7320  0.3278 -0.7575 -0.6491 -0.0692    37.736    88.934   -20.608  
 
 Match found in 4n09_1       ADENOSINE KINASE (4N09_C_ADNC401_1) 
   Pattern 4n09_1                 Query structure     RMSD=  0.94 A  No. of residues =   3
   ------- -------                --------------- 
    C  67    ASN       matches     A  29    ASN  
    C 296    GLY       matches     A  31    GLY  
    C 299    ASP       matches     A  32    ASP  
  TRANSFORM    0.8820 -0.2432  0.4037 -0.3984  0.0732  0.9143 -0.2519 -0.9672 -0.0323    77.569   -22.309    95.772  
 
 Match found in 3ztv_1       NAD NUCLEOTIDASE (3ZTV_A_ADNA1600_1)
   Pattern 3ztv_1                 Query structure     RMSD=  0.94 A  No. of residues =   3
   ------- -------                --------------- 
    A 432    ASN       matches     A 210    ASN  
    A 434    GLY       matches     A 165    GLY  
    A 435    GLY       matches     A 164    GLY  
  TRANSFORM    0.0332 -0.9604 -0.2767 -0.8582  0.1145 -0.5004  0.5122  0.2540 -0.8204     1.473   -72.874    78.637  
 
 Match found in 3gcs_2       MITOGEN-ACTIVATED PROTEIN KINASE 14 
   Pattern 3gcs_2                 Query structure     RMSD=  0.95 A  No. of residues =   3
   ------- -------                --------------- 
    A  38    VAL       matches     B  42    VAL  
    A  51    ALA       matches     A  83    ALA  
    A 106    THR       matches     A  82    THR  
  TRANSFORM    0.6530 -0.2637 -0.7099 -0.6253  0.3412 -0.7019  0.4273  0.9022  0.0579    97.111    12.878    48.738  
 
 Match found in 3gp0_1       MITOGEN-ACTIVATED PROTEIN KINASE 11 
   Pattern 3gp0_1                 Query structure     RMSD=  0.95 A  No. of residues =   3
   ------- -------                --------------- 
    A  38    VAL       matches     B  42    VAL  
    A  51    ALA       matches     A  83    ALA  
    A 106    THR       matches     A  82    THR  
  TRANSFORM   -0.0226  0.4820 -0.8759 -0.9892  0.1164  0.0896  0.1451  0.8684  0.4742     0.700   -66.459     1.908  
 
 Match found in 1oip_1       ALPHA-TOCOPHEROL TRANSFER PROTEIN (1
   Pattern 1oip_1                 Query structure     RMSD=  0.95 A  No. of residues =   3
   ------- -------                --------------- 
    A 171    ILE       matches     A 169    ILE  
    A 179    ILE       matches     A 157    ILE  
    A 210    ILE       matches     A 127    ILE  
  TRANSFORM    0.2666  0.1646  0.9496  0.8386 -0.5253 -0.1444  0.4751  0.8348 -0.2781    24.364   101.632    61.314  
 
 Match found in 3lzv_6       HIV-1 PROTEASE;HIV-1 PROTEASE (3LZV_
   Pattern 3lzv_6                 Query structure     RMSD=  0.95 A  No. of residues =   3
   ------- -------                --------------- 
    B   8    ARG       matches     B  78    ARG  
    B  81    PRO       matches     B 107    PRO  
    B  82    VAL       matches     B 108    VAL  
  TRANSFORM   -0.6374  0.5647  0.5243  0.7221  0.6752  0.1506 -0.2689  0.4746 -0.8381   -76.013    27.948    44.549  
 
 Match found in 1mx1_6       LIVER CARBOXYLESTERASE I (1MX1_E_THA
   Pattern 1mx1_6                 Query structure     RMSD=  0.95 A  No. of residues =   3
   ------- -------                --------------- 
    E5097    LEU       matches     A 254    LEU  
    E5142    GLY       matches     A 256    GLY  
    E5146    VAL       matches     A  61    VAL  
  TRANSFORM   -0.1104  0.9897 -0.0912  0.3599 -0.0457 -0.9319 -0.9265 -0.1357 -0.3511   -21.649    38.339   -44.373  
 
 Match found in 4zn7_1       ESTROGEN RECEPTOR (4ZN7_A_DESA601_1)
   Pattern 4zn7_1                 Query structure     RMSD=  0.96 A  No. of residues =   3
   ------- -------                --------------- 
    A 387    LEU       matches     A  94    LEU  
    A 391    LEU       matches     A  95    LEU  
    A 394    ARG       matches     A  86    ARG  
  TRANSFORM    0.0542 -0.8665  0.4962 -0.0294  0.4954  0.8682 -0.9981 -0.0616  0.0014    27.865    26.894   -31.374  
 
 Match found in 1x1a_3       CRTF-RELATED PROTEIN (1X1A_A_SAMA426
   Pattern 1x1a_3                 Query structure     RMSD=  0.96 A  No. of residues =   3
   ------- -------                --------------- 
    A 177    GLY       matches     A 164    GLY  
    A 179    GLY       matches     A 278    GLY  
    A 242    CYH       matches     A 209    CYH  
  TRANSFORM    0.7236  0.4775 -0.4984 -0.5831  0.0365 -0.8116 -0.3693  0.8779  0.3048    26.885     7.898   -12.324  
 
 Match found in 5eez_14      TRANSCRIPTION ATTENUATION PROTEIN MT
   Pattern 5eez_14                Query structure     RMSD=  0.96 A  No. of residues =   3
   ------- -------                --------------- 
    O  23    GLY       matches     A 185    GLY  
    O  33    HIS       matches     A 186    HIS  
    O  55    ILE       matches     A 219    ILE  
  TRANSFORM    0.7231  0.4777 -0.4989 -0.5838  0.0366 -0.8111 -0.3692  0.8777  0.3054    26.853     7.793   -12.396  
 
 Match found in 5eew_13      TRANSCRIPTION ATTENUATION PROTEIN MT
   Pattern 5eew_13                Query structure     RMSD=  0.96 A  No. of residues =   3
   ------- -------                --------------- 
    O  23    GLY       matches     A 185    GLY  
    O  33    HIS       matches     A 186    HIS  
    O  55    ILE       matches     A 219    ILE  
  TRANSFORM   -0.2694  0.9492 -0.1625  0.6731  0.3063  0.6731  0.6887  0.0719 -0.7215     4.485    81.643    94.513  
 
 Match found in 3a2q_1       6-AMINOHEXANOATE-CYCLIC-DIMER HYDROL
   Pattern 3a2q_1                 Query structure     RMSD=  0.96 A  No. of residues =   3
   ------- -------                --------------- 
    A 150    SER       matches     A 105    SER  
    A 171    ALA       matches     A  72    ALA  
    A 174    ALA       matches     A  79    ALA  
  TRANSFORM   -0.1304 -0.7577 -0.6394 -0.7066 -0.3814  0.5960 -0.6955  0.5295 -0.4857    96.709   -16.823   -14.401  
 
 Match found in 3s7s_2       CYTOCHROME P450 19A1 (3S7S_A_EXMA601
   Pattern 3s7s_2                 Query structure     RMSD=  0.96 A  No. of residues =   3
   ------- -------                --------------- 
    A 306    ALA       matches     A 107    ALA  
    A 309    ASP       matches     A 106    ASP  
    A 310    THR       matches     A  82    THR  
  TRANSFORM    0.5167 -0.5293  0.6729 -0.6644 -0.7437 -0.0748  0.5400 -0.4084 -0.7359    -2.698  -100.252    95.885  
 
 Match found in 4aft_3       SOLUBLE ACETYLCHOLINE RECEPTOR;SOLUB
   Pattern 4aft_3                 Query structure     RMSD=  0.96 A  No. of residues =   3
   ------- -------                --------------- 
    B 106    VAL       matches     A 223    VAL  
    B 114    MET       matches     A 224    MET  
    B 116    ILE       matches     A 219    ILE  
  TRANSFORM    0.5916  0.8004 -0.0973 -0.8050  0.5796 -0.1264 -0.0448  0.1532  0.9872    12.576   -20.205    -7.052  
 
 Match found in 3d2t_1       TRANSTHYRETIN (3D2T_A_1FLA502_1)    
   Pattern 3d2t_1                 Query structure     RMSD=  0.96 A  No. of residues =   3
   ------- -------                --------------- 
    A  17    LEU       matches     A 280    LEU  
    A 110    LEU       matches     A 275    LEU  
    A 117    SER       matches     A 276    SER  
  TRANSFORM    0.0856  0.9939 -0.0698  0.6782 -0.0068  0.7349  0.7299 -0.1103 -0.6746    30.607    63.101   105.784  
 
 Match found in 2w3v_2       DIHYDROFOLATE REDUCTASE (2W3V_A_TOPA
   Pattern 2w3v_2                 Query structure     RMSD=  0.96 A  No. of residues =   3
   ------- -------                --------------- 
    A  24    ILE       matches     A 207    ILE  
    A  53    SER       matches     A 166    SER  
    A  54    LEU       matches     A 126    LEU  
  TRANSFORM    0.1190 -0.7409  0.6609  0.1726  0.6710  0.7211 -0.9778  0.0282  0.2077    39.243    -9.932    30.922  
 
 Match found in 1wrq_1       HUT OPERON POSITIVE REGULATORY PROTE
   Pattern 1wrq_1                 Query structure     RMSD=  0.96 A  No. of residues =   3
   ------- -------                --------------- 
    A  98    ARG       matches     A 279    ARG  
    A 130    GLY       matches     A 278    GLY  
    A 131    ALA       matches     A  60    ALA  
  TRANSFORM    0.1078 -0.7514  0.6510  0.1997  0.6578  0.7262 -0.9739  0.0517  0.2210    38.929    -7.645    30.414  
 
 Match found in 1wmq_1       HUT OPERON POSITIVE REGULATORY PROTE
   Pattern 1wmq_1                 Query structure     RMSD=  0.96 A  No. of residues =   3
   ------- -------                --------------- 
    A  98    ARG       matches     A 279    ARG  
    A 130    GLY       matches     A 278    GLY  
    A 131    ALA       matches     A  60    ALA  
  TRANSFORM    0.1145  0.0361 -0.9928 -0.9029  0.4206 -0.0888  0.4144  0.9065  0.0808    39.337   -39.964    43.950  
 
 Match found in 1pnl_2       PENICILLIN AMIDOHYDROLASE (1PNL_B_PA
   Pattern 1pnl_2                 Query structure     RMSD=  0.96 A  No. of residues =   3
   ------- -------                --------------- 
    B  67    SER       matches     A 129    SER  
    B  69    ALA       matches     A 168    ALA  
    B 177    ILE       matches     A 169    ILE  
  TRANSFORM   -0.8475  0.2766  0.4530  0.4029 -0.2202  0.8883  0.3455  0.9354  0.0752   -31.196    54.053    27.199  
 
 Match found in 3r9t_1       ECHA1_1 (3R9T_A_BEZA264_0)          
   Pattern 3r9t_1                 Query structure     RMSD=  0.97 A  No. of residues =   3
   ------- -------                --------------- 
    A  67    ALA       matches     A 168    ALA  
    A  72    ILE       matches     A 128    ILE  
    A  78    LEU       matches     A  50    LEU  
  TRANSFORM   -0.0802  0.0550 -0.9953 -0.6533 -0.7571  0.0108 -0.7529  0.6510  0.0966     5.884   -63.902   -43.696  
 
 Match found in 2wey_3       CAMP AND CAMP-INHIBITED CGMP 3', 5'-
   Pattern 2wey_3                 Query structure     RMSD=  0.97 A  No. of residues =   3
   ------- -------                --------------- 
    A 635    LEU       matches     A  54    LEU  
    A 675    LEU       matches     A 126    LEU  
    A 678    VAL       matches     A  67    VAL  
  TRANSFORM    0.7085 -0.6097  0.3554 -0.5613 -0.1817  0.8074 -0.4277 -0.7715 -0.4710    33.521   -58.651   -18.089  
 
 Match found in 4an2_3       DUAL SPECIFICITY MITOGEN-ACTIVATED P
   Pattern 4an2_3                 Query structure     RMSD=  0.97 A  No. of residues =   3
   ------- -------                --------------- 
    A 208    ASP       matches     A  75    ASP  
    A 210    GLY       matches     A  77    GLY  
    A 211    VAL       matches     A  78    VAL  
  TRANSFORM    0.5422 -0.2659  0.7971  0.2794  0.9517  0.1274 -0.7924  0.1536  0.5903    39.587     5.749   -68.331  
 
 Match found in 2nyr_3       NAD-DEPENDENT DEACETYLASE SIRTUIN-5;
   Pattern 2nyr_3                 Query structure     RMSD=  0.97 A  No. of residues =   3
   ------- -------                --------------- 
    A  59    ALA       matches     A  72    ALA  
    A  69    THR       matches     A  82    THR  
    A 142    ILE       matches     A  68    ILE  
  TRANSFORM   -0.2468  0.5323  0.8098 -0.6890 -0.6840  0.2396  0.6814 -0.4988  0.5356   -55.816  -109.152    74.490  
 
 Match found in 3kee_1       GENOME POLYPROTEIN (3KEE_A_30BA500_1
   Pattern 3kee_1                 Query structure     RMSD=  0.98 A  No. of residues =   3
   ------- -------                --------------- 
    A  57    HIS       matches     A  69    HIS  
    A  58    GLY       matches     A  71    GLY  
    A  81    ASP       matches     A  97    ASP  
  TRANSFORM   -0.0165  0.6099 -0.7923 -0.3568  0.7366  0.5745  0.9340  0.2922  0.2054    11.473   -31.256    97.564  
 
 Match found in 5icx_0       CETUXIMAB FAB LIGHT CHAIN;MEDITOPE (
   Pattern 5icx_0                 Query structure     RMSD=  0.98 A  No. of residues =   3
   ------- -------                --------------- 
    A   9    VAL       matches     A  84    VAL  
    E   2    GLN       matches     A  49    GLN  
    E  12    CYH       matches     A  51    CYH  
  TRANSFORM   -0.6320 -0.7747  0.0204  0.7706 -0.6255  0.1218 -0.0816  0.0927  0.9923     7.184   105.124    -7.499  
 
 Match found in 1tlm_0       TRANSTHYRETIN (1TLM_A_MILA128_1)    
   Pattern 1tlm_0                 Query structure     RMSD=  0.98 A  No. of residues =   3
   ------- -------                --------------- 
    A  17    LEU       matches     A 280    LEU  
    A 110    LEU       matches     A 275    LEU  
    A 117    SER       matches     A 276    SER  
  TRANSFORM   -0.8892  0.4429  0.1149 -0.4569 -0.8457 -0.2758 -0.0249 -0.2977  0.9543   -90.369    -7.934    -2.627  
 
 Match found in 3d1z_1       HIV-1 PROTEASE;HIV-1 PROTEASE (3D1Z_
   Pattern 3d1z_1                 Query structure     RMSD=  0.98 A  No. of residues =   3
   ------- -------                --------------- 
    A   8    ARG       matches     B  78    ARG  
    A  81    PRO       matches     B 107    PRO  
    A  82    VAL       matches     B 108    VAL  
  TRANSFORM   -0.2696 -0.9499 -0.1580 -0.0001  0.1641 -0.9864  0.9630 -0.2659 -0.0444   -51.310    25.673    82.691  
 
 Match found in 5jqb_2       ENVELOPE GLYCOPROTEIN 1,ENVELOPE GLY
   Pattern 5jqb_2                 Query structure     RMSD=  0.98 A  No. of residues =   3
   ------- -------                --------------- 
    A  64    ARG       matches     A  86    ARG  
    A 184    LEU       matches     A  85    LEU  
    A 186    LEU       matches     A  95    LEU  
  TRANSFORM    0.6678 -0.0273 -0.7438 -0.2833  0.9148 -0.2880  0.6883  0.4030  0.6031    84.022   -85.437    81.311  
 
 Match found in 4zau_1       EPIDERMAL GROWTH FACTOR RECEPTOR (4Z
   Pattern 4zau_1                 Query structure     RMSD=  0.98 A  No. of residues =   3
   ------- -------                --------------- 
    A 718    LEU       matches     B 112    LEU  
    A 719    GLY       matches     B 109    GLY  
    A 726    VAL       matches     B 108    VAL  
  TRANSFORM   -0.7298 -0.6826 -0.0387 -0.6721  0.7267 -0.1420  0.1251 -0.0777 -0.9891   -36.837   -53.347    25.842  
 
 Match found in 3dcm_1       UNCHARACTERIZED PROTEIN TM_1570 (3DC
   Pattern 3dcm_1                 Query structure     RMSD=  0.98 A  No. of residues =   3
   ------- -------                --------------- 
    X 111    THR       matches     B  56    THR  
    X 141    GLY       matches     B  52    GLY  
    X 145    GLY       matches     B  50    GLY  
  TRANSFORM   -0.8869 -0.4317 -0.1643  0.4552 -0.7566 -0.4694  0.0784 -0.4912  0.8675     1.107    74.200   -34.796  
 
 Match found in 2nni_4       CYTOCHROME P450 2C8 (2NNI_A_MTKA501_
   Pattern 2nni_4                 Query structure     RMSD=  0.99 A  No. of residues =   3
   ------- -------                --------------- 
    A 106    ILE       matches     A 171    ILE  
    A 113    ILE       matches     A 153    ILE  
    A 292    ALA       matches     A 168    ALA  
  TRANSFORM   -0.7821 -0.3072  0.5421 -0.5469 -0.0787 -0.8335  0.2988 -0.9484 -0.1065   -27.870     5.042    64.487  
 
 Match found in 4xdr_3       FAD:PROTEIN FMN TRANSFERASE (4XDR_A_
   Pattern 4xdr_3                 Query structure     RMSD=  1.00 A  No. of residues =   3
   ------- -------                --------------- 
    A 256    HIS       matches     A  69    HIS  
    A 257    ILE       matches     A 128    ILE  
    A 258    ILE       matches     A  68    ILE  
  TRANSFORM   -0.2613 -0.9211 -0.2887  0.9409 -0.3098  0.1367 -0.2153 -0.2359  0.9476   -15.210   114.131     3.554  
 
 Match found in 6bkl_3       MATRIX PROTEIN 2 (6BKL_F_RIMF101_0) 
   Pattern 6bkl_3                 Query structure     RMSD=  1.00 A  No. of residues =   3
   ------- -------                --------------- 
    E  30    ALA       matches     B  32    ALA  
    E  31    SER       matches     B  33    SER  
    E  34    GLY       matches     B  34    GLY  
  TRANSFORM    0.8687  0.3755 -0.3230 -0.1409  0.8125  0.5656  0.4748 -0.4459  0.7588    72.205   -11.407    59.056  
 
 Match found in 1s19_3       VITAMIN D3 RECEPTOR (1S19_A_MC9A500_
   Pattern 1s19_3                 Query structure     RMSD=  1.00 A  No. of residues =   3
   ------- -------                --------------- 
    A 300    VAL       matches     A 167    VAL  
    A 309    LEU       matches     A 180    LEU  
    A 313    LEU       matches     A 183    LEU  
  TRANSFORM    0.9986  0.0459 -0.0269 -0.0147 -0.2480 -0.9686 -0.0512  0.9677 -0.2470    55.315    33.096     8.053  
 
 Match found in 1jin_3       CYTOCHROME P450 107A1 (1JIN_A_KTNA80
   Pattern 1jin_3                 Query structure     RMSD=  1.00 A  No. of residues =   3
   ------- -------                --------------- 
    A  59    SER       matches     A 291    SER  
    A  92    THR       matches     A 120    THR  
    A 292    THR       matches     A 117    THR  
  TRANSFORM   -0.0290 -0.9879 -0.1523  0.8310  0.0608 -0.5529  0.5555 -0.1426  0.8192    76.204   101.821    26.098  
 
 Match found in 1jhr_1       NICOTINATE MONONUCLEOTIDE:5,6-DIMETH
   Pattern 1jhr_1                 Query structure     RMSD=  1.00 A  No. of residues =   3
   ------- -------                --------------- 
    A 264    GLY       matches     A 185    GLY  
    A 265    PHE       matches     A 187    PHE  
    A 266    LEU       matches     A 183    LEU  
  TRANSFORM   -0.2154 -0.7636  0.6087 -0.6825  0.5636  0.4655 -0.6985 -0.3152 -0.6425    14.484   -39.306    44.709  
 
 Match found in 1rd7_2       DIHYDROFOLATE REDUCTASE (1RD7_A_FOLA
   Pattern 1rd7_2                 Query structure     RMSD=  1.01 A  No. of residues =   3
   ------- -------                --------------- 
    A  46    THR       matches     A 191    THR  
    A  50    ILE       matches     A 207    ILE  
    A  54    LEU       matches     A  57    LEU  
  TRANSFORM    0.0955 -0.5471  0.8316  0.9948  0.0829 -0.0597 -0.0363  0.8330  0.5521    28.471    98.482   -17.487  
 
 Match found in 2nnp_2       PROTEASE (2NNP_A_ROCA401_1)         
   Pattern 2nnp_2                 Query structure     RMSD=  1.01 A  No. of residues =   3
   ------- -------                --------------- 
    A  80    THR       matches     A 257    THR  
    A  81    PRO       matches     A  62    PRO  
    A  82    VAL       matches     A  61    VAL  
  TRANSFORM   -0.1067  0.0849 -0.9907 -0.9935  0.0318  0.1097  0.0408  0.9959  0.0810   -12.349   -58.055   -44.107  
 
 Match found in 5kqx_2       PROTEASE E35D-SQV (5KQX_A_ROCA101_1)
   Pattern 5kqx_2                 Query structure     RMSD=  1.01 A  No. of residues =   3
   ------- -------                --------------- 
    A  80    THR       matches     A 257    THR  
    A  81    PRO       matches     A  62    PRO  
    A  82    VAL       matches     A  61    VAL  
  TRANSFORM    0.1518  0.0133 -0.9883 -0.9835  0.1017 -0.1496  0.0986  0.9947  0.0285    56.935   -44.047     3.279  
 
 Match found in 1yc2_1       NAD-DEPENDENT DEACETYLASE 2 (1YC2_A_
   Pattern 1yc2_1                 Query structure     RMSD=  1.01 A  No. of residues =   3
   ------- -------                --------------- 
    A 101    ASN       matches     A 101    ASN  
    A 102    ILE       matches     A 112    ILE  
    A 103    ASP       matches     A  99    ASP  
  TRANSFORM   -0.0238 -0.6698  0.7421  0.4817  0.6428  0.5956 -0.8760  0.3717  0.3074     8.727     7.701   -59.937  
 
 Match found in 1ohr_2       ASPARTYLPROTEASE (1OHR_A_1UNA201_1) 
   Pattern 1ohr_2                 Query structure     RMSD=  1.01 A  No. of residues =   3
   ------- -------                --------------- 
    A  80    THR       matches     A 257    THR  
    A  81    PRO       matches     A  62    PRO  
    A  82    VAL       matches     A  61    VAL  
  TRANSFORM    0.4513  0.8292 -0.3296 -0.3598  0.5072  0.7832  0.8166 -0.2349  0.5272    15.122   -64.286   141.739  
 
 Match found in 1mx1_6       LIVER CARBOXYLESTERASE I (1MX1_E_THA
   Pattern 1mx1_6                 Query structure     RMSD=  1.01 A  No. of residues =   3
   ------- -------                --------------- 
    E5097    LEU       matches     A  85    LEU  
    E5142    GLY       matches     A  81    GLY  
    E5146    VAL       matches     A  84    VAL  
  TRANSFORM   -0.5435  0.6306 -0.5540 -0.4007 -0.7748 -0.4890 -0.7376 -0.0438  0.6738    -8.634    78.907   -14.035  
 
 Match found in 1ie4_1       TRANSTHYRETIN;TRANSTHYRETIN (1IE4_A_
   Pattern 1ie4_1                 Query structure     RMSD=  1.01 A  No. of residues =   3
   ------- -------                --------------- 
    A  17    LEU       matches     A 272    LEU  
    A 108    ALA       matches     A 188    ALA  
    A 110    LEU       matches     A 275    LEU  
  TRANSFORM   -0.6340 -0.1912  0.7493  0.2844 -0.9587 -0.0041  0.7191  0.2105  0.6622  -150.829   235.677    50.257  
 
 Match found in 5n4i_3       PEPTIDE N-METHYLTRANSFERASE (5N4I_A_
   Pattern 5n4i_3                 Query structure     RMSD=  1.01 A  No. of residues =   3
   ------- -------                --------------- 
    A  19    ILE       matches     A 219    ILE  
    A  99    GLY       matches     A 221    GLY  
    A 100    HIS       matches     A 225    HIS  
  TRANSFORM    0.8418  0.0305 -0.5390 -0.0164 -0.9965 -0.0820 -0.5396  0.0778 -0.8383    78.415     2.785    18.544  
 
 Match found in 5yu9_3       EPIDERMAL GROWTH FACTOR RECEPTOR (5Y
   Pattern 5yu9_3                 Query structure     RMSD=  1.01 A  No. of residues =   3
   ------- -------                --------------- 
    A 718    LEU       matches     A  85    LEU  
    A 719    GLY       matches     A  81    GLY  
    A 726    VAL       matches     A  84    VAL  
  TRANSFORM    0.6020 -0.7821  0.1613  0.7752  0.6208  0.1171 -0.1917  0.0545  0.9799    86.123    47.229   -27.881  
 
 Match found in 5lsa_2       CATECHOL O-METHYLTRANSFERASE (5LSA_A
   Pattern 5lsa_2                 Query structure     RMSD=  1.01 A  No. of residues =   3
   ------- -------                --------------- 
    A  90    MET       matches     A  42    MET  
    A  91    ASN       matches     A  43    ASN  
    A  92    VAL       matches     A  44    VAL  
  TRANSFORM   -0.7233  0.6776  0.1329 -0.6739 -0.7347  0.0779  0.1504 -0.0332  0.9881   -69.537   -59.095    24.796  
 
 Match found in 6ay4_2       CYP51, STEROL 14ALPHA-DEMETHYLASE (6
   Pattern 6ay4_2                 Query structure     RMSD=  1.02 A  No. of residues =   3
   ------- -------                --------------- 
    A 297    THR       matches     B 111    THR  
    A 358    LEU       matches     B  92    LEU  
    A 430    CYH       matches     B  41    CYH  
  TRANSFORM   -0.8388  0.3063 -0.4502 -0.4619  0.0376  0.8861  0.2883  0.9512  0.1099   -73.071   -46.866   -52.824  
 
 Match found in 4p6x_6       GLUCOCORTICOID RECEPTOR (4P6X_E_HCYE
   Pattern 4p6x_6                 Query structure     RMSD=  1.02 A  No. of residues =   3
   ------- -------                --------------- 
    E 563    LEU       matches     A  27    LEU  
    E 564    ASN       matches     A  29    ASN  
    E 567    GLY       matches     A  31    GLY  
  TRANSFORM   -0.4540  0.8224 -0.3429  0.5710 -0.0269 -0.8205 -0.6840 -0.5683 -0.4574   -31.189    99.442   -80.817  
 
 Match found in 6djz_3       SIGMA NON-OPIOID INTRACELLULAR RECEP
   Pattern 6djz_3                 Query structure     RMSD=  1.02 A  No. of residues =   3
   ------- -------                --------------- 
    A 133    PHE       matches     A  70    PHE  
    A 160    THR       matches     A 120    THR  
    A 162    VAL       matches     A 118    VAL  
  TRANSFORM    0.0901 -0.8657 -0.4923 -0.9644  0.0475 -0.2601  0.2485  0.4983 -0.8306     1.960   -59.135    58.748  
 
 Match found in 4n09_1       ADENOSINE KINASE (4N09_C_ADNC401_1) 
   Pattern 4n09_1                 Query structure     RMSD=  1.02 A  No. of residues =   3
   ------- -------                --------------- 
    C  67    ASN       matches     A 101    ASN  
    C 296    GLY       matches     A  73    GLY  
    C 299    ASP       matches     A  99    ASP  
  TRANSFORM   -0.2409 -0.1688 -0.9558  0.6624  0.6912 -0.2890  0.7094 -0.7027 -0.0547    18.627    99.424   104.052  
 
 Match found in 3el1_4       PROTEASE;PROTEASE (3EL1_A_DR7A100_2)
   Pattern 3el1_4                 Query structure     RMSD=  1.02 A  No. of residues =   3
   ------- -------                --------------- 
    B   8    ARG       matches     B  78    ARG  
    B  81    PRO       matches     B 107    PRO  
    B  82    VAL       matches     B 108    VAL  
  TRANSFORM   -0.7391 -0.5688 -0.3607  0.3309  0.1598 -0.9300  0.5867 -0.8068  0.0701   -37.297   133.672    84.466  
 
 Match found in 4z90_1       GAMMA-AMINOBUTYRIC-ACID RECEPTOR SUB
   Pattern 4z90_1                 Query structure     RMSD=  1.02 A  No. of residues =   3
   ------- -------                --------------- 
    C 240    LEU       matches     A  50    LEU  
    C 244    ALA       matches     A 168    ALA  
    D 240    LEU       matches     A  54    LEU  
  TRANSFORM    0.9951  0.0883 -0.0446  0.0470 -0.8185 -0.5726 -0.0870  0.5677 -0.8186    91.047    57.691    13.441  
 
 Match found in 3nu3_3       PROTEASE;PROTEASE (3NU3_B_478B401_1)
   Pattern 3nu3_3                 Query structure     RMSD=  1.02 A  No. of residues =   3
   ------- -------                --------------- 
    A  47    ILE       matches     A 157    ILE  
    A  49    GLY       matches     A 208    GLY  
    A  50    ILE       matches     A 207    ILE  
  TRANSFORM    0.5376  0.7834 -0.3119  0.8195 -0.3983  0.4120  0.1986 -0.4771 -0.8561    45.677    72.623    57.355  
 
 Match found in 3sue_1       NS3 PROTEASE, NS4A PROTEIN (3SUE_A_S
   Pattern 3sue_1                 Query structure     RMSD=  1.02 A  No. of residues =   3
   ------- -------                --------------- 
    A1132    ILE       matches     B  55    ILE  
    A1136    LYS       matches     B  95    LYS  
    A1137    GLY       matches     B  94    GLY  
  TRANSFORM   -0.0314 -0.9888 -0.1459  0.8297  0.0556 -0.5554  0.5573 -0.1385  0.8187    76.100   101.928    26.145  
 
 Match found in 1d0v_2       NICOTINATE MONONUCLEOTIDE:5,6-DIMETH
   Pattern 1d0v_2                 Query structure     RMSD=  1.03 A  No. of residues =   3
   ------- -------                --------------- 
    A 264    GLY       matches     A 185    GLY  
    A 265    PHE       matches     A 187    PHE  
    A 266    LEU       matches     A 183    LEU  
  TRANSFORM   -0.1303 -0.9237 -0.3602 -0.1868 -0.3339  0.9239 -0.9737  0.1877 -0.1290     2.607   -41.314   -72.955  
 
 Match found in 6bkl_5       MATRIX PROTEIN 2 (6BKL_F_RIMF101_0) 
   Pattern 6bkl_5                 Query structure     RMSD=  1.03 A  No. of residues =   3
   ------- -------                --------------- 
    F  30    ALA       matches     B  32    ALA  
    F  31    SER       matches     B  33    SER  
    F  34    GLY       matches     B  34    GLY  
  TRANSFORM    0.4324  0.2034 -0.8785 -0.8080  0.5199 -0.2773  0.4003  0.8297  0.3891    33.191   -59.199    -4.184  
 
 Match found in 5lvn_2       3-PHOSPHOINOSITIDE-DEPENDENT PROTEIN
   Pattern 5lvn_2                 Query structure     RMSD=  1.03 A  No. of residues =   3
   ------- -------                --------------- 
    A  88    LEU       matches     A  85    LEU  
    A  89    GLY       matches     A  81    GLY  
    A  96    VAL       matches     A  84    VAL  
  TRANSFORM    0.7013 -0.4831  0.5242 -0.6243 -0.7712  0.1245  0.3441 -0.4146 -0.8424    66.753   -21.167    79.523  
 
 Match found in 2gvc_0       MONOOXYGENASE (2GVC_B_MMZB501_1)    
   Pattern 2gvc_0                 Query structure     RMSD=  1.03 A  No. of residues =   3
   ------- -------                --------------- 
    B  91    ASN       matches     A 198    ASN  
    B 176    TYR       matches     A  30    TYR  
    B 223    SER       matches     A 202    SER  
  TRANSFORM   -0.2019  0.6416  0.7400  0.9076 -0.1614  0.3876  0.3682  0.7499 -0.5497   -43.523   103.627    28.401  
 
 Match found in 4o0w_1       AURORA KINASE A (4O0W_A_ADNA501_1)  
   Pattern 4o0w_1                 Query structure     RMSD=  1.03 A  No. of residues =   3
   ------- -------                --------------- 
    A 139    LEU       matches     A  85    LEU  
    A 140    GLY       matches     A  81    GLY  
    A 147    VAL       matches     A  84    VAL  
  TRANSFORM   -0.6846 -0.3238  0.6530 -0.5976  0.7623 -0.2486 -0.4173 -0.5605 -0.7154   -47.766   -20.630     5.005  
 
 Match found in 1eiz_3       FTSJ (1EIZ_A_SAMA301_0)             
   Pattern 1eiz_3                 Query structure     RMSD=  1.03 A  No. of residues =   3
   ------- -------                --------------- 
    A  59    GLY       matches     A 165    GLY  
    A  84    LEU       matches     A 163    LEU  
    A  85    LEU       matches     A 275    LEU  
  TRANSFORM    0.3112 -0.1799 -0.9332  0.9502  0.0786  0.3017  0.0191 -0.9806  0.1953   187.642   349.050   225.748  
 
 Match found in 5zcp_3       CYTOCHROME C OXIDASE SUBUNIT 1;CYTOC
   Pattern 5zcp_3                 Query structure     RMSD=  1.03 A  No. of residues =   3
   ------- -------                --------------- 
    N   3    ILE       matches     A 153    ILE  
    N   7    LEU       matches     A 180    LEU  
    N   8    PHE       matches     A 150    PHE  
  TRANSFORM   -0.4127  0.3159 -0.8543 -0.7946  0.3338  0.5072  0.4454  0.8881  0.1133   -22.326   -70.881    38.266  
 
 Match found in 4xi3_3       ESTROGEN RECEPTOR (4XI3_A_29SA601_2)
   Pattern 4xi3_3                 Query structure     RMSD=  1.03 A  No. of residues =   3
   ------- -------                --------------- 
    A 346    LEU       matches     A 212    LEU  
    A 424    ILE       matches     A 271    ILE  
    A 428    LEU       matches     A 280    LEU  
  TRANSFORM    0.1316 -0.9723  0.1929  0.5600 -0.0876 -0.8238  0.8179  0.2165  0.5330    12.735   135.422    77.587  
 
 Match found in 2z54_2       HIV-1 PROTEASE (2Z54_A_AB1A200_1)   
   Pattern 2z54_2                 Query structure     RMSD=  1.03 A  No. of residues =   3
   ------- -------                --------------- 
    A   8    ARG       matches     B  78    ARG  
    A  81    PRO       matches     B 107    PRO  
    A  82    VAL       matches     B 108    VAL  
  TRANSFORM    0.8756 -0.1280  0.4658  0.1385 -0.8572 -0.4960  0.4628  0.4988 -0.7328    48.237    48.125    61.586  
 
 Match found in 1oip_1       ALPHA-TOCOPHEROL TRANSFER PROTEIN (1
   Pattern 1oip_1                 Query structure     RMSD=  1.03 A  No. of residues =   3
   ------- -------                --------------- 
    A 171    ILE       matches     A 127    ILE  
    A 179    ILE       matches     A 169    ILE  
    A 210    ILE       matches     A 153    ILE  
  TRANSFORM   -0.7103 -0.3149  0.6295 -0.5687  0.7838 -0.2495 -0.4149 -0.5352 -0.7358   -49.422   -18.982     4.943  
 
 Match found in 1ej0_1       FTSJ (1EJ0_A_SAMA301_0)             
   Pattern 1ej0_1                 Query structure     RMSD=  1.03 A  No. of residues =   3
   ------- -------                --------------- 
    A  59    GLY       matches     A 165    GLY  
    A  84    LEU       matches     A 163    LEU  
    A  85    LEU       matches     A 275    LEU  
  TRANSFORM   -0.8833 -0.3396  0.3230  0.2705 -0.9322 -0.2404  0.3828 -0.1250  0.9154   -47.181    58.645    34.703  
 
 Match found in 3o9m_1       CHOLINESTERASE (3O9M_A_BEZA999_0)   
   Pattern 3o9m_1                 Query structure     RMSD=  1.04 A  No. of residues =   3
   ------- -------                --------------- 
    A 116    GLY       matches     B  70    GLY  
    A 117    GLY       matches     B  69    GLY  
    A 198    SER       matches     B  72    SER  
  TRANSFORM   -0.2641  0.7705  0.5801 -0.9460 -0.0897 -0.3115 -0.1880 -0.6311  0.7526   -23.235   -97.441   -12.804  
 
 Match found in 1p33_4       PTERIDINE REDUCTASE 1 (1P33_C_MTXC35
   Pattern 1p33_4                 Query structure     RMSD=  1.04 A  No. of residues =   3
   ------- -------                --------------- 
    C 188    LEU       matches     B  31    LEU  
    C 191    TYR       matches     B  27    TYR  
    C 194    TYR       matches     B  30    TYR  
  TRANSFORM   -0.8571  0.1948 -0.4769  0.4272  0.7862 -0.4466  0.2879 -0.5865 -0.7571   -61.651    36.174    70.532  
 
 Match found in 1oip_1       ALPHA-TOCOPHEROL TRANSFER PROTEIN (1
   Pattern 1oip_1                 Query structure     RMSD=  1.04 A  No. of residues =   3
   ------- -------                --------------- 
    A 171    ILE       matches     A 157    ILE  
    A 179    ILE       matches     A 153    ILE  
    A 210    ILE       matches     A 169    ILE  
  TRANSFORM   -0.3835 -0.5701 -0.7265 -0.1230 -0.7482  0.6520 -0.9153  0.3394  0.2168     3.191     7.550   -66.015  
 
 Match found in 3deu_1       TRANSCRIPTIONAL REGULATOR SLYA (3DEU
   Pattern 3deu_1                 Query structure     RMSD=  1.04 A  No. of residues =   3
   ------- -------                --------------- 
    A  33    THR       matches     B  56    THR  
    A  36    VAL       matches     B  57    VAL  
    A  37    THR       matches     B  58    THR  
  TRANSFORM    0.5451  0.4736 -0.6917  0.6641 -0.7475  0.0115 -0.5116 -0.4657 -0.7221     8.068    88.651   -37.280  
 
 Match found in 6f5u_1       ENVELOPE GLYCOPROTEIN,ENVELOPE GLYCO
   Pattern 6f5u_1                 Query structure     RMSD=  1.04 A  No. of residues =   3
   ------- -------                --------------- 
    A  66    VAL       matches     A  78    VAL  
    A 101    ALA       matches     A  79    ALA  
    B 519    THR       matches     A  82    THR  
  TRANSFORM   -0.8589 -0.5121 -0.0061 -0.0106  0.0059  0.9999 -0.5120  0.8589 -0.0104     5.340    56.767   -43.555  
 
 Match found in 3iv6_3       PUTATIVE ZN-DEPENDENT ALCOHOL DEHYDR
   Pattern 3iv6_3                 Query structure     RMSD=  1.04 A  No. of residues =   3
   ------- -------                --------------- 
    C  50    GLY       matches     A 164    GLY  
    C 115    ARG       matches     A 216    ARG  
    C 116    LEU       matches     A 275    LEU  
  TRANSFORM   -0.2314  0.7911 -0.5662  0.3902 -0.4577 -0.7989 -0.8912 -0.4058 -0.2028     3.749   119.148    -6.328  
 
 Match found in 1ie4_1       TRANSTHYRETIN;TRANSTHYRETIN (1IE4_A_
   Pattern 1ie4_1                 Query structure     RMSD=  1.04 A  No. of residues =   3
   ------- -------                --------------- 
    A  17    LEU       matches     A 275    LEU  
    A 108    ALA       matches     A  60    ALA  
    A 110    LEU       matches     A 280    LEU  
  TRANSFORM    0.1393 -0.9225  0.3599 -0.8184 -0.3119 -0.4827  0.5575 -0.2273 -0.7984    43.546    17.470    97.154  
 
 Match found in 1gx9_3       BETA-LACTOGLOBULIN (1GX9_A_REAA1163_
   Pattern 1gx9_3                 Query structure     RMSD=  1.04 A  No. of residues =   3
   ------- -------                --------------- 
    A  56    ILE       matches     A 271    ILE  
    A  69    LYS       matches     A 263    LYS  
    A  71    ILE       matches     A 267    ILE  
  TRANSFORM    0.3380  0.1075  0.9350  0.8381 -0.4863 -0.2470  0.4281  0.8672 -0.2545    50.022    91.667    59.594  
 
 Match found in 3g4l_4       CAMP-SPECIFIC 3',5'-CYCLIC PHOSPHODI
   Pattern 3g4l_4                 Query structure     RMSD=  1.05 A  No. of residues =   3
   ------- -------                --------------- 
    A 484    ASP       matches     B  91    ASP  
    A 485    LEU       matches     B  92    LEU  
    A 535    GLN       matches     B  98    GLN  
  TRANSFORM    0.3783 -0.2762 -0.8835  0.6802  0.7304  0.0629  0.6279 -0.6247  0.4642    44.621    58.392    67.652  
 
 Match found in 1ej0_1       FTSJ (1EJ0_A_SAMA301_0)             
   Pattern 1ej0_1                 Query structure     RMSD=  1.05 A  No. of residues =   3
   ------- -------                --------------- 
    A  59    GLY       matches     A 278    GLY  
    A  84    LEU       matches     A  59    LEU  
    A  85    LEU       matches     A  57    LEU  
  TRANSFORM   -0.9950 -0.0988  0.0126 -0.0734  0.8125  0.5783 -0.0674  0.5745 -0.8157   -61.022   -16.424    14.473  
 
 Match found in 3nuo_2       PROTEASE;PROTEASE (3NUO_B_478B478_1)
   Pattern 3nuo_2                 Query structure     RMSD=  1.05 A  No. of residues =   3
   ------- -------                --------------- 
    A  47    ILE       matches     A 157    ILE  
    A  49    GLY       matches     A 208    GLY  
    A  50    ILE       matches     A 207    ILE  
  TRANSFORM   -0.1567  0.2788 -0.9475 -0.8340 -0.5512 -0.0243 -0.5290  0.7864  0.3189    34.630   -34.814   -25.980  
 
 Match found in 1q23_7       CHLORAMPHENICOL ACETYLTRANSFERASE;CH
   Pattern 1q23_7                 Query structure     RMSD=  1.05 A  No. of residues =   3
   ------- -------                --------------- 
    D  93    THR       matches     B  47    THR  
    D 144    PHE       matches     A 250    PHE  
    D 146    SER       matches     A 248    SER  
  TRANSFORM   -0.0788  0.3089 -0.9478 -0.8645 -0.4947 -0.0894 -0.4965  0.8123  0.3060     0.928   -44.160   -79.905  
 
 Match found in 1q23_3       CHLORAMPHENICOL ACETYLTRANSFERASE;CH
   Pattern 1q23_3                 Query structure     RMSD=  1.05 A  No. of residues =   3
   ------- -------                --------------- 
    A  93    THR       matches     B  47    THR  
    A 144    PHE       matches     A 250    PHE  
    A 146    SER       matches     A 248    SER  
  TRANSFORM   -0.4694 -0.1372 -0.8722 -0.6636  0.7064  0.2460  0.5824  0.6943 -0.4227    41.617   -21.834    56.588  
 
 Match found in 1n6a_2       SET DOMAIN-CONTAINING PROTEIN 7 (1N6
   Pattern 1n6a_2                 Query structure     RMSD=  1.06 A  No. of residues =   3
   ------- -------                --------------- 
    A 223    ILE       matches     A 281    ILE  
    A 226    ALA       matches     A 162    ALA  
    A 228    GLU       matches     A 284    GLU  
  TRANSFORM   -0.1842  0.7955 -0.5773 -0.8435 -0.4294 -0.3225 -0.5045  0.4276  0.7501     8.858   -21.469   -65.515  
 
 Match found in 5dlv_1       ECTONUCLEOTIDE PYROPHOSPHATASE/PHOSP
   Pattern 5dlv_1                 Query structure     RMSD=  1.06 A  No. of residues =   3
   ------- -------                --------------- 
    A 251    HIS       matches     B  48    HIS  
    A 258    PRO       matches     A  37    PRO  
    A 261    ILE       matches     A  40    ILE  
  TRANSFORM   -0.4726  0.8531  0.2212  0.7904  0.2993  0.5344  0.3897  0.4274 -0.8158   -58.400    44.871    33.145  
 
 Match found in 2kaw_3       SEGMENT POLARITY PROTEIN DISHEVELLED
   Pattern 2kaw_3                 Query structure     RMSD=  1.06 A  No. of residues =   3
   ------- -------                --------------- 
    A  17    ILE       matches     A 127    ILE  
    A  18    SER       matches     A 129    SER  
    A  19    ILE       matches     A 128    ILE  
  TRANSFORM    0.4126  0.9015  0.1308 -0.7191  0.2342  0.6543  0.5592 -0.3641  0.7448     2.862    17.009    56.472  
 
 Match found in 4z90_1       GAMMA-AMINOBUTYRIC-ACID RECEPTOR SUB
   Pattern 4z90_1                 Query structure     RMSD=  1.06 A  No. of residues =   3
   ------- -------                --------------- 
    C 240    LEU       matches     A  54    LEU  
    C 244    ALA       matches     A 168    ALA  
    D 240    LEU       matches     A  50    LEU  
  TRANSFORM    0.2824  0.5404  0.7926 -0.8736 -0.1965  0.4452  0.3963 -0.8182  0.4166    -2.392    21.235    63.307  
 
 Match found in 4z90_2       GAMMA-AMINOBUTYRIC-ACID RECEPTOR SUB
   Pattern 4z90_2                 Query structure     RMSD=  1.06 A  No. of residues =   3
   ------- -------                --------------- 
    A 240    LEU       matches     A  50    LEU  
    A 244    ALA       matches     A 168    ALA  
    B 240    LEU       matches     A  54    LEU  
  TRANSFORM    0.9099 -0.3735 -0.1807 -0.0905  0.2463 -0.9650  0.4049  0.8943  0.1903    96.386    63.310    49.047  
 
 Match found in 6bqg_1       5-HYDROXYTRYPTAMINE RECEPTOR 2C,SOLU
   Pattern 6bqg_1                 Query structure     RMSD=  1.07 A  No. of residues =   3
   ------- -------                --------------- 
    A 215    VAL       matches     A 223    VAL  
    A 218    GLY       matches     A 221    GLY  
    A 222    ALA       matches     A 178    ALA  
  TRANSFORM   -0.7273  0.5523  0.4073 -0.6860 -0.5686 -0.4539 -0.0191 -0.6096  0.7925  -126.044   -57.242   -22.561  
 
 Match found in 1sn5_3       TRANSTHYRETIN (1SN5_C_T3C601_2)     
   Pattern 1sn5_3                 Query structure     RMSD=  1.07 A  No. of residues =   3
   ------- -------                --------------- 
    C  15    LYS       matches     A 170    LYS  
    C  54    GLU       matches     A 203    GLU  
    C 108    ALA       matches     A 168    ALA  
  TRANSFORM   -0.8835 -0.4669 -0.0381  0.2761 -0.5847  0.7629 -0.3784  0.6635  0.6454   -56.429    -1.776    17.030  
 
 Match found in 4obw_3       2-METHOXY-6-POLYPRENYL-1,4-BENZOQUIN
   Pattern 4obw_3                 Query structure     RMSD=  1.07 A  No. of residues =   3
   ------- -------                --------------- 
    C 149    ILE       matches     A 267    ILE  
    C 150    ASN       matches     A 268    ASN  
    C 180    GLY       matches     A 213    GLY  
  TRANSFORM    0.0670 -0.9522 -0.2979 -0.3688 -0.3011  0.8794 -0.9271  0.0510 -0.3714    26.462   -17.797   -78.211  
 
 Match found in 1jgs_1       MULTIPLE ANTIBIOTIC RESISTANCE PROTE
   Pattern 1jgs_1                 Query structure     RMSD=  1.07 A  No. of residues =   3
   ------- -------                --------------- 
    A  68    LEU       matches     B  92    LEU  
    A  72    THR       matches     B 111    THR  
    A  75    LEU       matches     B 112    LEU  
  TRANSFORM    0.2176  0.9742 -0.0606 -0.9755  0.2191  0.0187  0.0315  0.0550  0.9980    23.188  -129.259     5.847  
 
 Match found in 5mue_2       ALPHA-TOCOPHEROL TRANSFER PROTEIN (5
   Pattern 5mue_2                 Query structure     RMSD=  1.08 A  No. of residues =   3
   ------- -------                --------------- 
    A 154    ILE       matches     A  68    ILE  
    A 191    VAL       matches     A  96    VAL  
    A 194    ILE       matches     A 290    ILE  
  TRANSFORM   -0.0504 -0.7756 -0.6293  0.5937  0.4834 -0.6433  0.8031 -0.4060  0.4361    36.426   139.924    83.555  
 
 Match found in 4z90_2       GAMMA-AMINOBUTYRIC-ACID RECEPTOR SUB
   Pattern 4z90_2                 Query structure     RMSD=  1.08 A  No. of residues =   3
   ------- -------                --------------- 
    A 240    LEU       matches     A  54    LEU  
    A 244    ALA       matches     A 168    ALA  
    B 240    LEU       matches     A  50    LEU  
  TRANSFORM   -0.3186  0.7400  0.5923  0.8246  0.5246 -0.2119 -0.4675  0.4209 -0.7774   -41.748    84.400   -54.083  
 
 Match found in 4pcl_1       O-METHYLTRANSFERASE FAMILY PROTEIN (
   Pattern 4pcl_1                 Query structure     RMSD=  1.08 A  No. of residues =   3
   ------- -------                --------------- 
    A 116    GLU       matches     A 203    GLU  
    A 117    ALA       matches     A 204    ALA  
    A 145    TYR       matches     A 228    TYR  
  TRANSFORM    0.3117  0.5493  0.7753 -0.8752 -0.1518  0.4593  0.3700 -0.8217  0.4335    -0.211    21.866    60.628  
 
 Match found in 4z91_2       GAMMA-AMINOBUTYRIC-ACID RECEPTOR SUB
   Pattern 4z91_2                 Query structure     RMSD=  1.08 A  No. of residues =   3
   ------- -------                --------------- 
    A 240    LEU       matches     A  50    LEU  
    A 244    ALA       matches     A 168    ALA  
    B 240    LEU       matches     A  54    LEU  
  TRANSFORM   -0.0281  0.9193 -0.3926  0.9958  0.0601  0.0694  0.0874 -0.3890 -0.9171     2.552   103.671    48.848  
 
 Match found in 2nmz_1       PROTEASE;PROTEASE (2NMZ_B_ROCB401_1)
   Pattern 2nmz_1                 Query structure     RMSD=  1.08 A  No. of residues =   3
   ------- -------                --------------- 
    A  47    ILE       matches     A 157    ILE  
    A  49    GLY       matches     A 208    GLY  
    A  50    ILE       matches     A 207    ILE  
  TRANSFORM   -0.9082 -0.3143 -0.2764  0.4179 -0.6445 -0.6403  0.0231 -0.6971  0.7166   -31.340    57.604   -75.822  
 
 Match found in 3g0e_3       MAST/STEM CELL GROWTH FACTOR RECEPTO
   Pattern 3g0e_3                 Query structure     RMSD=  1.08 A  No. of residues =   3
   ------- -------                --------------- 
    A 595    LEU       matches     A  85    LEU  
    A 603    VAL       matches     A  84    VAL  
    A 814    ALA       matches     A  83    ALA  
  TRANSFORM    0.1367 -0.0705 -0.9881 -0.4029  0.9073 -0.1205  0.9050  0.4145  0.0956     7.278     7.834    73.922  
 
 Match found in 3sue_7       NS3 PROTEASE, NS4A PROTEIN (3SUE_C_S
   Pattern 3sue_7                 Query structure     RMSD=  1.09 A  No. of residues =   3
   ------- -------                --------------- 
    C1057    HIS       matches     A 119    HIS  
    C1078    VAL       matches     A 294    VAL  
    C1081    ASP       matches     A 293    ASP  
  TRANSFORM    0.1051 -0.9759  0.1913 -0.5507  0.1031  0.8283 -0.8281 -0.1924 -0.5266     9.833   -26.704   -71.224  
 
 Match found in 2qhc_5       PROTEASE RETROPEPSIN (2QHC_B_AB1B900
   Pattern 2qhc_5                 Query structure     RMSD=  1.09 A  No. of residues =   3
   ------- -------                --------------- 
    B   8    ARG       matches     B  78    ARG  
    B  81    PRO       matches     B 107    PRO  
    B  82    VAL       matches     B 108    VAL  
  TRANSFORM    0.0757  0.7349  0.6739 -0.7723  0.4707 -0.4265 -0.6307 -0.4882  0.6032   -77.466   -71.522   -73.597  
 
 Match found in 2itz_2       EPIDERMAL GROWTH FACTOR RECEPTOR (2I
   Pattern 2itz_2                 Query structure     RMSD=  1.09 A  No. of residues =   3
   ------- -------                --------------- 
    A 796    GLY       matches     A  81    GLY  
    A 800    ASP       matches     A 130    ASP  
    A 844    LEU       matches     A  85    LEU  
  TRANSFORM    0.0252 -0.3061 -0.9517 -0.6684 -0.7131  0.2116 -0.7434  0.6307 -0.2225    28.000   -91.708   -54.767  
 
 Match found in 4zau_1       EPIDERMAL GROWTH FACTOR RECEPTOR (4Z
   Pattern 4zau_1                 Query structure     RMSD=  1.09 A  No. of residues =   3
   ------- -------                --------------- 
    A 718    LEU       matches     A  85    LEU  
    A 719    GLY       matches     A  81    GLY  
    A 726    VAL       matches     A  84    VAL  
  TRANSFORM   -0.5697  0.8168  0.0913  0.8118  0.5766 -0.0925 -0.1282  0.0214 -0.9915   -54.934   112.036    36.161  
 
 Match found in 6bqg_1       5-HYDROXYTRYPTAMINE RECEPTOR 2C,SOLU
   Pattern 6bqg_1                 Query structure     RMSD=  1.09 A  No. of residues =   3
   ------- -------                --------------- 
    A 215    VAL       matches     B 119    VAL  
    A 218    GLY       matches     B 121    GLY  
    A 222    ALA       matches     B  54    ALA  
  TRANSFORM    0.3952  0.9143  0.0891 -0.7204  0.2483  0.6476  0.5700 -0.3201  0.7567     1.782    18.895    55.212  
 
 Match found in 4z91_1       GAMMA-AMINOBUTYRIC-ACID RECEPTOR SUB
   Pattern 4z91_1                 Query structure     RMSD=  1.09 A  No. of residues =   3
   ------- -------                --------------- 
    C 240    LEU       matches     A  54    LEU  
    C 244    ALA       matches     A 168    ALA  
    D 240    LEU       matches     A  50    LEU  
  TRANSFORM   -0.8891 -0.3661 -0.2745 -0.0771 -0.4715  0.8785 -0.4511  0.8022  0.3911   -48.576    14.163   -52.023  
 
 Match found in 3dcm_1       UNCHARACTERIZED PROTEIN TM_1570 (3DC
   Pattern 3dcm_1                 Query structure     RMSD=  1.09 A  No. of residues =   3
   ------- -------                --------------- 
    X 111    THR       matches     A  82    THR  
    X 141    GLY       matches     A  73    GLY  
    X 145    GLY       matches     A  71    GLY  

******************************************************* user.XUML **************************************************************
  TRANSFORM    0.8722  0.2556 -0.4170  0.4866 -0.5396  0.6870  0.0495  0.8022  0.5950    85.182    52.101   -16.039  
 
 Match found in 2a1h_1       BRANCHED CHAIN AMINOTRANSFERASE;BRAN
   Pattern 2a1h_1                 Query structure     RMSD=  1.20 A  No. of residues =   4
   ------- -------                --------------- 
    A 240    THR       matches     A  48    THR  
    A 312    GLY       matches     A  81    GLY  
    A 313    THR       matches     A  82    THR  
    A 314    ALA       matches     A  83    ALA  
  TRANSFORM    0.1670  0.4269  0.8888  0.4242  0.7826 -0.4556  0.8901 -0.4531  0.0503    -2.433    33.898   120.205  
 
 Match found in 4ema_2       PEROXISOME PROLIFERATOR-ACTIVATED RE
   Pattern 4ema_2                 Query structure     RMSD=  1.41 A  No. of residues =   4
   ------- -------                --------------- 
    A 449    HIS       matches     A  69    HIS  
    A 453    LEU       matches     A  85    LEU  
    A 469    LEU       matches     A  50    LEU  
    A 473    TYR       matches     A  47    TYR  
  TRANSFORM   -0.9383  0.3439 -0.0371  0.1509  0.3104 -0.9386  0.3112  0.8862  0.3431  -107.719    12.575    11.892  
 
 Match found in 3uvv_1       THYROID HORMONE RECEPTOR ALPHA (3UVV
   Pattern 3uvv_1                 Query structure     RMSD=  1.50 A  No. of residues =   4
   ------- -------                --------------- 
    A 261    ALA       matches     A 168    ALA  
    A 274    LEU       matches     A  54    LEU  
    A 285    LEU       matches     A 126    LEU  
    A 297    ILE       matches     A 128    ILE  
  TRANSFORM   -0.4625  0.6681 -0.5829 -0.8627 -0.4906  0.1223  0.2043 -0.5594 -0.8033   -34.107  -209.434    55.242  
 
 Match found in 4qw3_1       PROTEASOME SUBUNIT BETA TYPE-5;PROTE
   Pattern 4qw3_1                 Query structure     RMSD=  0.45 A  No. of residues =   3
   ------- -------                --------------- 
    K  47    GLY       matches     B  69    GLY  
    K  48    GLY       matches     B  70    GLY  
    K  49    ALA       matches     B  71    ALA  
  TRANSFORM    0.2665 -0.0163 -0.9637 -0.9631  0.0333 -0.2670 -0.0365 -0.9993  0.0069    29.368   -33.839    19.266  
 
 Match found in 2q63_8       PROTEASE RETROPEPSIN;PROTEASE RETROP
   Pattern 2q63_8                 Query structure     RMSD=  0.50 A  No. of residues =   3
   ------- -------                --------------- 
    B  25    ASP       matches     A 106    ASP  
    B  27    GLY       matches     B  70    GLY  
    B  28    ALA       matches     B  71    ALA  
  TRANSFORM    0.4537  0.4743  0.7545 -0.2980 -0.7171  0.6300 -0.8399  0.5106  0.1840     8.765    -5.874  -110.331  
 
 Match found in 3tl9_6       PROTEASE;PROTEASE (3TL9_A_ROCA401_3)
   Pattern 3tl9_6                 Query structure     RMSD=  0.52 A  No. of residues =   3
   ------- -------                --------------- 
    B  25    ASP       matches     A 106    ASP  
    B  27    GLY       matches     B  70    GLY  
    B  28    ALA       matches     B  71    ALA  
  TRANSFORM   -0.5166 -0.4887 -0.7030 -0.3131 -0.6564  0.6864  0.7969 -0.5747 -0.1861   -14.899    -8.835   153.149  
 
 Match found in 6dif_5       HIV-1 PROTEASE (6DIF_B_TPVB201_1)   
   Pattern 6dif_5                 Query structure     RMSD=  0.53 A  No. of residues =   3
   ------- -------                --------------- 
    B  25    ASP       matches     A 106    ASP  
    B  27    GLY       matches     B  70    GLY  
    B  28    ALA       matches     B  71    ALA  
  TRANSFORM    0.9328  0.2437 -0.2656  0.2447  0.1130  0.9630 -0.2647  0.9632 -0.0458   101.112   -16.442    -7.111  
 
 Match found in 3ekp_1       PROTEASE;PROTEASE (3EKP_B_478B200_1)
   Pattern 3ekp_1                 Query structure     RMSD=  0.54 A  No. of residues =   3
   ------- -------                --------------- 
    A  25    ASP       matches     A 106    ASP  
    A  27    GLY       matches     B  70    GLY  
    A  28    ALA       matches     B  71    ALA  
  TRANSFORM    0.9450  0.1837  0.2705 -0.2637 -0.0610  0.9627 -0.1934  0.9811  0.0092    83.382   -32.500     0.528  
 
 Match found in 2hs1_4       HIV-1 PROTEASE;HIV-1 PROTEASE (2HS1_
   Pattern 2hs1_4                 Query structure     RMSD=  0.54 A  No. of residues =   3
   ------- -------                --------------- 
    B 125    ASP       matches     A 106    ASP  
    B 127    GLY       matches     B  70    GLY  
    B 128    ALA       matches     B  71    ALA  
  TRANSFORM    0.5453 -0.6364 -0.5455 -0.7984 -0.5925 -0.1069  0.2552 -0.4939  0.8312   133.795   -79.575    68.526  
 
 Match found in 2a1n_1       CYTOCHROME P450-CAM (2A1N_A_CAMA1422
   Pattern 2a1n_1                 Query structure     RMSD=  0.59 A  No. of residues =   3
   ------- -------                --------------- 
    A 244    LEU       matches     B  75    LEU  
    A 247    VAL       matches     B 108    VAL  
    A 248    GLY       matches     B 109    GLY  
  TRANSFORM   -0.3805 -0.5394 -0.7512  0.9230 -0.1708 -0.3449 -0.0577  0.8245 -0.5629    24.816   107.007    -7.548  
 
 Match found in 1dvx_2       TRANSTHYRETIN;TRANSTHYRETIN (1DVX_B_
   Pattern 1dvx_2                 Query structure     RMSD=  0.60 A  No. of residues =   3
   ------- -------                --------------- 
    A  17    LEU       matches     A 163    LEU  
    A 110    LEU       matches     A 275    LEU  
    A 117    SER       matches     A 276    SER  
  TRANSFORM    0.5321  0.5039  0.6804  0.8443 -0.2550 -0.4713  0.0640 -0.8253  0.5611    29.053   106.438    39.970  
 
 Match found in 1dvx_4       TRANSTHYRETIN (1DVX_B_DIFB125_2)    
   Pattern 1dvx_4                 Query structure     RMSD=  0.61 A  No. of residues =   3
   ------- -------                --------------- 
    B  17    LEU       matches     A 163    LEU  
    B 110    LEU       matches     A 275    LEU  
    B 117    SER       matches     A 276    SER  
  TRANSFORM    0.7846  0.6200  0.0048  0.5672 -0.7209  0.3982 -0.2504  0.3097  0.9173    94.164    75.601    -6.662  
 
 Match found in 1p2y_1       CYTOCHROME P450-CAM (1P2Y_A_NCTA440_
   Pattern 1p2y_1                 Query structure     RMSD=  0.62 A  No. of residues =   3
   ------- -------                --------------- 
    A 244    LEU       matches     B  75    LEU  
    A 247    VAL       matches     B 108    VAL  
    A 248    GLY       matches     B 109    GLY  
  TRANSFORM    0.2941  0.9155  0.2746  0.5003  0.0973 -0.8604  0.8144 -0.3904  0.4294     0.756    74.707    89.731  
 
 Match found in 4a6n_2       TETX2 PROTEIN (4A6N_A_T1CA392_1)    
   Pattern 4a6n_2                 Query structure     RMSD=  0.65 A  No. of residues =   3
   ------- -------                --------------- 
    A 318    PRO       matches     A  80    PRO  
    A 320    ALA       matches     A  72    ALA  
    A 321    GLY       matches     A  73    GLY  
  TRANSFORM   -0.9565 -0.1558 -0.2467 -0.2799  0.7286  0.6251 -0.0824 -0.6670  0.7405  -112.479  -103.613   325.648  
 
 Match found in 3jb1_2       STRUCTURAL PROTEIN VP3 (3JB1_A_SAMA1
   Pattern 3jb1_2                 Query structure     RMSD=  0.66 A  No. of residues =   3
   ------- -------                --------------- 
    A 867    ALA       matches     B  61    ALA  
    A 922    ILE       matches     B  99    ILE  
    A 923    ALA       matches     B 104    ALA  
  TRANSFORM   -0.5824 -0.3828 -0.7171 -0.6238  0.7761  0.0923 -0.5213 -0.5011  0.6908   -32.008   -49.703   -58.390  
 
 Match found in 1hrk_0       FERROCHELATASE (1HRK_A_CHDA1503_0)  
   Pattern 1hrk_0                 Query structure     RMSD=  0.68 A  No. of residues =   3
   ------- -------                --------------- 
    A 101    LEU       matches     A  89    LEU  
    A 102    PRO       matches     A  90    PRO  
    A 107    LEU       matches     A 252    LEU  
  TRANSFORM    0.9607  0.2699  0.0648  0.1121 -0.5910  0.7989 -0.2539  0.7602  0.5980   105.325    25.142   -15.902  
 
 Match found in 3deu_1       TRANSCRIPTIONAL REGULATOR SLYA (3DEU
   Pattern 3deu_1                 Query structure     RMSD=  0.68 A  No. of residues =   3
   ------- -------                --------------- 
    A  33    THR       matches     B  58    THR  
    A  36    VAL       matches     B  57    VAL  
    A  37    THR       matches     B  56    THR  
  TRANSFORM    0.1984  0.8302 -0.5210 -0.5809  0.5277  0.6197 -0.7894 -0.1797 -0.5870     2.943   -65.753    -3.633  
 
 Match found in 4xi3_3       ESTROGEN RECEPTOR (4XI3_A_29SA601_2)
   Pattern 4xi3_3                 Query structure     RMSD=  0.70 A  No. of residues =   3
   ------- -------                --------------- 
    A 346    LEU       matches     A 161    LEU  
    A 424    ILE       matches     A 282    ILE  
    A 428    LEU       matches     A 275    LEU  
  TRANSFORM    0.7314 -0.6378 -0.2414  0.4336  0.7081 -0.5573 -0.5264 -0.3029 -0.7945    78.471    31.651    10.587  
 
 Match found in 3gkz_3       ANTI-METHAMPHETAMINE SINGLE CHAIN FV
   Pattern 3gkz_3                 Query structure     RMSD=  0.71 A  No. of residues =   3
   ------- -------                --------------- 
    A 175    TYR       matches     A 228    TYR  
    A 177    TYR       matches     A 181    TYR  
    A 230    HIS       matches     A 225    HIS  
  TRANSFORM   -0.9220  0.0749 -0.3798  0.3864  0.1172 -0.9149  0.0240  0.9903  0.1370   -85.103    85.739    35.166  
 
 Match found in 1xp0_2       CGMP-SPECIFIC 3',5'-CYCLIC PHOSPHODI
   Pattern 1xp0_2                 Query structure     RMSD=  0.71 A  No. of residues =   3
   ------- -------                --------------- 
    A 765    LEU       matches     A 206    LEU  
    A 767    ALA       matches     A 168    ALA  
    A 768    ILE       matches     A 169    ILE  
  TRANSFORM   -0.6648 -0.3135  0.6780  0.6451  0.2167  0.7327  0.3767 -0.9245 -0.0581   -27.224    79.394    69.490  
 
 Match found in 3a2q_1       6-AMINOHEXANOATE-CYCLIC-DIMER HYDROL
   Pattern 3a2q_1                 Query structure     RMSD=  0.71 A  No. of residues =   3
   ------- -------                --------------- 
    A 150    SER       matches     A 105    SER  
    A 171    ALA       matches     A  72    ALA  
    A 174    ALA       matches     A  79    ALA  
  TRANSFORM    0.6192  0.7053  0.3453 -0.3355  0.6351 -0.6957  0.7100 -0.3149 -0.6299    16.090   -10.929    93.096  
 
 Match found in 1oip_1       ALPHA-TOCOPHEROL TRANSFER PROTEIN (1
   Pattern 1oip_1                 Query structure     RMSD=  0.72 A  No. of residues =   3
   ------- -------                --------------- 
    A 171    ILE       matches     A 127    ILE  
    A 179    ILE       matches     A 153    ILE  
    A 210    ILE       matches     A 169    ILE  
  TRANSFORM    0.3500  0.7491 -0.5625 -0.2239 -0.5161 -0.8267  0.9096 -0.4153  0.0129   422.332   437.810   685.033  
 
 Match found in 5hnz_4       TUBULIN BETA-2B CHAIN (5HNZ_B_TA1B90
   Pattern 5hnz_4                 Query structure     RMSD=  0.72 A  No. of residues =   3
   ------- -------                --------------- 
    B 230    LEU       matches     A  54    LEU  
    B 275    LEU       matches     A 126    LEU  
    B 369    ARG       matches     A 279    ARG  
  TRANSFORM   -0.0727  0.5154 -0.8539  0.8286 -0.4453 -0.3393  0.5551  0.7322  0.3947    -2.791    34.324     0.927  
 
 Match found in 2vdv_2       TRNA (GUANINE-N(7)-)-METHYLTRANSFERA
   Pattern 2vdv_2                 Query structure     RMSD=  0.72 A  No. of residues =   3
   ------- -------                --------------- 
    E 103    GLY       matches     B  94    GLY  
    E 105    GLY       matches     B  70    GLY  
    E 184    ASP       matches     B  91    ASP  
  TRANSFORM    0.7298 -0.6356 -0.2519  0.4187  0.7068 -0.5703 -0.5405 -0.3107 -0.7819    78.539    31.174     9.345  
 
 Match found in 3gm0_3       ANTI-METHAMPHETAMINE SINGLE CHAIN FV
   Pattern 3gm0_3                 Query structure     RMSD=  0.73 A  No. of residues =   3
   ------- -------                --------------- 
    A 175    TYR       matches     A 228    TYR  
    A 177    TYR       matches     A 181    TYR  
    A 230    HIS       matches     A 225    HIS  
  TRANSFORM   -0.7351 -0.6375 -0.2308 -0.0415 -0.2975  0.9538  0.6767 -0.7107 -0.1923    -1.569    15.377    92.355  
 
 Match found in 4xdr_3       FAD:PROTEIN FMN TRANSFERASE (4XDR_A_
   Pattern 4xdr_3                 Query structure     RMSD=  0.74 A  No. of residues =   3
   ------- -------                --------------- 
    A 256    HIS       matches     A  69    HIS  
    A 257    ILE       matches     A 128    ILE  
    A 258    ILE       matches     A 127    ILE  
  TRANSFORM   -0.6254  0.3158 -0.7136 -0.4403 -0.8978 -0.0114  0.6442 -0.3071 -0.7005   -66.126   -71.568    40.275  
 
 Match found in 2vdv_2       TRNA (GUANINE-N(7)-)-METHYLTRANSFERA
   Pattern 2vdv_2                 Query structure     RMSD=  0.75 A  No. of residues =   3
   ------- -------                --------------- 
    E 103    GLY       matches     B  52    GLY  
    E 105    GLY       matches     B  50    GLY  
    E 184    ASP       matches     B  64    ASP  
  TRANSFORM    0.6204 -0.4338  0.6534 -0.2980  0.6402  0.7080  0.7255  0.6340 -0.2680    70.714   -25.784    78.166  
 
 Match found in 5icx_0       CETUXIMAB FAB LIGHT CHAIN;MEDITOPE (
   Pattern 5icx_0                 Query structure     RMSD=  0.75 A  No. of residues =   3
   ------- -------                --------------- 
    A   9    VAL       matches     A  84    VAL  
    E   2    GLN       matches     A  49    GLN  
    E  12    CYH       matches     A  51    CYH  
  TRANSFORM   -0.5158  0.1310 -0.8466  0.8503  0.1988 -0.4873 -0.1045  0.9712  0.2139     5.915    89.321   107.292  
 
 Match found in 4ws0_2       URACIL-DNA GLYCOSYLASE (4WS0_A_URFA3
   Pattern 4ws0_2                 Query structure     RMSD=  0.76 A  No. of residues =   3
   ------- -------                --------------- 
    A  66    GLY       matches     B  52    GLY  
    A  67    GLN       matches     B  98    GLN  
    A 127    ASN       matches     B  62    ASN  
  TRANSFORM    0.3873 -0.9138 -0.1224  0.8849  0.4057 -0.2289 -0.2588  0.0196 -0.9657    83.803    65.260    46.797  
 
 Match found in 1kt5_2       PLASMA RETINOL-BINDING PROTEIN (1KT5
   Pattern 1kt5_2                 Query structure     RMSD=  0.76 A  No. of residues =   3
   ------- -------                --------------- 
    A  35    LEU       matches     A 280    LEU  
    A  37    LEU       matches     A 272    LEU  
    A  97    LEU       matches     A 163    LEU  
  TRANSFORM    0.9580 -0.0434  0.2833  0.2481  0.6206 -0.7439  0.1436 -0.7829 -0.6053   101.424    23.536    46.945  
 
 Match found in 1sh9_2       POL POLYPROTEIN;POL POLYPROTEIN (1SH
   Pattern 1sh9_2                 Query structure     RMSD=  0.77 A  No. of residues =   3
   ------- -------                --------------- 
    A  25    ASP       matches     A  97    ASP  
    A  28    ALA       matches     A 107    ALA  
    A  29    ASP       matches     A 108    ASP  
  TRANSFORM    0.8946 -0.4447 -0.0445  0.3848  0.8171 -0.4293 -0.2273 -0.3669 -0.9021    74.021    22.253   -37.053  
 
 Match found in 3zos_5       EPITHELIAL DISCOIDIN DOMAIN-CONTAINI
   Pattern 3zos_5                 Query structure     RMSD=  0.78 A  No. of residues =   3
   ------- -------                --------------- 
    A 684    ILE       matches     A 127    ILE  
    A 685    ILE       matches     A 128    ILE  
    A 782    ILE       matches     A  68    ILE  
  TRANSFORM    0.6437  0.5092  0.5713 -0.7190  0.6581  0.2235  0.2622  0.5546 -0.7897    37.361   -57.685    19.651  
 
 Match found in 2fn1_1       SALICYLATE SYNTHETASE, IRP9 (2FN1_A_
   Pattern 2fn1_1                 Query structure     RMSD=  0.79 A  No. of residues =   3
   ------- -------                --------------- 
    A 195    ILE       matches     A 267    ILE  
    A 284    GLU       matches     A 264    GLU  
    A 407    GLY       matches     A 265    GLY  
  TRANSFORM    0.9067 -0.1425  0.3970 -0.4033 -0.0176  0.9149  0.1234  0.9896  0.0734    53.253    13.824   -11.637  
 
 Match found in 3d2t_1       TRANSTHYRETIN (3D2T_A_1FLA502_1)    
   Pattern 3d2t_1                 Query structure     RMSD=  0.79 A  No. of residues =   3
   ------- -------                --------------- 
    A  17    LEU       matches     A 280    LEU  
    A 110    LEU       matches     A 274    LEU  
    A 117    SER       matches     A 273    SER  
  TRANSFORM    0.4639 -0.4950 -0.7347 -0.8217 -0.5503 -0.1481  0.3310 -0.6724  0.6620    92.795   -83.369    79.477  
 
 Match found in 1dz8_2       CYTOCHROME P450-CAM (1DZ8_A_CAMA503_
   Pattern 1dz8_2                 Query structure     RMSD=  0.80 A  No. of residues =   3
   ------- -------                --------------- 
    A 244    LEU       matches     B  75    LEU  
    A 247    VAL       matches     B 108    VAL  
    A 248    GLY       matches     B 109    GLY  
  TRANSFORM   -0.3902  0.2770  0.8781  0.6420 -0.6018  0.4751 -0.6600 -0.7491 -0.0570   -36.194    92.226   -31.722  
 
 Match found in 3cyx_6       HIV-1 PROTEASE;HIV-1 PROTEASE (3CYX_
   Pattern 3cyx_6                 Query structure     RMSD=  0.80 A  No. of residues =   3
   ------- -------                --------------- 
    B   8    ARG       matches     B  78    ARG  
    B  81    PRO       matches     B 107    PRO  
    B  82    VAL       matches     B 108    VAL  
  TRANSFORM   -0.9749 -0.0018  0.2225 -0.2142 -0.2632 -0.9407 -0.0603  0.9647 -0.2562   -74.079    -3.840    -8.789  
 
 Match found in 5ef0_2       TRANSCRIPTION ATTENUATION PROTEIN MT
   Pattern 5ef0_2                 Query structure     RMSD=  0.80 A  No. of residues =   3
   ------- -------                --------------- 
    K  23    GLY       matches     A 221    GLY  
    K  34    HIS       matches     A 225    HIS  
    K  55    ILE       matches     A 219    ILE  
  TRANSFORM   -0.9747 -0.0037  0.2233 -0.2145 -0.2635 -0.9405 -0.0624  0.9647 -0.2560   -74.055    -3.810    -8.937  
 
 Match found in 5eex_5       TRANSCRIPTION ATTENUATION PROTEIN MT
   Pattern 5eex_5                 Query structure     RMSD=  0.80 A  No. of residues =   3
   ------- -------                --------------- 
    K  23    GLY       matches     A 221    GLY  
    K  34    HIS       matches     A 225    HIS  
    K  55    ILE       matches     A 219    ILE  
  TRANSFORM    0.4479 -0.5684 -0.6902  0.2265  0.8189 -0.5274 -0.8649 -0.0799 -0.4955    62.119    14.799   -51.927  
 
 Match found in 2nyr_3       NAD-DEPENDENT DEACETYLASE SIRTUIN-5;
   Pattern 2nyr_3                 Query structure     RMSD=  0.80 A  No. of residues =   3
   ------- -------                --------------- 
    A  59    ALA       matches     A 107    ALA  
    A  69    THR       matches     A  82    THR  
    A 142    ILE       matches     A  68    ILE  
  TRANSFORM   -0.9749 -0.0015  0.2227 -0.2145 -0.2630 -0.9406 -0.0600  0.9648 -0.2561   -74.082    -3.888    -8.763  
 
 Match found in 5ef2_5       TRANSCRIPTION ATTENUATION PROTEIN MT
   Pattern 5ef2_5                 Query structure     RMSD=  0.81 A  No. of residues =   3
   ------- -------                --------------- 
    K  23    GLY       matches     A 221    GLY  
    K  34    HIS       matches     A 225    HIS  
    K  55    ILE       matches     A 219    ILE  
  TRANSFORM   -0.6885  0.0825 -0.7205  0.7205 -0.0353 -0.6925  0.0825  0.9960  0.0351   -34.086   124.018    -4.088  
 
 Match found in 1rx7_1       DIHYDROFOLATE REDUCTASE (1RX7_A_FOLA
   Pattern 1rx7_1                 Query structure     RMSD=  0.81 A  No. of residues =   3
   ------- -------                --------------- 
    A  46    THR       matches     B  56    THR  
    A  50    ILE       matches     B  55    ILE  
    A  54    LEU       matches     B  92    LEU  
  TRANSFORM   -0.6629 -0.3728 -0.6493  0.7441 -0.4246 -0.5159  0.0833  0.8251 -0.5588   -42.112    54.033     4.852  
 
 Match found in 5eev_1       TRANSCRIPTION ATTENUATION PROTEIN MT
   Pattern 5eev_1                 Query structure     RMSD=  0.81 A  No. of residues =   3
   ------- -------                --------------- 
    B  23    GLY       matches     A 221    GLY  
    B  34    HIS       matches     A 225    HIS  
    B  55    ILE       matches     A 219    ILE  
  TRANSFORM   -0.9698  0.2158  0.1138 -0.1132  0.0152 -0.9935  0.2162  0.9763 -0.0096   -88.946    37.191   -61.390  
 
 Match found in 3t3r_3       CYTOCHROME P450 2A6 (3T3R_C_9PLC501_
   Pattern 3t3r_3                 Query structure     RMSD=  0.81 A  No. of residues =   3
   ------- -------                --------------- 
    C 297    ASN       matches     A 268    ASN  
    C 300    ILE       matches     A 267    ILE  
    C 301    GLY       matches     A 265    GLY  
  TRANSFORM   -0.6631 -0.3726 -0.6493  0.7440 -0.4240 -0.5165  0.0829  0.8255 -0.5583   -42.132    54.018     4.794  
 
 Match found in 5eew_1       TRANSCRIPTION ATTENUATION PROTEIN MT
   Pattern 5eew_1                 Query structure     RMSD=  0.81 A  No. of residues =   3
   ------- -------                --------------- 
    B  23    GLY       matches     A 221    GLY  
    B  34    HIS       matches     A 225    HIS  
    B  55    ILE       matches     A 219    ILE  
  TRANSFORM    0.4895 -0.7685 -0.4121 -0.6793 -0.0397 -0.7328 -0.5468 -0.6386  0.5415    71.287   -34.332    22.905  
 
 Match found in 1utd_2       TRANSCRIPTION ATTENUATION PROTEIN MT
   Pattern 1utd_2                 Query structure     RMSD=  0.82 A  No. of residues =   3
   ------- -------                --------------- 
    A  23    GLY       matches     A 221    GLY  
    A  34    HIS       matches     A 225    HIS  
    A  55    ILE       matches     A 219    ILE  
  TRANSFORM   -0.4830  0.8748 -0.0374 -0.5198 -0.3209 -0.7917  0.7046  0.3630 -0.6097   -88.578   -42.252    71.279  
 
 Match found in 3kp5_2       TRANSCRIPTIONAL REGULATOR TCAR (3KP5
   Pattern 3kp5_2                 Query structure     RMSD=  0.82 A  No. of residues =   3
   ------- -------                --------------- 
    A  19    VAL       matches     A 197    VAL  
    A  20    ASN       matches     A 198    ASN  
    A  23    THR       matches     A 195    THR  
  TRANSFORM    0.6605 -0.6883 -0.2999  0.4924  0.0956  0.8651  0.5668  0.7191 -0.4021   113.012    22.144    34.862  
 
 Match found in 1gtf_1       TRP RNA-BINDING ATTENUATION PROTEIN 
   Pattern 1gtf_1                 Query structure     RMSD=  0.82 A  No. of residues =   3
   ------- -------                --------------- 
    C  23    GLY       matches     A 221    GLY  
    C  34    HIS       matches     A 225    HIS  
    C  55    ILE       matches     A 219    ILE  
  TRANSFORM   -0.3024 -0.3411  0.8900  0.9283  0.1066  0.3563  0.2164 -0.9340 -0.2844     0.399    61.173    53.087  
 
 Match found in 4ojb_4       ANDROGEN RECEPTOR (4OJB_A_198A1001_2
   Pattern 4ojb_4                 Query structure     RMSD=  0.82 A  No. of residues =   3
   ------- -------                --------------- 
    A 898    ILE       matches     A 127    ILE  
    A 899    ILE       matches     A 128    ILE  
    A 903    VAL       matches     A  67    VAL  
  TRANSFORM   -0.8646 -0.1416 -0.4821 -0.4568  0.6211  0.6368 -0.2093 -0.7708  0.6017     6.777    84.603    13.964  
 
 Match found in 4a7a_2       AMINE OXIDASE [FLAVIN-CONTAINING] B 
   Pattern 4a7a_2                 Query structure     RMSD=  0.82 A  No. of residues =   3
   ------- -------                --------------- 
    A 164    LEU       matches     A  22    LEU  
    A 316    ILE       matches     A 229    ILE  
    A 326    TYR       matches     A 228    TYR  
  TRANSFORM    0.8148  0.4570 -0.3568 -0.1815  0.7855  0.5917 -0.5507  0.4173 -0.7229    50.937   -26.187    80.061  
 
 Match found in 1t9w_0       ACRIFLAVINE RESISTANCE PROTEIN B (1T
   Pattern 1t9w_0                 Query structure     RMSD=  0.83 A  No. of residues =   3
   ------- -------                --------------- 
    A  96    SER       matches     A 166    SER  
    A  97    GLY       matches     A 165    GLY  
    A 468    ARG       matches     A 255    ARG  
  TRANSFORM    0.0397 -0.1938  0.9802 -0.7837  0.6025  0.1509  0.6198  0.7742  0.1280     3.535   -50.650    46.240  
 
 Match found in 2wd9_1       ACYL-COENZYME A SYNTHETASE ACSM2A, M
   Pattern 2wd9_1                 Query structure     RMSD=  0.83 A  No. of residues =   3
   ------- -------                --------------- 
    A 337    VAL       matches     A 167    VAL  
    A 338    GLY       matches     A 208    GLY  
    A 362    GLY       matches     A 165    GLY  
  TRANSFORM    0.3725  0.6049 -0.7038 -0.9050  0.0687 -0.4199  0.2056 -0.7934 -0.5730    51.818   -49.533    61.900  
 
 Match found in 1r55_2       ADAM 33 (1R55_A_097A518_1)          
   Pattern 1r55_2                 Query structure     RMSD=  0.83 A  No. of residues =   3
   ------- -------                --------------- 
    A 309    ALA       matches     A 116    ALA  
    A 310    THR       matches     A 117    THR  
    A 311    VAL       matches     A 118    VAL  
  TRANSFORM   -0.2776  0.0432  0.9597 -0.9456  0.1644 -0.2809  0.1699  0.9855  0.0048   -38.531   -60.725     2.855  
 
 Match found in 5eev_13      TRANSCRIPTION ATTENUATION PROTEIN MT
   Pattern 5eev_13                Query structure     RMSD=  0.83 A  No. of residues =   3
   ------- -------                --------------- 
    I  23    GLY       matches     A 221    GLY  
    I  34    HIS       matches     A 225    HIS  
    I  55    ILE       matches     A 219    ILE  
  TRANSFORM   -0.2768  0.0429  0.9600 -0.9456  0.1657 -0.2801  0.1711  0.9852  0.0053   -38.439   -60.774     2.947  
 
 Match found in 5eez_9       TRANSCRIPTION ATTENUATION PROTEIN MT
   Pattern 5eez_9                 Query structure     RMSD=  0.83 A  No. of residues =   3
   ------- -------                --------------- 
    I  23    GLY       matches     A 221    GLY  
    I  34    HIS       matches     A 225    HIS  
    I  55    ILE       matches     A 219    ILE  
  TRANSFORM   -0.2776  0.0434  0.9597 -0.9453  0.1657 -0.2809  0.1712  0.9852  0.0050   -38.522   -60.745     2.954  
 
 Match found in 5eex_3       TRANSCRIPTION ATTENUATION PROTEIN MT
   Pattern 5eex_3                 Query structure     RMSD=  0.84 A  No. of residues =   3
   ------- -------                --------------- 
    I  23    GLY       matches     A 221    GLY  
    I  34    HIS       matches     A 225    HIS  
    I  55    ILE       matches     A 219    ILE  
  TRANSFORM   -0.3359  0.6557  0.6762  0.8478 -0.1023  0.5204 -0.4104 -0.7481  0.5215   -54.476    49.543    36.461  
 
 Match found in 1c9s_7       TRP RNA-BINDING ATTENUATION PROTEIN 
   Pattern 1c9s_7                 Query structure     RMSD=  0.84 A  No. of residues =   3
   ------- -------                --------------- 
    F  23    GLY       matches     A 221    GLY  
    F  34    HIS       matches     A 225    HIS  
    F  55    ILE       matches     A 219    ILE  
  TRANSFORM    0.8665  0.3342  0.3709 -0.0030  0.7464 -0.6655  0.4993 -0.5755 -0.6477    93.881    23.472    80.257  
 
 Match found in 2q5k_6       PROTEASE;PROTEASE (2Q5K_A_AB1A201_2)
   Pattern 2q5k_6                 Query structure     RMSD=  0.84 A  No. of residues =   3
   ------- -------                --------------- 
    B   8    ARG       matches     B  78    ARG  
    B  81    PRO       matches     B 107    PRO  
    B  82    VAL       matches     B 108    VAL  
  TRANSFORM    0.4943  0.7777 -0.3884 -0.5513  0.6258  0.5517 -0.6721  0.0586 -0.7381   -10.629   -99.224   -18.458  
 
 Match found in 5axd_4       ADENOSYLHOMOCYSTEINASE (5AXD_A_RBVA5
   Pattern 5axd_4                 Query structure     RMSD=  0.84 A  No. of residues =   3
   ------- -------                --------------- 
    A  60    THR       matches     A 257    THR  
    A 301    HIS       matches     A  69    HIS  
    A 344    LEU       matches     A  89    LEU  
  TRANSFORM    0.7245 -0.1009 -0.6818 -0.6860 -0.0097 -0.7275 -0.0668 -0.9949  0.0762    34.105   -35.648    65.337  
 
 Match found in 1c9s_1       TRP RNA-BINDING ATTENUATION PROTEIN 
   Pattern 1c9s_1                 Query structure     RMSD=  0.84 A  No. of residues =   3
   ------- -------                --------------- 
    A  23    GLY       matches     A 221    GLY  
    A  34    HIS       matches     A 225    HIS  
    A  55    ILE       matches     A 219    ILE  
  TRANSFORM    0.2323 -0.1164  0.9657 -0.8998  0.3513  0.2588  0.3694  0.9290  0.0232    66.069   -62.398    15.605  
 
 Match found in 1gtf_6       TRP RNA-BINDING ATTENUATION PROTEIN 
   Pattern 1gtf_6                 Query structure     RMSD=  0.84 A  No. of residues =   3
   ------- -------                --------------- 
    F  23    GLY       matches     A 221    GLY  
    F  34    HIS       matches     A 225    HIS  
    F  55    ILE       matches     A 219    ILE  
  TRANSFORM   -0.9682  0.0889 -0.2337 -0.0309 -0.9701 -0.2409  0.2481  0.2261 -0.9420  -123.689    -4.865     0.526  
 
 Match found in 4o1e_2       DIHYDROPTEROATE SYNTHASE DHPS (4O1E_
   Pattern 4o1e_2                 Query structure     RMSD=  0.84 A  No. of residues =   3
   ------- -------                --------------- 
    A 121    ILE       matches     B  55    ILE  
    A 123    LEU       matches     B  92    LEU  
    A 161    ASP       matches     B  91    ASP  
  TRANSFORM   -0.1241 -0.9918  0.0296 -0.8097  0.1184  0.5748  0.5736 -0.0474  0.8178    26.220   -53.388    53.387  
 
 Match found in 2q5k_2       PROTEASE (2Q5K_A_AB1A201_1)         
   Pattern 2q5k_2                 Query structure     RMSD=  0.85 A  No. of residues =   3
   ------- -------                --------------- 
    A  25    ASP       matches     A  97    ASP  
    A  28    ALA       matches     A 107    ALA  
    A  29    ASP       matches     A 108    ASP  
  TRANSFORM    0.3896  0.7159  0.5794 -0.7448  0.6150 -0.2590  0.5417  0.3307 -0.7728     5.428   -70.904   131.657  
 
 Match found in 1e3v_3       STEROID DELTA-ISOMERASE (1E3V_A_DXCA
   Pattern 1e3v_3                 Query structure     RMSD=  0.85 A  No. of residues =   3
   ------- -------                --------------- 
    A  56    PHE       matches     A 187    PHE  
    A  57    TYR       matches     A 211    TYR  
    A  60    GLY       matches     A 165    GLY  
  TRANSFORM   -0.6651 -0.7299  0.1581  0.5533 -0.6238 -0.5521 -0.5016  0.2797 -0.8186     0.497    58.158    -4.488  
 
 Match found in 2bjf_2       CHOLOYLGLYCINE HYDROLASE (2BJF_A_DXC
   Pattern 2bjf_2                 Query structure     RMSD=  0.85 A  No. of residues =   3
   ------- -------                --------------- 
    A  61    PHE       matches     A 156    PHE  
    A 133    ILE       matches     A 127    ILE  
    A 137    ILE       matches     A  68    ILE  
  TRANSFORM    0.1673 -0.6171 -0.7689  0.5504 -0.5886  0.5921  0.8180  0.5222 -0.2411    68.697    46.114   108.200  
 
 Match found in 1dz8_2       CYTOCHROME P450-CAM (1DZ8_A_CAMA503_
   Pattern 1dz8_2                 Query structure     RMSD=  0.86 A  No. of residues =   3
   ------- -------                --------------- 
    A 244    LEU       matches     A  85    LEU  
    A 247    VAL       matches     A  84    VAL  
    A 248    GLY       matches     A  81    GLY  
  TRANSFORM   -0.6813  0.1304  0.7203 -0.6971 -0.4159 -0.5840 -0.2234  0.9000 -0.3743   -63.329     1.549   -72.841  
 
 Match found in 4p6x_6       GLUCOCORTICOID RECEPTOR (4P6X_E_HCYE
   Pattern 4p6x_6                 Query structure     RMSD=  0.86 A  No. of residues =   3
   ------- -------                --------------- 
    E 563    LEU       matches     A 275    LEU  
    E 564    ASN       matches     A 210    ASN  
    E 567    GLY       matches     A 165    GLY  
  TRANSFORM    0.6375 -0.6532 -0.4086  0.7700  0.5587  0.3083 -0.0269  0.5111 -0.8591    91.633    77.916    27.511  
 
 Match found in 6ay4_3       CYP51, STEROL 14ALPHA-DEMETHYLASE (6
   Pattern 6ay4_3                 Query structure     RMSD=  0.86 A  No. of residues =   3
   ------- -------                --------------- 
    A 289    ALA       matches     B  18    ALA  
    A 292    PHE       matches     B  19    PHE  
    A 293    ALA       matches     B  20    ALA  
  TRANSFORM    0.6580 -0.6959 -0.2878  0.4871  0.1019  0.8674  0.5742  0.7109 -0.4060    41.906    18.279    35.702  
 
 Match found in 5ef2_1       TRANSCRIPTION ATTENUATION PROTEIN MT
   Pattern 5ef2_1                 Query structure     RMSD=  0.86 A  No. of residues =   3
   ------- -------                --------------- 
    E  23    GLY       matches     A 221    GLY  
    E  34    HIS       matches     A 225    HIS  
    E  55    ILE       matches     A 219    ILE  
  TRANSFORM    0.6587 -0.6946 -0.2894  0.4883  0.1020  0.8667  0.5725  0.7121 -0.4064    42.069    18.344    35.539  
 
 Match found in 5eev_5       TRANSCRIPTION ATTENUATION PROTEIN MT
   Pattern 5eev_5                 Query structure     RMSD=  0.86 A  No. of residues =   3
   ------- -------                --------------- 
    E  23    GLY       matches     A 221    GLY  
    E  34    HIS       matches     A 225    HIS  
    E  55    ILE       matches     A 219    ILE  
  TRANSFORM    0.6577 -0.6953 -0.2896  0.4892  0.1019  0.8662  0.5728  0.7114 -0.4072    42.061    18.374    35.595  
 
 Match found in 5eeu_1       TRANSCRIPTION ATTENUATION PROTEIN MT
   Pattern 5eeu_1                 Query structure     RMSD=  0.86 A  No. of residues =   3
   ------- -------                --------------- 
    E  23    GLY       matches     A 221    GLY  
    E  34    HIS       matches     A 225    HIS  
    E  55    ILE       matches     A 219    ILE  
  TRANSFORM    0.6554  0.6354  0.4082  0.7263 -0.3820 -0.5714  0.2071 -0.6710  0.7119    28.808    63.514     6.327  
 
 Match found in 5ljd_2       RETINOL-BINDING PROTEIN 1 (5LJD_A_RT
   Pattern 5ljd_2                 Query structure     RMSD=  0.86 A  No. of residues =   3
   ------- -------                --------------- 
    A  20    LEU       matches     A 275    LEU  
    A  36    LEU       matches     A 262    LEU  
    A  77    ILE       matches     A 281    ILE  
  TRANSFORM    0.6580 -0.6953 -0.2891  0.4881  0.1015  0.8669  0.5734  0.7115 -0.4061    41.971    18.364    35.622  
 
 Match found in 5eez_1       TRANSCRIPTION ATTENUATION PROTEIN MT
   Pattern 5eez_1                 Query structure     RMSD=  0.86 A  No. of residues =   3
   ------- -------                --------------- 
    E  23    GLY       matches     A 221    GLY  
    E  34    HIS       matches     A 225    HIS  
    E  55    ILE       matches     A 219    ILE  
  TRANSFORM    0.6582 -0.6950 -0.2895  0.4888  0.1021  0.8664  0.5725  0.7118 -0.4069    42.035    18.389    35.575  
 
 Match found in 5eew_6       TRANSCRIPTION ATTENUATION PROTEIN MT
   Pattern 5eew_6                 Query structure     RMSD=  0.86 A  No. of residues =   3
   ------- -------                --------------- 
    E  23    GLY       matches     A 221    GLY  
    E  34    HIS       matches     A 225    HIS  
    E  55    ILE       matches     A 219    ILE  
  TRANSFORM   -0.6831  0.3641  0.6331  0.7204  0.4785  0.5021  0.1201 -0.7991  0.5891    13.826    33.985    31.068  
 
 Match found in 4v01_6       FIBROBLAST GROWTH FACTOR RECEPTOR 1 
   Pattern 4v01_6                 Query structure     RMSD=  0.87 A  No. of residues =   3
   ------- -------                --------------- 
    A 545    ILE       matches     A 128    ILE  
    A 630    LEU       matches     A 126    LEU  
    A 639    ILE       matches     A  68    ILE  
  TRANSFORM   -0.3208  0.8276  0.4605  0.1336 -0.4418  0.8871 -0.9377 -0.3461 -0.0312   -32.007  -126.261   -39.152  
 
 Match found in 4qw3_1       PROTEASOME SUBUNIT BETA TYPE-5;PROTE
   Pattern 4qw3_1                 Query structure     RMSD=  0.87 A  No. of residues =   3
   ------- -------                --------------- 
    K  47    GLY       matches     A 164    GLY  
    K  48    GLY       matches     A 165    GLY  
    K  49    ALA       matches     A 162    ALA  
  TRANSFORM    0.6609 -0.5942  0.4584  0.6671  0.7450  0.0039  0.3438 -0.3032 -0.8887   126.441   101.945   126.136  
 
 Match found in 3r24_2       2'-O-METHYL TRANSFERASE (3R24_A_SAMA
   Pattern 3r24_2                 Query structure     RMSD=  0.88 A  No. of residues =   3
   ------- -------                --------------- 
    A  43    ASN       matches     A  43    ASN  
    A  80    PRO       matches     A  80    PRO  
    A  81    GLY       matches     A  81    GLY  
  TRANSFORM   -0.5005  0.8131 -0.2973 -0.6651 -0.1413  0.7333 -0.5542 -0.5648 -0.6115   -80.901   -45.397  -137.194  
 
 Match found in 4kya_1       BIFUNCTIONAL DIHYDROFOLATE REDUCTASE
   Pattern 4kya_1                 Query structure     RMSD=  0.88 A  No. of residues =   3
   ------- -------                --------------- 
    C  10    ALA       matches     A  79    ALA  
    C  31    ASP       matches     A  97    ASP  
    C 172    THR       matches     A  82    THR  
  TRANSFORM    0.3898  0.1062  0.9148 -0.8625 -0.3061  0.4030 -0.3228  0.9461  0.0278     9.878   -64.447   -46.519  
 
 Match found in 2gvc_0       MONOOXYGENASE (2GVC_B_MMZB501_1)    
   Pattern 2gvc_0                 Query structure     RMSD=  0.88 A  No. of residues =   3
   ------- -------                --------------- 
    B  91    ASN       matches     A 198    ASN  
    B 176    TYR       matches     A 132    TYR  
    B 223    SER       matches     A 202    SER  
  TRANSFORM   -0.7770  0.5975 -0.1984 -0.3991 -0.2237  0.8892 -0.4869 -0.7701 -0.4122   -63.340   -44.845    54.506  
 
 Match found in 4ema_4       PEROXISOME PROLIFERATOR-ACTIVATED RE
   Pattern 4ema_4                 Query structure     RMSD=  0.88 A  No. of residues =   3
   ------- -------                --------------- 
    A 282    PHE       matches     A 230    PHE  
    A 339    VAL       matches     A   9    VAL  
    A 341    ILE       matches     A 237    ILE  
  TRANSFORM    0.1060  0.9927 -0.0573 -0.2284 -0.0318 -0.9730  0.9678 -0.1163 -0.2234    13.472    25.393   107.095  
 
 Match found in 3el9_2       PROTEASE (3EL9_A_DR7A100_1)         
   Pattern 3el9_2                 Query structure     RMSD=  0.88 A  No. of residues =   3
   ------- -------                --------------- 
    A  25    ASP       matches     A  97    ASP  
    A  28    ALA       matches     A 107    ALA  
    A  29    ASP       matches     A 108    ASP  
  TRANSFORM    0.5943 -0.6520 -0.4708  0.2746 -0.3857  0.8808  0.7559  0.6527  0.0502    88.794    11.446    63.972  
 
 Match found in 4r38_3       BLUE-LIGHT-ACTIVATED HISTIDINE KINAS
   Pattern 4r38_3                 Query structure     RMSD=  0.89 A  No. of residues =   3
   ------- -------                --------------- 
    A  23    ALA       matches     A  10    ALA  
    A  72    ALA       matches     A 168    ALA  
    A  75    ILE       matches     A 207    ILE  
  TRANSFORM    0.5395 -0.3369 -0.7716  0.3170 -0.7678  0.5568  0.7801  0.5450  0.3074    98.698    20.849    40.777  
 
 Match found in 6aji_3       DRUG EXPORTERS OF THE RND SUPERFAMIL
   Pattern 6aji_3                 Query structure     RMSD=  0.90 A  No. of residues =   3
   ------- -------                --------------- 
    A 245    VAL       matches     A  96    VAL  
    A 319    ILE       matches     A 290    ILE  
    A 638    VAL       matches     A 118    VAL  
  TRANSFORM   -0.2332 -0.8988  0.3711  0.8184 -0.3875 -0.4243 -0.5252 -0.2047 -0.8260    26.817    71.008   -39.023  
 
 Match found in 6aji_3       DRUG EXPORTERS OF THE RND SUPERFAMIL
   Pattern 6aji_3                 Query structure     RMSD=  0.90 A  No. of residues =   3
   ------- -------                --------------- 
    A 245    VAL       matches     A  96    VAL  
    A 319    ILE       matches     A 290    ILE  
    A 638    VAL       matches     A 288    VAL  
  TRANSFORM   -0.8642 -0.3223  0.3863 -0.2066 -0.4727 -0.8567 -0.4587  0.8202 -0.3419   -40.205    19.810   -28.041  
 
 Match found in 3rd0_1       FERRITIN LIGHT CHAIN (3RD0_A_EDPA175
   Pattern 3rd0_1                 Query structure     RMSD=  0.90 A  No. of residues =   3
   ------- -------                --------------- 
    A  24    LEU       matches     A 244    LEU  
    A  27    SER       matches     A 243    SER  
    A  28    TYR       matches     A 242    TYR  
  TRANSFORM   -0.8931  0.3846  0.2334  0.4499  0.7705  0.4517  0.0061 -0.5084  0.8611   -65.802    26.453    44.403  
 
 Match found in 3qgz_2       HISTIDINE TRIAD NUCLEOTIDE-BINDING P
   Pattern 3qgz_2                 Query structure     RMSD=  0.91 A  No. of residues =   3
   ------- -------                --------------- 
    A  18    ILE       matches     A  68    ILE  
    A  19    PHE       matches     A  70    PHE  
    A  22    ILE       matches     A 127    ILE  
  TRANSFORM    0.3212 -0.4215  0.8480  0.9454  0.1954 -0.2609  0.0557 -0.8855 -0.4613    43.315   256.602   183.653  
 
 Match found in 6awq_2       SODIUM-DEPENDENT SEROTONIN TRANSPORT
   Pattern 6awq_2                 Query structure     RMSD=  0.91 A  No. of residues =   3
   ------- -------                --------------- 
    A 169    ALA       matches     A 168    ALA  
    A 172    ILE       matches     A 169    ILE  
    A 442    GLY       matches     A 208    GLY  
  TRANSFORM    0.3161 -0.4225  0.8495  0.9468  0.1974 -0.2542  0.0603 -0.8846 -0.4624    42.337   252.385   181.853  
 
 Match found in 6awo_2       SODIUM-DEPENDENT SEROTONIN TRANSPORT
   Pattern 6awo_2                 Query structure     RMSD=  0.91 A  No. of residues =   3
   ------- -------                --------------- 
    A 169    ALA       matches     A 168    ALA  
    A 172    ILE       matches     A 169    ILE  
    A 442    GLY       matches     A 208    GLY  
  TRANSFORM    0.3585 -0.4593 -0.8127  0.6029 -0.5508  0.5772  0.7128  0.6969 -0.0795   115.623    51.418    94.051  
 
 Match found in 2a1n_1       CYTOCHROME P450-CAM (2A1N_A_CAMA1422
   Pattern 2a1n_1                 Query structure     RMSD=  0.91 A  No. of residues =   3
   ------- -------                --------------- 
    A 244    LEU       matches     A  85    LEU  
    A 247    VAL       matches     A  84    VAL  
    A 248    GLY       matches     A  81    GLY  
  TRANSFORM    0.7266 -0.3719 -0.5777 -0.6559 -0.6259 -0.4220  0.2047 -0.6855  0.6987    95.655   -46.289    46.107  
 
 Match found in 4ks8_3       SERINE/THREONINE-PROTEIN KINASE PAK 
   Pattern 4ks8_3                 Query structure     RMSD=  0.91 A  No. of residues =   3
   ------- -------                --------------- 
    A 413    ILE       matches     B  38    ILE  
    A 487    GLY       matches     B 109    GLY  
    A 533    LEU       matches     B 112    LEU  
  TRANSFORM   -0.4095 -0.4943 -0.7668  0.9116 -0.1878 -0.3657 -0.0368  0.8488 -0.5275    22.901   107.253    -7.024  
 
 Match found in 1tlm_0       TRANSTHYRETIN (1TLM_A_MILA128_1)    
   Pattern 1tlm_0                 Query structure     RMSD=  0.92 A  No. of residues =   3
   ------- -------                --------------- 
    A  17    LEU       matches     A 163    LEU  
    A 110    LEU       matches     A 275    LEU  
    A 117    SER       matches     A 276    SER  
  TRANSFORM   -0.8643 -0.3290  0.3804 -0.1975 -0.4736 -0.8583 -0.4625  0.8170 -0.3443   -39.738    20.700   -28.132  
 
 Match found in 3rav_1       FERRITIN LIGHT CHAIN (3RAV_A_RAVA183
   Pattern 3rav_1                 Query structure     RMSD=  0.92 A  No. of residues =   3
   ------- -------                --------------- 
    A  24    LEU       matches     A 244    LEU  
    A  27    SER       matches     A 243    SER  
    A  28    TYR       matches     A 242    TYR  
  TRANSFORM    0.3759 -0.7275  0.5740 -0.6280 -0.6555 -0.4195 -0.6814  0.2028  0.7033    78.208   -30.826   -71.260  
 
 Match found in 3o9m_1       CHOLINESTERASE (3O9M_A_BEZA999_0)   
   Pattern 3o9m_1                 Query structure     RMSD=  0.92 A  No. of residues =   3
   ------- -------                --------------- 
    A 116    GLY       matches     B  70    GLY  
    A 117    GLY       matches     B  69    GLY  
    A 198    SER       matches     B  72    SER  
  TRANSFORM   -0.8853 -0.3407 -0.3166 -0.4407  0.3970  0.8051  0.1486 -0.8523  0.5016   -55.796   -27.972    39.286  
 
 Match found in 3el1_4       PROTEASE;PROTEASE (3EL1_A_DR7A100_2)
   Pattern 3el1_4                 Query structure     RMSD=  0.92 A  No. of residues =   3
   ------- -------                --------------- 
    B   8    ARG       matches     B  78    ARG  
    B  81    PRO       matches     B 107    PRO  
    B  82    VAL       matches     B 108    VAL  
  TRANSFORM    0.6272 -0.1323 -0.7675  0.6724 -0.4053  0.6194  0.3930  0.9046  0.1653    94.052    85.217    26.262  
 
 Match found in 1yc2_1       NAD-DEPENDENT DEACETYLASE 2 (1YC2_A_
   Pattern 1yc2_1                 Query structure     RMSD=  0.93 A  No. of residues =   3
   ------- -------                --------------- 
    A 101    ASN       matches     A 101    ASN  
    A 102    ILE       matches     A 112    ILE  
    A 103    ASP       matches     A  99    ASP  
  TRANSFORM   -0.1911 -0.9345 -0.3004 -0.8961  0.0413  0.4419  0.4005 -0.3536  0.8453    -6.477  -114.369    80.163  
 
 Match found in 6bkl_3       MATRIX PROTEIN 2 (6BKL_F_RIMF101_0) 
   Pattern 6bkl_3                 Query structure     RMSD=  0.93 A  No. of residues =   3
   ------- -------                --------------- 
    E  30    ALA       matches     B  32    ALA  
    E  31    SER       matches     B  33    SER  
    E  34    GLY       matches     B  34    GLY  
  TRANSFORM    0.1305 -0.0120 -0.9914  0.9517  0.2820  0.1218 -0.2781  0.9594 -0.0482    24.850    41.598   -23.007  
 
 Match found in 4zau_1       EPIDERMAL GROWTH FACTOR RECEPTOR (4Z
   Pattern 4zau_1                 Query structure     RMSD=  0.93 A  No. of residues =   3
   ------- -------                --------------- 
    A 718    LEU       matches     B  92    LEU  
    A 719    GLY       matches     B  70    GLY  
    A 726    VAL       matches     B  97    VAL  
  TRANSFORM    0.6845  0.0740  0.7252  0.1984 -0.9762 -0.0877 -0.7015 -0.2039  0.6829    32.378    77.756   -47.556  
 
 Match found in 1eiz_3       FTSJ (1EIZ_A_SAMA301_0)             
   Pattern 1eiz_3                 Query structure     RMSD=  0.93 A  No. of residues =   3
   ------- -------                --------------- 
    A  59    GLY       matches     A 208    GLY  
    A  84    LEU       matches     A  57    LEU  
    A  85    LEU       matches     A  59    LEU  
  TRANSFORM   -0.3319 -0.8850 -0.3264  0.3342 -0.4339  0.8366  0.8821 -0.1686 -0.4398   -22.480    23.516   157.950  
 
 Match found in 6bkl_5       MATRIX PROTEIN 2 (6BKL_F_RIMF101_0) 
   Pattern 6bkl_5                 Query structure     RMSD=  0.93 A  No. of residues =   3
   ------- -------                --------------- 
    F  30    ALA       matches     B  32    ALA  
    F  31    SER       matches     B  33    SER  
    F  34    GLY       matches     B  34    GLY  
  TRANSFORM   -0.8105 -0.4426 -0.3838 -0.5047  0.1950  0.8410  0.2973 -0.8753  0.3814   -44.949   -32.233    56.137  
 
 Match found in 1sdu_5       PROTEASE RETROPEPSIN (1SDU_B_MK1B902
   Pattern 1sdu_5                 Query structure     RMSD=  0.94 A  No. of residues =   3
   ------- -------                --------------- 
    B 108    ARG       matches     B  78    ARG  
    B 181    PRO       matches     B 107    PRO  
    B 182    VAL       matches     B 108    VAL  
  TRANSFORM   -0.3368 -0.9171 -0.2132 -0.9370  0.3488 -0.0205 -0.0932 -0.1929  0.9768    -9.096   -64.831    -5.522  
 
 Match found in 1oip_1       ALPHA-TOCOPHEROL TRANSFER PROTEIN (1
   Pattern 1oip_1                 Query structure     RMSD=  0.94 A  No. of residues =   3
   ------- -------                --------------- 
    A 171    ILE       matches     A 169    ILE  
    A 179    ILE       matches     A 157    ILE  
    A 210    ILE       matches     A 127    ILE  
  TRANSFORM   -0.2319  0.6160  0.7528 -0.8424 -0.5141  0.1612 -0.4864  0.5968 -0.6382   -55.055  -123.290   -20.019  
 
 Match found in 3kee_1       GENOME POLYPROTEIN (3KEE_A_30BA500_1
   Pattern 3kee_1                 Query structure     RMSD=  0.94 A  No. of residues =   3
   ------- -------                --------------- 
    A  57    HIS       matches     A  69    HIS  
    A  58    GLY       matches     A  81    GLY  
    A  81    ASP       matches     A  97    ASP  
  TRANSFORM    0.3063  0.6782 -0.6680 -0.8535  0.5064  0.1227 -0.4215 -0.5326 -0.7339    19.007   -40.988    11.424  
 
 Match found in 1ej0_1       FTSJ (1EJ0_A_SAMA301_0)             
   Pattern 1ej0_1                 Query structure     RMSD=  0.94 A  No. of residues =   3
   ------- -------                --------------- 
    A  59    GLY       matches     A 208    GLY  
    A  84    LEU       matches     A 183    LEU  
    A  85    LEU       matches     A 180    LEU  
  TRANSFORM    0.2744 -0.7738  0.5710 -0.7626  0.1866  0.6194  0.5858  0.6054  0.5389    39.213   -10.890    50.245  
 
 Match found in 1x1a_3       CRTF-RELATED PROTEIN (1X1A_A_SAMA426
   Pattern 1x1a_3                 Query structure     RMSD=  0.95 A  No. of residues =   3
   ------- -------                --------------- 
    A 177    GLY       matches     A 164    GLY  
    A 179    GLY       matches     A 278    GLY  
    A 242    CYH       matches     A 209    CYH  
  TRANSFORM   -0.0184 -0.4019  0.9155 -0.4988 -0.7899 -0.3568 -0.8665  0.4632  0.1859     6.469   -10.885   -60.226  
 
 Match found in 2nyr_3       NAD-DEPENDENT DEACETYLASE SIRTUIN-5;
   Pattern 2nyr_3                 Query structure     RMSD=  0.95 A  No. of residues =   3
   ------- -------                --------------- 
    A  59    ALA       matches     A  60    ALA  
    A  69    THR       matches     A 257    THR  
    A 142    ILE       matches     A 282    ILE  
  TRANSFORM    0.3362  0.6741 -0.6577 -0.8533  0.5136  0.0902 -0.3986 -0.5309 -0.7479    21.008   -40.601    13.202  
 
 Match found in 1eiz_3       FTSJ (1EIZ_A_SAMA301_0)             
   Pattern 1eiz_3                 Query structure     RMSD=  0.95 A  No. of residues =   3
   ------- -------                --------------- 
    A  59    GLY       matches     A 208    GLY  
    A  84    LEU       matches     A 183    LEU  
    A  85    LEU       matches     A 180    LEU  
  TRANSFORM    0.8094 -0.0450 -0.5855  0.4887 -0.5014  0.7140  0.3257  0.8641  0.3838    93.036    52.961     9.020  
 
 Match found in 3nu3_3       PROTEASE;PROTEASE (3NU3_B_478B401_1)
   Pattern 3nu3_3                 Query structure     RMSD=  0.96 A  No. of residues =   3
   ------- -------                --------------- 
    A  47    ILE       matches     A 157    ILE  
    A  49    GLY       matches     A 208    GLY  
    A  50    ILE       matches     A 207    ILE  
  TRANSFORM   -0.3447  0.0355  0.9380 -0.1640 -0.9862 -0.0230 -0.9243  0.1618 -0.3458   133.921    58.885   -41.356  
 
 Match found in 3e22_0       TUBULIN ALPHA-1C CHAIN;TUBULIN BETA-
   Pattern 3e22_0                 Query structure     RMSD=  0.96 A  No. of residues =   3
   ------- -------                --------------- 
    A 178    SER       matches     A 105    SER  
    A 180    ALA       matches     A  83    ALA  
    A 181    VAL       matches     A  84    VAL  
  TRANSFORM    0.4508 -0.8804 -0.1473 -0.7419 -0.4613  0.4867  0.4964  0.1101  0.8611    49.607   -14.279    40.611  
 
 Match found in 2qhc_2       PROTEASE RETROPEPSIN;PROTEASE RETROP
   Pattern 2qhc_2                 Query structure     RMSD=  0.96 A  No. of residues =   3
   ------- -------                --------------- 
    A   8    ARG       matches     B  78    ARG  
    A  81    PRO       matches     B 107    PRO  
    A  82    VAL       matches     B 108    VAL  
  TRANSFORM   -0.4569 -0.6723 -0.5825  0.8884 -0.3772 -0.2616  0.0439  0.6370 -0.7696   -31.361    76.586    53.438  
 
 Match found in 5yu9_3       EPIDERMAL GROWTH FACTOR RECEPTOR (5Y
   Pattern 5yu9_3                 Query structure     RMSD=  0.96 A  No. of residues =   3
   ------- -------                --------------- 
    A 718    LEU       matches     B  92    LEU  
    A 719    GLY       matches     B  70    GLY  
    A 726    VAL       matches     B  97    VAL  
  TRANSFORM    0.8516 -0.4471  0.2738 -0.3692 -0.8822 -0.2922 -0.3722 -0.1478  0.9163    64.331    11.097   -29.743  
 
 Match found in 3w67_1       ALPHA-TOCOPHEROL TRANSFER PROTEIN (3
   Pattern 3w67_1                 Query structure     RMSD=  0.96 A  No. of residues =   3
   ------- -------                --------------- 
    A 136    SER       matches     A 273    SER  
    A 137    LEU       matches     A 272    LEU  
    A 140    SER       matches     A 276    SER  
  TRANSFORM   -0.1085  0.9610  0.2542  0.7218  0.2520 -0.6446  0.6835 -0.1136  0.7210    32.417   117.668   117.302  
 
 Match found in 2bxg_2       SERUM ALBUMIN (2BXG_B_IBPB2001_1)   
   Pattern 2bxg_2                 Query structure     RMSD=  0.96 A  No. of residues =   3
   ------- -------                --------------- 
    B 388    ILE       matches     A 112    ILE  
    B 391    ASN       matches     A 101    ASN  
    B 434    GLY       matches     A  77    GLY  
  TRANSFORM   -0.6953  0.7115 -0.1016  0.7180  0.6941 -0.0528 -0.0330  0.1096  0.9934   -73.403    39.380   -28.274  
 
 Match found in 1fxh_1       PENICILLIN ACYLASE (1FXH_B_PACB1001_
   Pattern 1fxh_1                 Query structure     RMSD=  0.96 A  No. of residues =   3
   ------- -------                --------------- 
    B  67    SER       matches     A 129    SER  
    B  69    ALA       matches     A 168    ALA  
    B 177    ILE       matches     A 169    ILE  
  TRANSFORM   -0.5632 -0.8251 -0.0452 -0.1732  0.0644  0.9828  0.8080 -0.5613  0.1792   -54.689    -9.691    90.591  
 
 Match found in 4u5j_1       PROTO-ONCOGENE TYROSINE-PROTEIN KINA
   Pattern 4u5j_1                 Query structure     RMSD=  0.97 A  No. of residues =   3
   ------- -------                --------------- 
    A 273    LEU       matches     B  75    LEU  
    A 276    GLY       matches     B  70    GLY  
    A 281    VAL       matches     B 108    VAL  
  TRANSFORM   -0.0001  0.3445  0.9388 -0.6144 -0.7407  0.2717 -0.7890  0.5768 -0.2117    -9.731  -201.732   -79.573  
 
 Match found in 4qw3_1       PROTEASOME SUBUNIT BETA TYPE-5;PROTE
   Pattern 4qw3_1                 Query structure     RMSD=  0.97 A  No. of residues =   3
   ------- -------                --------------- 
    K  47    GLY       matches     B  35    GLY  
    K  48    GLY       matches     B  34    GLY  
    K  49    ALA       matches     B  32    ALA  
  TRANSFORM   -0.4133  0.7479 -0.5194  0.6942 -0.1104 -0.7113  0.5893  0.6545  0.4736   -13.159   126.335    39.617  
 
 Match found in 5dlv_1       ECTONUCLEOTIDE PYROPHOSPHATASE/PHOSP
   Pattern 5dlv_1                 Query structure     RMSD=  0.97 A  No. of residues =   3
   ------- -------                --------------- 
    A 251    HIS       matches     B  48    HIS  
    A 258    PRO       matches     A  37    PRO  
    A 261    ILE       matches     A  40    ILE  
  TRANSFORM    0.6581  0.3743 -0.6533  0.2242  0.7309  0.6446 -0.7188  0.5707 -0.3971    51.654   -12.169   -96.397  
 
 Match found in 3zos_5       EPITHELIAL DISCOIDIN DOMAIN-CONTAINI
   Pattern 3zos_5                 Query structure     RMSD=  0.97 A  No. of residues =   3
   ------- -------                --------------- 
    A 684    ILE       matches     A 157    ILE  
    A 685    ILE       matches     A 153    ILE  
    A 782    ILE       matches     A 127    ILE  
  TRANSFORM   -0.6841 -0.0113  0.7293 -0.1028 -0.9884 -0.1118 -0.7221  0.1514 -0.6750     9.039    28.909   -49.624  
 
 Match found in 2ljc_1       M2 PROTEIN, BM2 PROTEIN CHIMERA;M2 P
   Pattern 2ljc_1                 Query structure     RMSD=  0.97 A  No. of residues =   3
   ------- -------                --------------- 
    D  27    VAL       matches     A 197    VAL  
    D  30    ALA       matches     A 199    ALA  
    D  31    SER       matches     A 200    SER  
  TRANSFORM    0.2882 -0.3040  0.9080 -0.6942 -0.7195 -0.0206 -0.6596  0.6244  0.4184    -7.094   -42.630     5.189  
 
 Match found in 4obw_3       2-METHOXY-6-POLYPRENYL-1,4-BENZOQUIN
   Pattern 4obw_3                 Query structure     RMSD=  0.98 A  No. of residues =   3
   ------- -------                --------------- 
    C 149    ILE       matches     A 267    ILE  
    C 150    ASN       matches     A 268    ASN  
    C 180    GLY       matches     A 213    GLY  
  TRANSFORM   -0.9731 -0.1924 -0.1266  0.0170 -0.6083  0.7936  0.2297 -0.7701 -0.5952   -59.427     3.205    55.487  
 
 Match found in 3ndx_1       PROTEASE (3NDX_A_RITA100_1)         
   Pattern 3ndx_1                 Query structure     RMSD=  0.98 A  No. of residues =   3
   ------- -------                --------------- 
    A   8    ARG       matches     B  78    ARG  
    A  81    PRO       matches     B 107    PRO  
    A  82    VAL       matches     B 108    VAL  
  TRANSFORM    0.6772  0.0445  0.7345  0.1954 -0.9732 -0.1212 -0.7094 -0.2256  0.6677    32.463    78.306   -47.114  
 
 Match found in 1ej0_1       FTSJ (1EJ0_A_SAMA301_0)             
   Pattern 1ej0_1                 Query structure     RMSD=  0.98 A  No. of residues =   3
   ------- -------                --------------- 
    A  59    GLY       matches     A 208    GLY  
    A  84    LEU       matches     A  57    LEU  
    A  85    LEU       matches     A  59    LEU  
  TRANSFORM    0.7911 -0.5927  0.1512  0.6089  0.7868 -0.1014  0.0588 -0.1723 -0.9833   114.441    86.778    59.444  
 
 Match found in 6bqg_1       5-HYDROXYTRYPTAMINE RECEPTOR 2C,SOLU
   Pattern 6bqg_1                 Query structure     RMSD=  0.98 A  No. of residues =   3
   ------- -------                --------------- 
    A 215    VAL       matches     B 119    VAL  
    A 218    GLY       matches     B 121    GLY  
    A 222    ALA       matches     B  54    ALA  
  TRANSFORM    0.5199  0.0197 -0.8540 -0.8502  0.1095 -0.5150 -0.0834 -0.9938 -0.0737    97.624   -77.069    33.488  
 
 Match found in 3iiz_3       BIOTIN SYNTHETASE, PUTATIVE (3IIZ_A_
   Pattern 3iiz_3                 Query structure     RMSD=  0.98 A  No. of residues =   3
   ------- -------                --------------- 
    A 107    GLN       matches     B  98    GLN  
    A 136    SER       matches     B  67    SER  
    A 138    GLY       matches     B  69    GLY  
  TRANSFORM   -0.7229 -0.2866  0.6287 -0.0110  0.9146  0.4042  0.6908 -0.2853  0.6643   108.496    15.091    97.538  
 
 Match found in 3e22_0       TUBULIN ALPHA-1C CHAIN;TUBULIN BETA-
   Pattern 3e22_0                 Query structure     RMSD=  0.98 A  No. of residues =   3
   ------- -------                --------------- 
    A 178    SER       matches     A 241    SER  
    A 180    ALA       matches     A  45    ALA  
    A 181    VAL       matches     A  44    VAL  
  TRANSFORM   -0.5765 -0.4340 -0.6923  0.3279 -0.8989  0.2905  0.7484  0.0595 -0.6606   -37.025    60.928    70.389  
 
 Match found in 5hv1_4       PHOSPHOENOLPYRUVATE SYNTHASE (5HV1_A
   Pattern 5hv1_4                 Query structure     RMSD=  0.98 A  No. of residues =   3
   ------- -------                --------------- 
    A 331    ILE       matches     A 153    ILE  
    A 355    THR       matches     A 136    THR  
    A 370    ILE       matches     A 169    ILE  
  TRANSFORM    0.4373 -0.8886 -0.1381  0.7600  0.4473 -0.4715 -0.4808 -0.1012 -0.8710    48.223   124.752   -31.101  
 
 Match found in 2qhc_5       PROTEASE RETROPEPSIN (2QHC_B_AB1B900
   Pattern 2qhc_5                 Query structure     RMSD=  0.98 A  No. of residues =   3
   ------- -------                --------------- 
    B   8    ARG       matches     B  78    ARG  
    B  81    PRO       matches     B 107    PRO  
    B  82    VAL       matches     B 108    VAL  
  TRANSFORM   -0.5707  0.7875  0.2327 -0.6468 -0.2565 -0.7182  0.5059  0.5604 -0.6558   -51.593   -33.880    44.920  
 
 Match found in 1qfi_0       ACTINOMYCIN X2 (1QFI_A_DVAA8_0)     
   Pattern 1qfi_0                 Query structure     RMSD=  0.98 A  No. of residues =   3
   ------- -------                --------------- 
    A   1    THR       matches     A  93    THR  
    A   7    THR       matches     A  91    THR  
    A   9    PRO       matches     A  90    PRO  
  TRANSFORM   -0.7912  0.0479  0.6097 -0.5101  0.4981 -0.7012  0.3373  0.8658  0.3697   -63.287   -11.570     9.976  
 
 Match found in 3nuo_2       PROTEASE;PROTEASE (3NUO_B_478B478_1)
   Pattern 3nuo_2                 Query structure     RMSD=  0.99 A  No. of residues =   3
   ------- -------                --------------- 
    A  47    ILE       matches     A 157    ILE  
    A  49    GLY       matches     A 208    GLY  
    A  50    ILE       matches     A 207    ILE  
  TRANSFORM   -0.4191  0.3105  0.8532 -0.7227  0.4547 -0.5205  0.5496  0.8348 -0.0338   -66.798   -19.056    77.816  
 
 Match found in 1xp0_2       CGMP-SPECIFIC 3',5'-CYCLIC PHOSPHODI
   Pattern 1xp0_2                 Query structure     RMSD=  0.99 A  No. of residues =   3
   ------- -------                --------------- 
    A 765    LEU       matches     A 280    LEU  
    A 767    ALA       matches     A  60    ALA  
    A 768    ILE       matches     A 281    ILE  
  TRANSFORM   -0.8394  0.3500  0.4157 -0.2898 -0.9354  0.2025 -0.4598 -0.0495 -0.8867   -77.642    19.800    -1.816  
 
 Match found in 1xkk_3       EPIDERMAL GROWTH FACTOR RECEPTOR (1X
   Pattern 1xkk_3                 Query structure     RMSD=  0.99 A  No. of residues =   3
   ------- -------                --------------- 
    A 796    GLY       matches     B  70    GLY  
    A 797    CYH       matches     B  73    CYH  
    A 844    LEU       matches     B  92    LEU  
  TRANSFORM   -0.2915 -0.7987 -0.5264  0.7040  0.1935 -0.6834 -0.6477  0.5698 -0.5059     3.758    68.876  -229.805  
 
 Match found in 4ygf_2       ALPHA-CARBONIC ANHYDRASE (4YGF_G_AZM
   Pattern 4ygf_2                 Query structure     RMSD=  0.99 A  No. of residues =   3
   ------- -------                --------------- 
    G 190    LEU       matches     A  36    LEU  
    G 191    THR       matches     A  35    THR  
    G 192    ALA       matches     A  34    ALA  
  TRANSFORM    0.4608  0.7508  0.4732  0.4329  0.2753 -0.8584  0.7748 -0.6004  0.1982     6.719    16.087    72.893  
 
 Match found in 4uda_5       MINERALOCORTICOID RECEPTOR (4UDA_A_D
   Pattern 4uda_5                 Query structure     RMSD=  0.99 A  No. of residues =   3
   ------- -------                --------------- 
    A 769    LEU       matches     A  59    LEU  
    A 945    THR       matches     A  93    THR  
    A 954    VAL       matches     A  67    VAL  
  TRANSFORM   -0.8714  0.0647  0.4863 -0.0035 -0.9921  0.1257 -0.4906 -0.1078 -0.8647  -100.911    33.733    -8.206  
 
 Match found in 1mui_4       PROTEASE (1MUI_B_AB1B100_2)         
   Pattern 1mui_4                 Query structure     RMSD=  0.99 A  No. of residues =   3
   ------- -------                --------------- 
    B   8    ARG       matches     B  78    ARG  
    B  81    PRO       matches     B 107    PRO  
    B  82    VAL       matches     B 108    VAL  
  TRANSFORM    0.7037 -0.6619 -0.2583 -0.7105 -0.6574 -0.2509  0.0037 -0.3601  0.9329    74.419   -76.549   312.552  
 
 Match found in 3jb1_2       STRUCTURAL PROTEIN VP3 (3JB1_A_SAMA1
   Pattern 3jb1_2                 Query structure     RMSD=  0.99 A  No. of residues =   3
   ------- -------                --------------- 
    A 867    ALA       matches     A   4    ALA  
    A 922    ILE       matches     A 237    ILE  
    A 923    ALA       matches     A 199    ALA  
  TRANSFORM   -0.7064  0.6534 -0.2721 -0.7010 -0.6992  0.1406  0.0984 -0.2900 -0.9519   -13.033   124.272    74.151  
 
 Match found in 4a7a_2       AMINE OXIDASE [FLAVIN-CONTAINING] B 
   Pattern 4a7a_2                 Query structure     RMSD=  1.00 A  No. of residues =   3
   ------- -------                --------------- 
    A 164    LEU       matches     A 180    LEU  
    A 316    ILE       matches     A 171    ILE  
    A 326    TYR       matches     A 228    TYR  
  TRANSFORM    0.7880  0.1097 -0.6058  0.5676 -0.5103  0.6460  0.2383  0.8529  0.4645    48.296    73.835    73.113  
 
 Match found in 3fxr_1       LYSR TYPE REGULATOR OF TSAMBCD (3FXR
   Pattern 3fxr_1                 Query structure     RMSD=  1.00 A  No. of residues =   3
   ------- -------                --------------- 
    A 199    ARG       matches     A 283    ARG  
    A 203    ALA       matches     A 162    ALA  
    A 204    ILE       matches     A 282    ILE  
  TRANSFORM   -0.6704 -0.5772  0.4662  0.3422 -0.7980 -0.4960 -0.6583  0.1730 -0.7326   -57.444    62.048   -15.049  
 
 Match found in 1oip_1       ALPHA-TOCOPHEROL TRANSFER PROTEIN (1
   Pattern 1oip_1                 Query structure     RMSD=  1.00 A  No. of residues =   3
   ------- -------                --------------- 
    A 171    ILE       matches     A 127    ILE  
    A 179    ILE       matches     A 169    ILE  
    A 210    ILE       matches     A 153    ILE  
  TRANSFORM    0.4096  0.3928 -0.8234 -0.5476 -0.6160 -0.5662  0.7296 -0.6828  0.0372   132.745   -29.281    81.256  
 
 Match found in 4v01_3       FIBROBLAST GROWTH FACTOR RECEPTOR 1 
   Pattern 4v01_3                 Query structure     RMSD=  1.00 A  No. of residues =   3
   ------- -------                --------------- 
    A 512    ALA       matches     A 107    ALA  
    A 561    VAL       matches     A  96    VAL  
    A 564    ALA       matches     A  72    ALA  
  TRANSFORM   -0.1647 -0.9284 -0.3332  0.7508  0.1011 -0.6527 -0.6396  0.3577 -0.6804    33.278    87.690   -33.021  
 
 Match found in 2z0y_1       PUTATIVE UNCHARACTERIZED PROTEIN TTH
   Pattern 2z0y_1                 Query structure     RMSD=  1.00 A  No. of residues =   3
   ------- -------                --------------- 
    A 180    VAL       matches     B  42    VAL  
    A 181    GLY       matches     B  69    GLY  
    A 185    GLY       matches     B  70    GLY  
  TRANSFORM   -0.8940  0.2882 -0.3430 -0.2262  0.3704  0.9009 -0.3867 -0.8830  0.2659   183.245   163.819   323.127  
 
 Match found in 5nd3_3       TUBULIN BETA-2B CHAIN (5ND3_B_TA1B60
   Pattern 5nd3_3                 Query structure     RMSD=  1.00 A  No. of residues =   3
   ------- -------                --------------- 
    B 217    LEU       matches     A 206    LEU  
    B 276    THR       matches     A 191    THR  
    B 278    ARG       matches     A 232    ARG  
  TRANSFORM   -0.2882 -0.3763 -0.8805  0.7439  0.4910 -0.4534 -0.6029  0.7857 -0.1384    23.266    90.198   -43.479  
 
 Match found in 4dqb_6       ASPARTYL PROTEASE (4DQB_B_017B101_2)
   Pattern 4dqb_6                 Query structure     RMSD=  1.00 A  No. of residues =   3
   ------- -------                --------------- 
    B  23    LEU       matches     A  85    LEU  
    B  32    VAL       matches     A  96    VAL  
    B  82    VAL       matches     A  67    VAL  
  TRANSFORM   -0.6452 -0.6624 -0.3807 -0.6808  0.7246 -0.1069 -0.3467 -0.1902  0.9185   -28.083   -54.246   -22.987  
 
 Match found in 3dcm_1       UNCHARACTERIZED PROTEIN TM_1570 (3DC
   Pattern 3dcm_1                 Query structure     RMSD=  1.01 A  No. of residues =   3
   ------- -------                --------------- 
    X 111    THR       matches     B  56    THR  
    X 141    GLY       matches     B  52    GLY  
    X 145    GLY       matches     B  50    GLY  
  TRANSFORM   -0.6586  0.4641 -0.5923  0.7513  0.3611 -0.5525  0.0425  0.8089  0.5864   -39.039    78.118    11.881  
 
 Match found in 1p2y_1       CYTOCHROME P450-CAM (1P2Y_A_NCTA440_
   Pattern 1p2y_1                 Query structure     RMSD=  1.01 A  No. of residues =   3
   ------- -------                --------------- 
    A 244    LEU       matches     A  85    LEU  
    A 247    VAL       matches     A  84    VAL  
    A 248    GLY       matches     A  81    GLY  
  TRANSFORM    0.9716  0.1972  0.1308 -0.0179  0.6125 -0.7902  0.2359 -0.7654 -0.5987   110.311    25.939    56.104  
 
 Match found in 3ndw_2       PROTEASE (3NDW_A_RITA100_1)         
   Pattern 3ndw_2                 Query structure     RMSD=  1.01 A  No. of residues =   3
   ------- -------                --------------- 
    A   8    ARG       matches     B  78    ARG  
    A  81    PRO       matches     B 107    PRO  
    A  82    VAL       matches     B 108    VAL  
  TRANSFORM   -0.6978  0.7115 -0.0827  0.0197  0.1344  0.9907 -0.7160 -0.6897  0.1078    -2.283    54.759    -2.081  
 
 Match found in 1z11_2       CYTOCHROME P450, FAMILY 2, SUBFAMILY
   Pattern 1z11_2                 Query structure     RMSD=  1.01 A  No. of residues =   3
   ------- -------                --------------- 
    A 300    ILE       matches     A 112    ILE  
    A 301    GLY       matches     A 113    GLY  
    A 305    THR       matches     A 117    THR  
  TRANSFORM   -0.6802  0.7283 -0.0830 -0.1421 -0.2421 -0.9598  0.7192  0.6410 -0.2682   -58.951    54.135    81.651  
 
 Match found in 1pnl_2       PENICILLIN AMIDOHYDROLASE (1PNL_B_PA
   Pattern 1pnl_2                 Query structure     RMSD=  1.01 A  No. of residues =   3
   ------- -------                --------------- 
    B  67    SER       matches     A 129    SER  
    B  69    ALA       matches     A 168    ALA  
    B 177    ILE       matches     A 169    ILE  
  TRANSFORM   -0.9928 -0.0493 -0.1088 -0.0708 -0.4908  0.8684  0.0962 -0.8699 -0.4838   -66.324    15.242    41.652  
 
 Match found in 3dcm_1       UNCHARACTERIZED PROTEIN TM_1570 (3DC
   Pattern 3dcm_1                 Query structure     RMSD=  1.01 A  No. of residues =   3
   ------- -------                --------------- 
    X 111    THR       matches     A  82    THR  
    X 141    GLY       matches     A  73    GLY  
    X 145    GLY       matches     A  71    GLY  
  TRANSFORM   -0.9169  0.0997 -0.3865  0.3871 -0.0145 -0.9219  0.0975  0.9949  0.0253   -30.513    71.927   -12.773  
 
 Match found in 1tlm_0       TRANSTHYRETIN (1TLM_A_MILA128_1)    
   Pattern 1tlm_0                 Query structure     RMSD=  1.01 A  No. of residues =   3
   ------- -------                --------------- 
    A  17    LEU       matches     A 280    LEU  
    A 110    LEU       matches     A 274    LEU  
    A 117    SER       matches     A 273    SER  
  TRANSFORM    0.4319 -0.8955 -0.1072 -0.7585 -0.4249  0.4941  0.4880  0.1321  0.8628    47.500   -17.253    39.386  
 
 Match found in 2z54_2       HIV-1 PROTEASE (2Z54_A_AB1A200_1)   
   Pattern 2z54_2                 Query structure     RMSD=  1.01 A  No. of residues =   3
   ------- -------                --------------- 
    A   8    ARG       matches     B  78    ARG  
    A  81    PRO       matches     B 107    PRO  
    A  82    VAL       matches     B 108    VAL  
  TRANSFORM    0.8150  0.5505  0.1808 -0.3544  0.2268  0.9072 -0.4583  0.8035 -0.3799    60.638    -9.878   -42.291  
 
 Match found in 4c9k_2       CYTOCHROME P450 (4C9K_A_CAMA424_0)  
   Pattern 4c9k_2                 Query structure     RMSD=  1.01 A  No. of residues =   3
   ------- -------                --------------- 
    A 252    LEU       matches     A 212    LEU  
    A 255    LEU       matches     A 163    LEU  
    A 256    GLY       matches     A 164    GLY  
  TRANSFORM   -0.9264  0.1569 -0.3422  0.1200  0.9847  0.1265 -0.3568 -0.0761  0.9311    14.734    -5.749   -63.312  
 
 Match found in 3o01_2       CELL INVASION PROTEIN SIPD (3O01_B_D
   Pattern 3o01_2                 Query structure     RMSD=  1.02 A  No. of residues =   3
   ------- -------                --------------- 
    B 104    ASN       matches     A 196    ASN  
    B 108    ALA       matches     A 199    ALA  
    B 325    VAL       matches     A 194    VAL  
  TRANSFORM   -0.7611 -0.0936 -0.6419  0.2491  0.8715 -0.4225 -0.5989  0.4814  0.6399   -20.451    45.584    -9.330  
 
 Match found in 6bqg_1       5-HYDROXYTRYPTAMINE RECEPTOR 2C,SOLU
   Pattern 6bqg_1                 Query structure     RMSD=  1.02 A  No. of residues =   3
   ------- -------                --------------- 
    A 215    VAL       matches     A 167    VAL  
    A 218    GLY       matches     A 165    GLY  
    A 222    ALA       matches     A 162    ALA  
  TRANSFORM    0.5761 -0.4893  0.6548 -0.5397 -0.8293 -0.1449 -0.6139  0.2699  0.7418    -6.418     2.627   -91.702  
 
 Match found in 5jq7_2       ENVELOPE GLYCOPROTEIN 1,ENVELOPE GLY
   Pattern 5jq7_2                 Query structure     RMSD=  1.02 A  No. of residues =   3
   ------- -------                --------------- 
    A  66    VAL       matches     A 194    VAL  
    A 100    GLU       matches     A 203    GLU  
    A 101    ALA       matches     A 204    ALA  
  TRANSFORM    0.0753  0.9963 -0.0415  0.8006 -0.0852 -0.5931  0.5944 -0.0114  0.8041     0.285   107.949    37.734  
 
 Match found in 2nmz_1       PROTEASE;PROTEASE (2NMZ_B_ROCB401_1)
   Pattern 2nmz_1                 Query structure     RMSD=  1.02 A  No. of residues =   3
   ------- -------                --------------- 
    A  47    ILE       matches     A 157    ILE  
    A  49    GLY       matches     A 208    GLY  
    A  50    ILE       matches     A 207    ILE  
  TRANSFORM    0.8954  0.3216  0.3080  0.0259 -0.7281  0.6849 -0.4445  0.6053  0.6603    97.447     7.171   -45.575  
 
 Match found in 3lzv_6       HIV-1 PROTEASE;HIV-1 PROTEASE (3LZV_
   Pattern 3lzv_6                 Query structure     RMSD=  1.02 A  No. of residues =   3
   ------- -------                --------------- 
    B   8    ARG       matches     B  78    ARG  
    B  81    PRO       matches     B 107    PRO  
    B  82    VAL       matches     B 108    VAL  
  TRANSFORM   -0.2746 -0.4520 -0.8487 -0.9143 -0.1504  0.3760  0.2976 -0.8792  0.3720     5.889    17.869    57.624  
 
 Match found in 4z90_1       GAMMA-AMINOBUTYRIC-ACID RECEPTOR SUB
   Pattern 4z90_1                 Query structure     RMSD=  1.02 A  No. of residues =   3
   ------- -------                --------------- 
    C 240    LEU       matches     A  54    LEU  
    C 244    ALA       matches     A 168    ALA  
    D 240    LEU       matches     A  50    LEU  
  TRANSFORM    0.4022  0.7725  0.4913  0.9025 -0.2442 -0.3549  0.1542 -0.5862  0.7954    72.899   129.617    72.128  
 
 Match found in 2bxg_2       SERUM ALBUMIN (2BXG_B_IBPB2001_1)   
   Pattern 2bxg_2                 Query structure     RMSD=  1.02 A  No. of residues =   3
   ------- -------                --------------- 
    B 388    ILE       matches     A 112    ILE  
    B 391    ASN       matches     A 101    ASN  
    B 434    GLY       matches     A  73    GLY  
  TRANSFORM   -0.3360  0.9326 -0.1319 -0.8911 -0.2694  0.3651 -0.3050 -0.2402 -0.9216   -49.196   -33.378    87.684  
 
 Match found in 4x1i_0       TUBULIN ALPHA CHAIN;TUBULIN BETA CHA
   Pattern 4x1i_0                 Query structure     RMSD=  1.02 A  No. of residues =   3
   ------- -------                --------------- 
    A 178    SER       matches     A 241    SER  
    A 180    ALA       matches     A  45    ALA  
    A 181    VAL       matches     A  44    VAL  
  TRANSFORM    0.0626  0.6256  0.7776  0.3062  0.7295 -0.6116  0.9499 -0.2764  0.1459   -34.878    32.652    89.802  
 
 Match found in 1oip_1       ALPHA-TOCOPHEROL TRANSFER PROTEIN (1
   Pattern 1oip_1                 Query structure     RMSD=  1.03 A  No. of residues =   3
   ------- -------                --------------- 
    A 171    ILE       matches     A 157    ILE  
    A 179    ILE       matches     A 153    ILE  
    A 210    ILE       matches     A 169    ILE  
  TRANSFORM   -0.2420 -0.3813 -0.8922  0.6545 -0.7430  0.1400  0.7163  0.5501 -0.4294   -12.757    77.650    57.121  
 
 Match found in 3oxw_2       HIV-1 PROTEASE;HIV-1 PROTEASE (3OXW_
   Pattern 3oxw_2                 Query structure     RMSD=  1.03 A  No. of residues =   3
   ------- -------                --------------- 
    A  23    LEU       matches     A  85    LEU  
    A  32    VAL       matches     A  96    VAL  
    A  82    VAL       matches     A  67    VAL  
  TRANSFORM   -0.8007  0.3661 -0.4742 -0.5865 -0.3179  0.7449 -0.1220 -0.8746 -0.4693    83.417   133.723   173.238  
 
 Match found in 6dm0_1       GLUTAMATE RECEPTOR 2,VOLTAGE-DEPENDE
   Pattern 6dm0_1                 Query structure     RMSD=  1.03 A  No. of residues =   3
   ------- -------                --------------- 
    B 481    ILE       matches     A 290    ILE  
    C 751    LEU       matches     A 111    LEU  
    C 754    SER       matches     A  98    SER  
  TRANSFORM   -0.4937 -0.1742 -0.8520 -0.1640  0.9808 -0.1055 -0.8540 -0.0877  0.5128   -52.534   -13.885  -100.877  
 
 Match found in 5lvn_2       3-PHOSPHOINOSITIDE-DEPENDENT PROTEIN
   Pattern 5lvn_2                 Query structure     RMSD=  1.03 A  No. of residues =   3
   ------- -------                --------------- 
    A  88    LEU       matches     B  92    LEU  
    A  89    GLY       matches     B  70    GLY  
    A  96    VAL       matches     B  97    VAL  
  TRANSFORM    0.4207 -0.2858 -0.8610  0.6274 -0.5939  0.5037  0.6553  0.7521  0.0705    68.904    46.638    31.047  
 
 Match found in 2o4s_6       PROTEASE;PROTEASE (2O4S_A_AB1A400_2)
   Pattern 2o4s_6                 Query structure     RMSD=  1.03 A  No. of residues =   3
   ------- -------                --------------- 
    B   8    ARG       matches     B  78    ARG  
    B  81    PRO       matches     B 107    PRO  
    B  82    VAL       matches     B 108    VAL  
  TRANSFORM   -0.6831 -0.3589  0.6360  0.6178  0.1805  0.7654  0.3895 -0.9157 -0.0985  -145.673   200.651    84.886  
 
 Match found in 5n4i_3       PEPTIDE N-METHYLTRANSFERASE (5N4I_A_
   Pattern 5n4i_3                 Query structure     RMSD=  1.03 A  No. of residues =   3
   ------- -------                --------------- 
    A  19    ILE       matches     A 219    ILE  
    A  99    GLY       matches     A 221    GLY  
    A 100    HIS       matches     A 225    HIS  
  TRANSFORM   -0.5594  0.5118  0.6520  0.6830  0.7303  0.0127  0.4696 -0.4524  0.7581   -54.637    61.608    58.858  
 
 Match found in 1s19_3       VITAMIN D3 RECEPTOR (1S19_A_MC9A500_
   Pattern 1s19_3                 Query structure     RMSD=  1.03 A  No. of residues =   3
   ------- -------                --------------- 
    A 300    VAL       matches     A 167    VAL  
    A 309    LEU       matches     A 183    LEU  
    A 313    LEU       matches     A 180    LEU  
  TRANSFORM   -0.9841  0.0829  0.1568 -0.0101  0.8565 -0.5161  0.1771  0.5095  0.8421   -59.808   -57.224     1.514  
 
 Match found in 5mue_2       ALPHA-TOCOPHEROL TRANSFER PROTEIN (5
   Pattern 5mue_2                 Query structure     RMSD=  1.03 A  No. of residues =   3
   ------- -------                --------------- 
    A 154    ILE       matches     A 169    ILE  
    A 191    VAL       matches     A 167    VAL  
    A 194    ILE       matches     A 157    ILE  
  TRANSFORM    0.8404 -0.1973 -0.5048 -0.2685  0.6574 -0.7041 -0.4708 -0.7272 -0.4995    62.405   119.068    16.314  
 
 Match found in 5kmf_1       ION TRANSPORT PROTEIN;ION TRANSPORT 
   Pattern 5kmf_1                 Query structure     RMSD=  1.03 A  No. of residues =   3
   ------- -------                --------------- 
    A1164    GLY       matches     A 185    GLY  
    A1165    GLU       matches     A 217    GLU  
    A1167    PHE       matches     A 187    PHE  
  TRANSFORM   -0.0406  0.7896  0.6123  0.5254  0.5381 -0.6591  0.8499 -0.2949  0.4368   -39.440   133.075    83.658  
 
 Match found in 4z90_1       GAMMA-AMINOBUTYRIC-ACID RECEPTOR SUB
   Pattern 4z90_1                 Query structure     RMSD=  1.03 A  No. of residues =   3
   ------- -------                --------------- 
    C 240    LEU       matches     A  50    LEU  
    C 244    ALA       matches     A 168    ALA  
    D 240    LEU       matches     A  54    LEU  
  TRANSFORM    0.2541 -0.8057 -0.5351 -0.8558  0.0705 -0.5125 -0.4507 -0.5882  0.6715    68.368   -29.861   -36.715  
 
 Match found in 2gvc_0       MONOOXYGENASE (2GVC_B_MMZB501_1)    
   Pattern 2gvc_0                 Query structure     RMSD=  1.04 A  No. of residues =   3
   ------- -------                --------------- 
    B  91    ASN       matches     A 143    ASN  
    B 176    TYR       matches     A 181    TYR  
    B 223    SER       matches     A 145    SER  
  TRANSFORM    0.4566 -0.5831 -0.6719  0.8461  0.5182  0.1253 -0.2751  0.6257 -0.7300    33.309    95.592   -53.199  
 
 Match found in 5jq7_4       ENVELOPE GLYCOPROTEIN 2 (5JQ7_B_T0RB
   Pattern 5jq7_4                 Query structure     RMSD=  1.04 A  No. of residues =   3
   ------- -------                --------------- 
    B 519    THR       matches     B 102    THR  
    B 520    THR       matches     B 101    THR  
    B 522    ASP       matches     B  64    ASP  
  TRANSFORM    0.3173 -0.3891 -0.8648 -0.5508 -0.8180  0.1658  0.7719 -0.4238  0.4739   118.735   -19.730   219.125  
 
 Match found in 5tt3_1       ALPHA-CARBONIC ANHYDRASE (5TT3_E_EZL
   Pattern 5tt3_1                 Query structure     RMSD=  1.04 A  No. of residues =   3
   ------- -------                --------------- 
    E 190    LEU       matches     A  36    LEU  
    E 191    THR       matches     A  35    THR  
    E 192    ALA       matches     A  34    ALA  
  TRANSFORM    0.6658  0.6353  0.3912  0.4116  0.1246 -0.9028  0.6223 -0.7621  0.1785    33.267   140.727    84.353  
 
 Match found in 4z90_2       GAMMA-AMINOBUTYRIC-ACID RECEPTOR SUB
   Pattern 4z90_2                 Query structure     RMSD=  1.04 A  No. of residues =   3
   ------- -------                --------------- 
    A 240    LEU       matches     A  54    LEU  
    A 244    ALA       matches     A 168    ALA  
    B 240    LEU       matches     A  50    LEU  
  TRANSFORM   -0.3808 -0.7967  0.4693  0.7400  0.0417  0.6713  0.5544 -0.6029 -0.5737   -69.698    64.661    74.975  
 
 Match found in 4an2_3       DUAL SPECIFICITY MITOGEN-ACTIVATED P
   Pattern 4an2_3                 Query structure     RMSD=  1.04 A  No. of residues =   3
   ------- -------                --------------- 
    A 208    ASP       matches     A  75    ASP  
    A 210    GLY       matches     A  77    GLY  
    A 211    VAL       matches     A  78    VAL  
  TRANSFORM    0.1579  0.9457 -0.2841 -0.2667  0.3178  0.9099 -0.9508  0.0679 -0.3024    10.429   -40.075   -63.834  
 
 Match found in 2nyr_3       NAD-DEPENDENT DEACETYLASE SIRTUIN-5;
   Pattern 2nyr_3                 Query structure     RMSD=  1.04 A  No. of residues =   3
   ------- -------                --------------- 
    A  59    ALA       matches     A 107    ALA  
    A  69    THR       matches     A 110    THR  
    A 142    ILE       matches     A  68    ILE  
  TRANSFORM   -0.8607 -0.1830  0.4750 -0.4383  0.7410 -0.5087  0.2589  0.6461  0.7180   -73.646   -52.050    28.039  
 
 Match found in 6ay4_2       CYP51, STEROL 14ALPHA-DEMETHYLASE (6
   Pattern 6ay4_2                 Query structure     RMSD=  1.04 A  No. of residues =   3
   ------- -------                --------------- 
    A 297    THR       matches     B 111    THR  
    A 358    LEU       matches     B  92    LEU  
    A 430    CYH       matches     B  41    CYH  
  TRANSFORM   -0.2088 -0.5212  0.8275 -0.8543 -0.3146 -0.4138 -0.4760  0.7933  0.3796   -23.085   -33.732   -91.346  
 
 Match found in 4oqr_2       CYP105AS1 (4OQR_A_2UOA502_1)        
   Pattern 4oqr_2                 Query structure     RMSD=  1.04 A  No. of residues =   3
   ------- -------                --------------- 
    A 239    VAL       matches     A   9    VAL  
    A 240    ALA       matches     A  10    ALA  
    A 244    THR       matches     A 191    THR  
  TRANSFORM   -0.4200 -0.1489 -0.8952 -0.8677  0.3548  0.3481 -0.2658 -0.9230  0.2782     8.811   -74.561    12.314  
 
 Match found in 4qe6_2       BILE ACID RECEPTOR (4QE6_A_JN3A1001_
   Pattern 4qe6_2                 Query structure     RMSD=  1.04 A  No. of residues =   3
   ------- -------                --------------- 
    A 352    ILE       matches     A 267    ILE  
    A 361    TYR       matches     A 211    TYR  
    A 447    HIS       matches     A 186    HIS  
  TRANSFORM    0.7550  0.6304 -0.1804  0.5671 -0.4897  0.6622 -0.3291  0.6023  0.7273    89.862   109.396    33.534  
 
 Match found in 4x1i_2       TUBULIN BETA CHAIN (4X1I_B_LOCB502_2
   Pattern 4x1i_2                 Query structure     RMSD=  1.04 A  No. of residues =   3
   ------- -------                --------------- 
    B 241    CYH       matches     B  79    CYH  
    B 248    LEU       matches     B  75    LEU  
    B 250    ALA       matches     B  23    ALA  
  TRANSFORM    0.5213 -0.8534 -0.0029 -0.3600 -0.2169 -0.9074 -0.7737 -0.4740  0.4203    81.338    39.772    21.531  
 
 Match found in 4odo_2       PEPTIDYL-PROLYL CIS-TRANS ISOMERASE 
   Pattern 4odo_2                 Query structure     RMSD=  1.04 A  No. of residues =   3
   ------- -------                --------------- 
    A  36    LEU       matches     A 274    LEU  
    A  37    ILE       matches     A 271    ILE  
    A  40    LEU       matches     A 280    LEU  
  TRANSFORM   -0.3826 -0.0894 -0.9196 -0.2962  0.9546  0.0304 -0.8751 -0.2840  0.3918   -18.822   -25.270    10.235  
 
 Match found in 1ya4_4       CES1 PROTEIN (1YA4_B_CTXB2_1)       
   Pattern 1ya4_4                 Query structure     RMSD=  1.04 A  No. of residues =   3
   ------- -------                --------------- 
    B 142    GLY       matches     B  70    GLY  
    B 143    GLY       matches     B  69    GLY  
    B 221    SER       matches     B  72    SER  
  TRANSFORM   -0.0947 -0.5942  0.7987 -0.6491 -0.5714 -0.5021 -0.7548  0.5660  0.3316    -6.752   -60.289   -45.351  
 
 Match found in 2wey_3       CAMP AND CAMP-INHIBITED CGMP 3', 5'-
   Pattern 2wey_3                 Query structure     RMSD=  1.05 A  No. of residues =   3
   ------- -------                --------------- 
    A 635    LEU       matches     A  54    LEU  
    A 675    LEU       matches     A 126    LEU  
    A 678    VAL       matches     A  67    VAL  
  TRANSFORM   -0.3480  0.4914  0.7984 -0.0969 -0.8659  0.4907 -0.9325 -0.0934 -0.3489   -57.247    38.017   -88.473  
 
 Match found in 2w3a_2       DIHYDROFOLATE REDUCTASE (2W3A_A_TOPA
   Pattern 2w3a_2                 Query structure     RMSD=  1.05 A  No. of residues =   3
   ------- -------                --------------- 
    A  56    THR       matches     B 101    THR  
    A  60    ILE       matches     B  99    ILE  
    A  61    PRO       matches     B 107    PRO  
  TRANSFORM    0.2343 -0.4225 -0.8755  0.5976 -0.6478  0.4725  0.7668  0.6339 -0.1007   121.829    41.567    71.652  
 
 Match found in 4v01_6       FIBROBLAST GROWTH FACTOR RECEPTOR 1 
   Pattern 4v01_6                 Query structure     RMSD=  1.05 A  No. of residues =   3
   ------- -------                --------------- 
    A 545    ILE       matches     A 290    ILE  
    A 630    LEU       matches     A 111    LEU  
    A 639    ILE       matches     A  68    ILE  
  TRANSFORM    0.8466 -0.3394 -0.4101 -0.5236 -0.6697 -0.5266  0.0959 -0.6605  0.7446    95.212    19.179    46.035  
 
 Match found in 1x1a_3       CRTF-RELATED PROTEIN (1X1A_A_SAMA426
   Pattern 1x1a_3                 Query structure     RMSD=  1.05 A  No. of residues =   3
   ------- -------                --------------- 
    A 177    GLY       matches     B  94    GLY  
    A 179    GLY       matches     B  70    GLY  
    A 242    CYH       matches     B  90    CYH  
  TRANSFORM    0.3164 -0.0057  0.9486  0.2623 -0.9605 -0.0933 -0.9117 -0.2783  0.3024     0.219    37.729   -84.299  
 
 Match found in 5wz1_1       NS5 METHYLTRANSFERASE (5WZ1_A_SAMA60
   Pattern 5wz1_1                 Query structure     RMSD=  1.05 A  No. of residues =   3
   ------- -------                --------------- 
    A  83    GLY       matches     A 113    GLY  
    A 148    ASP       matches     A  99    ASP  
    A 149    ILE       matches     A 112    ILE  
  TRANSFORM    0.6678  0.7386  0.0927 -0.6839  0.6579 -0.3153  0.2939 -0.1472 -0.9444    94.502   -44.280    90.008  
 
 Match found in 3h0a_3       RETINOIC ACID RECEPTOR RXR-ALPHA (3H
   Pattern 3h0a_3                 Query structure     RMSD=  1.06 A  No. of residues =   3
   ------- -------                --------------- 
    A 268    ILE       matches     A 169    ILE  
    A 313    PHE       matches     A 149    PHE  
    A 435    HIS       matches     A 225    HIS  
  TRANSFORM    0.6490  0.6328  0.4224  0.4151  0.1707 -0.8936  0.6376 -0.7552  0.1519    31.154   141.823    85.537  
 
 Match found in 4z91_2       GAMMA-AMINOBUTYRIC-ACID RECEPTOR SUB
   Pattern 4z91_2                 Query structure     RMSD=  1.06 A  No. of residues =   3
   ------- -------                --------------- 
    A 240    LEU       matches     A  54    LEU  
    A 244    ALA       matches     A 168    ALA  
    B 240    LEU       matches     A  50    LEU  
  TRANSFORM    0.4512 -0.3069 -0.8380 -0.5482  0.6457 -0.5316 -0.7042 -0.6993 -0.1231    70.359   -14.924   -25.258  
 
 Match found in 4c9k_2       CYTOCHROME P450 (4C9K_A_CAMA424_0)  
   Pattern 4c9k_2                 Query structure     RMSD=  1.06 A  No. of residues =   3
   ------- -------                --------------- 
    A 252    LEU       matches     A 280    LEU  
    A 255    LEU       matches     A 275    LEU  
    A 256    GLY       matches     A 164    GLY  
  TRANSFORM   -0.8688 -0.3336 -0.3658  0.2018  0.4362 -0.8769 -0.4521  0.8358  0.3117   -54.395    47.957   -16.547  
 
 Match found in 5eez_14      TRANSCRIPTION ATTENUATION PROTEIN MT
   Pattern 5eez_14                Query structure     RMSD=  1.06 A  No. of residues =   3
   ------- -------                --------------- 
    O  23    GLY       matches     A 185    GLY  
    O  33    HIS       matches     A 186    HIS  
    O  55    ILE       matches     A 219    ILE  
  TRANSFORM   -0.8688 -0.3336 -0.3659  0.2015  0.4368 -0.8767 -0.4523  0.8354  0.3123   -54.396    47.873   -16.635  
 
 Match found in 5eew_13      TRANSCRIPTION ATTENUATION PROTEIN MT
   Pattern 5eew_13                Query structure     RMSD=  1.06 A  No. of residues =   3
   ------- -------                --------------- 
    O  23    GLY       matches     A 185    GLY  
    O  33    HIS       matches     A 186    HIS  
    O  55    ILE       matches     A 219    ILE  
  TRANSFORM    0.8349 -0.5075 -0.2129  0.1793 -0.1149  0.9771  0.5204  0.8539  0.0049    92.136     6.657    43.604  
 
 Match found in 4r38_5       BLUE-LIGHT-ACTIVATED HISTIDINE KINAS
   Pattern 4r38_5                 Query structure     RMSD=  1.06 A  No. of residues =   3
   ------- -------                --------------- 
    A  68    VAL       matches     A  67    VAL  
    A  71    LEU       matches     A 126    LEU  
    A  85    ILE       matches     A 128    ILE  
  TRANSFORM   -0.7694  0.4063  0.4929  0.1666 -0.6172  0.7689 -0.6167 -0.6737 -0.4072   -29.263    48.560     4.686  
 
 Match found in 3r9t_1       ECHA1_1 (3R9T_A_BEZA264_0)          
   Pattern 3r9t_1                 Query structure     RMSD=  1.06 A  No. of residues =   3
   ------- -------                --------------- 
    A  67    ALA       matches     A 168    ALA  
    A  72    ILE       matches     A 207    ILE  
    A  78    LEU       matches     A  50    LEU  
  TRANSFORM   -0.2759 -0.4096 -0.8695 -0.9207 -0.1470  0.3614  0.2759 -0.9003  0.3366     4.836    19.806    56.550  
 
 Match found in 4z91_1       GAMMA-AMINOBUTYRIC-ACID RECEPTOR SUB
   Pattern 4z91_1                 Query structure     RMSD=  1.06 A  No. of residues =   3
   ------- -------                --------------- 
    C 240    LEU       matches     A  54    LEU  
    C 244    ALA       matches     A 168    ALA  
    D 240    LEU       matches     A  50    LEU  
  TRANSFORM    0.4266 -0.2881 -0.8573 -0.6126  0.6053 -0.5082 -0.6653 -0.7420 -0.0817    69.383   -45.208    14.242  
 
 Match found in 6dj1_5       HIV-1 PROTEASE (6DJ1_B_AB1B201_1)   
   Pattern 6dj1_5                 Query structure     RMSD=  1.06 A  No. of residues =   3
   ------- -------                --------------- 
    B   8    ARG       matches     B  78    ARG  
    B  81    PRO       matches     B 107    PRO  
    B  82    VAL       matches     B 108    VAL  
  TRANSFORM   -0.9657 -0.2131  0.1481 -0.1952  0.9726  0.1266  0.1710 -0.0933  0.9808   -61.516   -16.413    13.416  
 
 Match found in 5wz1_7       NS5 METHYLTRANSFERASE (5WZ1_F_SAMF60
   Pattern 5wz1_7                 Query structure     RMSD=  1.06 A  No. of residues =   3
   ------- -------                --------------- 
    F  83    GLY       matches     A 113    GLY  
    F 148    ASP       matches     A  99    ASP  
    F 149    ILE       matches     A 112    ILE  
  TRANSFORM    0.8433 -0.3486 -0.4090  0.1424 -0.5890  0.7955  0.5182  0.7291  0.4471    90.089    64.786    64.671  
 
 Match found in 4odo_2       PEPTIDYL-PROLYL CIS-TRANS ISOMERASE 
   Pattern 4odo_2                 Query structure     RMSD=  1.06 A  No. of residues =   3
   ------- -------                --------------- 
    A  36    LEU       matches     A 275    LEU  
    A  37    ILE       matches     A 271    ILE  
    A  40    LEU       matches     A 272    LEU  
  TRANSFORM   -0.0256 -0.8216  0.5695  0.2331 -0.5589 -0.7958 -0.9721 -0.1124 -0.2059     6.310    42.198   -50.262  
 
 Match found in 4r38_5       BLUE-LIGHT-ACTIVATED HISTIDINE KINAS
   Pattern 4r38_5                 Query structure     RMSD=  1.06 A  No. of residues =   3
   ------- -------                --------------- 
    A  68    VAL       matches     A 118    VAL  
    A  71    LEU       matches     A 111    LEU  
    A  85    ILE       matches     A 290    ILE  
  TRANSFORM   -0.3892 -0.9141 -0.1142 -0.6023  0.1587  0.7824  0.6970 -0.3733  0.6123   -18.015   -56.396    24.283  
 
 Match found in 5kqx_3       PROTEASE E35D-SQV (5KQX_A_ROCA101_1)
   Pattern 5kqx_3                 Query structure     RMSD=  1.07 A  No. of residues =   3
   ------- -------                --------------- 
    A  47    ILE       matches     A 157    ILE  
    A  49    GLY       matches     A 208    GLY  
    A  50    ILE       matches     A 207    ILE  
  TRANSFORM    0.9312  0.2121  0.2965  0.1868  0.4211 -0.8876  0.3131 -0.8819 -0.3525    66.185    21.668    65.273  
 
 Match found in 2y6r_2       TETX2 PROTEIN (2Y6R_A_CTCA1385_0)   
   Pattern 2y6r_2                 Query structure     RMSD=  1.07 A  No. of residues =   3
   ------- -------                --------------- 
    A  61    ASP       matches     A 108    ASP  
    A 318    PRO       matches     A  90    PRO  
    A 321    GLY       matches     A  92    GLY  
  TRANSFORM   -0.4325 -0.8089  0.3983 -0.9007  0.3676 -0.2316 -0.0409  0.4589  0.8876   -24.772   -87.131   -12.312  
 
 Match found in 1gmk_0       GRAMICIDIN A (1GMK_A_DVAA6_0)       
   Pattern 1gmk_0                 Query structure     RMSD=  1.07 A  No. of residues =   3
   ------- -------                --------------- 
    A   5    ALA       matches     B  61    ALA  
    A   7    VAL       matches     B  97    VAL  
    B  13    TRP       matches     B 123    TRP  
  TRANSFORM   -0.4422 -0.8701 -0.2178 -0.6849  0.1707  0.7083  0.5791 -0.4624  0.6715    -0.105    20.639    62.731  
 
 Match found in 4z90_2       GAMMA-AMINOBUTYRIC-ACID RECEPTOR SUB
   Pattern 4z90_2                 Query structure     RMSD=  1.07 A  No. of residues =   3
   ------- -------                --------------- 
    A 240    LEU       matches     A  50    LEU  
    A 244    ALA       matches     A 168    ALA  
    B 240    LEU       matches     A  54    LEU  

************************************************* user.SUMS ********************************************************
   3r24_0       2'-O-METHYL TRANSFERASE (3R24_A_SAMA    :        0.37  <<<<<<<<<
   3r24_3       2'-O-METHYL TRANSFERASE (3R24_A_SAMA    :        0.23  <<
   3r24_1       2'-O-METHYL TRANSFERASE (3R24_A_SAMA    :        0.37  <
   3mg0_5       PROTEASOME COMPONENT PRE2;PROTEASOME    :        1.49  <
   5yni_1       NSP16 PROTEIN (5YNI_A_SAMA401_0)        :        0.09  
   5yni_2       NSP16 PROTEIN (5YNI_A_SAMA401_0)        :        0.09  
   3r24_4       2'-O-METHYL TRANSFERASE (3R24_A_SAMA    :        0.09  
   4rp9_1       ASCORBATE-SPECIFIC PERMEASE IIC COMP    :        0.12  
   3r24_2       2'-O-METHYL TRANSFERASE (3R24_A_SAMA    :        0.33  
   1eiz_4       FTSJ (1EIZ_A_SAMA301_1)                 :        0.39  
   1ej0_4       FTSJ (1EJ0_A_SAMA301_1)                 :        0.43  
   3jb1_2       STRUCTURAL PROTEIN VP3 (3JB1_A_SAMA1    :        0.48  
   3zos_5       EPITHELIAL DISCOIDIN DOMAIN-CONTAINI    :        0.54  
   3t3q_2       CYTOCHROME P450 2A6 (3T3Q_A_9PLA501_    :        0.64  
   4dm8_1       RETINOIC ACID RECEPTOR BETA (4DM8_A_    :        0.65  
   4ks8_3       SERINE/THREONINE-PROTEIN KINASE PAK     :        0.65  
   2bjf_2       CHOLOYLGLYCINE HYDROLASE (2BJF_A_DXC    :        0.67  
   2hzq_1       APOLIPOPROTEIN D (2HZQ_A_STRA300_1)     :        0.68  
   2igt_3       SAM DEPENDENT METHYLTRANSFERASE (2IG    :        0.68  
   1g5y_3       RETINOIC ACID RECEPTOR RXR-ALPHA (1G    :        0.69  
   6awo_2       SODIUM-DEPENDENT SEROTONIN TRANSPORT    :        0.72  
   6awq_2       SODIUM-DEPENDENT SEROTONIN TRANSPORT    :        0.72  
   4xdr_3       FAD:PROTEIN FMN TRANSFERASE (4XDR_A_    :        0.74  
   2vdv_2       TRNA (GUANINE-N(7)-)-METHYLTRANSFERA    :        0.74  
   4qw3_1       PROTEASOME SUBUNIT BETA TYPE-5;PROTE    :        0.75  
   5m24_2       RETINOIC ACID RECEPTOR GAMMA (5M24_A    :        0.75  
   3g8i_5       PEROXISOME PROLIFERATOR-ACTIVATED RE    :        0.75  
   2azx_5       TRYPTOPHANYL-TRNA SYNTHETASE (2AZX_B    :        0.76  
   1oip_1       ALPHA-TOCOPHEROL TRANSFER PROTEIN (1    :        0.76  
   2vdv_2       TRNA (GUANINE-N(7)-)-METHYLTRANSFERA    :        0.77  
   3ztv_2       NAD NUCLEOTIDASE (3ZTV_A_ADNA1600_1)    :        0.77  
   3tbg_5       CYTOCHROME P450 2D6 (3TBG_B_RTZB2_1)    :        0.78  
   4ojb_4       ANDROGEN RECEPTOR (4OJB_A_198A1001_2    :        0.79  
   4ojb_4       ANDROGEN RECEPTOR (4OJB_A_198A1001_2    :        0.79  
   2q63_8       PROTEASE RETROPEPSIN;PROTEASE RETROP    :        0.79  
   3ztv_2       NAD NUCLEOTIDASE (3ZTV_A_ADNA1600_1)    :        0.79  
   3tl9_6       PROTEASE;PROTEASE (3TL9_A_ROCA401_3)    :        0.80  
   1xp0_2       CGMP-SPECIFIC 3',5'-CYCLIC PHOSPHODI    :        0.80  
   4zjo_1       MULTIDRUG EFFLUX PUMP SUBUNIT ACRB (    :        0.80  
   2bxg_2       SERUM ALBUMIN (2BXG_B_IBPB2001_1)       :        0.80  
   2bxg_2       SERUM ALBUMIN (2BXG_B_IBPB2001_1)       :        0.81  
   4mme_3       TRANSPORTER (4MME_A_29QA603_1)          :        0.81  
   5ef0_2       TRANSCRIPTION ATTENUATION PROTEIN MT    :        0.81  
   1dvx_4       TRANSTHYRETIN (1DVX_B_DIFB125_2)        :        0.81  
   5eex_5       TRANSCRIPTION ATTENUATION PROTEIN MT    :        0.81  
   5ef2_5       TRANSCRIPTION ATTENUATION PROTEIN MT    :        0.81  
   1gtf_1       TRP RNA-BINDING ATTENUATION PROTEIN     :        0.81  
   6dif_5       HIV-1 PROTEASE (6DIF_B_TPVB201_1)       :        0.82  
   1utd_2       TRANSCRIPTION ATTENUATION PROTEIN MT    :        0.82  
   5eev_1       TRANSCRIPTION ATTENUATION PROTEIN MT    :        0.82  
   3tmz_3       CYTOCHROME P450 2B4 (3TMZ_A_06XA503_    :        0.82  
   5eew_1       TRANSCRIPTION ATTENUATION PROTEIN MT    :        0.82  
   2hs1_4       HIV-1 PROTEASE;HIV-1 PROTEASE (2HS1_    :        0.82  
   2fn1_1       SALICYLATE SYNTHETASE, IRP9 (2FN1_A_    :        0.82  
   2azx_3       TRYPTOPHANYL-TRNA SYNTHETASE (2AZX_A    :        0.83  
   1dvx_2       TRANSTHYRETIN;TRANSTHYRETIN (1DVX_B_    :        0.83  
   2itz_4       EPIDERMAL GROWTH FACTOR RECEPTOR (2I    :        0.83  
   4v01_6       FIBROBLAST GROWTH FACTOR RECEPTOR 1     :        0.84  
   4odo_2       PEPTIDYL-PROLYL CIS-TRANS ISOMERASE     :        0.84  
   1c9s_7       TRP RNA-BINDING ATTENUATION PROTEIN     :        0.84  
   3ekp_1       PROTEASE;PROTEASE (3EKP_B_478B200_1)    :        0.84  
   1lin_1       CALMODULIN (1LIN_A_TFPA153_1)           :        0.84  
   5eev_13      TRANSCRIPTION ATTENUATION PROTEIN MT    :        0.85  
   1c9s_1       TRP RNA-BINDING ATTENUATION PROTEIN     :        0.85  
   1gtf_6       TRP RNA-BINDING ATTENUATION PROTEIN     :        0.85  
   5eez_9       TRANSCRIPTION ATTENUATION PROTEIN MT    :        0.85  
   5eex_3       TRANSCRIPTION ATTENUATION PROTEIN MT    :        0.85  
   4kya_1       BIFUNCTIONAL DIHYDROFOLATE REDUCTASE    :        0.86  
   5eev_5       TRANSCRIPTION ATTENUATION PROTEIN MT    :        0.86  
   5eew_6       TRANSCRIPTION ATTENUATION PROTEIN MT    :        0.86  
   5eeu_1       TRANSCRIPTION ATTENUATION PROTEIN MT    :        0.86  
   5eez_1       TRANSCRIPTION ATTENUATION PROTEIN MT    :        0.86  
   5ef2_1       TRANSCRIPTION ATTENUATION PROTEIN MT    :        0.86  
   2ljc_1       M2 PROTEIN, BM2 PROTEIN CHIMERA;M2 P    :        0.86  
   3mjr_3       DEOXYCYTIDINE KINASE (3MJR_A_AC2A301    :        0.87  
   3ogp_4       FIV PROTEASE;FIV PROTEASE (3OGP_A_01    :        0.87  
   3a50_2       VITAMIN D HYDROXYLASE (3A50_C_VD3C20    :        0.87  
   5yu9_3       EPIDERMAL GROWTH FACTOR RECEPTOR (5Y    :        0.88  
   2nyr_3       NAD-DEPENDENT DEACETYLASE SIRTUIN-5;    :        0.88  
   3bjw_17      PHOSPHOLIPASE A2 (3BJW_H_SVRH504_3)     :        0.89  
   1rd7_2       DIHYDROFOLATE REDUCTASE (1RD7_A_FOLA    :        0.89  
   3c6g_3       CYTOCHROME P450 2R1 (3C6G_A_VD3A701_    :        0.89  
   1d1g_3       DIHYDROFOLATE REDUCTASE (1D1G_A_MTXA    :        0.90  
   1a29_2       CALMODULIN (1A29_A_TFPA153_1)           :        0.90  
   3wem_1       ALPHA-GLUCOSIDASE (3WEM_A_ACRA1001_1    :        0.90  
   4qw3_1       PROTEASOME SUBUNIT BETA TYPE-5;PROTE    :        0.90  
   1fxh_1       PENICILLIN ACYLASE (1FXH_B_PACB1001_    :        0.90  
   6ay4_3       CYP51, STEROL 14ALPHA-DEMETHYLASE (6    :        0.91  
   6aji_3       DRUG EXPORTERS OF THE RND SUPERFAMIL    :        0.91  
   4ube_2       ADENOSINE KINASE (4UBE_A_2FAA401_1)     :        0.91  
   3a50_5       VITAMIN D HYDROXYLASE (3A50_E_VD3E20    :        0.91  
   1x1a_3       CRTF-RELATED PROTEIN (1X1A_A_SAMA426    :        0.92  
   5hv1_4       PHOSPHOENOLPYRUVATE SYNTHASE (5HV1_A    :        0.92  
   6aji_3       DRUG EXPORTERS OF THE RND SUPERFAMIL    :        0.92  
   1xp0_2       CGMP-SPECIFIC 3',5'-CYCLIC PHOSPHODI    :        0.92  
   3mws_4       HIV-1 PROTEASE (3MWS_B_017B201_2)       :        0.93  
   1oni_1       14.5 KDA TRANSLATIONAL INHIBITOR PRO    :        0.94  
   3eky_5       PROTEASE;PROTEASE (3EKY_A_DR7A100_2)    :        0.94  
   1rx7_1       DIHYDROFOLATE REDUCTASE (1RX7_A_FOLA    :        0.94  
   4ks8_3       SERINE/THREONINE-PROTEIN KINASE PAK     :        0.94  
   4n09_1       ADENOSINE KINASE (4N09_C_ADNC401_1)     :        0.94  
   3ztv_1       NAD NUCLEOTIDASE (3ZTV_A_ADNA1600_1)    :        0.94  
   3gcs_2       MITOGEN-ACTIVATED PROTEIN KINASE 14     :        0.95  
   3gp0_1       MITOGEN-ACTIVATED PROTEIN KINASE 11     :        0.95  
   1oip_1       ALPHA-TOCOPHEROL TRANSFER PROTEIN (1    :        0.95  
   3lzv_6       HIV-1 PROTEASE;HIV-1 PROTEASE (3LZV_    :        0.95  
   1mx1_6       LIVER CARBOXYLESTERASE I (1MX1_E_THA    :        0.95  
   4zn7_1       ESTROGEN RECEPTOR (4ZN7_A_DESA601_1)    :        0.96  
   1x1a_3       CRTF-RELATED PROTEIN (1X1A_A_SAMA426    :        0.96  
   5eez_14      TRANSCRIPTION ATTENUATION PROTEIN MT    :        0.96  
   5eew_13      TRANSCRIPTION ATTENUATION PROTEIN MT    :        0.96  
   3a2q_1       6-AMINOHEXANOATE-CYCLIC-DIMER HYDROL    :        0.96  
   3s7s_2       CYTOCHROME P450 19A1 (3S7S_A_EXMA601    :        0.96  
   4aft_3       SOLUBLE ACETYLCHOLINE RECEPTOR;SOLUB    :        0.96  
   3d2t_1       TRANSTHYRETIN (3D2T_A_1FLA502_1)        :        0.96  
   2w3v_2       DIHYDROFOLATE REDUCTASE (2W3V_A_TOPA    :        0.96  
   1wrq_1       HUT OPERON POSITIVE REGULATORY PROTE    :        0.96  
   1wmq_1       HUT OPERON POSITIVE REGULATORY PROTE    :        0.96  
   1pnl_2       PENICILLIN AMIDOHYDROLASE (1PNL_B_PA    :        0.96  
   3r9t_1       ECHA1_1 (3R9T_A_BEZA264_0)              :        0.97  
   2wey_3       CAMP AND CAMP-INHIBITED CGMP 3', 5'-    :        0.97  
   4an2_3       DUAL SPECIFICITY MITOGEN-ACTIVATED P    :        0.97  
   2nyr_3       NAD-DEPENDENT DEACETYLASE SIRTUIN-5;    :        0.97  
   3kee_1       GENOME POLYPROTEIN (3KEE_A_30BA500_1    :        0.98  
   5icx_0       CETUXIMAB FAB LIGHT CHAIN;MEDITOPE (    :        0.98  
   1tlm_0       TRANSTHYRETIN (1TLM_A_MILA128_1)        :        0.98  
   3d1z_1       HIV-1 PROTEASE;HIV-1 PROTEASE (3D1Z_    :        0.98  
   5jqb_2       ENVELOPE GLYCOPROTEIN 1,ENVELOPE GLY    :        0.98  
   4zau_1       EPIDERMAL GROWTH FACTOR RECEPTOR (4Z    :        0.98  
   3dcm_1       UNCHARACTERIZED PROTEIN TM_1570 (3DC    :        0.98  
   2nni_4       CYTOCHROME P450 2C8 (2NNI_A_MTKA501_    :        0.99  
   4xdr_3       FAD:PROTEIN FMN TRANSFERASE (4XDR_A_    :        1.00  
   6bkl_3       MATRIX PROTEIN 2 (6BKL_F_RIMF101_0)     :        1.00  
   1s19_3       VITAMIN D3 RECEPTOR (1S19_A_MC9A500_    :        1.00  
   1jin_3       CYTOCHROME P450 107A1 (1JIN_A_KTNA80    :        1.00  
   1jhr_1       NICOTINATE MONONUCLEOTIDE:5,6-DIMETH    :        1.00  
   1rd7_2       DIHYDROFOLATE REDUCTASE (1RD7_A_FOLA    :        1.01  
   2nnp_2       PROTEASE (2NNP_A_ROCA401_1)             :        1.01  
   5kqx_2       PROTEASE E35D-SQV (5KQX_A_ROCA101_1)    :        1.01  
   1yc2_1       NAD-DEPENDENT DEACETYLASE 2 (1YC2_A_    :        1.01  
   1ohr_2       ASPARTYLPROTEASE (1OHR_A_1UNA201_1)     :        1.01  
   1mx1_6       LIVER CARBOXYLESTERASE I (1MX1_E_THA    :        1.01  
   1ie4_1       TRANSTHYRETIN;TRANSTHYRETIN (1IE4_A_    :        1.01  
   5n4i_3       PEPTIDE N-METHYLTRANSFERASE (5N4I_A_    :        1.01  
   5yu9_3       EPIDERMAL GROWTH FACTOR RECEPTOR (5Y    :        1.01  
   5lsa_2       CATECHOL O-METHYLTRANSFERASE (5LSA_A    :        1.01  
   6ay4_2       CYP51, STEROL 14ALPHA-DEMETHYLASE (6    :        1.02  
   4p6x_6       GLUCOCORTICOID RECEPTOR (4P6X_E_HCYE    :        1.02  
   6djz_3       SIGMA NON-OPIOID INTRACELLULAR RECEP    :        1.02  
   4n09_1       ADENOSINE KINASE (4N09_C_ADNC401_1)     :        1.02  
   3el1_4       PROTEASE;PROTEASE (3EL1_A_DR7A100_2)    :        1.02  
   4z90_1       GAMMA-AMINOBUTYRIC-ACID RECEPTOR SUB    :        1.02  
   3nu3_3       PROTEASE;PROTEASE (3NU3_B_478B401_1)    :        1.02  
   3sue_1       NS3 PROTEASE, NS4A PROTEIN (3SUE_A_S    :        1.02  
   1d0v_2       NICOTINATE MONONUCLEOTIDE:5,6-DIMETH    :        1.03  
   6bkl_5       MATRIX PROTEIN 2 (6BKL_F_RIMF101_0)     :        1.03  
   5lvn_2       3-PHOSPHOINOSITIDE-DEPENDENT PROTEIN    :        1.03  
   2gvc_0       MONOOXYGENASE (2GVC_B_MMZB501_1)        :        1.03  
   4o0w_1       AURORA KINASE A (4O0W_A_ADNA501_1)      :        1.03  
   1eiz_3       FTSJ (1EIZ_A_SAMA301_0)                 :        1.03  
   5zcp_3       CYTOCHROME C OXIDASE SUBUNIT 1;CYTOC    :        1.03  
   4xi3_3       ESTROGEN RECEPTOR (4XI3_A_29SA601_2)    :        1.03  
   2z54_2       HIV-1 PROTEASE (2Z54_A_AB1A200_1)       :        1.03  
   1oip_1       ALPHA-TOCOPHEROL TRANSFER PROTEIN (1    :        1.03  
   1ej0_1       FTSJ (1EJ0_A_SAMA301_0)                 :        1.03  
   3o9m_1       CHOLINESTERASE (3O9M_A_BEZA999_0)       :        1.04  
   1p33_4       PTERIDINE REDUCTASE 1 (1P33_C_MTXC35    :        1.04  
   1oip_1       ALPHA-TOCOPHEROL TRANSFER PROTEIN (1    :        1.04  
   3deu_1       TRANSCRIPTIONAL REGULATOR SLYA (3DEU    :        1.04  
   6f5u_1       ENVELOPE GLYCOPROTEIN,ENVELOPE GLYCO    :        1.04  
   3iv6_3       PUTATIVE ZN-DEPENDENT ALCOHOL DEHYDR    :        1.04  
   1ie4_1       TRANSTHYRETIN;TRANSTHYRETIN (1IE4_A_    :        1.04  
   1gx9_3       BETA-LACTOGLOBULIN (1GX9_A_REAA1163_    :        1.04  
   3g4l_4       CAMP-SPECIFIC 3',5'-CYCLIC PHOSPHODI    :        1.05  
   1ej0_1       FTSJ (1EJ0_A_SAMA301_0)                 :        1.05  
   3nuo_2       PROTEASE;PROTEASE (3NUO_B_478B478_1)    :        1.05  
   1q23_7       CHLORAMPHENICOL ACETYLTRANSFERASE;CH    :        1.05  
   1q23_3       CHLORAMPHENICOL ACETYLTRANSFERASE;CH    :        1.05  
   1n6a_2       SET DOMAIN-CONTAINING PROTEIN 7 (1N6    :        1.06  
   5dlv_1       ECTONUCLEOTIDE PYROPHOSPHATASE/PHOSP    :        1.06  
   2kaw_3       SEGMENT POLARITY PROTEIN DISHEVELLED    :        1.06  
   4z90_1       GAMMA-AMINOBUTYRIC-ACID RECEPTOR SUB    :        1.06  
   4z90_2       GAMMA-AMINOBUTYRIC-ACID RECEPTOR SUB    :        1.06  
   6bqg_1       5-HYDROXYTRYPTAMINE RECEPTOR 2C,SOLU    :        1.07  
   1sn5_3       TRANSTHYRETIN (1SN5_C_T3C601_2)         :        1.07  
   4obw_3       2-METHOXY-6-POLYPRENYL-1,4-BENZOQUIN    :        1.07  
   1jgs_1       MULTIPLE ANTIBIOTIC RESISTANCE PROTE    :        1.07  
   5mue_2       ALPHA-TOCOPHEROL TRANSFER PROTEIN (5    :        1.08  
   4z90_2       GAMMA-AMINOBUTYRIC-ACID RECEPTOR SUB    :        1.08  
   4pcl_1       O-METHYLTRANSFERASE FAMILY PROTEIN (    :        1.08  
   4z91_2       GAMMA-AMINOBUTYRIC-ACID RECEPTOR SUB    :        1.08  
   2nmz_1       PROTEASE;PROTEASE (2NMZ_B_ROCB401_1)    :        1.08  
   3g0e_3       MAST/STEM CELL GROWTH FACTOR RECEPTO    :        1.08  
   3sue_7       NS3 PROTEASE, NS4A PROTEIN (3SUE_C_S    :        1.09  
   2qhc_5       PROTEASE RETROPEPSIN (2QHC_B_AB1B900    :        1.09  
   2itz_2       EPIDERMAL GROWTH FACTOR RECEPTOR (2I    :        1.09  
   4zau_1       EPIDERMAL GROWTH FACTOR RECEPTOR (4Z    :        1.09  
   6bqg_1       5-HYDROXYTRYPTAMINE RECEPTOR 2C,SOLU    :        1.09  
   4z91_1       GAMMA-AMINOBUTYRIC-ACID RECEPTOR SUB    :        1.09  
   3dcm_1       UNCHARACTERIZED PROTEIN TM_1570 (3DC    :        1.09  
   1eiz_3       FTSJ (1EIZ_A_SAMA301_0)                 :        1.09  
   4z91_2       GAMMA-AMINOBUTYRIC-ACID RECEPTOR SUB    :        1.10  
   5gs4_5       ESTROGEN RECEPTOR (5GS4_A_ESTA603_2)    :        1.10  
   3zos_5       EPITHELIAL DISCOIDIN DOMAIN-CONTAINI    :        1.10  

************************************************* user.SUML ********************************************************
   2a1h_1       BRANCHED CHAIN AMINOTRANSFERASE;BRAN    :        1.20  <
   4ema_2       PEROXISOME PROLIFERATOR-ACTIVATED RE    :        1.41  <
   3uvv_1       THYROID HORMONE RECEPTOR ALPHA (3UVV    :        1.50  <
   4qw3_1       PROTEASOME SUBUNIT BETA TYPE-5;PROTE    :        0.45  
   2q63_8       PROTEASE RETROPEPSIN;PROTEASE RETROP    :        0.50  
   3tl9_6       PROTEASE;PROTEASE (3TL9_A_ROCA401_3)    :        0.52  
   6dif_5       HIV-1 PROTEASE (6DIF_B_TPVB201_1)       :        0.53  
   3ekp_1       PROTEASE;PROTEASE (3EKP_B_478B200_1)    :        0.54  
   2hs1_4       HIV-1 PROTEASE;HIV-1 PROTEASE (2HS1_    :        0.54  
   2a1n_1       CYTOCHROME P450-CAM (2A1N_A_CAMA1422    :        0.59  
   1dvx_2       TRANSTHYRETIN;TRANSTHYRETIN (1DVX_B_    :        0.60  
   1dvx_4       TRANSTHYRETIN (1DVX_B_DIFB125_2)        :        0.61  
   1p2y_1       CYTOCHROME P450-CAM (1P2Y_A_NCTA440_    :        0.62  
   4a6n_2       TETX2 PROTEIN (4A6N_A_T1CA392_1)        :        0.65  
   3jb1_2       STRUCTURAL PROTEIN VP3 (3JB1_A_SAMA1    :        0.66  
   1hrk_0       FERROCHELATASE (1HRK_A_CHDA1503_0)      :        0.68  
   3deu_1       TRANSCRIPTIONAL REGULATOR SLYA (3DEU    :        0.68  
   4xi3_3       ESTROGEN RECEPTOR (4XI3_A_29SA601_2)    :        0.70  
   3gkz_3       ANTI-METHAMPHETAMINE SINGLE CHAIN FV    :        0.71  
   1xp0_2       CGMP-SPECIFIC 3',5'-CYCLIC PHOSPHODI    :        0.71  
   3a2q_1       6-AMINOHEXANOATE-CYCLIC-DIMER HYDROL    :        0.71  
   1oip_1       ALPHA-TOCOPHEROL TRANSFER PROTEIN (1    :        0.72  
   5hnz_4       TUBULIN BETA-2B CHAIN (5HNZ_B_TA1B90    :        0.72  
   2vdv_2       TRNA (GUANINE-N(7)-)-METHYLTRANSFERA    :        0.72  
   3gm0_3       ANTI-METHAMPHETAMINE SINGLE CHAIN FV    :        0.73  
   4xdr_3       FAD:PROTEIN FMN TRANSFERASE (4XDR_A_    :        0.74  
   2vdv_2       TRNA (GUANINE-N(7)-)-METHYLTRANSFERA    :        0.75  
   5icx_0       CETUXIMAB FAB LIGHT CHAIN;MEDITOPE (    :        0.75  
   4ws0_2       URACIL-DNA GLYCOSYLASE (4WS0_A_URFA3    :        0.76  
   1kt5_2       PLASMA RETINOL-BINDING PROTEIN (1KT5    :        0.76  
   1sh9_2       POL POLYPROTEIN;POL POLYPROTEIN (1SH    :        0.77  
   3zos_5       EPITHELIAL DISCOIDIN DOMAIN-CONTAINI    :        0.78  
   2fn1_1       SALICYLATE SYNTHETASE, IRP9 (2FN1_A_    :        0.79  
   3d2t_1       TRANSTHYRETIN (3D2T_A_1FLA502_1)        :        0.79  
   1dz8_2       CYTOCHROME P450-CAM (1DZ8_A_CAMA503_    :        0.80  
   3cyx_6       HIV-1 PROTEASE;HIV-1 PROTEASE (3CYX_    :        0.80  
   5ef0_2       TRANSCRIPTION ATTENUATION PROTEIN MT    :        0.80  
   5eex_5       TRANSCRIPTION ATTENUATION PROTEIN MT    :        0.80  
   2nyr_3       NAD-DEPENDENT DEACETYLASE SIRTUIN-5;    :        0.80  
   5ef2_5       TRANSCRIPTION ATTENUATION PROTEIN MT    :        0.81  
   1rx7_1       DIHYDROFOLATE REDUCTASE (1RX7_A_FOLA    :        0.81  
   5eev_1       TRANSCRIPTION ATTENUATION PROTEIN MT    :        0.81  
   3t3r_3       CYTOCHROME P450 2A6 (3T3R_C_9PLC501_    :        0.81  
   5eew_1       TRANSCRIPTION ATTENUATION PROTEIN MT    :        0.81  
   1utd_2       TRANSCRIPTION ATTENUATION PROTEIN MT    :        0.82  
   3kp5_2       TRANSCRIPTIONAL REGULATOR TCAR (3KP5    :        0.82  
   1gtf_1       TRP RNA-BINDING ATTENUATION PROTEIN     :        0.82  
   4ojb_4       ANDROGEN RECEPTOR (4OJB_A_198A1001_2    :        0.82  
   4a7a_2       AMINE OXIDASE [FLAVIN-CONTAINING] B     :        0.82  
   1t9w_0       ACRIFLAVINE RESISTANCE PROTEIN B (1T    :        0.83  
   2wd9_1       ACYL-COENZYME A SYNTHETASE ACSM2A, M    :        0.83  
   1r55_2       ADAM 33 (1R55_A_097A518_1)              :        0.83  
   5eev_13      TRANSCRIPTION ATTENUATION PROTEIN MT    :        0.83  
   5eez_9       TRANSCRIPTION ATTENUATION PROTEIN MT    :        0.83  
   5eex_3       TRANSCRIPTION ATTENUATION PROTEIN MT    :        0.84  
   1c9s_7       TRP RNA-BINDING ATTENUATION PROTEIN     :        0.84  
   2q5k_6       PROTEASE;PROTEASE (2Q5K_A_AB1A201_2)    :        0.84  
   5axd_4       ADENOSYLHOMOCYSTEINASE (5AXD_A_RBVA5    :        0.84  
   1c9s_1       TRP RNA-BINDING ATTENUATION PROTEIN     :        0.84  
   1gtf_6       TRP RNA-BINDING ATTENUATION PROTEIN     :        0.84  
   4o1e_2       DIHYDROPTEROATE SYNTHASE DHPS (4O1E_    :        0.84  
   2q5k_2       PROTEASE (2Q5K_A_AB1A201_1)             :        0.85  
   1e3v_3       STEROID DELTA-ISOMERASE (1E3V_A_DXCA    :        0.85  
   2bjf_2       CHOLOYLGLYCINE HYDROLASE (2BJF_A_DXC    :        0.85  
   1dz8_2       CYTOCHROME P450-CAM (1DZ8_A_CAMA503_    :        0.86  
   4p6x_6       GLUCOCORTICOID RECEPTOR (4P6X_E_HCYE    :        0.86  
   6ay4_3       CYP51, STEROL 14ALPHA-DEMETHYLASE (6    :        0.86  
   5ef2_1       TRANSCRIPTION ATTENUATION PROTEIN MT    :        0.86  
   5eev_5       TRANSCRIPTION ATTENUATION PROTEIN MT    :        0.86  
   5eeu_1       TRANSCRIPTION ATTENUATION PROTEIN MT    :        0.86  
   5ljd_2       RETINOL-BINDING PROTEIN 1 (5LJD_A_RT    :        0.86  
   5eez_1       TRANSCRIPTION ATTENUATION PROTEIN MT    :        0.86  
   5eew_6       TRANSCRIPTION ATTENUATION PROTEIN MT    :        0.86  
   4v01_6       FIBROBLAST GROWTH FACTOR RECEPTOR 1     :        0.87  
   4qw3_1       PROTEASOME SUBUNIT BETA TYPE-5;PROTE    :        0.87  
   3r24_2       2'-O-METHYL TRANSFERASE (3R24_A_SAMA    :        0.88  
   4kya_1       BIFUNCTIONAL DIHYDROFOLATE REDUCTASE    :        0.88  
   2gvc_0       MONOOXYGENASE (2GVC_B_MMZB501_1)        :        0.88  
   4ema_4       PEROXISOME PROLIFERATOR-ACTIVATED RE    :        0.88  
   3el9_2       PROTEASE (3EL9_A_DR7A100_1)             :        0.88  
   4r38_3       BLUE-LIGHT-ACTIVATED HISTIDINE KINAS    :        0.89  
   6aji_3       DRUG EXPORTERS OF THE RND SUPERFAMIL    :        0.90  
   6aji_3       DRUG EXPORTERS OF THE RND SUPERFAMIL    :        0.90  
   3rd0_1       FERRITIN LIGHT CHAIN (3RD0_A_EDPA175    :        0.90  
   3qgz_2       HISTIDINE TRIAD NUCLEOTIDE-BINDING P    :        0.91  
   6awq_2       SODIUM-DEPENDENT SEROTONIN TRANSPORT    :        0.91  
   6awo_2       SODIUM-DEPENDENT SEROTONIN TRANSPORT    :        0.91  
   2a1n_1       CYTOCHROME P450-CAM (2A1N_A_CAMA1422    :        0.91  
   4ks8_3       SERINE/THREONINE-PROTEIN KINASE PAK     :        0.91  
   1tlm_0       TRANSTHYRETIN (1TLM_A_MILA128_1)        :        0.92  
   3rav_1       FERRITIN LIGHT CHAIN (3RAV_A_RAVA183    :        0.92  
   3o9m_1       CHOLINESTERASE (3O9M_A_BEZA999_0)       :        0.92  
   3el1_4       PROTEASE;PROTEASE (3EL1_A_DR7A100_2)    :        0.92  
   1yc2_1       NAD-DEPENDENT DEACETYLASE 2 (1YC2_A_    :        0.93  
   6bkl_3       MATRIX PROTEIN 2 (6BKL_F_RIMF101_0)     :        0.93  
   4zau_1       EPIDERMAL GROWTH FACTOR RECEPTOR (4Z    :        0.93  
   1eiz_3       FTSJ (1EIZ_A_SAMA301_0)                 :        0.93  
   6bkl_5       MATRIX PROTEIN 2 (6BKL_F_RIMF101_0)     :        0.93  
   1sdu_5       PROTEASE RETROPEPSIN (1SDU_B_MK1B902    :        0.94  
   1oip_1       ALPHA-TOCOPHEROL TRANSFER PROTEIN (1    :        0.94  
   3kee_1       GENOME POLYPROTEIN (3KEE_A_30BA500_1    :        0.94  
   1ej0_1       FTSJ (1EJ0_A_SAMA301_0)                 :        0.94  
   1x1a_3       CRTF-RELATED PROTEIN (1X1A_A_SAMA426    :        0.95  
   2nyr_3       NAD-DEPENDENT DEACETYLASE SIRTUIN-5;    :        0.95  
   1eiz_3       FTSJ (1EIZ_A_SAMA301_0)                 :        0.95  
   3nu3_3       PROTEASE;PROTEASE (3NU3_B_478B401_1)    :        0.96  
   3e22_0       TUBULIN ALPHA-1C CHAIN;TUBULIN BETA-    :        0.96  
   2qhc_2       PROTEASE RETROPEPSIN;PROTEASE RETROP    :        0.96  
   5yu9_3       EPIDERMAL GROWTH FACTOR RECEPTOR (5Y    :        0.96  
   3w67_1       ALPHA-TOCOPHEROL TRANSFER PROTEIN (3    :        0.96  
   2bxg_2       SERUM ALBUMIN (2BXG_B_IBPB2001_1)       :        0.96  
   1fxh_1       PENICILLIN ACYLASE (1FXH_B_PACB1001_    :        0.96  
   4u5j_1       PROTO-ONCOGENE TYROSINE-PROTEIN KINA    :        0.97  
   4qw3_1       PROTEASOME SUBUNIT BETA TYPE-5;PROTE    :        0.97  
   5dlv_1       ECTONUCLEOTIDE PYROPHOSPHATASE/PHOSP    :        0.97  
   3zos_5       EPITHELIAL DISCOIDIN DOMAIN-CONTAINI    :        0.97  
   2ljc_1       M2 PROTEIN, BM2 PROTEIN CHIMERA;M2 P    :        0.97  
   4obw_3       2-METHOXY-6-POLYPRENYL-1,4-BENZOQUIN    :        0.98  
   3ndx_1       PROTEASE (3NDX_A_RITA100_1)             :        0.98  
   1ej0_1       FTSJ (1EJ0_A_SAMA301_0)                 :        0.98  
   6bqg_1       5-HYDROXYTRYPTAMINE RECEPTOR 2C,SOLU    :        0.98  
   3iiz_3       BIOTIN SYNTHETASE, PUTATIVE (3IIZ_A_    :        0.98  
   3e22_0       TUBULIN ALPHA-1C CHAIN;TUBULIN BETA-    :        0.98  
   5hv1_4       PHOSPHOENOLPYRUVATE SYNTHASE (5HV1_A    :        0.98  
   2qhc_5       PROTEASE RETROPEPSIN (2QHC_B_AB1B900    :        0.98  
   1qfi_0       ACTINOMYCIN X2 (1QFI_A_DVAA8_0)         :        0.98  
   3nuo_2       PROTEASE;PROTEASE (3NUO_B_478B478_1)    :        0.99  
   1xp0_2       CGMP-SPECIFIC 3',5'-CYCLIC PHOSPHODI    :        0.99  
   1xkk_3       EPIDERMAL GROWTH FACTOR RECEPTOR (1X    :        0.99  
   4ygf_2       ALPHA-CARBONIC ANHYDRASE (4YGF_G_AZM    :        0.99  
   4uda_5       MINERALOCORTICOID RECEPTOR (4UDA_A_D    :        0.99  
   1mui_4       PROTEASE (1MUI_B_AB1B100_2)             :        0.99  
   3jb1_2       STRUCTURAL PROTEIN VP3 (3JB1_A_SAMA1    :        0.99  
   4a7a_2       AMINE OXIDASE [FLAVIN-CONTAINING] B     :        1.00  
   3fxr_1       LYSR TYPE REGULATOR OF TSAMBCD (3FXR    :        1.00  
   1oip_1       ALPHA-TOCOPHEROL TRANSFER PROTEIN (1    :        1.00  
   4v01_3       FIBROBLAST GROWTH FACTOR RECEPTOR 1     :        1.00  
   2z0y_1       PUTATIVE UNCHARACTERIZED PROTEIN TTH    :        1.00  
   5nd3_3       TUBULIN BETA-2B CHAIN (5ND3_B_TA1B60    :        1.00  
   4dqb_6       ASPARTYL PROTEASE (4DQB_B_017B101_2)    :        1.00  
   3dcm_1       UNCHARACTERIZED PROTEIN TM_1570 (3DC    :        1.01  
   1p2y_1       CYTOCHROME P450-CAM (1P2Y_A_NCTA440_    :        1.01  
   3ndw_2       PROTEASE (3NDW_A_RITA100_1)             :        1.01  
   1z11_2       CYTOCHROME P450, FAMILY 2, SUBFAMILY    :        1.01  
   1pnl_2       PENICILLIN AMIDOHYDROLASE (1PNL_B_PA    :        1.01  
   3dcm_1       UNCHARACTERIZED PROTEIN TM_1570 (3DC    :        1.01  
   1tlm_0       TRANSTHYRETIN (1TLM_A_MILA128_1)        :        1.01  
   2z54_2       HIV-1 PROTEASE (2Z54_A_AB1A200_1)       :        1.01  
   4c9k_2       CYTOCHROME P450 (4C9K_A_CAMA424_0)      :        1.01  
   3o01_2       CELL INVASION PROTEIN SIPD (3O01_B_D    :        1.02  
   6bqg_1       5-HYDROXYTRYPTAMINE RECEPTOR 2C,SOLU    :        1.02  
   5jq7_2       ENVELOPE GLYCOPROTEIN 1,ENVELOPE GLY    :        1.02  
   2nmz_1       PROTEASE;PROTEASE (2NMZ_B_ROCB401_1)    :        1.02  
   3lzv_6       HIV-1 PROTEASE;HIV-1 PROTEASE (3LZV_    :        1.02  
   4z90_1       GAMMA-AMINOBUTYRIC-ACID RECEPTOR SUB    :        1.02  
   2bxg_2       SERUM ALBUMIN (2BXG_B_IBPB2001_1)       :        1.02  
   4x1i_0       TUBULIN ALPHA CHAIN;TUBULIN BETA CHA    :        1.02  
   1oip_1       ALPHA-TOCOPHEROL TRANSFER PROTEIN (1    :        1.03  
   3oxw_2       HIV-1 PROTEASE;HIV-1 PROTEASE (3OXW_    :        1.03  
   6dm0_1       GLUTAMATE RECEPTOR 2,VOLTAGE-DEPENDE    :        1.03  
   5lvn_2       3-PHOSPHOINOSITIDE-DEPENDENT PROTEIN    :        1.03  
   2o4s_6       PROTEASE;PROTEASE (2O4S_A_AB1A400_2)    :        1.03  
   5n4i_3       PEPTIDE N-METHYLTRANSFERASE (5N4I_A_    :        1.03  
   1s19_3       VITAMIN D3 RECEPTOR (1S19_A_MC9A500_    :        1.03  
   5mue_2       ALPHA-TOCOPHEROL TRANSFER PROTEIN (5    :        1.03  
   5kmf_1       ION TRANSPORT PROTEIN;ION TRANSPORT     :        1.03  
   4z90_1       GAMMA-AMINOBUTYRIC-ACID RECEPTOR SUB    :        1.03  
   2gvc_0       MONOOXYGENASE (2GVC_B_MMZB501_1)        :        1.04  
   5jq7_4       ENVELOPE GLYCOPROTEIN 2 (5JQ7_B_T0RB    :        1.04  
   5tt3_1       ALPHA-CARBONIC ANHYDRASE (5TT3_E_EZL    :        1.04  
   4z90_2       GAMMA-AMINOBUTYRIC-ACID RECEPTOR SUB    :        1.04  
   4an2_3       DUAL SPECIFICITY MITOGEN-ACTIVATED P    :        1.04  
   2nyr_3       NAD-DEPENDENT DEACETYLASE SIRTUIN-5;    :        1.04  
   6ay4_2       CYP51, STEROL 14ALPHA-DEMETHYLASE (6    :        1.04  
   4oqr_2       CYP105AS1 (4OQR_A_2UOA502_1)            :        1.04  
   4qe6_2       BILE ACID RECEPTOR (4QE6_A_JN3A1001_    :        1.04  
   4x1i_2       TUBULIN BETA CHAIN (4X1I_B_LOCB502_2    :        1.04  
   4odo_2       PEPTIDYL-PROLYL CIS-TRANS ISOMERASE     :        1.04  
   1ya4_4       CES1 PROTEIN (1YA4_B_CTXB2_1)           :        1.04  
   2wey_3       CAMP AND CAMP-INHIBITED CGMP 3', 5'-    :        1.05  
   2w3a_2       DIHYDROFOLATE REDUCTASE (2W3A_A_TOPA    :        1.05  
   4v01_6       FIBROBLAST GROWTH FACTOR RECEPTOR 1     :        1.05  
   1x1a_3       CRTF-RELATED PROTEIN (1X1A_A_SAMA426    :        1.05  
   5wz1_1       NS5 METHYLTRANSFERASE (5WZ1_A_SAMA60    :        1.05  
   3h0a_3       RETINOIC ACID RECEPTOR RXR-ALPHA (3H    :        1.06  
   4z91_2       GAMMA-AMINOBUTYRIC-ACID RECEPTOR SUB    :        1.06  
   4c9k_2       CYTOCHROME P450 (4C9K_A_CAMA424_0)      :        1.06  
   5eez_14      TRANSCRIPTION ATTENUATION PROTEIN MT    :        1.06  
   5eew_13      TRANSCRIPTION ATTENUATION PROTEIN MT    :        1.06  
   4r38_5       BLUE-LIGHT-ACTIVATED HISTIDINE KINAS    :        1.06  
   3r9t_1       ECHA1_1 (3R9T_A_BEZA264_0)              :        1.06  
   4z91_1       GAMMA-AMINOBUTYRIC-ACID RECEPTOR SUB    :        1.06  
   6dj1_5       HIV-1 PROTEASE (6DJ1_B_AB1B201_1)       :        1.06  
   5wz1_7       NS5 METHYLTRANSFERASE (5WZ1_F_SAMF60    :        1.06  
   4odo_2       PEPTIDYL-PROLYL CIS-TRANS ISOMERASE     :        1.06  
   4r38_5       BLUE-LIGHT-ACTIVATED HISTIDINE KINAS    :        1.06  
   5kqx_3       PROTEASE E35D-SQV (5KQX_A_ROCA101_1)    :        1.07  
   2y6r_2       TETX2 PROTEIN (2Y6R_A_CTCA1385_0)       :        1.07  
   1gmk_0       GRAMICIDIN A (1GMK_A_DVAA6_0)           :        1.07  
   4z90_2       GAMMA-AMINOBUTYRIC-ACID RECEPTOR SUB    :        1.07  
   5l5f_2       PROTEASOME SUBUNIT BETA TYPE-8,PROTE    :        1.07  
   4xi3_3       ESTROGEN RECEPTOR (4XI3_A_29SA601_2)    :        1.08  
   4qe6_2       BILE ACID RECEPTOR (4QE6_A_JN3A1001_    :        1.09  
